# Supplementary material for: PRMT inhibition induces a viral mimicry response in triple-negative breast cancer
Source: Nat Chem Biol. 2022 May 16;18(8):821–30. doi: 10.1038/s41589-022-01024-4 (PMC9337992; doi:10.1038/s41589-022-01024-4)
Supplement: Source Data Fig. 1 — Statistical source data. [file 41589_2022_1024_MOESM3_ESM.xlsx]

## Sheet: Fig.1a
Source data for chemical screening in Fig. 1a
probe	BT549	HCC38	HCC70	HCC1143	HCC1395	HCC1806	HCC153	Hs578-T	MB157	MDAMB231	MDAMB436	MDAMB468	SUM149-PT	SUM159-PT	CAL120
A-196 5uM	99.7866	99.344	98.2902	97.5016	99.9321	97.6499	81.1044	96.9786	96.5588	98.2536	95.2049	58.1237	56.5937	99.9882	91.6713
A-196 5uM	99.8699	99.8662	99.6321	99.4122	99.9527	99.4037	86.0162	97.6034	99.4984	98.7954	92.0465	52.6769	43.1973	99.9941	84.1846
A-196 5uM	99.9166	99.6588	99.1614	99.7917	99.9974	99.3711	93.6911	97.145	99.2522	99.0981	94.0657	67.5056	86.9242	99.9928	83.5781
A-196 5uM	99.8799	99.6458	99.395	99.8228	99.9794	99.3939	89.8179	98.1944	99.923	98.7425	92.8561	49.4328	71.8653	99.9944	74.309
A366 5uM	98.9683	98.3298	91.2339	94.7088	99.9919	99.1793	83.8196	88.4982	66.592	93.7586	98.4075	80.4071	67.7501	99.9534	73.8974
A366 5uM	99.3188	98.8108	97.5819	91.4031	99.9941	99.0348	79.5715	89.0376	59.7495	95.6209	86.2893	79.5513	62.4412	99.9069	84.1967
A366 5uM	99.6504	99.2471	98.7874	97.8667	99.9404	99.6849	77.4956	95.6236	77.1961	97.1674	98.5116	69.5611	97.0234	99.9702	87.6091
A366 5uM	99.3422	99.191	98.4895	98.2288	99.9965	99.7439	81.8822	96.005	86.6077	97.2538	97.8827	57.0458	87.0628	99.974	86.7901
A395 5uM	99.8993	99.9034	71.7553	99.3369	99.9958	99.3771	85.177	97.0055	89.7352	99.4967	90.0477	63.2726	74.4825	99.9978	87.0109
A395 5uM	99.8428	99.7832	91.9095	98.7462	99.7115	99.7971	86.4086	97.8901	97.0998	98.921	93.1908	68.6003	96.9773	99.9939	93.0636
A395 5uM	99.8749	99.4046	69.7137	99.2792	99.9897	98.9307	81.2019	97.813	86.9655	99.3351	94.9439	60.5802	85.6426	99.9972	93.1302
A395 5uM	99.7369	99.7345	95.636	99.4976	99.9565	98.4584	82.0692	96.6277	92.6095	99.0129	96.454	58.3966	94.2181	99.9969	94.29
BAY598 5uM	99.8263	99.793	95.1767	99.4318	99.9753	99.9436	82.2541	99.0758	68.7153	98.4221	89.7223	57.0482	82.3916	100	87.9241
BAY598 5uM	99.8805	99.8716	96.3381	99.5366	99.9568	99.7787	83.3602	98.4202	86.3632	97.3285	96.2027	53.8859	78.2371	99.9991	90.3487
BAY598 5uM	99.2036	99.8828	78.6306	98.73	99.9862	99.7542	87.929	98.6687	73.5958	98.4325	90.9084	62.1231	82.5815	99.9957	91.076
BAY598 5uM	99.6169	99.6273	93.0189	98.7306	99.9105	99.6943	76.1662	98.5339	85.8266	99.0702	97.3325	47.8676	60.4022	100	93.6567
DMSO	99.6746	99.3343	83.6194	97.218	84.2431	98.8014	81.2203	94.0727	31.8498	98.7135	96.1821	56.186	97.3275	99.994	60.5433
DMSO	99.433	99.0144	73.0759	98.4798	89.4903	92.405	84.6735	96.9029	25.7164	98.1295	93.0438	46.8982	86.7469	99.9867	79.0895
DMSO	99.5665	99.7549	98.3607	97.4737	99.6229	99.2957	79.0721	98.9477	70.286	99.1532	89.2788	56.2375	81.3881	99.9935	83.568
DMSO	99.4699	99.9284	98.8904	97.383	86.266	99.2777	91.3904	98.0036	39.8457	99.2526	94.2026	52.32	81.3007	99.9916	72.5803
GSK126 5uM	99.7756	99.8761	93.2811	99.9783	99.9985	99.873	90.9479	99.0805	68.3123	99.2377	92.1028	28.6813	87.5089	99.9948	96.7937
GSK126 5uM	99.9387	99.6818	73.6393	99.5041	99.9922	99.8093	86.7126	98.4769	93.3227	96.0227	88.1867	12.9517	85.8635	99.9967	84.258
GSK126 5uM	94.6926	99.8657	83.8349	99.4156	100	99.8775	90.7451	97.7099	65.4666	99.2741	89.2278	10.4527	95.0974	99.9952	93.9402
GSK126 5uM	99.8928	99.8755	77.3554	99.2377	99.9936	99.8243	83.1061	96.0287	89.3245	99.3333	89.2639	9.50189	92.5834	99.9952	91.3847
GSK343 5uM	99.9203	99.2368	98.7657	99.8334	99.9833	99.9059	90.6715	97.6206	88.3529	99.749	80.372	69.6633	55.2077	100	96.775
GSK343 5uM	99.9084	99.8908	98.8246	99.6673	99.9908	99.6768	89.288	97.6651	99.4798	99.632	93.9219	50.5876	50.0836	99.9791	96.9274
GSK343 5uM	99.9206	99.9322	93.7601	99.7778	100	99.7986	88.0203	97.4312	99.8665	99.6577	94.2026	76.9309	67.9125	99.997	88.6201
GSK343 5uM	99.7546	99.8663	99.1848	99.239	99.9941	99.1831	85.1827	96.6276	92.5992	99.6926	92.3614	73.6549	71.3535	99.928	96.2143
GSKJ4 5uM	33.6063	26.1898	62.977	55.188	35.882	29.2593	24.9026	72.3216	24.2318	24.9578	20.3201	11.3865	6.79556	94.5511	24.9095
GSKJ4 5uM	26.891	17.7078	58.7322	64.143	31.7751	20.8449	16.3425	63.4781	42.6141	29.7237	15.4248	7.33615	8.54561	94.7589	19.9007
GSKJ4 5uM	24.9404	20.0695	58.9035	58.8151	53.7476	29.1989	20.868	56.3926	29.4736	29.2374	13.0183	10.8124	9.88305	94.3731	21.7469
GSKJ4 5uM	27.4679	28.3103	83.5505	64.9184	40.8939	32.3052	22.9784	81.8959	38.1671	42.9226	15.6666	8.65689	15.4652	95.2184	22.7865
GSKJ5 5uM	99.7416	99.4873	96.0408	99.7021	99.9674	99.8183	82.4454	93.6308	98.7552	99.0525	93.6884	86.5952	95.7482	99.989	87.6001
GSKJ5 5uM	99.3211	99.2801	98.8537	99.4084	99.8805	99.5299	86.7785	94.7138	92.9899	98.9323	96.6242	64.3113	97.9533	99.9871	95.4333
GSKJ5 5uM	98.8426	99.5856	99.6227	98.6247	99.7568	99.8066	78.8662	98.228	98.3517	98.4007	99.4681	69.3313	91.2243	99.9725	97.0421
GSKJ5 5uM	99.5994	98.8907	97.5047	99.5858	99.9437	99.8589	82.8391	97.8646	94.4148	99.139	87.1048	67.2487	99.1967	99.981	98.4349
GSKLSD1 5uM	99.5806	99.68	83.4084	97.607	99.9951	99.2708	83.1307	97.6501	88.1532	97.3004	97.1	85.2628	67.1273	99.9883	92.1176
GSKLSD1 5uM	99.7752	99.8355	91.3592	97.1124	99.9772	99.894	85.5303	96.1536	80.6552	98.8329	90.8664	60.5228	74.877	99.9959	88.415
GSKLSD1 5uM	99.8321	99.8185	95.581	98.428	99.9945	99.7919	88.8515	97.2574	79.7716	99.0378	96.1973	84.5593	35.5487	99.932	91.0273
GSKLSD1 5uM	99.7506	99.4396	93.3372	97.2963	99.9918	99.7674	87.5951	94.1338	96.5939	98.7382	90.9201	85.5642	78.663	99.9818	91.6282
IOX2 5uM	99.237	99.5241	97.6177	99.0948	99.4125	98.817	78.6783	94.8247	96.0593	97.1212	96.1761	75.5126	92.7371	99.9769	93.6319
IOX2 5uM	98.6523	97.1879	98.3334	96.8105	99.8189	98.4512	83.6835	92.7249	90.1875	96.9421	96.1809	73.0896	85.555	99.9851	90.5773
IOX2 5uM	99.6607	98.7998	99.4196	98.3316	99.3641	97.9696	83.3162	95.4421	98.103	97.583	96.1955	78.1982	91.5319	99.9844	89.3223
IOX2 5uM	99.1278	97.4382	98.5426	94.8633	99.4371	97.0315	89.0444	97.0786	97.0739	97.6557	97.0333	82.5843	82.2665	99.997	81.312
JQ1 5uM	67.1037	17.5202	93.0255	66.2609	30.6664	20.3814	43.422	12.7162	41.9216	33.8984	43.0988	19.102	4.5106	81.2867	33.4855
JQ1 5uM	60.1562	18.6896	96.0234	69.7416	35.4402	23.0351	41.5656	16.6085	37.3225	32.6983	53.5363	12.0875	6.39907	76.211	24.7013
JQ1 5uM	58.1642	18.8407	93.3575	67.4446	35.2837	21.184	39.9411	17.7613	49.846	27.0395	43.9003	15.8124	5.33516	81.1933	26.0504
JQ1 5uM	66.5737	15.5926	92.8581	74.2331	35.122	17.0051	40.4761	19.9166	51.4766	44.8666	45.7659	15.1116	5.66513	76.7715	28.3125
JQ1N 5uM	99.9154	99.6325	98.7772	99.7082	99.9456	99.6804	86.5875	94.4979	96.0573	98.1356	86.8719	82.7655	32.4223	99.998	94.2669
JQ1N 5uM	99.8871	99.6972	99.3603	99.1799	99.9217	99.8531	88.289	95.1659	95.519	97.0955	96.0073	65.7075	20.5159	99.9936	93.0742
JQ1N 5uM	99.7838	99.7296	95.0193	99.8424	99.8563	99.7316	88.1138	96.1417	93.2494	98.4906	95.6727	62.5749	24.8458	99.9943	92.0617
JQ1N 5uM	99.936	99.7884	98.6889	99.7319	99.7823	99.9697	89.9813	93.9794	91.7505	97.5577	90.2029	50.2144	24.9578	99.9987	91.5965
PFI-1 5uM	94.0443	39.3712	88.9404	97.1273	98.2612	18.707	57.4407	46.0024	50.5796	59.1373	49.8991	26.2561	18.7484	98.0705	34.8158
PFI-1 5uM	97.3876	24.809	87.7539	97.5006	98.2384	38.2332	59.5579	49.7459	43.2637	73.1431	57.4421	20.866	17.8754	97.6694	60.8042
PFI-1 5uM	95.5353	34.5974	77.4728	98.1086	98.2374	19.9292	60.0235	47.4306	53.5317	76.6636	57.4184	20.9344	25.4673	97.6665	52.8232
PFI-1 5uM	95.8199	41.9943	72.7451	96.1121	97.7404	76.979	61.8539	47.5404	56.1139	62.8444	63.3923	24.6713	21.1927	98.2552	51.7597
PFI-2 5uM	99.971	99.8803	93.3761	99.435	100	99.9432	88.3123	98.7595	80.1526	98.6606	97.2582	69.1073	86.0013	99.9975	94.7907
PFI-2 5uM	99.924	99.7385	99.392	99.4209	99.9442	99.9095	89.2173	97.1993	81.1177	99.1327	95.0582	78.8399	92.6116	100	97.1131
PFI-2 5uM	99.9032	99.9421	94.4243	98.9711	99.9937	99.8688	87.704	98.0452	89.7651	97.2752	97.8269	76.2723	76.5103	99.993	95.7973
PFI-2 5uM	99.9459	99.7901	96.5582	99.5232	99.9472	99.9019	94.1774	97.8043	93.6949	98.9781	90.2323	68.9627	98.4807	99.9934	97.3984
PFI-3 5uM	99.7249	99.9347	98.6918	99.195	99.9034	99.8006	86.1702	97.3465	99.8396	99.351	92.3909	74.019	28.9769	99.9981	93.83
PFI-3 5uM	99.9028	99.9136	99.1083	99.4667	99.9025	99.8759	84.9047	97.4145	98.0046	99.4302	92.3432	69.513	35.5018	99.9881	93.4346
PFI-3 5uM	99.6809	99.9189	99.48	99.2147	99.9067	99.8105	89.0202	99.0949	98.0535	98.598	99.1347	74.5919	30.2135	99.9962	90.4772
PFI-3 5uM	99.8533	99.9018	99.257	99.1357	99.8655	99.9078	91.0723	98.7497	99.7618	99.3033	97.8605	84.092	21.5894	99.9922	95.8645
SGC0946 5uM	99.976	99.8855	96.7896	99.8942	99.9974	99.8113	92.3974	97.5785	88.0371	99.6758	95.1503	57.342	80.8547	99.9944	98.5596
SGC0946 5uM	99.946	99.8687	96.0877	99.5452	99.9581	99.9296	83.3574	95.701	89.9894	99.8073	94.0659	71.2336	76.4832	99.9974	99.4459
SGC0946 5uM	99.9473	99.8587	94.824	99.8397	99.9985	99.8238	81.1291	94.477	85.3716	99.6182	92.0834	39.3996	66.0607	100	99.258
SGC0946 5uM	99.9519	99.9509	86.8539	99.6863	99.9554	99.8851	86.4201	96.5384	92.9728	99.4236	80.3611	48.6699	80.4634	99.9962	96.9292
UNC1215 5uM	99.403	99.5522	98.4012	99.472	99.8853	99.7038	91.3674	99.2355	99.3383	99.3751	95.5837	82.9965	87.0607	99.9965	92.408
UNC1215 5uM	99.5217	99.9022	99.3161	99.6303	99.852	99.878	93.2323	98.6662	98.7405	98.9942	91.7019	68.7718	77.3999	99.9973	97.3421
UNC1215 5uM	99.827	99.9104	99.8092	99.8489	99.9614	99.8686	86.5547	98.9752	99.0093	99.1196	95.0946	66.2592	97.89	99.9985	96.3069
UNC1215 5uM	99.7623	99.8718	99.4176	99.5881	99.7993	99.8767	86.8034	98.3353	99.4312	99.0229	98.4872	81.5405	95.2002	100	95.5601
UNC1999 5uM	31.2419	99.8233	68.9516	98.5335	99.6756	82.5096	87.122	97.3337	33.3908	58.6084	71.0861	10.0061	8.603	99.9966	84.5194
UNC1999 5uM	22.0833	99.9556	79.9806	98.4401	99.9628	97.2482	91.0774	96.8308	33.9109	65.4949	70.1956	6.99043	7.30459	99.9976	69.7374
UNC1999 5uM	17.5012	99.9749	80.2679	99.7193	99.8967	92.7245	98.5567	99.2443	38.9824	53.3889	76.4375	33.4451	20.1223	99.9952	94.0074
UNC1999 5uM	13.1578	99.9664	90.8382	98.7606	99.9769	97.1793	90.3506	94.4206	78.3992	50.9489	66.534	2.92392	10.1385	100	93.8375
UNC2400 5uM	99.9915	99.7726	94.1604	99.6642	99.9976	99.9269	86.5372	97.9485	77.3197	99.7019	94.0898	63.3083	96.5674	99.9979	88.5189
UNC2400 5uM	99.9557	99.6068	98.8303	99.4951	99.9744	99.8649	80.6061	96.9587	91.7855	99.3736	99.5171	78.6254	71.7959	99.9978	94.1248
UNC2400 5uM	99.9686	99.9284	97.1413	99.6218	99.9941	99.8311	89.0375	98.9366	89.5489	99.0429	93.6045	69.8679	82.83	99.9964	97.7019
UNC2400 5uM	99.9674	99.7767	99.0744	98.4184	99.9641	99.9318	82.3919	97.7194	91.2282	99.0308	99.2693	69.7396	85.7025	99.9955	93.294
UNC0638 5uM	99.5059	99.8901	98.6129	99.8524	99.7194	99.5914	92.1341	99.0362	83.594	99.7671	99.2496	73.9337	99.0154	99.9979	92.5992
UNC0638 5uM	99.3814	99.7661	99.0674	98.1499	98.2048	99.7809	93.2429	98.3622	50.2796	98.7475	99.0199	61.3546	99.0393	99.9939	79.5344
UNC0638 5uM	99.4979	99.9364	99.1489	99.5493	99.8659	99.3983	82.8192	98.5193	79.4584	98.5973	98.7199	59.2786	81.1892	99.9967	71.3446
UNC0638 5uM	99.6692	99.8476	97.732	98.159	99.425	99.3529	87.8833	96.6277	57.6848	99.0992	99.3483	74.2675	87.8383	99.9949	82.8036
BAZ2-ICR 5uM	99.6092	99.7959	87.6103	94.865	99.9697	69.1527	62.7148	98.623	28.3637	92.0529	64.0671	56.354	96.2834	99.9695	98.2519
BAZ2-ICR 5uM	98.6502	98.372	72.0139	99.6128	99.9963	78.9295	74.0113	98.4209	66.7192	97.0703	87.5228	54.0541	92.6912	99.9918	98.0137
BAZ2-ICR 5uM	98.9344	99.6892	89.6866	99.0901	99.9583	67.851	46.4549	96.9896	57.9385	97.3411	97.1651	40.2514	93.2433	99.9945	96.6843
BAZ2-ICR 5uM	98.7752	99.6489	91.1927	98.9214	99.9842	90.8723	49.1039	97.5271	97.4989	99.2919	83.9247	71.2243	88.0838	99.9961	97.3012
BI-9564 5uM	99.7844	99.6718	92.7355	91.9711	99.9737	63.3987	67.906	98.3595	87.1436	96.4777	78.6822	50.0427	86.804	99.9887	98.2651
BI-9564 5uM	99.7819	99.5748	96.432	98.9544	99.9781	58.102	50.6228	98.7378	91.3937	96.0058	65.8112	55.5216	86.2798	99.9971	94.5214
BI-9564 5uM	99.6951	99.8628	96.7567	98.2237	99.9924	68.2107	54.8725	98.2704	75.1457	98.6876	83.044	38.3072	46.769	99.9827	98.654
BI-9564 5uM	99.6561	99.4598	98.9572	98.5063	99.9681	72.0346	50.3575	98.6941	99.3875	95.0427	81.429	70.7	77.7608	99.9938	95.5132
DMSO 5uM	99.3531	99.7128	98.5464	97.8357	99.8906	93.025	73.0858	97.2688	92.8532	62.0605	90.7254	41.4596	94.9735	99.9976	99.5152
DMSO 5uM	98.3119	99.7492	99.4942	97.384	99.9472	90.6079	55.1349	97.4591	99.7024	92.7778	92.2648	48.3126	82.2679	99.9909	99.6031
DMSO 5uM	96.5855	99.548	99.2033	97.2361	99.9222	71.7688	54.0146	97.8895	91.972	77.965	87.6298	37.9357	86.0221	99.9961	99.1945
DMSO 5uM	94.5165	98.6391	98.4147	95.643	98.7696	67.653	53.309	96.9005	96.345	91.0262	80.9764	40.9569	79.7875	99.9989	96.8793
GSK2801 5uM	99.2219	99.2254	86.6584	96.6946	99.9857	74.5285	49.1787	96.8421	52.7255	96.8755	64.8514	68.6452	91.7498	99.9751	99.2044
GSK2801 5uM	98.9838	98.8655	84.7035	98.5246	99.9384	86.7931	50.0395	98.493	68.093	99.4989	77.1691	69.2683	76.1181	99.969	99.3775
GSK2801 5uM	99.509	99.846	97.9521	98.6536	99.9656	77.8252	51.5438	98.2597	93.62	97.29	97.8248	67.502	96.4772	99.995	98.2139
GSK2801 5uM	98.6936	98.4493	99.3813	98.8693	99.9829	88.5841	61.0444	96.7969	92.9296	92.9408	86.9683	58.3993	90.4809	99.9922	99.3327
GSK484 5uM	99.0579	98.854	84.7223	96.1091	99.9614	80.5385	56.6068	98.0728	97.4112	75.6642	75.6273	42.0661	94.8601	99.9912	94.9723
GSK484 5uM	97.8142	99.8302	95.0043	96.4991	99.9718	79.3569	43.6955	98.4678	93.4943	96.2563	82.2419	52.8885	83.1332	99.9983	99.8737
GSK484 5uM	98.0725	99.8265	78.5077	98.0759	99.9476	69.2232	62.8952	98.0177	96.956	90.6393	68.126	42.9333	94.6161	99.9953	99.0685
GSK484 5uM	95.1346	99.4575	94.334	98.5475	99.9321	87.9446	73.4194	95.4512	75.1425	92.7859	79.7123	44.508	76.3542	99.9922	97.5309
GSK591 5uM	88.1559	69.6613	94.6876	72.0755	98.7436	39.9718	51.1017	87.6611	67.7074	47.3141	43.9723	30.8598	36.8965	99.8912	79.6719
GSK591 5uM	86.7789	67.5005	92.2887	71.3093	99.6641	39.0199	28.8033	84.5861	68.8671	42.741	62.4762	34.4392	32.6597	99.8837	94.1507
GSK591 5uM	71.6429	67.2481	96.2289	75.2365	99.6829	40.1889	34.9547	93.4577	64.7854	50.7753	80.5199	32.2066	39.6561	99.9095	96.7288
GSK591 5uM	78.9195	66.8733	96.8098	81.6122	99.7785	30.8157	34.0892	93.1648	64.7662	39.1875	42.8433	30.6354	37.539	99.8208	89.6188
GSK864 5uM	94.6322	99.8638	99.0035	98.2866	99.9119	77.9672	51.0645	98.802	98.406	93.2867	85.0422	37.1862	72.3402	99.9964	99.0586
GSK864 5uM	95.6997	99.8825	99.72	96.8132	99.9541	77.6214	62.4066	99.1434	99.0865	97.7712	77.9503	40.8806	96.8889	99.9933	99.4038
GSK864 5uM	98.4189	99.4435	99.3427	98.2002	99.9523	71.5483	52.7999	98.4182	79.0532	97.3635	58.7795	29.7496	48.8065	100	99.2765
GSK864 5uM	92.1743	97.8445	99.6697	97.5873	99.8475	78.0026	58.2768	97.866	98.0675	94.386	55.8786	34.0486	84.4069	99.8949	96.3323
IBRD9 5uM	98.1294	97.9891	91.4717	98.9771	99.936	85.4759	42.9165	99.9278	69.8284	90.508	74.954	33.9549	24.577	99.9542	99.2173
IBRD9 5uM	99.0262	99.3187	96.9276	98.7504	99.9563	82.4259	50.8425	99.5407	76.9185	88.13	7.47368	31.9535	23.6863	99.9608	98.5777
IBRD9 5uM	99.9072	99.2194	98.8749	97.6616	99.9273	85.1308	42.7996	98.9992	76.9021	85.3767	68.1647	23.5809	21.032	99.9904	99.1363
IBRD9 5uM	99.6366	99.2381	99.4706	99.3884	99.9728	61.1882	42.6994	99.5341	63.4049	94.7517	50.8569	26.7194	26.4716	99.99	98.4885
I-CBP112 5uM	99.2251	99.9138	87.768	99.4935	99.9838	70.4625	62.4085	97.6556	94.3273	82.5116	78.0711	32.7798	37.3986	99.9967	97.6001
I-CBP112 5uM	96.5884	99.8933	98.783	99.1777	99.9767	77.2845	59.7514	97.9216	98.9038	82.6131	73.0936	50.4413	25.0648	99.9788	96.4111
I-CBP112 5uM	98.0348	99.8848	85.0679	99.6865	99.9787	81.694	72.8706	96.5682	95.5625	71.8357	67.5861	34.2925	22.7996	99.9682	99.0835
I-CBP112 5uM	98.3281	99.8663	98.5799	98.8895	99.9857	86.4052	65.7656	96.9711	88.2066	80.0259	70.3763	30.7704	34.483	99.9953	99.7429
L-moses 5uM	98.9869	99.7511	92.7027	97.2666	99.8284	80.0086	53.361	97.6725	99.8473	77.5699	94.7743	37.8525	67.5435	99.9492	99.8197
L-moses 5uM	98.9887	99.1727	96.3365	97.9753	99.8714	87.8615	61.2644	93.2353	99.686	95.9045	77.5003	38.5222	64.8125	99.896	99.3791
L-moses 5uM	98.4532	99.7638	98.3858	96.9615	99.9581	83.7583	60.4249	97.7728	98.7479	87.2468	68.7071	41.3567	85.0943	99.9765	99.436
L-moses 5uM	95.7889	99.7368	97.3313	96.3379	99.9329	73.146	68.1202	59.2282	95.678	93.484	82.2751	46.1514	85.7475	99.9882	98.2611
LP99 5uM	98.2762	97.9768	75.0236	99.7308	99.9959	86.4506	42.4348	98.7012	55.4546	98.624	68.7175	56.4226	84.7841	99.9791	99.1836
LP99 5uM	99.5289	99.5227	82.7576	99.2424	99.9974	73.6104	51.2933	98.8661	65.2094	95.5408	58.2511	58.2218	98.0296	99.9837	98.43
LP99 5uM	99.0257	98.6114	97.1559	99.7936	99.9911	85.4694	60.0014	98.4197	65.3998	91.1375	91.4567	61.5102	60.3306	99.9731	98.4106
LP99 5uM	97.6675	99.9521	88.3313	99.3503	99.9751	81.2273	67.983	99.0188	97.9779	98.4323	74.791	60.9818	87.3265	99.8694	99.3697
MS023 5uM	91.0559	99.5825	97.3594	97.8086	99.9893	72.921	56.4657	97.0826	89.1722	38.5885	71.0191	18.6539	50.1829	99.8442	99.5496
MS023 5uM	95.3047	99.8403	93.1704	96.9638	99.9594	95.7359	57.7255	96.5088	90.2256	50.451	82.6001	18.2474	66.6145	99.9418	99.9154
MS023 5uM	88.7941	99.6152	94.8461	96.6484	99.9854	80.5022	61.6319	93.2058	96.1471	46.4742	47.3156	13.2371	72.3822	99.7629	98.6398
MS023 5uM	86.5834	99.2159	92.5819	98.8623	99.9956	73.4733	61.5017	94.9532	99.1122	51.7864	38.822	26.9395	81.3794	99.8218	99.2487
MS049 5uM	98.0743	99.9187	85.9543	97.5238	99.9804	80.5744	65.6475	98.7972	95.5481	87.2685	71.6584	35.2897	55.2246	99.9476	96.7311
MS049 5uM	99.4254	99.3933	96.3196	97.5674	99.9981	77.8258	57.0839	97.2785	99.0452	83.4115	69.7469	38.5669	69.2159	99.9125	97.1857
MS049 5uM	97.9322	99.8073	72.7063	94.2643	99.9776	64.7424	71.0957	96.8834	86.4448	74.5279	83.7327	29.7868	97.7161	99.9335	98.611
MS049 5uM	97.5901	99.3932	99.137	97.0929	99.9793	71.077	47.2271	98.4458	92.2194	82.8374	80.6855	46.14	69.0977	99.8301	96.4797
MS094 5uM	96.8656	99.3537	97.8153	95.8835	99.9901	83.7612	73.865	96.4501	90.8683	77.8756	83.9412	40.8997	67.933	99.9946	98.4501
MS094 5uM	98.6802	99.1363	99.1811	97.7315	99.9752	77.0438	57.4102	97.3197	96.7804	83.6491	91.4457	31.4211	66.4056	99.9648	99.0087
MS094 5uM	96.7725	99.8225	94.9206	96.8337	99.9817	82.2069	58.6988	96.9339	90.8345	94.75	81.3325	30.2465	71.7953	99.9948	95.4772
MS094 5uM	98.0175	99.9022	97.413	97.4711	99.9645	83.7455	56.1536	97.9542	98.1554	87.9719	82.8193	45.3638	89.8838	99.9907	97.1299
NI-57 5uM	99.1026	99.3222	98.1655	97.2899	99.9949	73.3211	47.8864	98.1541	87.1051	89.4394	69.2744	39.5866	56.222	99.9044	98.8854
NI-57 5uM	99.1618	98.64	98.1836	95.5984	99.8856	86.6782	51.4014	96.8514	98.9594	98.6623	79.8702	33.8879	57.7027	99.9795	98.6158
NI-57 5uM	96.3639	97.6388	88.3915	96.2678	99.9878	60.0438	64.3721	97.0241	86.154	99.4523	73.445	39.2951	54.2347	99.9788	99.0373
NI-57 5uM	97.4968	99.6584	98.6241	98.6642	99.9789	84.4973	55.8329	97.3062	97.7711	96.1695	79.4443	49.0177	69.9457	99.9896	99.3319
OF-1 5uM	97.5973	95.3124	83.8047	91.6672	78.5508	73.2508	49.5632	97.1965	92.4152	98.7543	79.3229	33.8041	76.9548	99.7994	99.7669
OF-1 5uM	96.729	97.2716	88.1582	83.7961	76.5713	79.5239	45.6472	97.2923	78.7914	94.8636	87.6549	30.7422	73.0622	99.6509	98.916
OF-1 5uM	98.3743	97.8705	87.6129	94.7272	81.7913	86.7149	60.4287	98.4705	83.6073	90.7209	81.607	25.9069	68.4477	99.8162	97.21
OF-1 5uM	98.3591	98.5053	92.8994	92.1045	82.0754	57.1172	54.3706	97.695	76.3361	91.6208	66.6823	27.8984	54.626	99.7756	96.0303
PFI-2 5uM	95.725	99.2819	93.0107	96.2347	99.9844	72.1978	78.902	87.312	77.0947	79.9914	67.8892	23.9217	82.0849	99.9744	98.6647
PFI-2 5uM	98.5291	98.1618	99.5075	94.5053	99.9931	81.8649	63.9778	94.1088	96.6589	86.6873	78.2819	27.7071	93.4286	99.9974	98.5279
PFI-2 5uM	97.2186	99.0814	96.9486	97.1697	99.9854	70.9773	64.9676	90.323	49.6065	61.173	80.6959	20.8931	84.2422	99.9961	98.1135
PFI-2 5uM	97.6621	99.6104	95.2551	97.9677	99.9764	70.2605	66.4377	90.9153	90.0662	74.3437	68.8928	38.6607	85.5592	99.9826	97.075
PFI-4 5uM	99.1294	99.7446	98.908	99.6959	99.9829	78.5253	61.3063	99.5071	73.0137	84.0925	78.9924	37.9691	50.5842	99.995	98.8943
PFI-4 5uM	95.1346	99.1357	98.2062	95.4913	99.9836	75.1169	77.1117	98.3971	96.4623	91.2425	75.407	34.8319	69.2502	99.9764	98.7331
PFI-4 5uM	98.3944	99.883	91.5843	98.9978	99.9903	68.0375	60.198	97.8916	89.1477	97.1335	80.8688	40.6882	66.5451	99.9857	99.7453
PFI-4 5uM	97.7188	99.8661	98.2285	99.135	99.9592	86.6907	50.7525	97.8624	99.8421	94.6385	72.8881	43.7512	65.5134	99.9865	99.4211
SGC2096 5uM	97.2086	99.7477	96.7107	97.6816	99.9979	84.6962	68.3538	97.8923	80.1518	71.4792	71.7112	40.7142	83.1322	100	97.3901
SGC2096 5uM	98.3151	99.7086	98.2392	97.8503	99.9688	77.6513	64.0994	96.2915	98.9247	72.8523	80.053	42.7084	78.2884	99.9967	97.4669
SGC2096 5uM	97.2368	99.7362	96.6483	97.9077	99.9905	68.4159	73.5925	95.5592	88.285	75.6358	86.436	45.4448	78.5626	99.9982	99.2942
SGC2096 5uM	98.5276	99.8662	99.2982	97.5356	99.9799	76.5139	69.069	98.4794	98.2584	81.3307	85.4242	44.2627	95.8115	99.9971	99.2138
SGC707 5uM	97.7919	99.8417	90.7141	94.5924	99.7269	82.7278	74.0395	97.7689	86.1112	76.2054	68.698	55.4799	69.1905	99.9959	99.6915
SGC707 5uM	96.6553	99.899	99.5332	98.0561	99.7751	82.1081	62.8652	96.8986	97.0654	91.382	85.0844	49.9893	68.8907	99.9982	99.3554
SGC707 5uM	99.2078	99.8246	90.2794	99.2621	99.9503	80.0663	63.7244	94.043	94.3921	82.2006	85.5017	33.5391	83.7075	99.9943	98.6433
SGC707 5uM	95.9232	99.9282	99.2176	98.014	99.8094	86.4558	51.4878	96.966	99.4413	76.281	78.5099	23.2761	85.7552	99.9898	97.4819
SGC-CBP30 5uM	98.1768	99.9155	99.5683	98.4668	99.919	82.7535	47.6963	97.6635	89.0913	89.8167	43.6064	35.6148	32.0451	99.9969	99.648
SGC-CBP30 5uM	99.2464	99.939	99.9412	98.5882	99.9629	82.5862	49.7344	96.2117	92.1134	91.9743	70.989	30.0356	36.7816	99.9911	99.6239
SGC-CBP30 5uM	98.8097	99.299	99.7789	98.9373	99.9646	67.0599	41.5619	96.8032	80.4823	92.5759	51.0279	34.9076	39.705	99.9882	98.7017
SGC-CBP30 5uM	99.588	99.9269	99.6939	99.1628	99.9577	72.5359	47.788	96.9671	89.0007	87.2158	45.6523	40.9193	41.9175	99.9898	98.5168
TP064 5uM	97.5123	98.8938	98.3957	95.2928	99.9762	76.1634	56.4511	98.9448	95.1325	75.9794	77.5506	24.2646	92.4596	99.9955	99.3833
TP064 5uM	98.656	99.706	98.8629	98.1025	99.9454	81.459	57.1639	97.5772	97.1328	92.8512	77.434	43.4394	81.6989	99.9972	99.6718
TP064 5uM	98.0607	98.898	98.4781	96.9636	100	69.3152	47.2414	98.9157	94.564	62.7887	68.6922	24.7412	69.1899	99.9965	99.4464
TP064 5uM	99.4207	99.066	98.4259	98.1865	99.9185	79.6864	53.6893	92.8841	88.2142	84.4164	85.7857	27.6609	60.7726	99.9974	99.7665
TP472 5uM	95.7596	93.1835	62.1226	99.1392	90.9669	55.7167	36.1745	97.7949	92.0429	69.8975	55.7426	24.2513	33.6024	99.9909	99.0159
TP472 5uM	95.7223	89.5075	81.6917	98.465	82.4681	60.2305	38.9355	96.8422	96.574	75.0424	55.2197	33.2296	53.2921	99.9903	96.4382
TP472 5uM	86.8758	91.7181	79.6247	98.5312	98.4943	52.8024	38.8048	97.0696	96.1467	76.772	50.2591	27.6145	54.0965	99.9876	92.7572
TP472 5uM	96.9244	83.3241	95.0499	98.8788	95.9079	44.1582	42.6696	88.1938	91.4829	70.9181	62.3401	31.2825	55.2051	99.9843	90.7625
Medium	98.3871	99.4434	61.6236	98.7922	86.9052	72.3842	54.4883	98.6097	22.2834	90.2581	91.893	51.2416	88.9127	99.981	97.8756
Medium	99.2062	98.7776	75.3566	99.2333	81.3798	78.2531	55.5284	99.0901	21.9107	96.79	93.8019	57.3597	95.3493	99.8959	98.3891
Medium	98.8171	98.7494	95.3584	99.1048	99.8654	87.8238	65.3289	97.6404	79.605	95.8473	98.4472	55.2024	91.2505	99.9946	99.1946
Medium	98.6003	99.8446	75.0003	96.3238	94.7548	72.6583	64.4445	97.6571	36.9113	94.9681	95.0736	52.3124	84.9835	99.9956	97.95
		2017-03-08	2017-06-08 18:28:00	2017-03-10	2017-03-10	2017-03-06 11:00:00	2017-03-10	2017-03-12 11:00:00	2017-03-10	2017-03-12 11:00:00	2017-03-14 11:00:00	2017-03-08 10:00:00	2017-04-21 09:29:00	2017-04-18 10:38:00
		13	0	30.0167	30.0167	0	30.0167	39.9833	30.0167	48	39.9833	160.017	0	0
		99.8233	68.9516	98.5335	98.5335	82.5096	87.122	97.3337	98.5335	58.6084	71.0861	10.0061	8.603	99.9966
		99.9556	79.9806	98.4401	98.4401	97.2482	91.0774	96.8308	98.4401	65.4949	70.1956	6.99043	7.30459	99.9976
		99.1487	89.6069	97.9284	97.9284	99.6734	84.1486	91.9944	97.9284	98.5144	95.9225	68.2597	83.5131	99.8884
		99.2115	90.0582	98.668	98.668	99.5158	73.7647	72.8757	98.668	96.2235	96.3001	67.5617	81.8471	99.9886
		98.3298	91.2339	94.7088	94.7088	99.1793	83.8196	88.4982	94.7088	93.7586	98.4075	80.4071	67.7501	99.9534
		98.8108	97.5819	91.4031	91.4031	99.0348	79.5715	89.0376	91.4031	95.6209	86.2893	79.5513	62.4412	99.9069
		98.6999	91.4912	97.3775	97.3775	99.5788	73.6076	95.5409	97.3775	97.3989	96.4903	67.8811	97.138	99.9411
		99.519	90.1965	97.7177	97.7177	99.6744	86.978	97.3111	97.7177	99.2113	94.4997	72.2733	93.5807	99.9879
		99.5051	91.1088	97.4201	97.4201	98.9307	84.2276	97.6089	97.4201	99.4579	97.4278	79.3456	94.8315	99.9907
		99.3637	88.9558	98.9962	98.9962	99.6055	88.858	97.3399	98.9962	97.7767	97.8534	74.3976	98.0059	99.9982
		99.6325	94.015	99.151	99.151	99.5885	80.4187	96.2826	99.151	98.4324	99.7125	67.9952	99.1895	99.9934
		99.6755	92.2151	97.5711	97.5711	98.7904	73.5698	92.7368	97.5711	97.1197	98.3399	57.1739	99.3315	99.9759
		99.3343	83.6194	97.218	97.218	98.8014	81.2203	94.0727	97.218	98.7135	96.1821	56.186	97.3275	99.994
		99.0144	73.0759	98.4798	98.4798	92.405	84.6735	96.9029	98.4798	98.1295	93.0438	46.8982	86.7469	99.9867
		99.9749	80.2679	99.7193	99.7193	92.7245	98.5567	99.2443	99.7193	53.3889	76.4375	33.4451	20.1223	99.9952
		99.9664	90.8382	98.7606	98.7606	97.1793	90.3506	94.4206	98.7606	50.9489	66.534	2.92392	10.1385	100
		99.307	91.9141	99.4313	99.4313	99.4468	80.4557	93.6274	99.4313	99.3685	94.9797	75.6049	93.7434	99.9874
		99.1534	92.6838	99.5294	99.5294	98.6398	71.5049	96.2387	99.5294	99.4213	95.4747	66.9508	96.1422	99.9971
		99.2471	98.7874	97.8667	97.8667	99.6849	77.4956	95.6236	97.8667	97.1674	98.5116	69.5611	97.0234	99.9702
		99.191	98.4895	98.2288	98.2288	99.7439	81.8822	96.005	98.2288	97.2538	97.8827	57.0458	87.0628	99.974
		94.2027	99.1141	98.815	98.815	99.4619	75.196	93.2056	98.815	98.6824	99.7928	78.1938	87.0098	99.968
		99.5796	98.5005	97.3609	97.3609	99.5231	79.1542	92.9216	97.3609	97.3942	95.337	80.5121	97.9402	99.9773
		99.3078	97.6158	99.6328	99.6328	99.5106	86.837	96.0286	99.6328	98.0548	99.7361	82.0945	94.514	99.9954
		99.4687	98.7396	99.1084	99.1084	98.853	69.0496	97.5797	99.1084	97.7324	96.8447	61.6561	88.752	99.9853
		99.4926	98.355	98.6694	98.6694	99.5044	84.2743	96.26	98.6694	98.5343	91.2192	71.8508	91.9844	99.9951
		99.429	99.3464	99.235	99.235	99.1493	88.0503	97.2586	99.235	97.8684	99.7959	74.4779	98.7828	99.9907
		99.7549	98.3607	97.4737	97.4737	99.2957	79.0721	98.9477	97.4737	99.1532	89.2788	56.2375	81.3881	99.9935
		99.9284	98.8904	97.383	97.383	99.2777	91.3904	98.0036	97.383	99.2526	94.2026	52.32	81.3007	99.9916
		99.8761	93.2811	99.9783	99.9783	99.873	90.9479	99.0805	99.9783	99.2377	92.1028	28.6813	87.5089	99.9948
		99.6818	73.6393	99.5041	99.5041	99.8093	86.7126	98.4769	99.5041	96.0227	88.1867	12.9517	85.8635	99.9967
		97.7234	77.3462	99.4659	99.4659	99.8725	83.4677	97.876	99.4659	99.3995	95.0252	76.1268	90.9242	99.9972
		99.5472	91.2729	99.4473	99.4473	99.244	86.3846	97.8542	99.4473	99.0947	94.8938	72.7081	78.8638	99.9841
		99.4873	96.0408	99.7021	99.7021	99.8183	82.4454	93.6308	99.7021	99.0525	93.6884	86.5952	95.7482	99.989
		99.2801	98.8537	99.4084	99.4084	99.5299	86.7785	94.7138	99.4084	98.9323	96.6242	64.3113	97.9533	99.9871
		98.7812	97.4302	99.5721	99.5721	99.2127	87.7784	95.2789	99.5721	98.2825	97.1965	70.9848	97.2197	99.9962
		99.6289	95.2302	99.5542	99.5542	99.7983	84.8408	98.1495	99.5542	97.769	98.0498	79.9005	93.0306	99.9842
		99.5241	97.6177	99.0948	99.0948	98.817	78.6783	94.8247	99.0948	97.1212	96.1761	75.5126	92.7371	99.9769
		97.1879	98.3334	96.8105	96.8105	98.4512	83.6835	92.7249	96.8105	96.9421	96.1809	73.0896	85.555	99.9851
		99.5596	97.001	98.8998	98.8998	99.5322	88.6008	97.629	98.8998	98.9686	98.7984	81.5011	99.7189	99.9962
		99.7883	99.5423	96.9444	96.9444	99.5731	87.5966	97.5027	96.9444	98.4755	98.484	66.9712	91.5634	99.9688
		99.8901	98.6129	99.8524	99.8524	99.5914	92.1341	99.0362	99.8524	99.7671	99.2496	73.9337	99.0154	99.9979
		99.7661	99.0674	98.1499	98.1499	99.7809	93.2429	98.3622	98.1499	98.7475	99.0199	61.3546	99.0393	99.9939
		99.8657	83.8349	99.4156	99.4156	99.8775	90.7451	97.7099	99.4156	99.2741	89.2278	10.4527	95.0974	99.9952
		99.8755	77.3554	99.2377	99.2377	99.8243	83.1061	96.0287	99.2377	99.3333	89.2639	9.50189	92.5834	99.9952
		99.5132	88.7251	99.3711	99.3711	99.5248	84.6488	93.107	99.3711	99.2802	90.6467	73.6178	97.2324	99.9854
		98.6284	98.2705	99.3559	99.3559	98.7121	86.8769	97.0701	99.3559	99.6242	88.2104	67.5663	95.536	99.9855
		99.5856	99.6227	98.6247	98.6247	99.8066	78.8662	98.228	98.6247	98.4007	99.4681	69.3313	91.2243	99.9725
		98.8907	97.5047	99.5858	99.5858	99.8589	82.8391	97.8646	99.5858	99.139	87.1048	67.2487	99.1967	99.981
		99.9111	98.8331	99.1968	99.1968	99.8171	86.1198	98.1231	99.1968	98.0395	99.5979	88.5465	91.4918	99.9843
		99.3547	98.008	99.1432	99.1432	99.7356	87.1338	98.2609	99.1432	98.2602	96.0096	78.841	96.7047	99.9871
		98.7998	99.4196	98.3316	98.3316	97.9696	83.3162	95.4421	98.3316	97.583	96.1955	78.1982	91.5319	99.9844
		97.4382	98.5426	94.8633	94.8633	97.0315	89.0444	97.0786	94.8633	97.6557	97.0333	82.5843	82.2665	99.997
		99.8277	99.472	98.6689	98.6689	99.8458	88.5104	99.0567	98.6689	98.9561	99.4375	82.6464	89.1263	99.9967
		99.8557	99.1388	98.0623	98.0623	99.2456	85.5512	97.0261	98.0623	99.492	97.952	74.7323	94.1459	99.9938
		99.9364	99.1489	99.5493	99.5493	99.3983	82.8192	98.5193	99.5493	98.5973	98.7199	59.2786	81.1892	99.9967
		99.8476	97.732	98.159	98.159	99.3529	87.8833	96.6277	98.159	99.0992	99.3483	74.2675	87.8383	99.9949
		99.793	95.1767	99.4318	99.4318	99.9436	82.2541	99.0758	99.4318	98.4221	89.7223	57.0482	82.3916	100
		99.8716	96.3381	99.5366	99.5366	99.7787	83.3602	98.4202	99.5366	97.3285	96.2027	53.8859	78.2371	99.9991
		99.5854	96.872	99.2397	99.2397	99.743	82.9433	98.0798	99.2397	98.348	98.8807	77.2244	89.1507	99.9918
		99.5812	95.5767	99.2742	99.2742	99.7312	90.2099	98.8825	99.2742	98.106	98.3918	75.6633	95.8149	99.9923
		99.5522	98.4012	99.472	99.472	99.7038	91.3674	99.2355	99.472	99.3751	95.5837	82.9965	87.0607	99.9965
		99.9022	99.3161	99.6303	99.6303	99.878	93.2323	98.6662	99.6303	98.9942	91.7019	68.7718	77.3999	99.9973
		99.9119	98.6178	99.2413	99.2413	99.9569	87.8804	98.4395	99.2413	99.3034	96.2964	81.8524	88.6823	100
		99.8058	99.0749	98.855	98.855	99.9473	90.8529	98.3206	98.855	98.6167	94.1095	76.6896	79.0962	99.9968
		99.8315	99.3563	98.6493	98.6493	99.6437	90.6014	97.9794	98.6493	98.7906	99.9331	72.4237	77.9192	99.9849
		99.7641	99.591	99.6752	99.6752	99.6891	90.6066	98.471	99.6752	98.5171	99.1044	79.7577	81.3948	99.9988
		99.7498	98.6091	99.5285	99.5285	99.7564	91.6033	98.1665	99.5285	99.5799	99.0153	85.1819	91.4073	99.9961
		99.6761	99.4593	98.5305	98.5305	99.7298	83.7439	97.4812	98.5305	98.9299	80.5338	59.4802	96.3401	99.9866
		99.9399	99.2276	99.3531	99.3531	99.869	90.9979	99.7135	99.3531	98.7522	99.5916	58.6648	78.5847	99.9979
		99.487	99.472	94.8472	94.8472	99.8058	87.4278	98.7162	94.8472	98.1984	97.115	64.7449	88.8444	100
		99.8828	78.6306	98.73	98.73	99.7542	87.929	98.6687	98.73	98.4325	90.9084	62.1231	82.5815	99.9957
		99.6273	93.0189	98.7306	98.7306	99.6943	76.1662	98.5339	98.7306	99.0702	97.3325	47.8676	60.4022	100
		99.7435	94.2687	99.5229	99.5229	99.6637	76.479	97.7167	99.5229	99.0307	97.1056	77.3957	85.2679	99.989
		98.9955	98.9612	98.8033	98.8033	99.5722	84.0257	96.2103	98.8033	99.8649	98.7355	79.6981	80.3048	99.9977
		99.9104	99.8092	99.8489	99.8489	99.8686	86.5547	98.9752	99.8489	99.1196	95.0946	66.2592	97.89	99.9985
		99.8718	99.4176	99.5881	99.5881	99.8767	86.8034	98.3353	99.5881	99.0229	98.4872	81.5405	95.2002	100
		99.8604	99.0232	98.0878	98.0878	99.604	89.0349	97.7863	98.0878	99.6564	90.4435	82.9515	86.2627	99.9712
		99.7432	98.1895	99.1659	99.1659	99.51	92.0934	98.4729	99.1659	99.6968	96.0562	84.6748	77.7575	99.9873
		99.9237	98.7013	99.6345	99.6345	99.7031	89.6523	98.38	99.6345	99.1966	98.22	75.9017	84.6813	100
		99.793	99.4157	99.3259	99.3259	99.8884	88.4783	97.216	99.3259	99.1463	96.5895	59.5382	94.3335	99.9583
		99.8321	99.5465	98.677	98.677	99.9273	89.7628	97.8131	98.677	99.635	98.8365	69.6883	99.0443	99.9775
		99.5974	99.6894	98.3311	98.3311	99.4508	82.6427	95.8033	98.3311	99.3174	99.8988	59.4181	92.2267	99.9934
		99.9739	99.3081	99.697	99.697	99.7219	81.5101	98.0157	99.697	99.6693	99.6925	60.7582	65.2082	99.9973
		99.6675	99.7465	97.3778	97.3778	99.5129	88.6149	98.7561	97.3778	99.0069	95.4015	58.9659	69.4184	99.998
		99.68	83.4084	97.607	97.607	99.2708	83.1307	97.6501	97.607	97.3004	97.1	85.2628	67.1273	99.9883
		99.8355	91.3592	97.1124	97.1124	99.894	85.5303	96.1536	97.1124	98.8329	90.8664	60.5228	74.877	99.9959
		99.7311	87.8947	98.6663	98.6663	99.8785	88.4188	97.5459	98.6663	99.2816	91.8859	86.8822	68.4701	99.9336
		99.8212	99.7329	98.7173	98.7173	99.9004	90.0452	99.2172	98.7173	98.8901	96.3473	78.1499	82.3728	99.9897
		99.9577	99.5645	98.9947	98.9947	99.819	87.3936	97.565	98.9947	99.4401	89.5612	76.2622	72.2745	99.9974
		99.6438	99.5843	99.1184	99.1184	99.918	90.6457	98.3244	99.1184	99.3244	96.928	74.8126	75.4714	99.989
		99.7361	99.7094	99.4192	99.4192	99.8983	91.8351	97.8052	99.4192	98.5113	98.747	75.2486	80.9421	99.9932
		99.4727	99.6329	98.7979	98.7979	99.8631	74.7425	98.7044	98.7979	99.3954	98.9878	68.1875	73.7405	99.9594
		99.2368	98.7657	99.8334	99.8334	99.9059	90.6715	97.6206	99.8334	99.749	80.372	69.6633	55.2077	100
		99.8908	98.8246	99.6673	99.6673	99.6768	89.288	97.6651	99.6673	99.632	93.9219	50.5876	50.0836	99.9791
		99.6584	99.7567	99.0318	99.0318	99.8129	86.0538	98.5271	99.0318	99.3861	94.88	69.2418	98.2933	99.9938
		99.925	99.4134	98.733	98.733	99.8593	88.9031	98.5326	98.733	98.8843	89.6496	58.7311	94.7581	100
		99.9197	99.4943	98.5767	98.5767	99.695	85.7705	97.2258	98.5767	99.5639	99.8523	63.7486	83.786	99.9953
		99.9201	99.5538	95.7252	95.7252	99.7859	84.9728	98.2692	95.7252	99.1861	99.6639	52.1059	82.0821	99.9929
		99.8185	95.581	98.428	98.428	99.7919	88.8515	97.2574	98.428	99.0378	96.1973	84.5593	35.5487	99.932
		99.4396	93.3372	97.2963	97.2963	99.7674	87.5951	94.1338	97.2963	98.7382	90.9201	85.5642	78.663	99.9818
		99.8301	99.2583	98.5817	98.5817	99.9637	87.2925	96.7905	98.5817	99.08	95.181	86.0506	85.2177	99.9903
		99.8824	98.895	98.4425	98.4425	99.6122	89.0763	95.4185	98.4425	99.7145	92.6532	80.201	69.5321	99.9987
		99.835	99.1249	98.0478	98.0478	99.9022	86.1842	97.9076	98.0478	99.2603	99.3772	74.5504	69.9631	100
		99.8516	99.9411	99.3724	99.3724	99.8212	89.0575	95.6541	99.3724	99.6175	97.9068	74.2976	76.4992	99.9944
		99.8752	99.0037	99.5176	99.5176	99.9637	88.6389	97.4427	99.5176	98.4391	99.21	77.3373	81.4963	99.9945
		99.8864	99.8607	98.0409	98.0409	99.919	80.397	97.6889	98.0409	99.307	99.2576	72.543	70.6173	99.9994
		99.9322	93.7601	99.7778	99.7778	99.7986	88.0203	97.4312	99.7778	99.6577	94.2026	76.9309	67.9125	99.997
		99.8663	99.1848	99.239	99.239	99.1831	85.1827	96.6276	99.239	99.6926	92.3614	73.6549	71.3535	99.928
		99.9463	99.2788	99.7759	99.7759	99.8696	90.0229	99.0646	99.7759	99.0514	90.1922	64.6828	84.744	99.9924
		99.7644	99.7964	99.4126	99.4126	99.7955	82.6672	96.8585	99.4126	98.8433	92.3921	62.5266	94.1491	99.9959
		99.9046	97.9275	99.1649	99.1649	99.6039	87.2447	97.4893	99.1649	99.1794	97.8567	47.9695	90.3567	99.9972
		99.7464	99.0752	99.0469	99.0469	99.5077	90.4991	98.3518	99.0469	98.7679	99.7361	64.0267	82.1364	99.9874
		99.9681	91.0276	96.7425	96.7425	99.9034	88.8532	97.2861	96.7425	98.9956	93.4611	52.2474	93.3831	99.9844
		99.531	96.7971	97.9182	97.9182	99.7361	92.381	95.9564	97.9182	98.7296	96.8921	51.9895	75.4351	99.9985
		99.934	89.7181	99.2418	99.2418	99.7892	88.9289	96.8073	99.2418	98.9404	93.5909	70.4451	94.0838	99.7787
		99.6878	99.5459	98.8397	98.8397	99.8991	85.2586	98.9884	98.8397	98.7095	95.1961	81.1567	88.8936	99.9929
		17.5202	93.0255	66.2609	66.2609	20.3814	43.422	12.7162	66.2609	33.8984	43.0988	19.102	4.5106	81.2867
		18.6896	96.0234	69.7416	69.7416	23.0351	41.5656	16.6085	69.7416	32.6983	53.5363	12.0875	6.39907	76.211
		18.7767	93.6252	74.7855	74.7855	17.4237	41.3428	25.8218	74.7855	44.1059	44.4808	16.0255	7.49337	83.1109
		23.0964	90.1641	74.4572	74.4572	28.3234	38.8528	26.5161	74.4572	43.0404	48.1781	12.04	7.90485	87.4876
		99.9347	98.6918	99.195	99.195	99.8006	86.1702	97.3465	99.195	99.351	92.3909	74.019	28.9769	99.9981
		99.9136	99.1083	99.4667	99.4667	99.8759	84.9047	97.4145	99.4667	99.4302	92.3432	69.513	35.5018	99.9881
		99.6882	99.3352	99.2673	99.2673	99.8443	87.0523	98.9458	99.2673	99.7228	95.9668	69.3134	92.8046	100
		99.9519	99.8155	98.5727	98.5727	99.8208	90.9119	97.634	98.5727	99.499	97.0203	68.6722	84.661	99.9976
		99.4415	97.942	98.4523	98.4523	99.7377	89.3657	98.1403	98.4523	98.885	99.2393	54.04	73.118	99.9929
		99.8316	98.0987	97.8755	97.8755	99.7937	91.4841	99.1994	97.8755	99.2863	94.5744	43.1098	86.5996	99.9952
		99.8522	83.3967	98.4639	98.4639	99.7976	91.1661	98.6101	98.4639	99.0965	96.1628	54.743	89.918	99.9952
		99.6932	93.881	98.731	98.731	99.5729	90.744	95.6684	98.731	99.2948	87.5535	57.8312	66.8371	99.9916
		99.8982	98.7599	98.3116	98.3116	99.7923	91.3915	96.6907	98.3116	98.639	99.1542	71.3096	94.6884	99.9883
		99.8556	99.5607	96.5362	96.5362	99.918	85.9911	97.1246	96.5362	98.9353	93.6151	53.4728	91.3644	99.9891
		18.8407	93.3575	67.4446	67.4446	21.184	39.9411	17.7613	67.4446	27.0395	43.9003	15.8124	5.33516	81.1933
		15.5926	92.8581	74.2331	74.2331	17.0051	40.4761	19.9166	74.2331	44.8666	45.7659	15.1116	5.66513	76.7715
		23.7387	92.7463	76.1041	76.1041	18.8867	34.4941	29.6997	76.1041	42.7119	42.7239	12.7981	10.4284	63.9935
		24.342	88.4651	85.716	85.716	25.4801	42.1599	24.9376	85.716	48.2582	48.5553	11.6461	6.2375	88.3962
		99.9189	99.48	99.2147	99.2147	99.8105	89.0202	99.0949	99.2147	98.598	99.1347	74.5919	30.2135	99.9962
		99.9018	99.257	99.1357	99.1357	99.9078	91.0723	98.7497	99.1357	99.3033	97.8605	84.092	21.5894	99.9922
		99.671	99.6627	98.247	98.247	99.9081	88.1026	98.2515	98.247	99.4718	94.7433	61.7403	73.4072	99.9919
		99.8645	99.5292	99.3647	99.3647	99.7244	91.8524	96.4201	99.3647	99.0055	87.9002	73.5292	70.1511	99.9979
		99.7175	97.517	98.3384	98.3384	99.6574	89.4826	99.0222	98.3384	99.7834	97.1914	69.7164	78.7788	99.9683
		99.5026	96.9245	98.6075	98.6075	99.8331	86.8865	98.9073	98.6075	99.3112	99.6682	42.898	71.2684	99.9888
		26.1898	62.977	55.188	55.188	29.2593	24.9026	72.3216	55.188	24.9578	20.3201	11.3865	6.79556	94.5511
		17.7078	58.7322	64.143	64.143	20.8449	16.3425	63.4781	64.143	29.7237	15.4248	7.33615	8.54561	94.7589
		99.8064	93.8006	98.3092	98.3092	99.8292	75.9392	95.4931	98.3092	98.363	90.8835	65.1058	79.4606	99.9778
		98.9131	96.6533	97.8637	97.8637	99.7282	74.7039	98.058	97.8637	97.4655	91.7094	68.8828	82.0623	99.9807
		97.5106	94.8203	98.2971	98.2971	65.7696	57.6354	90.4395	98.2971	69.0817	28.5292	29.0718	18.0531	99.9274
		98.7636	94.5526	96.7078	96.7078	66.1352	52.7638	91.5709	96.7078	75.5365	19.9996	16.3685	17.0183	99.9571
		98.6241	98.74	99.1729	99.1729	98.3489	77.1105	97.8054	99.1729	96.1749	41.7865	54.7477	19.336	99.9818
		99.6689	99.282	98.7213	98.7213	98.3941	73.3164	94.3558	98.7213	94.3946	42.4381	42.8839	15.1505	99.9836
		99.7531	99.4849	99.4258	99.4258	99.6378	83.5816	97.5413	99.4258	99.1823	92.2624	86.3193	35.9488	99.9847
		99.8524	98.6498	98.4123	98.4123	99.8797	80.7042	98.5133	98.4123	99.3213	91.6212	68.1975	35.779	99.9961
		99.8946	98.7126	98.8226	98.8226	99.6205	90.6802	98.4161	98.8226	99.2955	96.4469	84.9946	65.7887	99.9963
		99.7649	99.151	99.7177	99.7177	99.6921	90.6879	98.9172	99.7177	99.3377	88.1676	75.6602	48.6736	99.9491
		99.7592	99.0206	97.2228	97.2228	99.9679	87.816	99.0905	97.2228	99.3504	98.6248	79.5568	77.9173	99.9878
		99.6809	97.1254	95.8917	95.8917	99.5858	91.302	99.082	95.8917	99.4084	96.1857	42.7519	93.3772	99.9959
		20.0695	58.9035	58.8151	58.8151	29.1989	20.868	56.3926	58.8151	29.2374	13.0183	10.8124	9.88305	94.3731
		28.3103	83.5505	64.9184	64.9184	32.3052	22.9784	81.8959	64.9184	42.9226	15.6666	8.65689	15.4652	95.2184
		99.782	99.6658	99.052	99.052	99.8126	81.2349	97.7289	99.052	98.4731	95.4543	70.7882	69.0727	99.9863
		98.682	99.5005	99.3327	99.3327	99.5745	72.2068	95.0391	99.3327	99.574	98.0116	76.5757	96.0245	99.9931
		98.6999	91.005	96.7129	96.7129	61.4804	58.1154	94.5786	96.7129	73.804	32.9288	26.0401	18.2031	99.9894
		98.3695	98.8165	98.3855	98.3855	69.0286	49.9769	93.1147	98.3855	78.2513	24.035	21.3345	17.9042	99.9333
		99.7036	97.7284	99.4825	99.4825	98.8379	67.2898	97.2081	99.4825	93.4269	53.8533	52.7275	27.9828	17.1914
		99.7037	99.644	99.6532	99.6532	98.7538	65.034	92.5468	99.6532	96.2907	38.8946	42.8754	24.449	99.9832
		99.8288	98.81	99.5004	99.5004	99.8576	88.9723	97.7191	99.5004	99.4132	93.2956	68.3658	60.7723	99.9926
		99.8321	99.674	99.3499	99.3499	99.9547	87.1812	97.6658	99.3499	99.3057	85.9932	72.7628	41.1799	99.9954
		99.745	99.4347	99.0314	99.0314	99.8035	82.3857	97.9854	99.0314	99.1071	89.6877	70.1931	54.8893	99.991
		99.8354	99.2838	99.1559	99.1559	99.8781	85.5852	97.2267	99.1559	99.6936	80.5185	77.5827	59.2462	99.9845
		99.9324	99.1524	98.6663	98.6663	99.9355	92.6339	99.2417	98.6663	99.7921	98.9859	68.461	77.1861	100
		99.6409	97.977	96.9861	96.9861	99.9236	91.0136	97.3909	96.9861	99.1919	99.6656	73.8079	98.669	99.9979
		99.8803	93.3761	99.435	99.435	99.9432	88.3123	98.7595	99.435	98.6606	97.2582	69.1073	86.0013	99.9975
		99.7385	99.392	99.4209	99.4209	99.9095	89.2173	97.1993	99.4209	99.1327	95.0582	78.8399	92.6116	100
		99.9509	97.6093	99.5602	99.5602	99.944	88.363	97.0663	99.5602	99.3314	99.241	69.7632	80.6512	99.9958
		99.9478	99.6999	99.6889	99.6889	99.9146	91.0885	98.6201	99.6889	99.2279	91.6134	64.1687	73.7181	99.9979
		99.9266	98.7707	99.5276	99.5276	99.9082	92.4185	98.9591	99.5276	99.1881	95.5218	95.8298	88.24	99.9974
		99.8553	99.8433	99.3704	99.3704	99.8846	93.6016	98.5062	99.3704	99.1041	94.4395	68.3036	84.4704	100
		99.7863	98.832	99.0059	99.0059	99.9283	90.514	97.6806	99.0059	99.0148	96.2093	80.7128	76.4887	99.9991
		99.8121	99.1353	99.6454	99.6454	99.9449	86.6555	98.1096	99.6454	99.1968	94.3423	73.874	92.025	99.9976
		99.344	98.2902	97.5016	97.5016	97.6499	81.1044	96.9786	97.5016	98.2536	95.2049	58.1237	56.5937	99.9882
		99.8662	99.6321	99.4122	99.4122	99.4037	86.0162	97.6034	99.4122	98.7954	92.0465	52.6769	43.1973	99.9941
		99.8353	99.1907	99.7592	99.7592	99.8743	93.5336	97.1646	99.7592	98.8956	95.3375	75.6137	66.6739	100
		99.878	99.1299	99.663	99.663	99.9325	91.0252	99.2933	99.663	98.9116	98.6158	64.7791	59.7901	99.9974
		99.8995	99.1663	98.7879	98.7879	99.9622	93.541	99.0942	98.7879	99.7202	95.8817	61.7832	79.153	99.9945
		99.8759	97.6728	99.4921	99.4921	99.5603	91.9136	99.3021	99.4921	98.9134	98.8986	61.4062	77.1324	99.9979
		99.9421	94.4243	98.9711	98.9711	99.8688	87.704	98.0452	98.9711	97.2752	97.8269	76.2723	76.5103	99.993
		99.7901	96.5582	99.5232	99.5232	99.9019	94.1774	97.8043	99.5232	98.9781	90.2323	68.9627	98.4807	99.9934
		99.957	98.7144	99.6017	99.6017	99.9579	90.8732	97.0551	99.6017	98.9365	98.186	62.673	95.2031	99.9885
		99.8039	98.9879	99.2147	99.2147	99.7284	89.3582	98.5514	99.2147	99.3543	87.5904	56.3124	92.8921	99.9966
		99.8515	99.3007	99.6484	99.6484	99.8673	88.1744	97.9303	99.6484	99.3791	99.2842	82.8416	85.8959	100
		99.7771	99.6234	99.7581	99.7581	99.8368	92.7118	97.5727	99.7581	99.0901	94.3356	79.7139	87.0637	99.9983
		99.5786	99.5238	99.7089	99.7089	99.9262	88.6489	98.6073	99.7089	99.1647	95.145	68.5942	89.5388	100
		99.7901	99.3144	99.313	99.313	99.8499	88.5549	98.2965	99.313	99.5426	97.3693	64.7082	96.4435	99.9945
		99.6588	99.1614	99.7917	99.7917	99.3711	93.6911	97.145	99.7917	99.0981	94.0657	67.5056	86.9242	99.9928
		99.6458	99.395	99.8228	99.8228	99.3939	89.8179	98.1944	99.8228	98.7425	92.8561	49.4328	71.8653	99.9944
		99.8079	99.425	99.6926	99.6926	99.8594	94.0748	97.9161	99.6926	98.9587	93.4854	59.73	86.9759	100
		99.7504	99.6896	99.4744	99.4744	99.7111	92.3125	98.7451	99.4744	99.1586	95.7078	66.4209	85.7792	100
		99.9038	99.6605	99.6601	99.6601	99.8223	92.9308	99.473	99.6601	99.5579	99.6364	55.7584	85.9126	99.9986
		99.7952	99.2987	99.212	99.212	99.6349	89.0495	99.4654	99.212	99.4071	99.8585	61.2465	61.7167	100
		99.9034	71.7553	99.3369	99.3369	99.3771	85.177	97.0055	99.3369	99.4967	90.0477	63.2726	74.4825	99.9978
		99.7832	91.9095	98.7462	98.7462	99.7971	86.4086	97.8901	98.7462	98.921	93.1908	68.6003	96.9773	99.9939
		99.7151	96.337	99.7499	99.7499	99.8548	88.9307	98.1081	99.7499	99.7378	99.5216	59.1596	98.7677	100
		99.5134	98.4882	99.4126	99.4126	99.8136	86.2917	97.8473	99.4126	99.611	98.5455	54.7838	78.4548	99.9975
		99.7982	98.2635	99.8692	99.8692	99.8447	90.913	97.6908	99.8692	98.5655	99.845	91.4887	94.3364	99.9954
		99.7742	99.6346	99.8247	99.8247	99.8781	93.0203	97.7146	99.8247	98.9051	98.4367	72.3206	92.746	99.9955
		99.8252	99.6014	99.4044	99.4044	99.6701	88.2951	99.5142	99.4044	99.4732	86.0926	81.7219	84.5712	99.9978
		99.7032	99.6771	99.4184	99.4184	99.7716	88.6866	98.1867	99.4184	99.3889	95.6474	84.6846	88.5816	99.9885
		98.6689	99.3682	99.2247	99.2247	99.7919	81.8798	98.1421	99.2247	99.2483	95.9583	73.1432	88.6926	100
		99.2954	99.1019	99.129	99.129	99.7844	89.5015	98.0494	99.129	99.4888	92.6526	78.3617	64.6291	99.9929
		99.531	99.6981	99.0819	99.0819	99.7625	88.932	96.7686	99.0819	99.2571	98.9452	75.6923	97.3061	99.9927
		99.458	99.5363	99.4853	99.4853	99.8424	91.0489	98.8569	99.4853	99.2688	97.6795	65.5631	79.4267	99.9976
		99.9109	99.2701	99.5426	99.5426	99.8319	84.9161	93.3399	99.5426	99.8351	97.1031	50.4618	82.8784	99.9976
		99.8253	94.3976	96.8955	96.8955	99.6568	93.6115	98.4698	96.8955	99.5211	99.1976	54.471	86.7946	99.9985
		99.4046	69.7137	99.2792	99.2792	98.9307	81.2019	97.813	99.2792	99.3351	94.9439	60.5802	85.6426	99.9972
		99.7345	95.636	99.4976	99.4976	98.4584	82.0692	96.6277	99.4976	99.0129	96.454	58.3966	94.2181	99.9969
		99.6143	95.9479	99.2894	99.2894	99.7391	86.564	97.4801	99.2894	99.6149	99.1171	71.9817	83.2778	99.9876
		99.9424	96.0363	98.8285	98.8285	99.6386	84.722	98.3243	98.8285	99.8357	92.1737	66.3043	91.5981	100
		99.8058	99.3752	99.8011	99.8011	99.732	87.1016	98.9927	99.8011	99.4794	96.1381	63.4426	90.2007	100
		99.8082	99.6497	99.1827	99.1827	99.786	81.5685	95.4986	99.1827	99.3732	99.5341	66.704	79.588	100
		99.8978	99.6257	99.0931	99.0931	99.8127	85.2418	97.6857	99.0931	99.4796	99.9251	76.3947	86.5176	99.9857
		99.5876	99.7316	99.3088	99.3088	99.772	73.4821	97.0078	99.3088	99.4273	88.6054	63.7935	88.2186	100
		99.7656	99.1021	99.5627	99.5627	99.9409	88.6138	98.904	99.5627	99.2672	91.2344	74.525	89.3862	100
		99.8977	99.3719	99.1933	99.1933	99.8739	86.1446	98.1381	99.1933	99.5591	91.6979	72.2123	91.1415	99.9969
		99.8742	99.9002	98.8704	98.8704	99.8134	87.2253	96.564	98.8704	99.021	97.4159	80.0083	90.2259	100
		99.8877	99.1629	99.6322	99.6322	99.8263	87.3885	98.6277	99.6322	99.3519	96.54	60.8732	90.5784	99.9971
		99.5583	99.2671	99.5353	99.5353	99.4106	84.8305	98.6188	99.5353	98.9865	95.9645	44.7227	85.7368	99.9963
		99.9301	98.1287	98.8663	98.8663	99.7519	90.1678	99.2775	98.8663	99.6791	99.4415	49.5167	87.6084	100
		99.7726	94.1604	99.6642	99.6642	99.9269	86.5372	97.9485	99.6642	99.7019	94.0898	63.3083	96.5674	99.9979
		99.6068	98.8303	99.4951	99.4951	99.8649	80.6061	96.9587	99.4951	99.3736	99.5171	78.6254	71.7959	99.9978
		99.6791	98.0364	99.4852	99.4852	99.7401	84.1891	93.768	99.4852	99.2889	98.9703	61.4617	83.0382	99.9645
		99.3097	99.332	99.1482	99.1482	99.87	81.6392	96.9084	99.1482	99.4354	95.4902	73.4999	86.7844	99.9903
		99.6325	98.7772	99.7082	99.7082	99.6804	86.5875	94.4979	99.7082	98.1356	86.8719	82.7655	32.4223	99.998
		99.6972	99.3603	99.1799	99.1799	99.8531	88.289	95.1659	99.1799	97.0955	96.0073	65.7075	20.5159	99.9936
		99.9113	97.3977	99.5908	99.5908	99.7943	89.816	96.4257	99.5908	99.4201	97.5671	76.7281	50.6151	99.9958
		99.7006	99.8143	99.2386	99.2386	99.9365	87.8275	98.0183	99.2386	99.3405	97.2394	52.9127	46.9543	99.982
		39.3712	88.9404	97.1273	97.1273	18.707	57.4407	46.0024	97.1273	59.1373	49.8991	26.2561	18.7484	98.0705
		24.809	87.7539	97.5006	97.5006	38.2332	59.5579	49.7459	97.5006	73.1431	57.4421	20.866	17.8754	97.6694
		99.8705	96.4778	97.8289	97.8289	99.7112	83.1187	87.8501	97.8289	96.386	87.8055	43.7539	16.8914	99.9944
		99.5139	98.9991	97.5991	97.5991	99.21	71.5202	94.2678	97.5991	97.0366	81.714	44.0897	17.7583	99.9453
		99.6901	99.0021	99.2258	99.2258	99.9156	91.3147	98.2113	99.2258	99.4509	96.2767	72.5108	76.93	99.9958
		99.8278	97.7719	99.3324	99.3324	99.7314	84.4867	96.6792	99.3324	99.472	98.9175	61.9719	97.5157	99.9907
		99.9284	97.1413	99.6218	99.6218	99.8311	89.0375	98.9366	99.6218	99.0429	93.6045	69.8679	82.83	99.9964
		99.7767	99.0744	98.4184	98.4184	99.9318	82.3919	97.7194	98.4184	99.0308	99.2693	69.7396	85.7025	99.9955
		99.8755	95.4441	99.1224	99.1224	99.9282	84.5186	97.664	99.1224	99.5396	99.1263	69.9059	90.1172	99.9912
		99.7377	97.404	99.3795	99.3795	99.7982	83.9873	97.8039	99.3795	99.5683	95.3649	63.531	96.539	99.9978
		99.7296	95.0193	99.8424	99.8424	99.7316	88.1138	96.1417	99.8424	98.4906	95.6727	62.5749	24.8458	99.9943
		99.7884	98.6889	99.7319	99.7319	99.9697	89.9813	93.9794	99.7319	97.5577	90.2029	50.2144	24.9578	99.9987
		99.8936	98.2635	99.5023	99.5023	99.9132	87.4049	98.8178	99.5023	99.2835	94.9671	81.0057	75.2145	99.9951
		99.8746	95.5048	99.8268	99.8268	99.9092	88.6541	98.4124	99.8268	98.9861	95.2212	85.2237	81.3868	99.9959
		34.5974	77.4728	98.1086	98.1086	19.9292	60.0235	47.4306	98.1086	76.6636	57.4184	20.9344	25.4673	97.6665
		41.9943	72.7451	96.1121	96.1121	76.979	61.8539	47.5404	96.1121	62.8444	63.3923	24.6713	21.1927	98.2552
		99.7561	98.5855	98.2279	98.2279	99.8678	76.7659	93.2069	98.2279	97.8986	70.5471	37.3642	28.994	99.9518
		99.7411	99.6536	99.351	99.351	99.632	89.1184	94.0678	99.351	97.8081	89.7714	51.1558	25.9036	99.9555
		99.974	98.8002	99.4339	99.4339	99.8987	87.2142	97.5013	99.4339	99.6595	99.8292	57.8394	82.5729	99.995
		98.9281	97.9035	99.0828	99.0828	99.6702	86.6479	98.3498	99.0828	99.2146	94.9215	58.9603	86.5021	99.9983
		99.8855	96.7896	99.8942	99.8942	99.8113	92.3974	97.5785	99.8942	99.6758	95.1503	57.342	80.8547	99.9944
		99.8687	96.0877	99.5452	99.5452	99.9296	83.3574	95.701	99.5452	99.8073	94.0659	71.2336	76.4832	99.9974
		99.6483	99.3785	99.4055	99.4055	99.7207	78.9491	96.1287	99.4055	99.4361	90.4364	81.8332	81.023	99.9992
		99.1859	91.8966	99.5165	99.5165	99.4816	71.4623	95.8235	99.5165	99.0958	89.2511	60.8391	70.335	99.9987
		16.975	59.0143	65.686	65.686	12.0386	43.5272	26.4983	65.686	78.9975	81.9089	60.0849	6.79107	99.9895
		18.0753	51.8537	51.0483	51.0483	12.8914	42.8931	28.1916	51.0483	82.0872	85.1815	50.1133	5.45348	99.9936
		38.9225	77.304	92.218	92.218	17.8834	70.7318	47.4169	92.218	85.288	97.3069	71.3407	7.59436	99.9907
		54.6772	52.4091	91.1591	91.1591	15.2865	72.5419	38.2925	91.1591	92.1264	94.9476	60.852	13.6103	99.9657
		99.758	87.1733	97.3394	97.3394	99.7952	73.2953	98.1419	97.3394	97.8392	95.917	52.1133	70.4457	99.991
		99.7814	89.3961	99.3003	99.3003	99.7173	80.2761	97.5173	99.3003	99.3373	98.0795	63.2342	62.7297	99.9974
		99.8577	91.4695	99.3	99.3	99.8495	90.1712	90.1667	99.3	99.0921	93.7492	79.0945	85.2611	99.9985
		99.9264	81.8568	98.6366	98.6366	99.5824	84.9412	91.968	98.6366	99.0125	96.9824	64.0225	89.3652	99.9946
		99.9428	99.3098	99.0499	99.0499	99.8185	85.4084	98.8866	99.0499	99.5567	93.2149	72.1602	67.856	99.9982
		99.9354	99.1428	98.3256	98.3256	99.4381	89.3666	97.5714	98.3256	98.8781	99.0728	41.6988	85.797	99.9981
		99.8587	94.824	99.8397	99.8397	99.8238	81.1291	94.477	99.8397	99.6182	92.0834	39.3996	66.0607	100
		99.9509	86.8539	99.6863	99.6863	99.8851	86.4201	96.5384	99.6863	99.4236	80.3611	48.6699	80.4634	99.9962
		99.7488	91.9722	99.6125	99.6125	99.6778	76.4524	94.2861	99.6125	99.1642	78.901	58.2694	88.638	99.9991
		99.8758	98.3387	98.669	98.669	97.2719	75.5343	91.2521	98.669	99.2143	92.9269	66.4907	75.6382	99.9955
		7.73714	56.2312	58.9716	58.9716	7.9148	34.6328	23.8463	58.9716	79.6599	82.2298	48.8914	7.78452	99.9316
		10.2474	53.333	66.4851	66.4851	10.4426	35.5466	25.8467	66.4851	77.8563	90.3817	48.2963	6.91016	99.9856
		52.7471	58.1432	83.3308	83.3308	7.9664	65.0615	20.5199	83.3308	88.8575	83.7234	59.0335	5.93163	99.9887
		49.9876	78.3387	86.3001	86.3001	10.0752	48.2987	23.7022	86.3001	93.8037	95.4391	68.1671	6.83632	99.9867
		99.9018	67.7109	97.9761	97.9761	99.5786	75.3984	96.3636	97.9761	99.4182	91.7618	82.7266	67.8444	99.9972
		99.8726	84.7221	99.226	99.226	99.6081	73.9297	96.7177	99.226	98.5344	91.7424	75.4817	88.7292	99.9864
		99.7267	84.2467	99.2404	99.2404	99.838	90.2215	87.571	99.2404	99.2007	92.3519	51.2032	96.354	99.995
		99.975	84.6323	99.43	99.43	99.1918	78.7065	84.2804	99.43	99.1652	89.5623	68.4943	87.8903	99.9968
		99.7456	98.325	98.8725	98.8725	99.6023	84.8559	98.8417	98.8725	99.5638	97.4119	46.1973	88.648	99.995
		99.9098	98.5652	98.1843	98.1843	99.8808	87.4221	98.2516	98.1843	98.7109	97.1187	54.9651	64.9964	99.9977
		99.2238	97.886	99.8919	99.8919	91.8412	99.8737	99.7012	99.8919	98.7246	98.9514	63.2517	86.7305	99.9962
		98.9674	90.182	99.856	99.856	99.7761	99.7157	98.9569	99.856	99.7453	91.2039	46.0311	86.2758	99.9961
		98.1685	81.2297	97.0702	97.0702	91.3019	95.2149	98.7401	97.0702	98.3366	99.5583	70.5188	50.098	100
		96.3745	84.9177	96.1123	96.1123	83.1646	97.3891	99.6916	96.1123	99.1278	99.0202	52.9821	58.8006	99.9982
		98.5165	95.6157	96.0698	96.0698	93.3565	98.0874	98.7744	96.0698	98.2936	99.2219	50.6193	91.2302	99.9751
		98.1031	97.8285	97.9994	97.9994	98.46	96.7169	97.99	97.9994	96.351	99.0477	67.541	76.3044	99.9935
		96.0403	84.5284	97.9784	97.9784	95.2427	97.3114	99.4139	97.9784	99.0536	99.1249	54.7388	62.8479	99.9943
		97.1278	92.5882	90.8616	90.8616	82.7642	97.8854	96.9696	90.8616	98.6114	99.6211	62.9984	80.6323	99.9879
		95.1547	91.1701	94.9507	94.9507	87.7241	94.739	98.2107	94.9507	99.0977	99.2127	86.2287	83.184	99.9981
		97.3431	93.0883	95.9947	95.9947	94.5646	95.6481	96.6388	95.9947	99.0457	97.0509	55.3843	74.1547	99.9914
		99.1105	73.1439	98.76	98.76	97.565	99.0617	98.4066	98.76	99.0155	94.3224	71.6696	84.2846	99.9978
		98.8384	90.6504	98.6731	98.6731	93.8057	98.6869	99.4939	98.6731	98.8187	97.2839	50.5586	59.1514	99.99
		96.3654	97.4899	97.8899	97.8899	99.5283	98.9266	98.0516	97.8899	98.557	96.7835	62.2504	46.3461	99.9956
		94.9577	95.5198	95.8049	95.8049	80.5741	97.0055	97.5576	95.8049	99.216	99.5012	55.8233	70.2636	99.9977
		99.2176	84.569	99.9527	99.9527	94.4815	99.9377	99.6	99.9527	99.2807	99.9674	77.6098	48.7526	99.9976
		99.11	90.5328	99.8755	99.8755	93.7471	99.8175	99.1962	99.8755	98.7245	99.3389	69.4749	55.2643	99.9934
		98.6534	91.6591	99.4393	99.4393	89.9641	98.7805	97.8878	99.4393	98.5869	98.7562	57.4498	73.3417	99.9869
		96.7603	82.7704	94.8312	94.8312	83.3264	94.606	94.1065	94.8312	94.8207	94.7665	54.5886	43.0393	99.9849
		94.9078	91.1697	90.8303	90.8303	87.9404	87.1503	95.5443	90.8303	95.3922	97.9486	61.3361	57.53	99.9859
		96.7676	77.4951	94.2011	94.2011	95.915	95.5066	97.1503	94.2011	96.0303	95.6908	53.9899	53.7257	99.995
		92.5394	83.6503	92.0859	92.0859	87.3108	90.6251	97.3607	92.0859	96.1424	98.5359	76.0337	66.9859	99.9799
		97.2263	92.4308	84.8339	84.8339	92.6493	86.7171	98.0065	84.8339	98.6936	90.7239	50.7877	83.1178	99.9669
		93.1368	93.4721	97.715	97.715	97.1096	96.9471	98.2484	97.715	98.4552	96.3439	38.5892	87.347	99.9867
		96.5456	93.6867	97.5823	97.5823	94.1975	98.1985	98.1373	97.5823	98.9342	95.225	62.4028	80.984	99.9963
		97.4056	98.0323	98.0022	98.0022	86.4294	97.449	99.1051	98.0022	98.3708	97.452	50.2134	79.9882	99.9987
		96.5995	92.8409	99.2089	99.2089	81.1816	99.1944	97.3332	99.2089	98.3049	98.071	59.9224	74.0327	99.9964
		95.9177	90.7905	96.6296	96.6296	80.1613	98.4135	97.9581	96.6296	98.6336	98.5353	46.8192	71.0911	99.9972
		95.3421	84.4222	96.2036	96.2036	81.8514	97.8466	97.9137	96.2036	97.6766	95.5536	46.5187	74.1519	99.9954
		2017-03-08	2017-06-08 18:28:00	2017-03-10	2017-03-10	2017-03-06 11:00:00	2017-03-10	2017-03-12 11:00:00	2017-03-10	2017-03-12 11:00:00	2017-03-14 11:00:00	2017-03-08 10:00:00	2017-04-21 09:29:00	2017-04-18 10:38:00
		13	0	30.0167	30.0167	0	30.0167	39.9833	30.0167	48	39.9833	160.017	0	0
		99.8233	68.9516	98.5335	98.5335	82.5096	87.122	97.3337	98.5335	58.6084	71.0861	10.0061	8.603	99.9966
		99.9556	79.9806	98.4401	98.4401	97.2482	91.0774	96.8308	98.4401	65.4949	70.1956	6.99043	7.30459	99.9976
		99.1487	89.6069	97.9284	97.9284	99.6734	84.1486	91.9944	97.9284	98.5144	95.9225	68.2597	83.5131	99.8884
		99.2115	90.0582	98.668	98.668	99.5158	73.7647	72.8757	98.668	96.2235	96.3001	67.5617	81.8471	99.9886
		98.3298	91.2339	94.7088	94.7088	99.1793	83.8196	88.4982	94.7088	93.7586	98.4075	80.4071	67.7501	99.9534
		98.8108	97.5819	91.4031	91.4031	99.0348	79.5715	89.0376	91.4031	95.6209	86.2893	79.5513	62.4412	99.9069
		98.6999	91.4912	97.3775	97.3775	99.5788	73.6076	95.5409	97.3775	97.3989	96.4903	67.8811	97.138	99.9411
		99.519	90.1965	97.7177	97.7177	99.6744	86.978	97.3111	97.7177	99.2113	94.4997	72.2733	93.5807	99.9879
		99.5051	91.1088	97.4201	97.4201	98.9307	84.2276	97.6089	97.4201	99.4579	97.4278	79.3456	94.8315	99.9907
		99.3637	88.9558	98.9962	98.9962	99.6055	88.858	97.3399	98.9962	97.7767	97.8534	74.3976	98.0059	99.9982
		99.6325	94.015	99.151	99.151	99.5885	80.4187	96.2826	99.151	98.4324	99.7125	67.9952	99.1895	99.9934
		99.6755	92.2151	97.5711	97.5711	98.7904	73.5698	92.7368	97.5711	97.1197	98.3399	57.1739	99.3315	99.9759
		99.3343	83.6194	97.218	97.218	98.8014	81.2203	94.0727	97.218	98.7135	96.1821	56.186	97.3275	99.994
		99.0144	73.0759	98.4798	98.4798	92.405	84.6735	96.9029	98.4798	98.1295	93.0438	46.8982	86.7469	99.9867
		99.9749	80.2679	99.7193	99.7193	92.7245	98.5567	99.2443	99.7193	53.3889	76.4375	33.4451	20.1223	99.9952
		99.9664	90.8382	98.7606	98.7606	97.1793	90.3506	94.4206	98.7606	50.9489	66.534	2.92392	10.1385	100
		99.307	91.9141	99.4313	99.4313	99.4468	80.4557	93.6274	99.4313	99.3685	94.9797	75.6049	93.7434	99.9874
		99.1534	92.6838	99.5294	99.5294	98.6398	71.5049	96.2387	99.5294	99.4213	95.4747	66.9508	96.1422	99.9971
		99.2471	98.7874	97.8667	97.8667	99.6849	77.4956	95.6236	97.8667	97.1674	98.5116	69.5611	97.0234	99.9702
		99.191	98.4895	98.2288	98.2288	99.7439	81.8822	96.005	98.2288	97.2538	97.8827	57.0458	87.0628	99.974
		94.2027	99.1141	98.815	98.815	99.4619	75.196	93.2056	98.815	98.6824	99.7928	78.1938	87.0098	99.968
		99.5796	98.5005	97.3609	97.3609	99.5231	79.1542	92.9216	97.3609	97.3942	95.337	80.5121	97.9402	99.9773
		99.3078	97.6158	99.6328	99.6328	99.5106	86.837	96.0286	99.6328	98.0548	99.7361	82.0945	94.514	99.9954
		99.4687	98.7396	99.1084	99.1084	98.853	69.0496	97.5797	99.1084	97.7324	96.8447	61.6561	88.752	99.9853
		99.4926	98.355	98.6694	98.6694	99.5044	84.2743	96.26	98.6694	98.5343	91.2192	71.8508	91.9844	99.9951
		99.429	99.3464	99.235	99.235	99.1493	88.0503	97.2586	99.235	97.8684	99.7959	74.4779	98.7828	99.9907
		99.7549	98.3607	97.4737	97.4737	99.2957	79.0721	98.9477	97.4737	99.1532	89.2788	56.2375	81.3881	99.9935
		99.9284	98.8904	97.383	97.383	99.2777	91.3904	98.0036	97.383	99.2526	94.2026	52.32	81.3007	99.9916
		99.8761	93.2811	99.9783	99.9783	99.873	90.9479	99.0805	99.9783	99.2377	92.1028	28.6813	87.5089	99.9948
		99.6818	73.6393	99.5041	99.5041	99.8093	86.7126	98.4769	99.5041	96.0227	88.1867	12.9517	85.8635	99.9967
		97.7234	77.3462	99.4659	99.4659	99.8725	83.4677	97.876	99.4659	99.3995	95.0252	76.1268	90.9242	99.9972
		99.5472	91.2729	99.4473	99.4473	99.244	86.3846	97.8542	99.4473	99.0947	94.8938	72.7081	78.8638	99.9841
		99.4873	96.0408	99.7021	99.7021	99.8183	82.4454	93.6308	99.7021	99.0525	93.6884	86.5952	95.7482	99.989
		99.2801	98.8537	99.4084	99.4084	99.5299	86.7785	94.7138	99.4084	98.9323	96.6242	64.3113	97.9533	99.9871
		98.7812	97.4302	99.5721	99.5721	99.2127	87.7784	95.2789	99.5721	98.2825	97.1965	70.9848	97.2197	99.9962
		99.6289	95.2302	99.5542	99.5542	99.7983	84.8408	98.1495	99.5542	97.769	98.0498	79.9005	93.0306	99.9842
		99.5241	97.6177	99.0948	99.0948	98.817	78.6783	94.8247	99.0948	97.1212	96.1761	75.5126	92.7371	99.9769
		97.1879	98.3334	96.8105	96.8105	98.4512	83.6835	92.7249	96.8105	96.9421	96.1809	73.0896	85.555	99.9851
		99.5596	97.001	98.8998	98.8998	99.5322	88.6008	97.629	98.8998	98.9686	98.7984	81.5011	99.7189	99.9962
		99.7883	99.5423	96.9444	96.9444	99.5731	87.5966	97.5027	96.9444	98.4755	98.484	66.9712	91.5634	99.9688
		99.8901	98.6129	99.8524	99.8524	99.5914	92.1341	99.0362	99.8524	99.7671	99.2496	73.9337	99.0154	99.9979
		99.7661	99.0674	98.1499	98.1499	99.7809	93.2429	98.3622	98.1499	98.7475	99.0199	61.3546	99.0393	99.9939
		99.8657	83.8349	99.4156	99.4156	99.8775	90.7451	97.7099	99.4156	99.2741	89.2278	10.4527	95.0974	99.9952
		99.8755	77.3554	99.2377	99.2377	99.8243	83.1061	96.0287	99.2377	99.3333	89.2639	9.50189	92.5834	99.9952
		99.5132	88.7251	99.3711	99.3711	99.5248	84.6488	93.107	99.3711	99.2802	90.6467	73.6178	97.2324	99.9854
		98.6284	98.2705	99.3559	99.3559	98.7121	86.8769	97.0701	99.3559	99.6242	88.2104	67.5663	95.536	99.9855
		99.5856	99.6227	98.6247	98.6247	99.8066	78.8662	98.228	98.6247	98.4007	99.4681	69.3313	91.2243	99.9725
		98.8907	97.5047	99.5858	99.5858	99.8589	82.8391	97.8646	99.5858	99.139	87.1048	67.2487	99.1967	99.981
		99.9111	98.8331	99.1968	99.1968	99.8171	86.1198	98.1231	99.1968	98.0395	99.5979	88.5465	91.4918	99.9843
		99.3547	98.008	99.1432	99.1432	99.7356	87.1338	98.2609	99.1432	98.2602	96.0096	78.841	96.7047	99.9871
		98.7998	99.4196	98.3316	98.3316	97.9696	83.3162	95.4421	98.3316	97.583	96.1955	78.1982	91.5319	99.9844
		97.4382	98.5426	94.8633	94.8633	97.0315	89.0444	97.0786	94.8633	97.6557	97.0333	82.5843	82.2665	99.997
		99.8277	99.472	98.6689	98.6689	99.8458	88.5104	99.0567	98.6689	98.9561	99.4375	82.6464	89.1263	99.9967
		99.8557	99.1388	98.0623	98.0623	99.2456	85.5512	97.0261	98.0623	99.492	97.952	74.7323	94.1459	99.9938
		99.9364	99.1489	99.5493	99.5493	99.3983	82.8192	98.5193	99.5493	98.5973	98.7199	59.2786	81.1892	99.9967
		99.8476	97.732	98.159	98.159	99.3529	87.8833	96.6277	98.159	99.0992	99.3483	74.2675	87.8383	99.9949
		99.793	95.1767	99.4318	99.4318	99.9436	82.2541	99.0758	99.4318	98.4221	89.7223	57.0482	82.3916	100
		99.8716	96.3381	99.5366	99.5366	99.7787	83.3602	98.4202	99.5366	97.3285	96.2027	53.8859	78.2371	99.9991
		99.5854	96.872	99.2397	99.2397	99.743	82.9433	98.0798	99.2397	98.348	98.8807	77.2244	89.1507	99.9918
		99.5812	95.5767	99.2742	99.2742	99.7312	90.2099	98.8825	99.2742	98.106	98.3918	75.6633	95.8149	99.9923
		99.5522	98.4012	99.472	99.472	99.7038	91.3674	99.2355	99.472	99.3751	95.5837	82.9965	87.0607	99.9965
		99.9022	99.3161	99.6303	99.6303	99.878	93.2323	98.6662	99.6303	98.9942	91.7019	68.7718	77.3999	99.9973
		99.9119	98.6178	99.2413	99.2413	99.9569	87.8804	98.4395	99.2413	99.3034	96.2964	81.8524	88.6823	100
		99.8058	99.0749	98.855	98.855	99.9473	90.8529	98.3206	98.855	98.6167	94.1095	76.6896	79.0962	99.9968
		99.8315	99.3563	98.6493	98.6493	99.6437	90.6014	97.9794	98.6493	98.7906	99.9331	72.4237	77.9192	99.9849
		99.7641	99.591	99.6752	99.6752	99.6891	90.6066	98.471	99.6752	98.5171	99.1044	79.7577	81.3948	99.9988
		99.7498	98.6091	99.5285	99.5285	99.7564	91.6033	98.1665	99.5285	99.5799	99.0153	85.1819	91.4073	99.9961
		99.6761	99.4593	98.5305	98.5305	99.7298	83.7439	97.4812	98.5305	98.9299	80.5338	59.4802	96.3401	99.9866
		99.9399	99.2276	99.3531	99.3531	99.869	90.9979	99.7135	99.3531	98.7522	99.5916	58.6648	78.5847	99.9979
		99.487	99.472	94.8472	94.8472	99.8058	87.4278	98.7162	94.8472	98.1984	97.115	64.7449	88.8444	100
		99.8828	78.6306	98.73	98.73	99.7542	87.929	98.6687	98.73	98.4325	90.9084	62.1231	82.5815	99.9957
		99.6273	93.0189	98.7306	98.7306	99.6943	76.1662	98.5339	98.7306	99.0702	97.3325	47.8676	60.4022	100
		99.7435	94.2687	99.5229	99.5229	99.6637	76.479	97.7167	99.5229	99.0307	97.1056	77.3957	85.2679	99.989
		98.9955	98.9612	98.8033	98.8033	99.5722	84.0257	96.2103	98.8033	99.8649	98.7355	79.6981	80.3048	99.9977
		99.9104	99.8092	99.8489	99.8489	99.8686	86.5547	98.9752	99.8489	99.1196	95.0946	66.2592	97.89	99.9985
		99.8718	99.4176	99.5881	99.5881	99.8767	86.8034	98.3353	99.5881	99.0229	98.4872	81.5405	95.2002	100
		99.8604	99.0232	98.0878	98.0878	99.604	89.0349	97.7863	98.0878	99.6564	90.4435	82.9515	86.2627	99.9712
		99.7432	98.1895	99.1659	99.1659	99.51	92.0934	98.4729	99.1659	99.6968	96.0562	84.6748	77.7575	99.9873
		99.9237	98.7013	99.6345	99.6345	99.7031	89.6523	98.38	99.6345	99.1966	98.22	75.9017	84.6813	100
		99.793	99.4157	99.3259	99.3259	99.8884	88.4783	97.216	99.3259	99.1463	96.5895	59.5382	94.3335	99.9583
		99.8321	99.5465	98.677	98.677	99.9273	89.7628	97.8131	98.677	99.635	98.8365	69.6883	99.0443	99.9775
		99.5974	99.6894	98.3311	98.3311	99.4508	82.6427	95.8033	98.3311	99.3174	99.8988	59.4181	92.2267	99.9934
		99.9739	99.3081	99.697	99.697	99.7219	81.5101	98.0157	99.697	99.6693	99.6925	60.7582	65.2082	99.9973
		99.6675	99.7465	97.3778	97.3778	99.5129	88.6149	98.7561	97.3778	99.0069	95.4015	58.9659	69.4184	99.998
		99.68	83.4084	97.607	97.607	99.2708	83.1307	97.6501	97.607	97.3004	97.1	85.2628	67.1273	99.9883
		99.8355	91.3592	97.1124	97.1124	99.894	85.5303	96.1536	97.1124	98.8329	90.8664	60.5228	74.877	99.9959
		99.7311	87.8947	98.6663	98.6663	99.8785	88.4188	97.5459	98.6663	99.2816	91.8859	86.8822	68.4701	99.9336
		99.8212	99.7329	98.7173	98.7173	99.9004	90.0452	99.2172	98.7173	98.8901	96.3473	78.1499	82.3728	99.9897
		99.9577	99.5645	98.9947	98.9947	99.819	87.3936	97.565	98.9947	99.4401	89.5612	76.2622	72.2745	99.9974
		99.6438	99.5843	99.1184	99.1184	99.918	90.6457	98.3244	99.1184	99.3244	96.928	74.8126	75.4714	99.989
		99.7361	99.7094	99.4192	99.4192	99.8983	91.8351	97.8052	99.4192	98.5113	98.747	75.2486	80.9421	99.9932
		99.4727	99.6329	98.7979	98.7979	99.8631	74.7425	98.7044	98.7979	99.3954	98.9878	68.1875	73.7405	99.9594
		99.2368	98.7657	99.8334	99.8334	99.9059	90.6715	97.6206	99.8334	99.749	80.372	69.6633	55.2077	100
		99.8908	98.8246	99.6673	99.6673	99.6768	89.288	97.6651	99.6673	99.632	93.9219	50.5876	50.0836	99.9791
		99.6584	99.7567	99.0318	99.0318	99.8129	86.0538	98.5271	99.0318	99.3861	94.88	69.2418	98.2933	99.9938
		99.925	99.4134	98.733	98.733	99.8593	88.9031	98.5326	98.733	98.8843	89.6496	58.7311	94.7581	100
		99.9197	99.4943	98.5767	98.5767	99.695	85.7705	97.2258	98.5767	99.5639	99.8523	63.7486	83.786	99.9953
		99.9201	99.5538	95.7252	95.7252	99.7859	84.9728	98.2692	95.7252	99.1861	99.6639	52.1059	82.0821	99.9929
		99.8185	95.581	98.428	98.428	99.7919	88.8515	97.2574	98.428	99.0378	96.1973	84.5593	35.5487	99.932
		99.4396	93.3372	97.2963	97.2963	99.7674	87.5951	94.1338	97.2963	98.7382	90.9201	85.5642	78.663	99.9818
		99.8301	99.2583	98.5817	98.5817	99.9637	87.2925	96.7905	98.5817	99.08	95.181	86.0506	85.2177	99.9903
		99.8824	98.895	98.4425	98.4425	99.6122	89.0763	95.4185	98.4425	99.7145	92.6532	80.201	69.5321	99.9987
		99.835	99.1249	98.0478	98.0478	99.9022	86.1842	97.9076	98.0478	99.2603	99.3772	74.5504	69.9631	100
		99.8516	99.9411	99.3724	99.3724	99.8212	89.0575	95.6541	99.3724	99.6175	97.9068	74.2976	76.4992	99.9944
		99.8752	99.0037	99.5176	99.5176	99.9637	88.6389	97.4427	99.5176	98.4391	99.21	77.3373	81.4963	99.9945
		99.8864	99.8607	98.0409	98.0409	99.919	80.397	97.6889	98.0409	99.307	99.2576	72.543	70.6173	99.9994
		99.9322	93.7601	99.7778	99.7778	99.7986	88.0203	97.4312	99.7778	99.6577	94.2026	76.9309	67.9125	99.997
		99.8663	99.1848	99.239	99.239	99.1831	85.1827	96.6276	99.239	99.6926	92.3614	73.6549	71.3535	99.928
		99.9463	99.2788	99.7759	99.7759	99.8696	90.0229	99.0646	99.7759	99.0514	90.1922	64.6828	84.744	99.9924
		99.7644	99.7964	99.4126	99.4126	99.7955	82.6672	96.8585	99.4126	98.8433	92.3921	62.5266	94.1491	99.9959
		99.9046	97.9275	99.1649	99.1649	99.6039	87.2447	97.4893	99.1649	99.1794	97.8567	47.9695	90.3567	99.9972
		99.7464	99.0752	99.0469	99.0469	99.5077	90.4991	98.3518	99.0469	98.7679	99.7361	64.0267	82.1364	99.9874
		99.9681	91.0276	96.7425	96.7425	99.9034	88.8532	97.2861	96.7425	98.9956	93.4611	52.2474	93.3831	99.9844
		99.531	96.7971	97.9182	97.9182	99.7361	92.381	95.9564	97.9182	98.7296	96.8921	51.9895	75.4351	99.9985
		99.934	89.7181	99.2418	99.2418	99.7892	88.9289	96.8073	99.2418	98.9404	93.5909	70.4451	94.0838	99.7787
		99.6878	99.5459	98.8397	98.8397	99.8991	85.2586	98.9884	98.8397	98.7095	95.1961	81.1567	88.8936	99.9929
		17.5202	93.0255	66.2609	66.2609	20.3814	43.422	12.7162	66.2609	33.8984	43.0988	19.102	4.5106	81.2867
		18.6896	96.0234	69.7416	69.7416	23.0351	41.5656	16.6085	69.7416	32.6983	53.5363	12.0875	6.39907	76.211
		18.7767	93.6252	74.7855	74.7855	17.4237	41.3428	25.8218	74.7855	44.1059	44.4808	16.0255	7.49337	83.1109
		23.0964	90.1641	74.4572	74.4572	28.3234	38.8528	26.5161	74.4572	43.0404	48.1781	12.04	7.90485	87.4876
		99.9347	98.6918	99.195	99.195	99.8006	86.1702	97.3465	99.195	99.351	92.3909	74.019	28.9769	99.9981
		99.9136	99.1083	99.4667	99.4667	99.8759	84.9047	97.4145	99.4667	99.4302	92.3432	69.513	35.5018	99.9881
		99.6882	99.3352	99.2673	99.2673	99.8443	87.0523	98.9458	99.2673	99.7228	95.9668	69.3134	92.8046	100
		99.9519	99.8155	98.5727	98.5727	99.8208	90.9119	97.634	98.5727	99.499	97.0203	68.6722	84.661	99.9976
		99.4415	97.942	98.4523	98.4523	99.7377	89.3657	98.1403	98.4523	98.885	99.2393	54.04	73.118	99.9929
		99.8316	98.0987	97.8755	97.8755	99.7937	91.4841	99.1994	97.8755	99.2863	94.5744	43.1098	86.5996	99.9952
		99.8522	83.3967	98.4639	98.4639	99.7976	91.1661	98.6101	98.4639	99.0965	96.1628	54.743	89.918	99.9952
		99.6932	93.881	98.731	98.731	99.5729	90.744	95.6684	98.731	99.2948	87.5535	57.8312	66.8371	99.9916
		99.8982	98.7599	98.3116	98.3116	99.7923	91.3915	96.6907	98.3116	98.639	99.1542	71.3096	94.6884	99.9883
		99.8556	99.5607	96.5362	96.5362	99.918	85.9911	97.1246	96.5362	98.9353	93.6151	53.4728	91.3644	99.9891
		18.8407	93.3575	67.4446	67.4446	21.184	39.9411	17.7613	67.4446	27.0395	43.9003	15.8124	5.33516	81.1933
		15.5926	92.8581	74.2331	74.2331	17.0051	40.4761	19.9166	74.2331	44.8666	45.7659	15.1116	5.66513	76.7715
		23.7387	92.7463	76.1041	76.1041	18.8867	34.4941	29.6997	76.1041	42.7119	42.7239	12.7981	10.4284	63.9935
		24.342	88.4651	85.716	85.716	25.4801	42.1599	24.9376	85.716	48.2582	48.5553	11.6461	6.2375	88.3962
		99.9189	99.48	99.2147	99.2147	99.8105	89.0202	99.0949	99.2147	98.598	99.1347	74.5919	30.2135	99.9962
		99.9018	99.257	99.1357	99.1357	99.9078	91.0723	98.7497	99.1357	99.3033	97.8605	84.092	21.5894	99.9922
		99.671	99.6627	98.247	98.247	99.9081	88.1026	98.2515	98.247	99.4718	94.7433	61.7403	73.4072	99.9919
		99.8645	99.5292	99.3647	99.3647	99.7244	91.8524	96.4201	99.3647	99.0055	87.9002	73.5292	70.1511	99.9979
		99.7175	97.517	98.3384	98.3384	99.6574	89.4826	99.0222	98.3384	99.7834	97.1914	69.7164	78.7788	99.9683
		99.5026	96.9245	98.6075	98.6075	99.8331	86.8865	98.9073	98.6075	99.3112	99.6682	42.898	71.2684	99.9888
		26.1898	62.977	55.188	55.188	29.2593	24.9026	72.3216	55.188	24.9578	20.3201	11.3865	6.79556	94.5511
		17.7078	58.7322	64.143	64.143	20.8449	16.3425	63.4781	64.143	29.7237	15.4248	7.33615	8.54561	94.7589
		99.8064	93.8006	98.3092	98.3092	99.8292	75.9392	95.4931	98.3092	98.363	90.8835	65.1058	79.4606	99.9778
		98.9131	96.6533	97.8637	97.8637	99.7282	74.7039	98.058	97.8637	97.4655	91.7094	68.8828	82.0623	99.9807
		97.5106	94.8203	98.2971	98.2971	65.7696	57.6354	90.4395	98.2971	69.0817	28.5292	29.0718	18.0531	99.9274
		98.7636	94.5526	96.7078	96.7078	66.1352	52.7638	91.5709	96.7078	75.5365	19.9996	16.3685	17.0183	99.9571
		98.6241	98.74	99.1729	99.1729	98.3489	77.1105	97.8054	99.1729	96.1749	41.7865	54.7477	19.336	99.9818
		99.6689	99.282	98.7213	98.7213	98.3941	73.3164	94.3558	98.7213	94.3946	42.4381	42.8839	15.1505	99.9836
		99.7531	99.4849	99.4258	99.4258	99.6378	83.5816	97.5413	99.4258	99.1823	92.2624	86.3193	35.9488	99.9847
		99.8524	98.6498	98.4123	98.4123	99.8797	80.7042	98.5133	98.4123	99.3213	91.6212	68.1975	35.779	99.9961
		99.8946	98.7126	98.8226	98.8226	99.6205	90.6802	98.4161	98.8226	99.2955	96.4469	84.9946	65.7887	99.9963
		99.7649	99.151	99.7177	99.7177	99.6921	90.6879	98.9172	99.7177	99.3377	88.1676	75.6602	48.6736	99.9491
		99.7592	99.0206	97.2228	97.2228	99.9679	87.816	99.0905	97.2228	99.3504	98.6248	79.5568	77.9173	99.9878
		99.6809	97.1254	95.8917	95.8917	99.5858	91.302	99.082	95.8917	99.4084	96.1857	42.7519	93.3772	99.9959
		20.0695	58.9035	58.8151	58.8151	29.1989	20.868	56.3926	58.8151	29.2374	13.0183	10.8124	9.88305	94.3731
		28.3103	83.5505	64.9184	64.9184	32.3052	22.9784	81.8959	64.9184	42.9226	15.6666	8.65689	15.4652	95.2184
		99.782	99.6658	99.052	99.052	99.8126	81.2349	97.7289	99.052	98.4731	95.4543	70.7882	69.0727	99.9863
		98.682	99.5005	99.3327	99.3327	99.5745	72.2068	95.0391	99.3327	99.574	98.0116	76.5757	96.0245	99.9931
		98.6999	91.005	96.7129	96.7129	61.4804	58.1154	94.5786	96.7129	73.804	32.9288	26.0401	18.2031	99.9894
		98.3695	98.8165	98.3855	98.3855	69.0286	49.9769	93.1147	98.3855	78.2513	24.035	21.3345	17.9042	99.9333
		99.7036	97.7284	99.4825	99.4825	98.8379	67.2898	97.2081	99.4825	93.4269	53.8533	52.7275	27.9828	17.1914
		99.7037	99.644	99.6532	99.6532	98.7538	65.034	92.5468	99.6532	96.2907	38.8946	42.8754	24.449	99.9832
		99.8288	98.81	99.5004	99.5004	99.8576	88.9723	97.7191	99.5004	99.4132	93.2956	68.3658	60.7723	99.9926
		99.8321	99.674	99.3499	99.3499	99.9547	87.1812	97.6658	99.3499	99.3057	85.9932	72.7628	41.1799	99.9954
		99.745	99.4347	99.0314	99.0314	99.8035	82.3857	97.9854	99.0314	99.1071	89.6877	70.1931	54.8893	99.991
		99.8354	99.2838	99.1559	99.1559	99.8781	85.5852	97.2267	99.1559	99.6936	80.5185	77.5827	59.2462	99.9845
		99.9324	99.1524	98.6663	98.6663	99.9355	92.6339	99.2417	98.6663	99.7921	98.9859	68.461	77.1861	100
		99.6409	97.977	96.9861	96.9861	99.9236	91.0136	97.3909	96.9861	99.1919	99.6656	73.8079	98.669	99.9979
		99.8803	93.3761	99.435	99.435	99.9432	88.3123	98.7595	99.435	98.6606	97.2582	69.1073	86.0013	99.9975
		99.7385	99.392	99.4209	99.4209	99.9095	89.2173	97.1993	99.4209	99.1327	95.0582	78.8399	92.6116	100
		99.9509	97.6093	99.5602	99.5602	99.944	88.363	97.0663	99.5602	99.3314	99.241	69.7632	80.6512	99.9958
		99.9478	99.6999	99.6889	99.6889	99.9146	91.0885	98.6201	99.6889	99.2279	91.6134	64.1687	73.7181	99.9979
		99.9266	98.7707	99.5276	99.5276	99.9082	92.4185	98.9591	99.5276	99.1881	95.5218	95.8298	88.24	99.9974
		99.8553	99.8433	99.3704	99.3704	99.8846	93.6016	98.5062	99.3704	99.1041	94.4395	68.3036	84.4704	100
		99.7863	98.832	99.0059	99.0059	99.9283	90.514	97.6806	99.0059	99.0148	96.2093	80.7128	76.4887	99.9991
		99.8121	99.1353	99.6454	99.6454	99.9449	86.6555	98.1096	99.6454	99.1968	94.3423	73.874	92.025	99.9976
		99.344	98.2902	97.5016	97.5016	97.6499	81.1044	96.9786	97.5016	98.2536	95.2049	58.1237	56.5937	99.9882
		99.8662	99.6321	99.4122	99.4122	99.4037	86.0162	97.6034	99.4122	98.7954	92.0465	52.6769	43.1973	99.9941
		99.8353	99.1907	99.7592	99.7592	99.8743	93.5336	97.1646	99.7592	98.8956	95.3375	75.6137	66.6739	100
		99.878	99.1299	99.663	99.663	99.9325	91.0252	99.2933	99.663	98.9116	98.6158	64.7791	59.7901	99.9974
		99.8995	99.1663	98.7879	98.7879	99.9622	93.541	99.0942	98.7879	99.7202	95.8817	61.7832	79.153	99.9945
		99.8759	97.6728	99.4921	99.4921	99.5603	91.9136	99.3021	99.4921	98.9134	98.8986	61.4062	77.1324	99.9979
		99.9421	94.4243	98.9711	98.9711	99.8688	87.704	98.0452	98.9711	97.2752	97.8269	76.2723	76.5103	99.993
		99.7901	96.5582	99.5232	99.5232	99.9019	94.1774	97.8043	99.5232	98.9781	90.2323	68.9627	98.4807	99.9934
		99.957	98.7144	99.6017	99.6017	99.9579	90.8732	97.0551	99.6017	98.9365	98.186	62.673	95.2031	99.9885
		99.8039	98.9879	99.2147	99.2147	99.7284	89.3582	98.5514	99.2147	99.3543	87.5904	56.3124	92.8921	99.9966
		99.8515	99.3007	99.6484	99.6484	99.8673	88.1744	97.9303	99.6484	99.3791	99.2842	82.8416	85.8959	100
		99.7771	99.6234	99.7581	99.7581	99.8368	92.7118	97.5727	99.7581	99.0901	94.3356	79.7139	87.0637	99.9983
		99.5786	99.5238	99.7089	99.7089	99.9262	88.6489	98.6073	99.7089	99.1647	95.145	68.5942	89.5388	100
		99.7901	99.3144	99.313	99.313	99.8499	88.5549	98.2965	99.313	99.5426	97.3693	64.7082	96.4435	99.9945
		99.6588	99.1614	99.7917	99.7917	99.3711	93.6911	97.145	99.7917	99.0981	94.0657	67.5056	86.9242	99.9928
		99.6458	99.395	99.8228	99.8228	99.3939	89.8179	98.1944	99.8228	98.7425	92.8561	49.4328	71.8653	99.9944
		99.8079	99.425	99.6926	99.6926	99.8594	94.0748	97.9161	99.6926	98.9587	93.4854	59.73	86.9759	100
		99.7504	99.6896	99.4744	99.4744	99.7111	92.3125	98.7451	99.4744	99.1586	95.7078	66.4209	85.7792	100
		99.9038	99.6605	99.6601	99.6601	99.8223	92.9308	99.473	99.6601	99.5579	99.6364	55.7584	85.9126	99.9986
		99.7952	99.2987	99.212	99.212	99.6349	89.0495	99.4654	99.212	99.4071	99.8585	61.2465	61.7167	100
		99.9034	71.7553	99.3369	99.3369	99.3771	85.177	97.0055	99.3369	99.4967	90.0477	63.2726	74.4825	99.9978
		99.7832	91.9095	98.7462	98.7462	99.7971	86.4086	97.8901	98.7462	98.921	93.1908	68.6003	96.9773	99.9939
		99.7151	96.337	99.7499	99.7499	99.8548	88.9307	98.1081	99.7499	99.7378	99.5216	59.1596	98.7677	100
		99.5134	98.4882	99.4126	99.4126	99.8136	86.2917	97.8473	99.4126	99.611	98.5455	54.7838	78.4548	99.9975
		99.7982	98.2635	99.8692	99.8692	99.8447	90.913	97.6908	99.8692	98.5655	99.845	91.4887	94.3364	99.9954
		99.7742	99.6346	99.8247	99.8247	99.8781	93.0203	97.7146	99.8247	98.9051	98.4367	72.3206	92.746	99.9955
		99.8252	99.6014	99.4044	99.4044	99.6701	88.2951	99.5142	99.4044	99.4732	86.0926	81.7219	84.5712	99.9978
		99.7032	99.6771	99.4184	99.4184	99.7716	88.6866	98.1867	99.4184	99.3889	95.6474	84.6846	88.5816	99.9885
		98.6689	99.3682	99.2247	99.2247	99.7919	81.8798	98.1421	99.2247	99.2483	95.9583	73.1432	88.6926	100
		99.2954	99.1019	99.129	99.129	99.7844	89.5015	98.0494	99.129	99.4888	92.6526	78.3617	64.6291	99.9929
		99.531	99.6981	99.0819	99.0819	99.7625	88.932	96.7686	99.0819	99.2571	98.9452	75.6923	97.3061	99.9927
		99.458	99.5363	99.4853	99.4853	99.8424	91.0489	98.8569	99.4853	99.2688	97.6795	65.5631	79.4267	99.9976
		99.9109	99.2701	99.5426	99.5426	99.8319	84.9161	93.3399	99.5426	99.8351	97.1031	50.4618	82.8784	99.9976
		99.8253	94.3976	96.8955	96.8955	99.6568	93.6115	98.4698	96.8955	99.5211	99.1976	54.471	86.7946	99.9985
		99.4046	69.7137	99.2792	99.2792	98.9307	81.2019	97.813	99.2792	99.3351	94.9439	60.5802	85.6426	99.9972
		99.7345	95.636	99.4976	99.4976	98.4584	82.0692	96.6277	99.4976	99.0129	96.454	58.3966	94.2181	99.9969
		99.6143	95.9479	99.2894	99.2894	99.7391	86.564	97.4801	99.2894	99.6149	99.1171	71.9817	83.2778	99.9876
		99.9424	96.0363	98.8285	98.8285	99.6386	84.722	98.3243	98.8285	99.8357	92.1737	66.3043	91.5981	100
		99.8058	99.3752	99.8011	99.8011	99.732	87.1016	98.9927	99.8011	99.4794	96.1381	63.4426	90.2007	100
		99.8082	99.6497	99.1827	99.1827	99.786	81.5685	95.4986	99.1827	99.3732	99.5341	66.704	79.588	100
		99.8978	99.6257	99.0931	99.0931	99.8127	85.2418	97.6857	99.0931	99.4796	99.9251	76.3947	86.5176	99.9857
		99.5876	99.7316	99.3088	99.3088	99.772	73.4821	97.0078	99.3088	99.4273	88.6054	63.7935	88.2186	100
		99.7656	99.1021	99.5627	99.5627	99.9409	88.6138	98.904	99.5627	99.2672	91.2344	74.525	89.3862	100
		99.8977	99.3719	99.1933	99.1933	99.8739	86.1446	98.1381	99.1933	99.5591	91.6979	72.2123	91.1415	99.9969
		99.8742	99.9002	98.8704	98.8704	99.8134	87.2253	96.564	98.8704	99.021	97.4159	80.0083	90.2259	100
		99.8877	99.1629	99.6322	99.6322	99.8263	87.3885	98.6277	99.6322	99.3519	96.54	60.8732	90.5784	99.9971
		99.5583	99.2671	99.5353	99.5353	99.4106	84.8305	98.6188	99.5353	98.9865	95.9645	44.7227	85.7368	99.9963
		99.9301	98.1287	98.8663	98.8663	99.7519	90.1678	99.2775	98.8663	99.6791	99.4415	49.5167	87.6084	100
		99.7726	94.1604	99.6642	99.6642	99.9269	86.5372	97.9485	99.6642	99.7019	94.0898	63.3083	96.5674	99.9979
		99.6068	98.8303	99.4951	99.4951	99.8649	80.6061	96.9587	99.4951	99.3736	99.5171	78.6254	71.7959	99.9978
		99.6791	98.0364	99.4852	99.4852	99.7401	84.1891	93.768	99.4852	99.2889	98.9703	61.4617	83.0382	99.9645
		99.3097	99.332	99.1482	99.1482	99.87	81.6392	96.9084	99.1482	99.4354	95.4902	73.4999	86.7844	99.9903
		99.6325	98.7772	99.7082	99.7082	99.6804	86.5875	94.4979	99.7082	98.1356	86.8719	82.7655	32.4223	99.998
		99.6972	99.3603	99.1799	99.1799	99.8531	88.289	95.1659	99.1799	97.0955	96.0073	65.7075	20.5159	99.9936
		99.9113	97.3977	99.5908	99.5908	99.7943	89.816	96.4257	99.5908	99.4201	97.5671	76.7281	50.6151	99.9958
		99.7006	99.8143	99.2386	99.2386	99.9365	87.8275	98.0183	99.2386	99.3405	97.2394	52.9127	46.9543	99.982
		39.3712	88.9404	97.1273	97.1273	18.707	57.4407	46.0024	97.1273	59.1373	49.8991	26.2561	18.7484	98.0705
		24.809	87.7539	97.5006	97.5006	38.2332	59.5579	49.7459	97.5006	73.1431	57.4421	20.866	17.8754	97.6694
		99.8705	96.4778	97.8289	97.8289	99.7112	83.1187	87.8501	97.8289	96.386	87.8055	43.7539	16.8914	99.9944
		99.5139	98.9991	97.5991	97.5991	99.21	71.5202	94.2678	97.5991	97.0366	81.714	44.0897	17.7583	99.9453
		99.6901	99.0021	99.2258	99.2258	99.9156	91.3147	98.2113	99.2258	99.4509	96.2767	72.5108	76.93	99.9958
		99.8278	97.7719	99.3324	99.3324	99.7314	84.4867	96.6792	99.3324	99.472	98.9175	61.9719	97.5157	99.9907
		99.9284	97.1413	99.6218	99.6218	99.8311	89.0375	98.9366	99.6218	99.0429	93.6045	69.8679	82.83	99.9964
		99.7767	99.0744	98.4184	98.4184	99.9318	82.3919	97.7194	98.4184	99.0308	99.2693	69.7396	85.7025	99.9955
		99.8755	95.4441	99.1224	99.1224	99.9282	84.5186	97.664	99.1224	99.5396	99.1263	69.9059	90.1172	99.9912
		99.7377	97.404	99.3795	99.3795	99.7982	83.9873	97.8039	99.3795	99.5683	95.3649	63.531	96.539	99.9978
		99.7296	95.0193	99.8424	99.8424	99.7316	88.1138	96.1417	99.8424	98.4906	95.6727	62.5749	24.8458	99.9943
		99.7884	98.6889	99.7319	99.7319	99.9697	89.9813	93.9794	99.7319	97.5577	90.2029	50.2144	24.9578	99.9987
		99.8936	98.2635	99.5023	99.5023	99.9132	87.4049	98.8178	99.5023	99.2835	94.9671	81.0057	75.2145	99.9951
		99.8746	95.5048	99.8268	99.8268	99.9092	88.6541	98.4124	99.8268	98.9861	95.2212	85.2237	81.3868	99.9959
		34.5974	77.4728	98.1086	98.1086	19.9292	60.0235	47.4306	98.1086	76.6636	57.4184	20.9344	25.4673	97.6665
		41.9943	72.7451	96.1121	96.1121	76.979	61.8539	47.5404	96.1121	62.8444	63.3923	24.6713	21.1927	98.2552
		99.7561	98.5855	98.2279	98.2279	99.8678	76.7659	93.2069	98.2279	97.8986	70.5471	37.3642	28.994	99.9518
		99.7411	99.6536	99.351	99.351	99.632	89.1184	94.0678	99.351	97.8081	89.7714	51.1558	25.9036	99.9555
		99.974	98.8002	99.4339	99.4339	99.8987	87.2142	97.5013	99.4339	99.6595	99.8292	57.8394	82.5729	99.995
		98.9281	97.9035	99.0828	99.0828	99.6702	86.6479	98.3498	99.0828	99.2146	94.9215	58.9603	86.5021	99.9983
		99.8855	96.7896	99.8942	99.8942	99.8113	92.3974	97.5785	99.8942	99.6758	95.1503	57.342	80.8547	99.9944
		99.8687	96.0877	99.5452	99.5452	99.9296	83.3574	95.701	99.5452	99.8073	94.0659	71.2336	76.4832	99.9974
		99.6483	99.3785	99.4055	99.4055	99.7207	78.9491	96.1287	99.4055	99.4361	90.4364	81.8332	81.023	99.9992
		99.1859	91.8966	99.5165	99.5165	99.4816	71.4623	95.8235	99.5165	99.0958	89.2511	60.8391	70.335	99.9987
		16.975	59.0143	65.686	65.686	12.0386	43.5272	26.4983	65.686	78.9975	81.9089	60.0849	6.79107	99.9895
		18.0753	51.8537	51.0483	51.0483	12.8914	42.8931	28.1916	51.0483	82.0872	85.1815	50.1133	5.45348	99.9936
		38.9225	77.304	92.218	92.218	17.8834	70.7318	47.4169	92.218	85.288	97.3069	71.3407	7.59436	99.9907
		54.6772	52.4091	91.1591	91.1591	15.2865	72.5419	38.2925	91.1591	92.1264	94.9476	60.852	13.6103	99.9657
		99.758	87.1733	97.3394	97.3394	99.7952	73.2953	98.1419	97.3394	97.8392	95.917	52.1133	70.4457	99.991
		99.7814	89.3961	99.3003	99.3003	99.7173	80.2761	97.5173	99.3003	99.3373	98.0795	63.2342	62.7297	99.9974
		99.8577	91.4695	99.3	99.3	99.8495	90.1712	90.1667	99.3	99.0921	93.7492	79.0945	85.2611	99.9985
		99.9264	81.8568	98.6366	98.6366	99.5824	84.9412	91.968	98.6366	99.0125	96.9824	64.0225	89.3652	99.9946
		99.9428	99.3098	99.0499	99.0499	99.8185	85.4084	98.8866	99.0499	99.5567	93.2149	72.1602	67.856	99.9982
		99.9354	99.1428	98.3256	98.3256	99.4381	89.3666	97.5714	98.3256	98.8781	99.0728	41.6988	85.797	99.9981
		99.8587	94.824	99.8397	99.8397	99.8238	81.1291	94.477	99.8397	99.6182	92.0834	39.3996	66.0607	100
		99.9509	86.8539	99.6863	99.6863	99.8851	86.4201	96.5384	99.6863	99.4236	80.3611	48.6699	80.4634	99.9962
		99.7488	91.9722	99.6125	99.6125	99.6778	76.4524	94.2861	99.6125	99.1642	78.901	58.2694	88.638	99.9991
		99.8758	98.3387	98.669	98.669	97.2719	75.5343	91.2521	98.669	99.2143	92.9269	66.4907	75.6382	99.9955
		7.73714	56.2312	58.9716	58.9716	7.9148	34.6328	23.8463	58.9716	79.6599	82.2298	48.8914	7.78452	99.9316
		10.2474	53.333	66.4851	66.4851	10.4426	35.5466	25.8467	66.4851	77.8563	90.3817	48.2963	6.91016	99.9856
		52.7471	58.1432	83.3308	83.3308	7.9664	65.0615	20.5199	83.3308	88.8575	83.7234	59.0335	5.93163	99.9887
		49.9876	78.3387	86.3001	86.3001	10.0752	48.2987	23.7022	86.3001	93.8037	95.4391	68.1671	6.83632	99.9867
		99.9018	67.7109	97.9761	97.9761	99.5786	75.3984	96.3636	97.9761	99.4182	91.7618	82.7266	67.8444	99.9972
		99.8726	84.7221	99.226	99.226	99.6081	73.9297	96.7177	99.226	98.5344	91.7424	75.4817	88.7292	99.9864
		99.7267	84.2467	99.2404	99.2404	99.838	90.2215	87.571	99.2404	99.2007	92.3519	51.2032	96.354	99.995
		99.975	84.6323	99.43	99.43	99.1918	78.7065	84.2804	99.43	99.1652	89.5623	68.4943	87.8903	99.9968
		99.7456	98.325	98.8725	98.8725	99.6023	84.8559	98.8417	98.8725	99.5638	97.4119	46.1973	88.648	99.995
		99.9098	98.5652	98.1843	98.1843	99.8808	87.4221	98.2516	98.1843	98.7109	97.1187	54.9651	64.9964	99.9977
		99.2238	97.886	99.8919	99.8919	91.8412	99.8737	99.7012	99.8919	98.7246	98.9514	63.2517	86.7305	99.9962
		98.9674	90.182	99.856	99.856	99.7761	99.7157	98.9569	99.856	99.7453	91.2039	46.0311	86.2758	99.9961
		98.1685	81.2297	97.0702	97.0702	91.3019	95.2149	98.7401	97.0702	98.3366	99.5583	70.5188	50.098	100
		96.3745	84.9177	96.1123	96.1123	83.1646	97.3891	99.6916	96.1123	99.1278	99.0202	52.9821	58.8006	99.9982
		98.5165	95.6157	96.0698	96.0698	93.3565	98.0874	98.7744	96.0698	98.2936	99.2219	50.6193	91.2302	99.9751
		98.1031	97.8285	97.9994	97.9994	98.46	96.7169	97.99	97.9994	96.351	99.0477	67.541	76.3044	99.9935
		96.0403	84.5284	97.9784	97.9784	95.2427	97.3114	99.4139	97.9784	99.0536	99.1249	54.7388	62.8479	99.9943
		97.1278	92.5882	90.8616	90.8616	82.7642	97.8854	96.9696	90.8616	98.6114	99.6211	62.9984	80.6323	99.9879
		95.1547	91.1701	94.9507	94.9507	87.7241	94.739	98.2107	94.9507	99.0977	99.2127	86.2287	83.184	99.9981
		97.3431	93.0883	95.9947	95.9947	94.5646	95.6481	96.6388	95.9947	99.0457	97.0509	55.3843	74.1547	99.9914
		99.1105	73.1439	98.76	98.76	97.565	99.0617	98.4066	98.76	99.0155	94.3224	71.6696	84.2846	99.9978
		98.8384	90.6504	98.6731	98.6731	93.8057	98.6869	99.4939	98.6731	98.8187	97.2839	50.5586	59.1514	99.99
		96.3654	97.4899	97.8899	97.8899	99.5283	98.9266	98.0516	97.8899	98.557	96.7835	62.2504	46.3461	99.9956
		94.9577	95.5198	95.8049	95.8049	80.5741	97.0055	97.5576	95.8049	99.216	99.5012	55.8233	70.2636	99.9977
		99.2176	84.569	99.9527	99.9527	94.4815	99.9377	99.6	99.9527	99.2807	99.9674	77.6098	48.7526	99.9976
		99.11	90.5328	99.8755	99.8755	93.7471	99.8175	99.1962	99.8755	98.7245	99.3389	69.4749	55.2643	99.9934
		98.6534	91.6591	99.4393	99.4393	89.9641	98.7805	97.8878	99.4393	98.5869	98.7562	57.4498	73.3417	99.9869
		96.7603	82.7704	94.8312	94.8312	83.3264	94.606	94.1065	94.8312	94.8207	94.7665	54.5886	43.0393	99.9849
		94.9078	91.1697	90.8303	90.8303	87.9404	87.1503	95.5443	90.8303	95.3922	97.9486	61.3361	57.53	99.9859
		96.7676	77.4951	94.2011	94.2011	95.915	95.5066	97.1503	94.2011	96.0303	95.6908	53.9899	53.7257	99.995
		92.5394	83.6503	92.0859	92.0859	87.3108	90.6251	97.3607	92.0859	96.1424	98.5359	76.0337	66.9859	99.9799
		97.2263	92.4308	84.8339	84.8339	92.6493	86.7171	98.0065	84.8339	98.6936	90.7239	50.7877	83.1178	99.9669
		93.1368	93.4721	97.715	97.715	97.1096	96.9471	98.2484	97.715	98.4552	96.3439	38.5892	87.347	99.9867
		96.5456	93.6867	97.5823	97.5823	94.1975	98.1985	98.1373	97.5823	98.9342	95.225	62.4028	80.984	99.9963
		97.4056	98.0323	98.0022	98.0022	86.4294	97.449	99.1051	98.0022	98.3708	97.452	50.2134	79.9882	99.9987
		96.5995	92.8409	99.2089	99.2089	81.1816	99.1944	97.3332	99.2089	98.3049	98.071	59.9224	74.0327	99.9964
		95.9177	90.7905	96.6296	96.6296	80.1613	98.4135	97.9581	96.6296	98.6336	98.5353	46.8192	71.0911	99.9972
		95.3421	84.4222	96.2036	96.2036	81.8514	97.8466	97.9137	96.2036	97.6766	95.5536	46.5187	74.1519	99.9954
		2017-03-08	2017-06-08 18:28:00	2017-03-10	2017-03-10	2017-03-06 11:00:00	2017-03-10	2017-03-12 11:00:00	2017-03-10	2017-03-12 11:00:00	2017-03-14 11:00:00	2017-03-08 10:00:00	2017-04-21 09:29:00	2017-04-18 10:38:00
		13	0	30.0167	30.0167	0	30.0167	39.9833	30.0167	48	39.9833	160.017	0	0
		99.8233	68.9516	98.5335	98.5335	82.5096	87.122	97.3337	98.5335	58.6084	71.0861	10.0061	8.603	99.9966
		99.9556	79.9806	98.4401	98.4401	97.2482	91.0774	96.8308	98.4401	65.4949	70.1956	6.99043	7.30459	99.9976
		99.1487	89.6069	97.9284	97.9284	99.6734	84.1486	91.9944	97.9284	98.5144	95.9225	68.2597	83.5131	99.8884
		99.2115	90.0582	98.668	98.668	99.5158	73.7647	72.8757	98.668	96.2235	96.3001	67.5617	81.8471	99.9886
		98.3298	91.2339	94.7088	94.7088	99.1793	83.8196	88.4982	94.7088	93.7586	98.4075	80.4071	67.7501	99.9534
		98.8108	97.5819	91.4031	91.4031	99.0348	79.5715	89.0376	91.4031	95.6209	86.2893	79.5513	62.4412	99.9069
		98.6999	91.4912	97.3775	97.3775	99.5788	73.6076	95.5409	97.3775	97.3989	96.4903	67.8811	97.138	99.9411
		99.519	90.1965	97.7177	97.7177	99.6744	86.978	97.3111	97.7177	99.2113	94.4997	72.2733	93.5807	99.9879
		99.5051	91.1088	97.4201	97.4201	98.9307	84.2276	97.6089	97.4201	99.4579	97.4278	79.3456	94.8315	99.9907
		99.3637	88.9558	98.9962	98.9962	99.6055	88.858	97.3399	98.9962	97.7767	97.8534	74.3976	98.0059	99.9982
		99.6325	94.015	99.151	99.151	99.5885	80.4187	96.2826	99.151	98.4324	99.7125	67.9952	99.1895	99.9934
		99.6755	92.2151	97.5711	97.5711	98.7904	73.5698	92.7368	97.5711	97.1197	98.3399	57.1739	99.3315	99.9759
		99.3343	83.6194	97.218	97.218	98.8014	81.2203	94.0727	97.218	98.7135	96.1821	56.186	97.3275	99.994
		99.0144	73.0759	98.4798	98.4798	92.405	84.6735	96.9029	98.4798	98.1295	93.0438	46.8982	86.7469	99.9867
		99.9749	80.2679	99.7193	99.7193	92.7245	98.5567	99.2443	99.7193	53.3889	76.4375	33.4451	20.1223	99.9952
		99.9664	90.8382	98.7606	98.7606	97.1793	90.3506	94.4206	98.7606	50.9489	66.534	2.92392	10.1385	100
		99.307	91.9141	99.4313	99.4313	99.4468	80.4557	93.6274	99.4313	99.3685	94.9797	75.6049	93.7434	99.9874
		99.1534	92.6838	99.5294	99.5294	98.6398	71.5049	96.2387	99.5294	99.4213	95.4747	66.9508	96.1422	99.9971
		99.2471	98.7874	97.8667	97.8667	99.6849	77.4956	95.6236	97.8667	97.1674	98.5116	69.5611	97.0234	99.9702
		99.191	98.4895	98.2288	98.2288	99.7439	81.8822	96.005	98.2288	97.2538	97.8827	57.0458	87.0628	99.974
		94.2027	99.1141	98.815	98.815	99.4619	75.196	93.2056	98.815	98.6824	99.7928	78.1938	87.0098	99.968
		99.5796	98.5005	97.3609	97.3609	99.5231	79.1542	92.9216	97.3609	97.3942	95.337	80.5121	97.9402	99.9773
		99.3078	97.6158	99.6328	99.6328	99.5106	86.837	96.0286	99.6328	98.0548	99.7361	82.0945	94.514	99.9954
		99.4687	98.7396	99.1084	99.1084	98.853	69.0496	97.5797	99.1084	97.7324	96.8447	61.6561	88.752	99.9853
		99.4926	98.355	98.6694	98.6694	99.5044	84.2743	96.26	98.6694	98.5343	91.2192	71.8508	91.9844	99.9951
		99.429	99.3464	99.235	99.235	99.1493	88.0503	97.2586	99.235	97.8684	99.7959	74.4779	98.7828	99.9907
		99.7549	98.3607	97.4737	97.4737	99.2957	79.0721	98.9477	97.4737	99.1532	89.2788	56.2375	81.3881	99.9935
		99.9284	98.8904	97.383	97.383	99.2777	91.3904	98.0036	97.383	99.2526	94.2026	52.32	81.3007	99.9916
		99.8761	93.2811	99.9783	99.9783	99.873	90.9479	99.0805	99.9783	99.2377	92.1028	28.6813	87.5089	99.9948
		99.6818	73.6393	99.5041	99.5041	99.8093	86.7126	98.4769	99.5041	96.0227	88.1867	12.9517	85.8635	99.9967
		97.7234	77.3462	99.4659	99.4659	99.8725	83.4677	97.876	99.4659	99.3995	95.0252	76.1268	90.9242	99.9972
		99.5472	91.2729	99.4473	99.4473	99.244	86.3846	97.8542	99.4473	99.0947	94.8938	72.7081	78.8638	99.9841
		99.4873	96.0408	99.7021	99.7021	99.8183	82.4454	93.6308	99.7021	99.0525	93.6884	86.5952	95.7482	99.989
		99.2801	98.8537	99.4084	99.4084	99.5299	86.7785	94.7138	99.4084	98.9323	96.6242	64.3113	97.9533	99.9871
		98.7812	97.4302	99.5721	99.5721	99.2127	87.7784	95.2789	99.5721	98.2825	97.1965	70.9848	97.2197	99.9962
		99.6289	95.2302	99.5542	99.5542	99.7983	84.8408	98.1495	99.5542	97.769	98.0498	79.9005	93.0306	99.9842
		99.5241	97.6177	99.0948	99.0948	98.817	78.6783	94.8247	99.0948	97.1212	96.1761	75.5126	92.7371	99.9769
		97.1879	98.3334	96.8105	96.8105	98.4512	83.6835	92.7249	96.8105	96.9421	96.1809	73.0896	85.555	99.9851
		99.5596	97.001	98.8998	98.8998	99.5322	88.6008	97.629	98.8998	98.9686	98.7984	81.5011	99.7189	99.9962
		99.7883	99.5423	96.9444	96.9444	99.5731	87.5966	97.5027	96.9444	98.4755	98.484	66.9712	91.5634	99.9688
		99.8901	98.6129	99.8524	99.8524	99.5914	92.1341	99.0362	99.8524	99.7671	99.2496	73.9337	99.0154	99.9979
		99.7661	99.0674	98.1499	98.1499	99.7809	93.2429	98.3622	98.1499	98.7475	99.0199	61.3546	99.0393	99.9939
		99.8657	83.8349	99.4156	99.4156	99.8775	90.7451	97.7099	99.4156	99.2741	89.2278	10.4527	95.0974	99.9952
		99.8755	77.3554	99.2377	99.2377	99.8243	83.1061	96.0287	99.2377	99.3333	89.2639	9.50189	92.5834	99.9952
		99.5132	88.7251	99.3711	99.3711	99.5248	84.6488	93.107	99.3711	99.2802	90.6467	73.6178	97.2324	99.9854
		98.6284	98.2705	99.3559	99.3559	98.7121	86.8769	97.0701	99.3559	99.6242	88.2104	67.5663	95.536	99.9855
		99.5856	99.6227	98.6247	98.6247	99.8066	78.8662	98.228	98.6247	98.4007	99.4681	69.3313	91.2243	99.9725
		98.8907	97.5047	99.5858	99.5858	99.8589	82.8391	97.8646	99.5858	99.139	87.1048	67.2487	99.1967	99.981
		99.9111	98.8331	99.1968	99.1968	99.8171	86.1198	98.1231	99.1968	98.0395	99.5979	88.5465	91.4918	99.9843
		99.3547	98.008	99.1432	99.1432	99.7356	87.1338	98.2609	99.1432	98.2602	96.0096	78.841	96.7047	99.9871
		98.7998	99.4196	98.3316	98.3316	97.9696	83.3162	95.4421	98.3316	97.583	96.1955	78.1982	91.5319	99.9844
		97.4382	98.5426	94.8633	94.8633	97.0315	89.0444	97.0786	94.8633	97.6557	97.0333	82.5843	82.2665	99.997
		99.8277	99.472	98.6689	98.6689	99.8458	88.5104	99.0567	98.6689	98.9561	99.4375	82.6464	89.1263	99.9967
		99.8557	99.1388	98.0623	98.0623	99.2456	85.5512	97.0261	98.0623	99.492	97.952	74.7323	94.1459	99.9938
		99.9364	99.1489	99.5493	99.5493	99.3983	82.8192	98.5193	99.5493	98.5973	98.7199	59.2786	81.1892	99.9967
		99.8476	97.732	98.159	98.159	99.3529	87.8833	96.6277	98.159	99.0992	99.3483	74.2675	87.8383	99.9949
		99.793	95.1767	99.4318	99.4318	99.9436	82.2541	99.0758	99.4318	98.4221	89.7223	57.0482	82.3916	100
		99.8716	96.3381	99.5366	99.5366	99.7787	83.3602	98.4202	99.5366	97.3285	96.2027	53.8859	78.2371	99.9991
		99.5854	96.872	99.2397	99.2397	99.743	82.9433	98.0798	99.2397	98.348	98.8807	77.2244	89.1507	99.9918
		99.5812	95.5767	99.2742	99.2742	99.7312	90.2099	98.8825	99.2742	98.106	98.3918	75.6633	95.8149	99.9923
		99.5522	98.4012	99.472	99.472	99.7038	91.3674	99.2355	99.472	99.3751	95.5837	82.9965	87.0607	99.9965
		99.9022	99.3161	99.6303	99.6303	99.878	93.2323	98.6662	99.6303	98.9942	91.7019	68.7718	77.3999	99.9973
		99.9119	98.6178	99.2413	99.2413	99.9569	87.8804	98.4395	99.2413	99.3034	96.2964	81.8524	88.6823	100
		99.8058	99.0749	98.855	98.855	99.9473	90.8529	98.3206	98.855	98.6167	94.1095	76.6896	79.0962	99.9968
		99.8315	99.3563	98.6493	98.6493	99.6437	90.6014	97.9794	98.6493	98.7906	99.9331	72.4237	77.9192	99.9849
		99.7641	99.591	99.6752	99.6752	99.6891	90.6066	98.471	99.6752	98.5171	99.1044	79.7577	81.3948	99.9988
		99.7498	98.6091	99.5285	99.5285	99.7564	91.6033	98.1665	99.5285	99.5799	99.0153	85.1819	91.4073	99.9961
		99.6761	99.4593	98.5305	98.5305	99.7298	83.7439	97.4812	98.5305	98.9299	80.5338	59.4802	96.3401	99.9866
		99.9399	99.2276	99.3531	99.3531	99.869	90.9979	99.7135	99.3531	98.7522	99.5916	58.6648	78.5847	99.9979
		99.487	99.472	94.8472	94.8472	99.8058	87.4278	98.7162	94.8472	98.1984	97.115	64.7449	88.8444	100
		99.8828	78.6306	98.73	98.73	99.7542	87.929	98.6687	98.73	98.4325	90.9084	62.1231	82.5815	99.9957
		99.6273	93.0189	98.7306	98.7306	99.6943	76.1662	98.5339	98.7306	99.0702	97.3325	47.8676	60.4022	100
		99.7435	94.2687	99.5229	99.5229	99.6637	76.479	97.7167	99.5229	99.0307	97.1056	77.3957	85.2679	99.989
		98.9955	98.9612	98.8033	98.8033	99.5722	84.0257	96.2103	98.8033	99.8649	98.7355	79.6981	80.3048	99.9977
		99.9104	99.8092	99.8489	99.8489	99.8686	86.5547	98.9752	99.8489	99.1196	95.0946	66.2592	97.89	99.9985
		99.8718	99.4176	99.5881	99.5881	99.8767	86.8034	98.3353	99.5881	99.0229	98.4872	81.5405	95.2002	100
		99.8604	99.0232	98.0878	98.0878	99.604	89.0349	97.7863	98.0878	99.6564	90.4435	82.9515	86.2627	99.9712
		99.7432	98.1895	99.1659	99.1659	99.51	92.0934	98.4729	99.1659	99.6968	96.0562	84.6748	77.7575	99.9873
		99.9237	98.7013	99.6345	99.6345	99.7031	89.6523	98.38	99.6345	99.1966	98.22	75.9017	84.6813	100
		99.793	99.4157	99.3259	99.3259	99.8884	88.4783	97.216	99.3259	99.1463	96.5895	59.5382	94.3335	99.9583
		99.8321	99.5465	98.677	98.677	99.9273	89.7628	97.8131	98.677	99.635	98.8365	69.6883	99.0443	99.9775
		99.5974	99.6894	98.3311	98.3311	99.4508	82.6427	95.8033	98.3311	99.3174	99.8988	59.4181	92.2267	99.9934
		99.9739	99.3081	99.697	99.697	99.7219	81.5101	98.0157	99.697	99.6693	99.6925	60.7582	65.2082	99.9973
		99.6675	99.7465	97.3778	97.3778	99.5129	88.6149	98.7561	97.3778	99.0069	95.4015	58.9659	69.4184	99.998
		99.68	83.4084	97.607	97.607	99.2708	83.1307	97.6501	97.607	97.3004	97.1	85.2628	67.1273	99.9883
		99.8355	91.3592	97.1124	97.1124	99.894	85.5303	96.1536	97.1124	98.8329	90.8664	60.5228	74.877	99.9959
		99.7311	87.8947	98.6663	98.6663	99.8785	88.4188	97.5459	98.6663	99.2816	91.8859	86.8822	68.4701	99.9336
		99.8212	99.7329	98.7173	98.7173	99.9004	90.0452	99.2172	98.7173	98.8901	96.3473	78.1499	82.3728	99.9897
		99.9577	99.5645	98.9947	98.9947	99.819	87.3936	97.565	98.9947	99.4401	89.5612	76.2622	72.2745	99.9974
		99.6438	99.5843	99.1184	99.1184	99.918	90.6457	98.3244	99.1184	99.3244	96.928	74.8126	75.4714	99.989
		99.7361	99.7094	99.4192	99.4192	99.8983	91.8351	97.8052	99.4192	98.5113	98.747	75.2486	80.9421	99.9932
		99.4727	99.6329	98.7979	98.7979	99.8631	74.7425	98.7044	98.7979	99.3954	98.9878	68.1875	73.7405	99.9594
		99.2368	98.7657	99.8334	99.8334	99.9059	90.6715	97.6206	99.8334	99.749	80.372	69.6633	55.2077	100
		99.8908	98.8246	99.6673	99.6673	99.6768	89.288	97.6651	99.6673	99.632	93.9219	50.5876	50.0836	99.9791
		99.6584	99.7567	99.0318	99.0318	99.8129	86.0538	98.5271	99.0318	99.3861	94.88	69.2418	98.2933	99.9938
		99.925	99.4134	98.733	98.733	99.8593	88.9031	98.5326	98.733	98.8843	89.6496	58.7311	94.7581	100
		99.9197	99.4943	98.5767	98.5767	99.695	85.7705	97.2258	98.5767	99.5639	99.8523	63.7486	83.786	99.9953
		99.9201	99.5538	95.7252	95.7252	99.7859	84.9728	98.2692	95.7252	99.1861	99.6639	52.1059	82.0821	99.9929
		99.8185	95.581	98.428	98.428	99.7919	88.8515	97.2574	98.428	99.0378	96.1973	84.5593	35.5487	99.932
		99.4396	93.3372	97.2963	97.2963	99.7674	87.5951	94.1338	97.2963	98.7382	90.9201	85.5642	78.663	99.9818
		99.8301	99.2583	98.5817	98.5817	99.9637	87.2925	96.7905	98.5817	99.08	95.181	86.0506	85.2177	99.9903
		99.8824	98.895	98.4425	98.4425	99.6122	89.0763	95.4185	98.4425	99.7145	92.6532	80.201	69.5321	99.9987
		99.835	99.1249	98.0478	98.0478	99.9022	86.1842	97.9076	98.0478	99.2603	99.3772	74.5504	69.9631	100
		99.8516	99.9411	99.3724	99.3724	99.8212	89.0575	95.6541	99.3724	99.6175	97.9068	74.2976	76.4992	99.9944
		99.8752	99.0037	99.5176	99.5176	99.9637	88.6389	97.4427	99.5176	98.4391	99.21	77.3373	81.4963	99.9945
		99.8864	99.8607	98.0409	98.0409	99.919	80.397	97.6889	98.0409	99.307	99.2576	72.543	70.6173	99.9994
		99.9322	93.7601	99.7778	99.7778	99.7986	88.0203	97.4312	99.7778	99.6577	94.2026	76.9309	67.9125	99.997
		99.8663	99.1848	99.239	99.239	99.1831	85.1827	96.6276	99.239	99.6926	92.3614	73.6549	71.3535	99.928
		99.9463	99.2788	99.7759	99.7759	99.8696	90.0229	99.0646	99.7759	99.0514	90.1922	64.6828	84.744	99.9924
		99.7644	99.7964	99.4126	99.4126	99.7955	82.6672	96.8585	99.4126	98.8433	92.3921	62.5266	94.1491	99.9959
		99.9046	97.9275	99.1649	99.1649	99.6039	87.2447	97.4893	99.1649	99.1794	97.8567	47.9695	90.3567	99.9972
		99.7464	99.0752	99.0469	99.0469	99.5077	90.4991	98.3518	99.0469	98.7679	99.7361	64.0267	82.1364	99.9874
		99.9681	91.0276	96.7425	96.7425	99.9034	88.8532	97.2861	96.7425	98.9956	93.4611	52.2474	93.3831	99.9844
		99.531	96.7971	97.9182	97.9182	99.7361	92.381	95.9564	97.9182	98.7296	96.8921	51.9895	75.4351	99.9985
		99.934	89.7181	99.2418	99.2418	99.7892	88.9289	96.8073	99.2418	98.9404	93.5909	70.4451	94.0838	99.7787
		99.6878	99.5459	98.8397	98.8397	99.8991	85.2586	98.9884	98.8397	98.7095	95.1961	81.1567	88.8936	99.9929
		17.5202	93.0255	66.2609	66.2609	20.3814	43.422	12.7162	66.2609	33.8984	43.0988	19.102	4.5106	81.2867
		18.6896	96.0234	69.7416	69.7416	23.0351	41.5656	16.6085	69.7416	32.6983	53.5363	12.0875	6.39907	76.211
		18.7767	93.6252	74.7855	74.7855	17.4237	41.3428	25.8218	74.7855	44.1059	44.4808	16.0255	7.49337	83.1109
		23.0964	90.1641	74.4572	74.4572	28.3234	38.8528	26.5161	74.4572	43.0404	48.1781	12.04	7.90485	87.4876
		99.9347	98.6918	99.195	99.195	99.8006	86.1702	97.3465	99.195	99.351	92.3909	74.019	28.9769	99.9981
		99.9136	99.1083	99.4667	99.4667	99.8759	84.9047	97.4145	99.4667	99.4302	92.3432	69.513	35.5018	99.9881
		99.6882	99.3352	99.2673	99.2673	99.8443	87.0523	98.9458	99.2673	99.7228	95.9668	69.3134	92.8046	100
		99.9519	99.8155	98.5727	98.5727	99.8208	90.9119	97.634	98.5727	99.499	97.0203	68.6722	84.661	99.9976
		99.4415	97.942	98.4523	98.4523	99.7377	89.3657	98.1403	98.4523	98.885	99.2393	54.04	73.118	99.9929
		99.8316	98.0987	97.8755	97.8755	99.7937	91.4841	99.1994	97.8755	99.2863	94.5744	43.1098	86.5996	99.9952
		99.8522	83.3967	98.4639	98.4639	99.7976	91.1661	98.6101	98.4639	99.0965	96.1628	54.743	89.918	99.9952
		99.6932	93.881	98.731	98.731	99.5729	90.744	95.6684	98.731	99.2948	87.5535	57.8312	66.8371	99.9916
		99.8982	98.7599	98.3116	98.3116	99.7923	91.3915	96.6907	98.3116	98.639	99.1542	71.3096	94.6884	99.9883
		99.8556	99.5607	96.5362	96.5362	99.918	85.9911	97.1246	96.5362	98.9353	93.6151	53.4728	91.3644	99.9891
		18.8407	93.3575	67.4446	67.4446	21.184	39.9411	17.7613	67.4446	27.0395	43.9003	15.8124	5.33516	81.1933
		15.5926	92.8581	74.2331	74.2331	17.0051	40.4761	19.9166	74.2331	44.8666	45.7659	15.1116	5.66513	76.7715
		23.7387	92.7463	76.1041	76.1041	18.8867	34.4941	29.6997	76.1041	42.7119	42.7239	12.7981	10.4284	63.9935
		24.342	88.4651	85.716	85.716	25.4801	42.1599	24.9376	85.716	48.2582	48.5553	11.6461	6.2375	88.3962
		99.9189	99.48	99.2147	99.2147	99.8105	89.0202	99.0949	99.2147	98.598	99.1347	74.5919	30.2135	99.9962
		99.9018	99.257	99.1357	99.1357	99.9078	91.0723	98.7497	99.1357	99.3033	97.8605	84.092	21.5894	99.9922
		99.671	99.6627	98.247	98.247	99.9081	88.1026	98.2515	98.247	99.4718	94.7433	61.7403	73.4072	99.9919
		99.8645	99.5292	99.3647	99.3647	99.7244	91.8524	96.4201	99.3647	99.0055	87.9002	73.5292	70.1511	99.9979
		99.7175	97.517	98.3384	98.3384	99.6574	89.4826	99.0222	98.3384	99.7834	97.1914	69.7164	78.7788	99.9683
		99.5026	96.9245	98.6075	98.6075	99.8331	86.8865	98.9073	98.6075	99.3112	99.6682	42.898	71.2684	99.9888
		26.1898	62.977	55.188	55.188	29.2593	24.9026	72.3216	55.188	24.9578	20.3201	11.3865	6.79556	94.5511
		17.7078	58.7322	64.143	64.143	20.8449	16.3425	63.4781	64.143	29.7237	15.4248	7.33615	8.54561	94.7589
		99.8064	93.8006	98.3092	98.3092	99.8292	75.9392	95.4931	98.3092	98.363	90.8835	65.1058	79.4606	99.9778
		98.9131	96.6533	97.8637	97.8637	99.7282	74.7039	98.058	97.8637	97.4655	91.7094	68.8828	82.0623	99.9807
		97.5106	94.8203	98.2971	98.2971	65.7696	57.6354	90.4395	98.2971	69.0817	28.5292	29.0718	18.0531	99.9274
		98.7636	94.5526	96.7078	96.7078	66.1352	52.7638	91.5709	96.7078	75.5365	19.9996	16.3685	17.0183	99.9571
		98.6241	98.74	99.1729	99.1729	98.3489	77.1105	97.8054	99.1729	96.1749	41.7865	54.7477	19.336	99.9818
		99.6689	99.282	98.7213	98.7213	98.3941	73.3164	94.3558	98.7213	94.3946	42.4381	42.8839	15.1505	99.9836
		99.7531	99.4849	99.4258	99.4258	99.6378	83.5816	97.5413	99.4258	99.1823	92.2624	86.3193	35.9488	99.9847
		99.8524	98.6498	98.4123	98.4123	99.8797	80.7042	98.5133	98.4123	99.3213	91.6212	68.1975	35.779	99.9961
		99.8946	98.7126	98.8226	98.8226	99.6205	90.6802	98.4161	98.8226	99.2955	96.4469	84.9946	65.7887	99.9963
		99.7649	99.151	99.7177	99.7177	99.6921	90.6879	98.9172	99.7177	99.3377	88.1676	75.6602	48.6736	99.9491
		99.7592	99.0206	97.2228	97.2228	99.9679	87.816	99.0905	97.2228	99.3504	98.6248	79.5568	77.9173	99.9878
		99.6809	97.1254	95.8917	95.8917	99.5858	91.302	99.082	95.8917	99.4084	96.1857	42.7519	93.3772	99.9959
		20.0695	58.9035	58.8151	58.8151	29.1989	20.868	56.3926	58.8151	29.2374	13.0183	10.8124	9.88305	94.3731
		28.3103	83.5505	64.9184	64.9184	32.3052	22.9784	81.8959	64.9184	42.9226	15.6666	8.65689	15.4652	95.2184
		99.782	99.6658	99.052	99.052	99.8126	81.2349	97.7289	99.052	98.4731	95.4543	70.7882	69.0727	99.9863
		98.682	99.5005	99.3327	99.3327	99.5745	72.2068	95.0391	99.3327	99.574	98.0116	76.5757	96.0245	99.9931
		98.6999	91.005	96.7129	96.7129	61.4804	58.1154	94.5786	96.7129	73.804	32.9288	26.0401	18.2031	99.9894
		98.3695	98.8165	98.3855	98.3855	69.0286	49.9769	93.1147	98.3855	78.2513	24.035	21.3345	17.9042	99.9333
		99.7036	97.7284	99.4825	99.4825	98.8379	67.2898	97.2081	99.4825	93.4269	53.8533	52.7275	27.9828	17.1914
		99.7037	99.644	99.6532	99.6532	98.7538	65.034	92.5468	99.6532	96.2907	38.8946	42.8754	24.449	99.9832
		99.8288	98.81	99.5004	99.5004	99.8576	88.9723	97.7191	99.5004	99.4132	93.2956	68.3658	60.7723	99.9926
		99.8321	99.674	99.3499	99.3499	99.9547	87.1812	97.6658	99.3499	99.3057	85.9932	72.7628	41.1799	99.9954
		99.745	99.4347	99.0314	99.0314	99.8035	82.3857	97.9854	99.0314	99.1071	89.6877	70.1931	54.8893	99.991
		99.8354	99.2838	99.1559	99.1559	99.8781	85.5852	97.2267	99.1559	99.6936	80.5185	77.5827	59.2462	99.9845
		99.9324	99.1524	98.6663	98.6663	99.9355	92.6339	99.2417	98.6663	99.7921	98.9859	68.461	77.1861	100
		99.6409	97.977	96.9861	96.9861	99.9236	91.0136	97.3909	96.9861	99.1919	99.6656	73.8079	98.669	99.9979
		99.8803	93.3761	99.435	99.435	99.9432	88.3123	98.7595	99.435	98.6606	97.2582	69.1073	86.0013	99.9975
		99.7385	99.392	99.4209	99.4209	99.9095	89.2173	97.1993	99.4209	99.1327	95.0582	78.8399	92.6116	100
		99.9509	97.6093	99.5602	99.5602	99.944	88.363	97.0663	99.5602	99.3314	99.241	69.7632	80.6512	99.9958
		99.9478	99.6999	99.6889	99.6889	99.9146	91.0885	98.6201	99.6889	99.2279	91.6134	64.1687	73.7181	99.9979
		99.9266	98.7707	99.5276	99.5276	99.9082	92.4185	98.9591	99.5276	99.1881	95.5218	95.8298	88.24	99.9974
		99.8553	99.8433	99.3704	99.3704	99.8846	93.6016	98.5062	99.3704	99.1041	94.4395	68.3036	84.4704	100
		99.7863	98.832	99.0059	99.0059	99.9283	90.514	97.6806	99.0059	99.0148	96.2093	80.7128	76.4887	99.9991
		99.8121	99.1353	99.6454	99.6454	99.9449	86.6555	98.1096	99.6454	99.1968	94.3423	73.874	92.025	99.9976
		99.344	98.2902	97.5016	97.5016	97.6499	81.1044	96.9786	97.5016	98.2536	95.2049	58.1237	56.5937	99.9882
		99.8662	99.6321	99.4122	99.4122	99.4037	86.0162	97.6034	99.4122	98.7954	92.0465	52.6769	43.1973	99.9941
		99.8353	99.1907	99.7592	99.7592	99.8743	93.5336	97.1646	99.7592	98.8956	95.3375	75.6137	66.6739	100
		99.878	99.1299	99.663	99.663	99.9325	91.0252	99.2933	99.663	98.9116	98.6158	64.7791	59.7901	99.9974
		99.8995	99.1663	98.7879	98.7879	99.9622	93.541	99.0942	98.7879	99.7202	95.8817	61.7832	79.153	99.9945
		99.8759	97.6728	99.4921	99.4921	99.5603	91.9136	99.3021	99.4921	98.9134	98.8986	61.4062	77.1324	99.9979
		99.9421	94.4243	98.9711	98.9711	99.8688	87.704	98.0452	98.9711	97.2752	97.8269	76.2723	76.5103	99.993
		99.7901	96.5582	99.5232	99.5232	99.9019	94.1774	97.8043	99.5232	98.9781	90.2323	68.9627	98.4807	99.9934
		99.957	98.7144	99.6017	99.6017	99.9579	90.8732	97.0551	99.6017	98.9365	98.186	62.673	95.2031	99.9885
		99.8039	98.9879	99.2147	99.2147	99.7284	89.3582	98.5514	99.2147	99.3543	87.5904	56.3124	92.8921	99.9966
		99.8515	99.3007	99.6484	99.6484	99.8673	88.1744	97.9303	99.6484	99.3791	99.2842	82.8416	85.8959	100
		99.7771	99.6234	99.7581	99.7581	99.8368	92.7118	97.5727	99.7581	99.0901	94.3356	79.7139	87.0637	99.9983
		99.5786	99.5238	99.7089	99.7089	99.9262	88.6489	98.6073	99.7089	99.1647	95.145	68.5942	89.5388	100
		99.7901	99.3144	99.313	99.313	99.8499	88.5549	98.2965	99.313	99.5426	97.3693	64.7082	96.4435	99.9945
		99.6588	99.1614	99.7917	99.7917	99.3711	93.6911	97.145	99.7917	99.0981	94.0657	67.5056	86.9242	99.9928
		99.6458	99.395	99.8228	99.8228	99.3939	89.8179	98.1944	99.8228	98.7425	92.8561	49.4328	71.8653	99.9944
		99.8079	99.425	99.6926	99.6926	99.8594	94.0748	97.9161	99.6926	98.9587	93.4854	59.73	86.9759	100
		99.7504	99.6896	99.4744	99.4744	99.7111	92.3125	98.7451	99.4744	99.1586	95.7078	66.4209	85.7792	100
		99.9038	99.6605	99.6601	99.6601	99.8223	92.9308	99.473	99.6601	99.5579	99.6364	55.7584	85.9126	99.9986
		99.7952	99.2987	99.212	99.212	99.6349	89.0495	99.4654	99.212	99.4071	99.8585	61.2465	61.7167	100
		99.9034	71.7553	99.3369	99.3369	99.3771	85.177	97.0055	99.3369	99.4967	90.0477	63.2726	74.4825	99.9978
		99.7832	91.9095	98.7462	98.7462	99.7971	86.4086	97.8901	98.7462	98.921	93.1908	68.6003	96.9773	99.9939
		99.7151	96.337	99.7499	99.7499	99.8548	88.9307	98.1081	99.7499	99.7378	99.5216	59.1596	98.7677	100
		99.5134	98.4882	99.4126	99.4126	99.8136	86.2917	97.8473	99.4126	99.611	98.5455	54.7838	78.4548	99.9975
		99.7982	98.2635	99.8692	99.8692	99.8447	90.913	97.6908	99.8692	98.5655	99.845	91.4887	94.3364	99.9954
		99.7742	99.6346	99.8247	99.8247	99.8781	93.0203	97.7146	99.8247	98.9051	98.4367	72.3206	92.746	99.9955
		99.8252	99.6014	99.4044	99.4044	99.6701	88.2951	99.5142	99.4044	99.4732	86.0926	81.7219	84.5712	99.9978
		99.7032	99.6771	99.4184	99.4184	99.7716	88.6866	98.1867	99.4184	99.3889	95.6474	84.6846	88.5816	99.9885
		98.6689	99.3682	99.2247	99.2247	99.7919	81.8798	98.1421	99.2247	99.2483	95.9583	73.1432	88.6926	100
		99.2954	99.1019	99.129	99.129	99.7844	89.5015	98.0494	99.129	99.4888	92.6526	78.3617	64.6291	99.9929
		99.531	99.6981	99.0819	99.0819	99.7625	88.932	96.7686	99.0819	99.2571	98.9452	75.6923	97.3061	99.9927
		99.458	99.5363	99.4853	99.4853	99.8424	91.0489	98.8569	99.4853	99.2688	97.6795	65.5631	79.4267	99.9976
		99.9109	99.2701	99.5426	99.5426	99.8319	84.9161	93.3399	99.5426	99.8351	97.1031	50.4618	82.8784	99.9976
		99.8253	94.3976	96.8955	96.8955	99.6568	93.6115	98.4698	96.8955	99.5211	99.1976	54.471	86.7946	99.9985
		99.4046	69.7137	99.2792	99.2792	98.9307	81.2019	97.813	99.2792	99.3351	94.9439	60.5802	85.6426	99.9972
		99.7345	95.636	99.4976	99.4976	98.4584	82.0692	96.6277	99.4976	99.0129	96.454	58.3966	94.2181	99.9969
		99.6143	95.9479	99.2894	99.2894	99.7391	86.564	97.4801	99.2894	99.6149	99.1171	71.9817	83.2778	99.9876
		99.9424	96.0363	98.8285	98.8285	99.6386	84.722	98.3243	98.8285	99.8357	92.1737	66.3043	91.5981	100
		99.8058	99.3752	99.8011	99.8011	99.732	87.1016	98.9927	99.8011	99.4794	96.1381	63.4426	90.2007	100
		99.8082	99.6497	99.1827	99.1827	99.786	81.5685	95.4986	99.1827	99.3732	99.5341	66.704	79.588	100
		99.8978	99.6257	99.0931	99.0931	99.8127	85.2418	97.6857	99.0931	99.4796	99.9251	76.3947	86.5176	99.9857
		99.5876	99.7316	99.3088	99.3088	99.772	73.4821	97.0078	99.3088	99.4273	88.6054	63.7935	88.2186	100
		99.7656	99.1021	99.5627	99.5627	99.9409	88.6138	98.904	99.5627	99.2672	91.2344	74.525	89.3862	100
		99.8977	99.3719	99.1933	99.1933	99.8739	86.1446	98.1381	99.1933	99.5591	91.6979	72.2123	91.1415	99.9969
		99.8742	99.9002	98.8704	98.8704	99.8134	87.2253	96.564	98.8704	99.021	97.4159	80.0083	90.2259	100
		99.8877	99.1629	99.6322	99.6322	99.8263	87.3885	98.6277	99.6322	99.3519	96.54	60.8732	90.5784	99.9971
		99.5583	99.2671	99.5353	99.5353	99.4106	84.8305	98.6188	99.5353	98.9865	95.9645	44.7227	85.7368	99.9963
		99.9301	98.1287	98.8663	98.8663	99.7519	90.1678	99.2775	98.8663	99.6791	99.4415	49.5167	87.6084	100
		99.7726	94.1604	99.6642	99.6642	99.9269	86.5372	97.9485	99.6642	99.7019	94.0898	63.3083	96.5674	99.9979
		99.6068	98.8303	99.4951	99.4951	99.8649	80.6061	96.9587	99.4951	99.3736	99.5171	78.6254	71.7959	99.9978
		99.6791	98.0364	99.4852	99.4852	99.7401	84.1891	93.768	99.4852	99.2889	98.9703	61.4617	83.0382	99.9645
		99.3097	99.332	99.1482	99.1482	99.87	81.6392	96.9084	99.1482	99.4354	95.4902	73.4999	86.7844	99.9903
		99.6325	98.7772	99.7082	99.7082	99.6804	86.5875	94.4979	99.7082	98.1356	86.8719	82.7655	32.4223	99.998
		99.6972	99.3603	99.1799	99.1799	99.8531	88.289	95.1659	99.1799	97.0955	96.0073	65.7075	20.5159	99.9936
		99.9113	97.3977	99.5908	99.5908	99.7943	89.816	96.4257	99.5908	99.4201	97.5671	76.7281	50.6151	99.9958
		99.7006	99.8143	99.2386	99.2386	99.9365	87.8275	98.0183	99.2386	99.3405	97.2394	52.9127	46.9543	99.982
		39.3712	88.9404	97.1273	97.1273	18.707	57.4407	46.0024	97.1273	59.1373	49.8991	26.2561	18.7484	98.0705
		24.809	87.7539	97.5006	97.5006	38.2332	59.5579	49.7459	97.5006	73.1431	57.4421	20.866	17.8754	97.6694
		99.8705	96.4778	97.8289	97.8289	99.7112	83.1187	87.8501	97.8289	96.386	87.8055	43.7539	16.8914	99.9944
		99.5139	98.9991	97.5991	97.5991	99.21	71.5202	94.2678	97.5991	97.0366	81.714	44.0897	17.7583	99.9453
		99.6901	99.0021	99.2258	99.2258	99.9156	91.3147	98.2113	99.2258	99.4509	96.2767	72.5108	76.93	99.9958
		99.8278	97.7719	99.3324	99.3324	99.7314	84.4867	96.6792	99.3324	99.472	98.9175	61.9719	97.5157	99.9907
		99.9284	97.1413	99.6218	99.6218	99.8311	89.0375	98.9366	99.6218	99.0429	93.6045	69.8679	82.83	99.9964
		99.7767	99.0744	98.4184	98.4184	99.9318	82.3919	97.7194	98.4184	99.0308	99.2693	69.7396	85.7025	99.9955
		99.8755	95.4441	99.1224	99.1224	99.9282	84.5186	97.664	99.1224	99.5396	99.1263	69.9059	90.1172	99.9912
		99.7377	97.404	99.3795	99.3795	99.7982	83.9873	97.8039	99.3795	99.5683	95.3649	63.531	96.539	99.9978
		99.7296	95.0193	99.8424	99.8424	99.7316	88.1138	96.1417	99.8424	98.4906	95.6727	62.5749	24.8458	99.9943
		99.7884	98.6889	99.7319	99.7319	99.9697	89.9813	93.9794	99.7319	97.5577	90.2029	50.2144	24.9578	99.9987
		99.8936	98.2635	99.5023	99.5023	99.9132	87.4049	98.8178	99.5023	99.2835	94.9671	81.0057	75.2145	99.9951
		99.8746	95.5048	99.8268	99.8268	99.9092	88.6541	98.4124	99.8268	98.9861	95.2212	85.2237	81.3868	99.9959
		34.5974	77.4728	98.1086	98.1086	19.9292	60.0235	47.4306	98.1086	76.6636	57.4184	20.9344	25.4673	97.6665
		41.9943	72.7451	96.1121	96.1121	76.979	61.8539	47.5404	96.1121	62.8444	63.3923	24.6713	21.1927	98.2552
		99.7561	98.5855	98.2279	98.2279	99.8678	76.7659	93.2069	98.2279	97.8986	70.5471	37.3642	28.994	99.9518
		99.7411	99.6536	99.351	99.351	99.632	89.1184	94.0678	99.351	97.8081	89.7714	51.1558	25.9036	99.9555
		99.974	98.8002	99.4339	99.4339	99.8987	87.2142	97.5013	99.4339	99.6595	99.8292	57.8394	82.5729	99.995
		98.9281	97.9035	99.0828	99.0828	99.6702	86.6479	98.3498	99.0828	99.2146	94.9215	58.9603	86.5021	99.9983
		99.8855	96.7896	99.8942	99.8942	99.8113	92.3974	97.5785	99.8942	99.6758	95.1503	57.342	80.8547	99.9944
		99.8687	96.0877	99.5452	99.5452	99.9296	83.3574	95.701	99.5452	99.8073	94.0659	71.2336	76.4832	99.9974
		99.6483	99.3785	99.4055	99.4055	99.7207	78.9491	96.1287	99.4055	99.4361	90.4364	81.8332	81.023	99.9992
		99.1859	91.8966	99.5165	99.5165	99.4816	71.4623	95.8235	99.5165	99.0958	89.2511	60.8391	70.335	99.9987
		16.975	59.0143	65.686	65.686	12.0386	43.5272	26.4983	65.686	78.9975	81.9089	60.0849	6.79107	99.9895
		18.0753	51.8537	51.0483	51.0483	12.8914	42.8931	28.1916	51.0483	82.0872	85.1815	50.1133	5.45348	99.9936
		38.9225	77.304	92.218	92.218	17.8834	70.7318	47.4169	92.218	85.288	97.3069	71.3407	7.59436	99.9907
		54.6772	52.4091	91.1591	91.1591	15.2865	72.5419	38.2925	91.1591	92.1264	94.9476	60.852	13.6103	99.9657
		99.758	87.1733	97.3394	97.3394	99.7952	73.2953	98.1419	97.3394	97.8392	95.917	52.1133	70.4457	99.991
		99.7814	89.3961	99.3003	99.3003	99.7173	80.2761	97.5173	99.3003	99.3373	98.0795	63.2342	62.7297	99.9974
		99.8577	91.4695	99.3	99.3	99.8495	90.1712	90.1667	99.3	99.0921	93.7492	79.0945	85.2611	99.9985
		99.9264	81.8568	98.6366	98.6366	99.5824	84.9412	91.968	98.6366	99.0125	96.9824	64.0225	89.3652	99.9946
		99.9428	99.3098	99.0499	99.0499	99.8185	85.4084	98.8866	99.0499	99.5567	93.2149	72.1602	67.856	99.9982
		99.9354	99.1428	98.3256	98.3256	99.4381	89.3666	97.5714	98.3256	98.8781	99.0728	41.6988	85.797	99.9981
		99.8587	94.824	99.8397	99.8397	99.8238	81.1291	94.477	99.8397	99.6182	92.0834	39.3996	66.0607	100
		99.9509	86.8539	99.6863	99.6863	99.8851	86.4201	96.5384	99.6863	99.4236	80.3611	48.6699	80.4634	99.9962
		99.7488	91.9722	99.6125	99.6125	99.6778	76.4524	94.2861	99.6125	99.1642	78.901	58.2694	88.638	99.9991
		99.8758	98.3387	98.669	98.669	97.2719	75.5343	91.2521	98.669	99.2143	92.9269	66.4907	75.6382	99.9955
		7.73714	56.2312	58.9716	58.9716	7.9148	34.6328	23.8463	58.9716	79.6599	82.2298	48.8914	7.78452	99.9316
		10.2474	53.333	66.4851	66.4851	10.4426	35.5466	25.8467	66.4851	77.8563	90.3817	48.2963	6.91016	99.9856
		52.7471	58.1432	83.3308	83.3308	7.9664	65.0615	20.5199	83.3308	88.8575	83.7234	59.0335	5.93163	99.9887
		49.9876	78.3387	86.3001	86.3001	10.0752	48.2987	23.7022	86.3001	93.8037	95.4391	68.1671	6.83632	99.9867
		99.9018	67.7109	97.9761	97.9761	99.5786	75.3984	96.3636	97.9761	99.4182	91.7618	82.7266	67.8444	99.9972
		99.8726	84.7221	99.226	99.226	99.6081	73.9297	96.7177	99.226	98.5344	91.7424	75.4817	88.7292	99.9864
		99.7267	84.2467	99.2404	99.2404	99.838	90.2215	87.571	99.2404	99.2007	92.3519	51.2032	96.354	99.995
		99.975	84.6323	99.43	99.43	99.1918	78.7065	84.2804	99.43	99.1652	89.5623	68.4943	87.8903	99.9968
		99.7456	98.325	98.8725	98.8725	99.6023	84.8559	98.8417	98.8725	99.5638	97.4119	46.1973	88.648	99.995
		99.9098	98.5652	98.1843	98.1843	99.8808	87.4221	98.2516	98.1843	98.7109	97.1187	54.9651	64.9964	99.9977
		99.2238	97.886	99.8919	99.8919	91.8412	99.8737	99.7012	99.8919	98.7246	98.9514	63.2517	86.7305	99.9962
		98.9674	90.182	99.856	99.856	99.7761	99.7157	98.9569	99.856	99.7453	91.2039	46.0311	86.2758	99.9961
		98.1685	81.2297	97.0702	97.0702	91.3019	95.2149	98.7401	97.0702	98.3366	99.5583	70.5188	50.098	100
		96.3745	84.9177	96.1123	96.1123	83.1646	97.3891	99.6916	96.1123	99.1278	99.0202	52.9821	58.8006	99.9982
		98.5165	95.6157	96.0698	96.0698	93.3565	98.0874	98.7744	96.0698	98.2936	99.2219	50.6193	91.2302	99.9751
		98.1031	97.8285	97.9994	97.9994	98.46	96.7169	97.99	97.9994	96.351	99.0477	67.541	76.3044	99.9935
		96.0403	84.5284	97.9784	97.9784	95.2427	97.3114	99.4139	97.9784	99.0536	99.1249	54.7388	62.8479	99.9943
		97.1278	92.5882	90.8616	90.8616	82.7642	97.8854	96.9696	90.8616	98.6114	99.6211	62.9984	80.6323	99.9879
		95.1547	91.1701	94.9507	94.9507	87.7241	94.739	98.2107	94.9507	99.0977	99.2127	86.2287	83.184	99.9981
		97.3431	93.0883	95.9947	95.9947	94.5646	95.6481	96.6388	95.9947	99.0457	97.0509	55.3843	74.1547	99.9914
		99.1105	73.1439	98.76	98.76	97.565	99.0617	98.4066	98.76	99.0155	94.3224	71.6696	84.2846	99.9978
		98.8384	90.6504	98.6731	98.6731	93.8057	98.6869	99.4939	98.6731	98.8187	97.2839	50.5586	59.1514	99.99
		96.3654	97.4899	97.8899	97.8899	99.5283	98.9266	98.0516	97.8899	98.557	96.7835	62.2504	46.3461	99.9956
		94.9577	95.5198	95.8049	95.8049	80.5741	97.0055	97.5576	95.8049	99.216	99.5012	55.8233	70.2636	99.9977
		99.2176	84.569	99.9527	99.9527	94.4815	99.9377	99.6	99.9527	99.2807	99.9674	77.6098	48.7526	99.9976
		99.11	90.5328	99.8755	99.8755	93.7471	99.8175	99.1962	99.8755	98.7245	99.3389	69.4749	55.2643	99.9934
		98.6534	91.6591	99.4393	99.4393	89.9641	98.7805	97.8878	99.4393	98.5869	98.7562	57.4498	73.3417	99.9869
		96.7603	82.7704	94.8312	94.8312	83.3264	94.606	94.1065	94.8312	94.8207	94.7665	54.5886	43.0393	99.9849
		94.9078	91.1697	90.8303	90.8303	87.9404	87.1503	95.5443	90.8303	95.3922	97.9486	61.3361	57.53	99.9859
		96.7676	77.4951	94.2011	94.2011	95.915	95.5066	97.1503	94.2011	96.0303	95.6908	53.9899	53.7257	99.995
		92.5394	83.6503	92.0859	92.0859	87.3108	90.6251	97.3607	92.0859	96.1424	98.5359	76.0337	66.9859	99.9799
		97.2263	92.4308	84.8339	84.8339	92.6493	86.7171	98.0065	84.8339	98.6936	90.7239	50.7877	83.1178	99.9669
		93.1368	93.4721	97.715	97.715	97.1096	96.9471	98.2484	97.715	98.4552	96.3439	38.5892	87.347	99.9867
		96.5456	93.6867	97.5823	97.5823	94.1975	98.1985	98.1373	97.5823	98.9342	95.225	62.4028	80.984	99.9963
		97.4056	98.0323	98.0022	98.0022	86.4294	97.449	99.1051	98.0022	98.3708	97.452	50.2134	79.9882	99.9987
		96.5995	92.8409	99.2089	99.2089	81.1816	99.1944	97.3332	99.2089	98.3049	98.071	59.9224	74.0327	99.9964
		95.9177	90.7905	96.6296	96.6296	80.1613	98.4135	97.9581	96.6296	98.6336	98.5353	46.8192	71.0911	99.9972
		95.3421	84.4222	96.2036	96.2036	81.8514	97.8466	97.9137	96.2036	97.6766	95.5536	46.5187	74.1519	99.9954

## Sheet: Fig.1b
	MS023				MS049				SGC707				TP064
MDAM-MB-468	34.4991	37.6623	33.0926	39.9959	92.2621	89.3432	92.4856	82.3256	97.9766	92.85	98.831	94.6249	92.2621	89.3432	92.4856	82.3256
HCC1143	25.6243	32.5532	26.1874	19.6547	94.7754	94.0578	91.6505	79.955	98.3558	78.2361	95.8641	87.1927	94.0698	94.8765	99.7134	97.8305
SUM159-PT	29.9256	31.5614	20.8551	17.9587	95.4082	78.9758	97.2258	92.0079	98.1454	91.0811	95.8692	97.1549	95.4082	78.9758	97.2258	92.0079

## Sheet: Fig.1c
	HS578T	HCC1937	BT549	HCC1143	MDAMB436	MDAMB157	HCC1806	HCC1395	MDAMB468	SUM159PT	MDAMB231
PRMT1	-1.21005	-1.11186	-1.35984	-1.23968	-1.28578	-1.2747	-1.05525	-1.08319	-1.31231	-1.71241	-1.4129
PRMT3	0.0283971	0.00980624	0.114137	0.0230372	0.0466135	0.0520954	-0.0296179	0.0221411	0.199931	0.0935771	0.0590025
PRMT4	-0.474409	-0.0808238	-0.0306679	-0.358573	-0.4132	-0.350473	-0.113999	-0.472025	-0.369296	-0.464625	-0.479126
PRMT6	0.0304123	7.25e-05	0.166932	0.0521914	0.166389	-0.0096307	-0.0272507	0.172403	0.0487598	0.0178868	-0.0010022
PRMT8	0.208401	-0.0897299	0.148965	0.192362	0.201493	0.158097	0.196168	0.142909	0.145137	0.0272609	0.136769
PRMT2	-0.168803	-0.0867173	-0.306877	0.0138232	-0.166061	-0.198139	-0.0535754	-0.247986	-0.0652416	-0.199041	0.0157793
PRMT5	-1.46356	-1.13295	-1.35476	-1.27716	-1.00313	-0.920673	-1.21894	-1.4872	-1.16165	-1.01668	-1.39321
PRMT9	-0.106797	0.0506591	0.0426597	-0.252366	0.0408833	-0.0975612	-0.0725615	0.0134475	-0.0349804	-0.0704956	-0.0234032
PRMT7	-0.25718	-0.228372	-0.284358	-0.389236	-0.0483259	-0.0684661	-0.228519	-0.13578	0.0216818	-0.251008	-0.0895862

## Sheet: Fig.1d
PRMT1	PRMT3	PRMT4	PRMT6	PRMT8
7.02226	3.76367	3.43878	4.15689	-5.38971
7.76084	4.448	6.0119	3.56397	-6.54871
9.09064	4.36397	5.12246	3.68745	-4.81212
6.77772	3.53031	4.4103	3.41329	-3.88873
7.7312	4.5836	5.27088	4.47174	-5.21408
7.93485	4.27099	5.22246	1.85659	-8.46817
6.67955	3.73888	5.09328	2.30273	-3.46259
7.55446	3.94003	5.52726	1.70561	-6.02144
7.0655	4.68797	5.70502	3.04583	-4.7586
8.70398	5.61994	6.24783	2.90962	-5.63391
7.85433	4.45076	5.0905	3.18115	-3.20304
6.84627	4.09481	5.34074	3.74192	-4.97084
8.48444	3.8654	4.78578	4.30325	-5.39422
6.91304	4.30551	5.19023	2.98405	-5.51883
7.20147	3.0994	6.17505	2.60948	-4.56074
7.90437	3.88709	6.2023	2.95523	-6.95403
8.33616	5.28391	5.84097	0.721888	-8.02845
8.53009	4.64397	5.52193	4.10458	-5.6038
7.13164	3.29386	5.02645	2.7828	-6.13313
8.00838	4.68868	5.90407	3.5789	-5.71255
7.51685	5.05013	5.11787	3.34619	-4.78648
7.77512	3.63436	5.28952	3.87609	-5.44536
7.1195	5.22795	5.45116	3.4843	-4.13325
7.13298	5.5874	6.08609	3.48773	-9.96578
7.57017	5.09904	5.35268	3.57486	-5.50963
7.81929	6.07668	5.20564	3.36718	-4.05552
7.16299	5.06108	4.91885	3.58804	-5.52078
7.41284	4.03873	5.55315	4.92699	-7.01983
