# Supplementary material for: PRMT inhibition induces a viral mimicry response in triple-negative breast cancer
Source: Nat Chem Biol. 2022 May 16;18(8):821–30. doi: 10.1038/s41589-022-01024-4 (PMC9337992; doi:10.1038/s41589-022-01024-4)
Supplement: Source Data Fig. 2 — Statistical source data. [file 41589_2022_1024_MOESM4_ESM.xlsx]

## Sheet: Fig.2e
	MS023	MS023	MS023
	Cut time	AAC	IC50
BT549	114.95	0	NA
CAL120	114.95	0	NA
HCC38	132.05	0.06	15.22
HCC70	315.4	0.09	NA
HCC1143	144.9	0.27	2.46
HCC1395	144	0.13	5.98
HCC1806	111.2	0.04	25.37
HCC3153	274.55	0.1	5.66
Hs578T	59.4	0.11	6.67
MB157	171	0	NA
MDAMB231	125.4	0.08	NA
MDAMB436	124.85	0.31	3.42
MDAMB468	245.65	0.35	0.92
MX1	196.2	0.12	5.06
SUM149	71	0.26	4.14
SUM159	71	0.26	1.84

## Sheet: Fig.2f
	MDAMB468				HS578T
1	22.3422	25.0137	23.3678	30.3653	89.8775	88.0444	81.5653	78.9395
0.69897	34.4991	37.6623	33.0926	39.9959	89.0561	87.696	90.6771	92.0165
0.39794	36.5338	34.0226	34.0907	38.388	96.6315	98.206	98.0577	98.2527
0.09691	56.9361	60.9395	54.3742	62.6464	99.5646	99.1237	99.6963	99.4737
-0.20412	72.9915	80.3888	80.0821	84.3655	99.5775	99.8716	99.8711	99.8344
-0.50515	96.2148	89.2087	94.6733	100.465	99.9749	99.8541	99.9378	99.9169
-0.80618	95.1704	88.1759	93.5693	102.459	99.9226	99.9539	99.9749	99.8792
-1.10721	92.825	94.7381	93.2045	103.836	99.8366	99.8996	99.9672	99.8898
-1.40824	94.0813	91.2736	102.976	105.847	99.9433	99.91	99.8566	99.9757

## Sheet: Fig.2i
	CTL				MS023
0	4	4	4		4	4	4
6	4	14	4		4	4	4
13	4	32	14		4	4	4
20	32	75	111		4	14	14
30	58	129	238		14	14	14
34	228	198	270		32	144	14

## Sheet: Fig.2j
	CTL			MS023
	0.15	0.09	0.12	0.03	0.04	0.06
