# Supplementary material for: PRMT inhibition induces a viral mimicry response in triple-negative breast cancer
Source: Nat Chem Biol. 2022 May 16;18(8):821–30. doi: 10.1038/s41589-022-01024-4 (PMC9337992; doi:10.1038/s41589-022-01024-4)
Supplement: Source Data Fig. 3 — Statistical source data. [file 41589_2022_1024_MOESM6_ESM.xlsx]

## Sheet: Fig.3a
	estimate	se	n	tstat	fstat	pvalue	df	fdr	GENE
ENSG00000248027.1	-0.886205	0.12382	16	-7.15719	51.2254	4.87993e-06	14	0.207821	CTD-2383M3.1
ENSG00000259055.1	-0.836351	0.146511	16	-5.70844	32.5863	5.40488e-05	14	0.49618	RP11-1140I5.1
ENSG00000265818.1	0.833972	0.147477	16	5.65494	31.9783	5.93959e-05	14	0.49618	EEF1E1-BLOC1S5
ENSG00000186838.13	-0.832319	0.148142	16	-5.61838	31.5662	6.33654e-05	14	0.49618	SELV
ENSG00000155636.14	-0.823856	0.151483	16	-5.43859	29.5782	8.73331e-05	14	0.49618	RBM45
ENSG00000260439.1	-0.822985	0.151821	16	-5.42074	29.3845	9.01801e-05	14	0.49618	LMF1-AS1
ENSG00000252747.1	0.820983	0.152593	16	5.3802	28.9466	9.70136e-05	14	0.49618	RNA5SP364
ENSG00000271724.1	-0.820377	0.152826	16	-5.36804	28.8158	9.91682e-05	14	0.49618	CTC-359M8.3
ENSG00000257474.5	-0.818826	0.153419	16	-5.33718	28.4855	0.000104859	14	0.49618	RP11-359M6.1
ENSG00000225434.2	-0.812032	0.155977	16	-5.20611	27.1035	0.000133092	14	0.566798	LINC01504
ENSG00000145888.10	-0.80327	0.159185	16	-5.04615	25.4636	0.000178585	14	0.691401	GLRA1
ENSG00000259551.1	-0.79537	0.161994	16	-4.90989	24.107	0.000230012	14	0.731453	RP11-182J1.10
ENSG00000259694.1	-0.79537	0.161994	16	-4.90989	24.107	0.000230012	14	0.731453	RP13-262C2.3
ENSG00000255435.6	-0.793757	0.162558	16	-4.88293	23.843	0.000241888	14	0.731453	RP11-770J1.3
ENSG00000084072.16	0.790126	0.163816	16	4.82324	23.2636	0.000270499	14	0.731453	PPIE
ENSG00000263370.1	-0.789607	0.163995	16	-4.81482	23.1825	0.000274808	14	0.731453	RP11-68I3.5
ENSG00000237567.1	0.785716	0.165324	16	4.75257	22.587	0.000308947	14	0.75513	RP3-359N14.2
ENSG00000253607.1	-0.784621	0.165695	16	-4.73532	22.4233	0.000319167	14	0.75513	RP11-557C18.3
ENSG00000200914.1	-0.7812	0.166846	16	-4.68216	21.9226	0.000352904	14	0.788062	RNA5SP435
ENSG00000268362.5	-0.779364	0.167458	16	-4.65408	21.6605	0.00037219	14	0.788062	CTD-2017D11.1
ENSG00000235481.2	-0.777863	0.167956	16	-4.63135	21.4494	0.0003886	14	0.788062	UBE2R2-AS1
ENSG00000280379.1	-0.774388	0.169099	16	-4.57949	20.9718	0.000428886	14	0.826308	RP11-573M3.2
ENSG00000264270.1	-0.772972	0.169561	16	-4.55866	20.7814	0.000446265	14	0.826308	RP11-474I11.7
ENSG00000224490.5	-0.767165	0.171435	16	-4.47497	20.0254	0.000523703	14	0.899058	TTC21B-AS1
ENSG00000266274.2	-0.76688	0.171526	16	-4.47093	19.9892	0.000527777	14	0.899058	RN7SL138P
ENSG00000272180.1	-0.76249	0.172918	16	-4.40955	19.4441	0.000593805	14	0.9397	RP11-481J13.1
ENSG00000235480.1	0.761158	0.173337	16	4.39121	19.2828	0.000615131	14	0.9397	RP11-363D14.1
ENSG00000267437.1	0.759451	0.173871	16	4.3679	19.0786	0.000643386	14	0.9397	CTC-454I21.4
ENSG00000176410.7	-0.754254	0.175479	16	-4.29826	18.475	0.000736016	14	0.9397	DNAJC30
ENSG00000261314.1	0.752672	0.175964	16	4.27743	18.2964	0.0007663	14	0.9397	RP11-359E8.5
ENSG00000153993.13	-0.752332	0.176068	16	-4.27297	18.2583	0.000772946	14	0.9397	SEMA3D
ENSG00000252101.2	0.74601	0.177979	16	4.19157	17.5693	0.000905261	14	0.9397	RNU6-758P
ENSG00000265142.6	-0.743757	0.178651	16	-4.16319	17.3322	0.000956662	14	0.9397	MIR133A1HG
ENSG00000186660.14	0.743681	0.178673	16	4.16223	17.3242	0.00095845	14	0.9397	ZFP91
ENSG00000091181.19	-0.73934	0.179956	16	-4.10846	16.8794	0.0010644	14	0.9397	IL5RA
ENSG00000277459.1	-0.737614	0.180461	16	-4.08739	16.7067	0.00110912	14	0.9397	RP11-732A21.3
ENSG00000173040.12	-0.737483	0.180499	16	-4.08581	16.6938	0.00111256	14	0.9397	EVC2
ENSG00000233214.1	-0.737129	0.180602	16	-4.0815	16.6587	0.00112196	14	0.9397	AC002511.2
ENSG00000205364.3	-0.733121	0.181764	16	-4.03337	16.2681	0.00123273	14	0.9397	MT1M
ENSG00000205300.3	0.732933	0.181818	16	4.03114	16.2501	0.00123815	14	0.9397	RP11-352D3.2
ENSG00000264339.1	-0.732493	0.181945	16	-4.02592	16.208	0.00125087	14	0.9397	RP11-769O8.2
ENSG00000101255.10	0.731898	0.182116	16	4.01886	16.1513	0.00126827	14	0.9397	TRIB3
ENSG00000186340.14	-0.731672	0.18218	16	-4.0162	16.1299	0.00127491	14	0.9397	THBS2
ENSG00000275894.1	-0.731296	0.182288	16	-4.01176	16.0942	0.00128606	14	0.9397	RP3-453C12.14
ENSG00000261253.2	-0.730835	0.18242	16	-4.00632	16.0506	0.00129984	14	0.9397	AC137932.6
ENSG00000260918.1	-0.730411	0.182541	16	-4.00134	16.0107	0.00131259	14	0.9397	RP11-731J8.2
ENSG00000281157.2	-0.729118	0.18291	16	-3.98621	15.8898	0.00135215	14	0.9397	ARHGEF26-AS1
ENSG00000275118.4	-0.728587	0.183062	16	-3.98001	15.8405	0.00136868	14	0.9397	MBOAT7
ENSG00000278958.1	0.72788	0.183262	16	3.9718	15.7752	0.00139092	14	0.9397	RP11-313L6.2
ENSG00000258610.1	-0.727331	0.183418	16	-3.96543	15.7246	0.00140842	14	0.9397	RP11-488C13.7
ENSG00000179262.9	0.726573	0.183632	16	3.95667	15.6552	0.00143286	14	0.9397	RAD23A
ENSG00000231429.2	-0.72625	0.183724	16	-3.95295	15.6258	0.00144337	14	0.9397	RP11-343N15.2
ENSG00000230433.1	-0.726082	0.183771	16	-3.95102	15.6106	0.00144886	14	0.9397	RP1-20B11.2
ENSG00000246662.6	-0.725731	0.18387	16	-3.94697	15.5786	0.00146042	14	0.9397	LINC00535
ENSG00000259418.1	-0.72548	0.183941	16	-3.9441	15.5559	0.00146869	14	0.9397	RP11-109D20.1
ENSG00000244650.2	-0.725336	0.183981	16	-3.94245	15.5429	0.00147346	14	0.9397	RP11-501O2.3
ENSG00000269318.1	-0.72488	0.184109	16	-3.93722	15.5017	0.00148867	14	0.9397	AC007292.3
ENSG00000201070.1	0.723085	0.184613	16	3.91675	15.341	0.00154981	14	0.9397	RNU4-84P
ENSG00000100583.4	-0.72152	0.18505	16	-3.89906	15.2027	0.00160472	14	0.9397	SAMD15
ENSG00000264839.1	0.720398	0.185362	16	3.88644	15.1044	0.00164509	14	0.9397	AC113407.1
ENSG00000166986.12	0.718874	0.185784	16	3.8694	14.9723	0.00170124	14	0.9397	MARS
ENSG00000199313.1	-0.718761	0.185815	16	-3.86815	14.9626	0.00170543	14	0.9397	RNU4-82P
ENSG00000203436.2	-0.715869	0.186611	16	-3.83615	14.7161	0.00181648	14	0.9397	Metazoa_SRP
ENSG00000242094.1	-0.715781	0.186635	16	-3.83519	14.7087	0.00181994	14	0.9397	FOXP1-IT1
ENSG00000006062.13	-0.715596	0.186686	16	-3.83316	14.6931	0.00182724	14	0.9397	MAP3K14
ENSG00000231574.5	0.715293	0.186769	16	3.82983	14.6676	0.00183927	14	0.9397	RP11-91K9.1
ENSG00000274421.1	-0.715292	0.186769	16	-3.82982	14.6675	0.00183931	14	0.9397	RP11-386J22.3
ENSG00000171953.15	-0.714635	0.186949	16	-3.82263	14.6125	0.00186559	14	0.9397	ATPAF2
ENSG00000161180.10	-0.714071	0.187102	16	-3.81647	14.5655	0.0018884	14	0.9397	CCDC116
ENSG00000228201.1	-0.712332	0.187575	16	-3.79758	14.4216	0.00196017	14	0.9397	AL022341.3
ENSG00000270640.1	-0.711535	0.187791	16	-3.78896	14.3562	0.0019938	14	0.9397	RP11-373D23.2
ENSG00000252456.1	-0.710766	0.187999	16	-3.78069	14.2936	0.00202666	14	0.9397	RNA5SP434
ENSG00000187323.11	-0.709793	0.188262	16	-3.77024	14.2147	0.00206891	14	0.9397	DCC
ENSG00000165895.17	-0.709366	0.188376	16	-3.76569	14.1804	0.00208764	14	0.9397	ARHGAP42
ENSG00000197102.10	-0.708919	0.188497	16	-3.76091	14.1445	0.00210742	14	0.9397	DYNC1H1
ENSG00000225206.5	-0.708646	0.18857	16	-3.758	14.1225	0.00211961	14	0.9397	MIR137HG
ENSG00000263713.1	0.707917	0.188765	16	3.75025	14.0643	0.00215234	14	0.9397	AC235953.1
ENSG00000152208.11	-0.707644	0.188839	16	-3.74735	14.0426	0.0021647	14	0.9397	GRID2
ENSG00000230333.6	-0.707513	0.188874	16	-3.74596	14.0322	0.00217066	14	0.9397	AC004538.3
ENSG00000127507.17	0.707039	0.189	16	3.74094	13.9946	0.00219231	14	0.9397	ADGRE2
ENSG00000206535.7	0.706941	0.189027	16	3.7399	13.9869	0.00219682	14	0.9397	LNP1
ENSG00000202461.1	-0.706453	0.189157	16	-3.73475	13.9483	0.00221933	14	0.9397	Y_RNA
ENSG00000249846.6	-0.706104	0.18925	16	-3.73107	13.9209	0.00223555	14	0.9397	RP11-77P16.4
ENSG00000240750.3	-0.706037	0.189268	16	-3.73036	13.9156	0.00223866	14	0.9397	RN7SL559P
ENSG00000105501.11	0.705497	0.189411	16	3.72468	13.8732	0.00226398	14	0.9397	SIGLEC5
ENSG00000263657.1	-0.704961	0.189554	16	-3.71905	13.8314	0.00228933	14	0.9397	RP11-82O19.1
ENSG00000235204.1	-0.704847	0.189584	16	-3.71786	13.8225	0.00229475	14	0.9397	RP11-121A14.2
ENSG00000100351.16	0.704808	0.189595	16	3.71745	13.8194	0.00229662	14	0.9397	GRAP2
ENSG00000170962.12	-0.704186	0.18976	16	-3.71094	13.771	0.00232641	14	0.9397	PDGFD
ENSG00000090621.13	0.704152	0.189769	16	3.71058	13.7684	0.00232806	14	0.9397	PABPC4
ENSG00000141298.17	-0.703934	0.189826	16	-3.7083	13.7515	0.00233857	14	0.9397	SSH2
ENSG00000155304.5	0.701366	0.190504	16	3.68163	13.5544	0.0024654	14	0.9397	HSPA13
ENSG00000238622.1	-0.701246	0.190536	16	-3.68039	13.5453	0.00247146	14	0.9397	SNORD97
ENSG00000237057.2	-0.701061	0.190584	16	-3.67848	13.5313	0.0024808	14	0.9397	AC015922.6
ENSG00000234393.1	-0.700802	0.190652	16	-3.67581	13.5116	0.002494	14	0.9397	RP11-211N11.5
ENSG00000148541.12	-0.700535	0.190722	16	-3.67306	13.4914	0.00250759	14	0.9397	FAM13C
ENSG00000033627.14	-0.700382	0.190763	16	-3.67149	13.4798	0.00251543	14	0.9397	ATP6V0A1
ENSG00000170647.3	-0.700034	0.190854	16	-3.6679	13.4535	0.00253336	14	0.9397	TMEM133
ENSG00000229346.8	0.699518	0.190989	16	3.66261	13.4147	0.00256006	14	0.9397	TRIM10
ENSG00000263201.1	0.699462	0.191004	16	3.66203	13.4105	0.00256299	14	0.9397	CTC-479C5.6
ENSG00000258635.1	0.698913	0.191147	16	3.65641	13.3693	0.00259171	14	0.9397	DAMA-236L13.19
ENSG00000269940.1	-0.698741	0.191192	16	-3.65466	13.3565	0.00260072	14	0.9397	RP11-73M18.7
ENSG00000279908.1	-0.698125	0.191353	16	-3.64837	13.3106	0.00263335	14	0.9397	RP11-325I22.3
ENSG00000261615.6	-0.698096	0.19136	16	-3.64808	13.3085	0.00263488	14	0.9397	CTD-2291D10.1
ENSG00000121351.7	-0.696188	0.191856	16	-3.6287	13.1675	0.00273808	14	0.9397	IAPP
ENSG00000222522.1	0.696016	0.191901	16	3.62696	13.1548	0.00274755	14	0.9397	RNU6-519P
ENSG00000186001.12	-0.694931	0.192181	16	-3.61602	13.0756	0.0028078	14	0.9397	LRCH3
ENSG00000252585.1	-0.69487	0.192197	16	-3.6154	13.0711	0.00281126	14	0.9397	Y_RNA
ENSG00000224173.1	0.694692	0.192243	16	3.61362	13.0582	0.00282121	14	0.9397	AC007422.1
ENSG00000248132.2	0.694582	0.192271	16	3.61251	13.0502	0.00282741	14	0.9397	CTD-2037L6.2
ENSG00000278605.4	-0.694472	0.1923	16	-3.61141	13.0423	0.00283362	14	0.9397	TSEN34
ENSG00000198026.7	-0.69442	0.192313	16	-3.61088	13.0384	0.0028366	14	0.9397	ZNF335
ENSG00000250320.5	-0.69413	0.192388	16	-3.60797	13.0174	0.00285302	14	0.9397	CTD-2269F5.1
ENSG00000149633.11	-0.693815	0.192469	16	-3.60482	12.9947	0.00287091	14	0.9397	KIAA1755
ENSG00000275066.4	-0.692966	0.192687	16	-3.59632	12.9335	0.00291972	14	0.9397	SYNRG
ENSG00000168995.13	0.692235	0.192875	16	3.58904	12.8812	0.00296224	14	0.9397	SIGLEC7
ENSG00000258920.1	-0.691836	0.192977	16	-3.58506	12.8527	0.00298568	14	0.9397	FOXN3-AS1
ENSG00000042429.10	-0.691511	0.19306	16	-3.58184	12.8296	0.00300484	14	0.9397	MED17
ENSG00000234741.7	0.691386	0.193092	16	3.58059	12.8207	0.00301228	14	0.9397	GAS5
ENSG00000070388.11	-0.690688	0.193271	16	-3.57368	12.7712	0.00305389	14	0.9397	FGF22
ENSG00000236668.2	0.690511	0.193316	16	3.57193	12.7587	0.00306456	14	0.9397	RP11-85O21.2
ENSG00000269910.1	-0.690342	0.193359	16	-3.57026	12.7468	0.0030747	14	0.9397	RP11-73M18.10
ENSG00000183765.20	0.690257	0.193381	16	3.56942	12.7408	0.00307985	14	0.9397	CHEK2
ENSG00000092051.16	-0.689865	0.193481	16	-3.56555	12.7132	0.00310359	14	0.9397	JPH4
ENSG00000271204.1	-0.689704	0.193522	16	-3.56396	12.7018	0.0031134	14	0.9397	RP11-138A9.1
ENSG00000268818.2	-0.689426	0.193592	16	-3.56123	12.6823	0.00313035	14	0.9397	CITF22-62D4.1
ENSG00000163430.9	-0.688768	0.19376	16	-3.55476	12.6363	0.00317084	14	0.9397	FSTL1
ENSG00000228566.1	-0.688524	0.193821	16	-3.55236	12.6193	0.00318595	14	0.9397	RP11-170M17.1
ENSG00000228544.1	-0.687975	0.193961	16	-3.54699	12.5811	0.00322015	14	0.9397	CCDC183-AS1
ENSG00000258099.1	-0.687239	0.194147	16	-3.53979	12.5301	0.00326648	14	0.9397	RP11-686G8.2
ENSG00000168101.14	-0.68712	0.194177	16	-3.53863	12.5219	0.00327403	14	0.9397	NUDT16L1
ENSG00000069275.12	0.68688	0.194238	16	3.53629	12.5053	0.0032893	14	0.9397	NUCKS1
ENSG00000177464.4	-0.686599	0.194309	16	-3.53355	12.486	0.00330722	14	0.9397	GPR4
ENSG00000250317.8	0.686489	0.194336	16	3.53248	12.4784	0.0033143	14	0.9397	SMIM20
ENSG00000198934.4	-0.686276	0.19439	16	-3.53041	12.4638	0.00332796	14	0.9397	MAGEE1
ENSG00000276068.4	-0.685906	0.194483	16	-3.52681	12.4384	0.00335183	14	0.9397	NAIP
ENSG00000281871.1	-0.685874	0.194491	16	-3.5265	12.4362	0.00335387	14	0.9397	AC012360.1
ENSG00000259870.1	-0.685316	0.194632	16	-3.52109	12.3981	0.00339012	14	0.9397	RP11-753A21.2
ENSG00000202150.1	-0.684817	0.194757	16	-3.51626	12.3641	0.00342281	14	0.9397	RNU6-407P
ENSG00000250751.1	-0.684605	0.194811	16	-3.51421	12.3497	0.00343679	14	0.9397	RP11-613C6.2
ENSG00000180626.9	-0.683985	0.194966	16	-3.50822	12.3076	0.0034779	14	0.9397	ZNF594
ENSG00000126214.20	-0.683783	0.195017	16	-3.50628	12.294	0.00349139	14	0.9397	KLC1
ENSG00000229381.8	0.683612	0.195059	16	3.50464	12.2825	0.00350279	14	0.9397	TRIM10
ENSG00000251676.1	0.683489	0.19509	16	3.50345	12.2741	0.00351107	14	0.9397	RP11-614F17.2
ENSG00000232977.6	-0.682457	0.195348	16	-3.49354	12.2049	0.00358086	14	0.9397	LINC00327
ENSG00000256007.1	-0.682336	0.195378	16	-3.49239	12.1968	0.00358909	14	0.9397	ARAP1-AS1
ENSG00000241837.6	0.682277	0.195393	16	3.49182	12.1928	0.00359315	14	0.9397	ATP5O
ENSG00000253898.1	-0.682016	0.195458	16	-3.48932	12.1754	0.00361104	14	0.9397	LINC01419
ENSG00000182534.13	-0.682011	0.195459	16	-3.48927	12.175	0.0036114	14	0.9397	MXRA7
ENSG00000087085.13	-0.681857	0.195498	16	-3.4878	12.1648	0.00362197	14	0.9397	ACHE
ENSG00000279149.1	-0.681285	0.19564	16	-3.48234	12.1267	0.00366148	14	0.9397	RP11-374F3.5
ENSG00000276603.1	-0.680883	0.19574	16	-3.47851	12.1	0.00368947	14	0.9397	RP11-425M5.7
ENSG00000168306.12	0.680599	0.195811	16	3.4758	12.0812	0.00370942	14	0.9397	ACOX2
ENSG00000280034.1	0.68048	0.19584	16	3.47467	12.0734	0.00371772	14	0.9397	AC109829.2
ENSG00000253708.1	-0.679944	0.195973	16	-3.46958	12.038	0.00375557	14	0.9397	RP11-51J9.4
ENSG00000257545.4	-0.679847	0.195997	16	-3.46866	12.0316	0.00376245	14	0.9397	RP11-144F15.1
ENSG00000254550.1	-0.679157	0.196168	16	-3.46212	11.9863	0.00381169	14	0.9397	OMP
ENSG00000171819.4	-0.679131	0.196174	16	-3.46187	11.9846	0.00381355	14	0.9397	ANGPTL7
ENSG00000249209.2	0.67886	0.196241	16	3.45931	11.9669	0.00383299	14	0.9397	AP000304.12
ENSG00000251015.1	-0.678349	0.196368	16	-3.45448	11.9335	0.00386998	14	0.9397	SLC25A30-AS1
ENSG00000188321.13	-0.677945	0.196467	16	-3.45068	11.9072	0.0038994	14	0.9397	ZNF559
ENSG00000229025.1	-0.677754	0.196514	16	-3.44888	11.8948	0.00391333	14	0.9397	AP001595.1
ENSG00000264501.2	-0.676572	0.196805	16	-3.43778	11.8183	0.0040007	14	0.9397	RN7SL731P
ENSG00000135218.17	-0.676412	0.196844	16	-3.43628	11.808	0.00401261	14	0.9397	CD36
ENSG00000260612.1	-0.676295	0.196873	16	-3.43519	11.8005	0.00402136	14	0.9397	RP11-432I5.4
ENSG00000247982.6	-0.67629	0.196874	16	-3.43514	11.8002	0.00402174	14	0.9397	LINC00926
ENSG00000259628.1	-0.676243	0.196886	16	-3.4347	11.7972	0.00402524	14	0.9397	RP11-467H10.2
ENSG00000254734.1	0.6761	0.196921	16	3.43336	11.788	0.004036	14	0.9397	CTD-3138F19.1
ENSG00000224079.1	-0.675714	0.197015	16	-3.42975	11.7632	0.00406505	14	0.9397	AC091729.7
ENSG00000204475.9	0.675432	0.197084	16	3.42712	11.7452	0.0040864	14	0.9397	NCR3
ENSG00000234520.5	-0.675356	0.197103	16	-3.42641	11.7403	0.0040922	14	0.9397	AC018464.3
ENSG00000113520.10	-0.675053	0.197177	16	-3.42359	11.721	0.00411521	14	0.9397	IL4
ENSG00000259511.1	-0.674906	0.197213	16	-3.42222	11.7116	0.00412644	14	0.9397	UBE2Q2L
ENSG00000232912.5	-0.674335	0.197352	16	-3.41691	11.6753	0.00417026	14	0.9397	RP5-1115A15.1
ENSG00000272321.1	-0.674262	0.19737	16	-3.41623	11.6706	0.00417589	14	0.9397	KB-1517D11.4
ENSG00000262406.2	-0.674166	0.197394	16	-3.41534	11.6645	0.0041833	14	0.9397	MMP12
ENSG00000214021.15	-0.673938	0.197449	16	-3.41322	11.6501	0.00420096	14	0.9397	TTLL3
ENSG00000274047.4	-0.673126	0.197647	16	-3.40569	11.5988	0.00426431	14	0.9397	SYNRG
ENSG00000101871.14	-0.672717	0.197747	16	-3.40191	11.573	0.00429651	14	0.9397	MID1
ENSG00000226526.1	-0.672572	0.197782	16	-3.40058	11.5639	0.00430795	14	0.9397	RP1-37C10.3
ENSG00000260999.1	0.672003	0.19792	16	3.39533	11.5283	0.00435313	14	0.9397	RP11-521L9.1
ENSG00000250670.1	-0.671967	0.197929	16	-3.395	11.526	0.00435599	14	0.9397	AC004063.1
ENSG00000197566.9	-0.671838	0.19796	16	-3.39381	11.5179	0.00436633	14	0.9397	ZNF624
ENSG00000188393.8	0.671654	0.198005	16	3.39211	11.5064	0.00438109	14	0.9397	CLEC2A
ENSG00000278774.1	0.671603	0.198017	16	3.39165	11.5033	0.00438516	14	0.9397	U2
ENSG00000244568.3	-0.671356	0.198077	16	-3.38938	11.4879	0.004405	14	0.9397	RN7SL654P
ENSG00000216162.1	0.671237	0.198106	16	3.38828	11.4804	0.00441464	14	0.9397	AL121988.1
ENSG00000182199.10	0.670889	0.19819	16	3.38508	11.4588	0.00444278	14	0.9397	SHMT2
ENSG00000121895.7	0.670777	0.198217	16	3.38406	11.4519	0.00445182	14	0.9397	TMEM156
ENSG00000277518.3	-0.670526	0.198277	16	-3.38175	11.4363	0.0044723	14	0.9397	MUC6
ENSG00000144671.10	-0.670271	0.198339	16	-3.37942	11.4205	0.00449313	14	0.9397	SLC22A14
ENSG00000278294.1	0.670115	0.198377	16	3.37799	11.4108	0.00450592	14	0.9397	5_8S_rRNA
ENSG00000184785.5	-0.669931	0.198421	16	-3.37631	11.3995	0.00452098	14	0.9397	SMIM10
ENSG00000119596.17	-0.66984	0.198443	16	-3.37548	11.3939	0.00452848	14	0.9397	YLPM1
ENSG00000188937.5	0.669695	0.198478	16	3.37415	11.3849	0.00454046	14	0.9397	NYX
ENSG00000273473.1	-0.66953	0.198518	16	-3.37265	11.3748	0.00455407	14	0.9397	LL09NC01-139C3.1
ENSG00000264448.3	-0.668931	0.198662	16	-3.36719	11.3379	0.00460383	14	0.9397	RP3-388N13.5
ENSG00000146776.14	-0.668003	0.198885	16	-3.35875	11.2812	0.00468176	14	0.9397	ATXN7L1
ENSG00000177108.5	-0.666562	0.19923	16	-3.3457	11.1937	0.00480494	14	0.9397	ZDHHC22
ENSG00000263264.1	-0.66642	0.199264	16	-3.34441	11.1851	0.00481726	14	0.9397	CTB-133G6.1
ENSG00000199472.1	0.66569	0.199438	16	3.33783	11.1411	0.00488076	14	0.9397	Y_RNA
ENSG00000274744.1	0.665644	0.199449	16	3.33741	11.1383	0.00488478	14	0.9397	TCEB3CL2
ENSG00000207087.1	0.664474	0.199727	16	3.3269	11.0683	0.004988	14	0.9397	RNU6-242P
ENSG00000207302.1	0.664107	0.199815	16	3.32362	11.0464	0.00502072	14	0.9397	Y_RNA
ENSG00000207198.1	0.664092	0.199818	16	3.32348	11.0455	0.0050221	14	0.9397	RNU6-1195P
ENSG00000251899.1	0.66408	0.199821	16	3.32338	11.0448	0.00502313	14	0.9397	AC104169.1
ENSG00000198997.1	0.663896	0.199865	16	3.32173	11.0339	0.00503963	14	0.9397	MIR107
ENSG00000214043.7	0.663725	0.199905	16	3.3202	11.0237	0.00505501	14	0.9397	RP5-944M2.3
ENSG00000006576.16	-0.663718	0.199907	16	-3.32013	11.0233	0.00505563	14	0.9397	PHTF2
ENSG00000221720.2	0.663536	0.19995	16	3.31851	11.0125	0.00507202	14	0.9397	AC096951.1
ENSG00000223012.1	0.663481	0.199963	16	3.31801	11.0092	0.005077	14	0.9397	RN7SKP264
ENSG00000221717.1	0.663397	0.199983	16	3.31727	11.0043	0.00508454	14	0.9397	AL583860.1
ENSG00000197768.10	-0.66333	0.199999	16	-3.31667	11.0003	0.0050906	14	0.9397	C9orf173
ENSG00000274934.1	0.663283	0.20001	16	3.31625	10.9975	0.0050949	14	0.9397	SMAD5-AS1_4
ENSG00000214184.3	0.66289	0.200103	16	3.31275	10.9743	0.00513051	14	0.9397	GCC2-AS1
ENSG00000224574.1	-0.662811	0.200122	16	-3.31204	10.9696	0.00513774	14	0.9397	COL18A1-AS2
ENSG00000248487.8	-0.662378	0.200224	16	-3.30818	10.9441	0.00517728	14	0.9397	ABHD14A
ENSG00000199962.1	0.662046	0.200302	16	3.30524	10.9246	0.00520775	14	0.9397	Y_RNA
ENSG00000277829.1	-0.661905	0.200336	16	-3.30398	10.9163	0.00522081	14	0.9397	RP5-1054A22.4
ENSG00000091972.18	-0.66187	0.200344	16	-3.30367	10.9142	0.00522398	14	0.9397	CD200
ENSG00000280515.1	-0.661761	0.20037	16	-3.3027	10.9078	0.0052341	14	0.9397	SALRNA2
ENSG00000202363.1	0.661478	0.200436	16	3.30019	10.8913	0.00526029	14	0.9397	SNORA62
ENSG00000252131.1	0.661376	0.200461	16	3.29928	10.8853	0.00526983	14	0.9397	AL844165.1
ENSG00000171557.16	0.660785	0.2006	16	3.29405	10.8508	0.00532495	14	0.9397	FGG
ENSG00000250604.1	0.660689	0.200622	16	3.2932	10.8451	0.00533402	14	0.9397	RP11-597D13.8
ENSG00000260670.1	-0.660524	0.200661	16	-3.29174	10.8356	0.00534948	14	0.9397	RP11-447M4.1
ENSG00000102038.15	-0.659604	0.200877	16	-3.28362	10.7822	0.0054366	14	0.9397	SMARCA1
ENSG00000207145.1	0.659531	0.200894	16	3.28298	10.7779	0.00544357	14	0.9397	SNORA18
ENSG00000183396.3	-0.659489	0.200904	16	-3.28261	10.7755	0.00544759	14	0.9397	TMEM89
ENSG00000275494.1	-0.659389	0.200928	16	-3.28173	10.7697	0.00545714	14	0.9397	RP11-266L9.8
ENSG00000265611.1	-0.659221	0.200967	16	-3.28025	10.76	0.00547324	14	0.9397	MIR5010
ENSG00000198974.2	0.659198	0.200972	16	3.28004	10.7587	0.00547548	14	0.9397	MIR30E
ENSG00000207512.1	0.658916	0.201038	16	3.27757	10.7424	0.00550251	14	0.9397	Y_RNA
ENSG00000124172.9	-0.658588	0.201115	16	-3.27468	10.7235	0.00553416	14	0.9397	ATP5E
ENSG00000225152.1	0.65857	0.201119	16	3.27453	10.7225	0.00553585	14	0.9397	RP11-338O1.2
ENSG00000281169.1	0.658513	0.201133	16	3.27403	10.7193	0.00554137	14	0.9397	AC027088.1
ENSG00000132386.10	-0.658408	0.201157	16	-3.2731	10.7132	0.00555161	14	0.9397	SERPINF1
ENSG00000261212.1	-0.658247	0.201195	16	-3.27169	10.704	0.00556718	14	0.9397	RP3-507I15.2
ENSG00000274402.1	0.658236	0.201197	16	3.27159	10.7033	0.00556831	14	0.9397	KIR2DL3
ENSG00000117122.13	-0.658206	0.201204	16	-3.27133	10.7016	0.00557121	14	0.9397	MFAP2
ENSG00000279448.1	-0.658166	0.201214	16	-3.27098	10.6993	0.00557507	14	0.9397	FKSG54
ENSG00000223557.1	0.657572	0.201352	16	3.26577	10.6653	0.00563312	14	0.9397	DAQB-331I12.5
ENSG00000224766.1	0.657572	0.201352	16	3.26577	10.6653	0.00563312	14	0.9397	DASS-36P22.4
ENSG00000231869.1	0.657572	0.201352	16	3.26577	10.6653	0.00563312	14	0.9397	DAQB-331I12.5
ENSG00000232266.1	0.657572	0.201352	16	3.26577	10.6653	0.00563312	14	0.9397	DAQB-331I12.5
ENSG00000233649.1	0.657572	0.201352	16	3.26577	10.6653	0.00563312	14	0.9397	DAQB-331I12.5
ENSG00000236903.1	0.657572	0.201352	16	3.26577	10.6653	0.00563312	14	0.9397	DAQB-331I12.5
ENSG00000154096.13	-0.657256	0.201426	16	-3.26302	10.6473	0.0056641	14	0.9397	THY1
ENSG00000224383.7	-0.657134	0.201454	16	-3.26195	10.6403	0.00567612	14	0.9397	PRR29
ENSG00000207347.1	0.656979	0.201491	16	3.26059	10.6315	0.00569151	14	0.9397	RNU6-306P
ENSG00000274364.1	-0.656936	0.201501	16	-3.26021	10.629	0.00569578	14	0.9397	RP3-324O17.7
ENSG00000146285.13	-0.656671	0.201562	16	-3.25791	10.6139	0.005722	14	0.9397	SCML4
ENSG00000074935.13	0.656593	0.20158	16	3.25722	10.6095	0.00572975	14	0.9397	TUBE1
ENSG00000198785.4	-0.656179	0.201677	16	-3.25362	10.586	0.00577103	14	0.9397	GRIN3A
ENSG00000176903.4	-0.656148	0.201684	16	-3.25334	10.5842	0.00577416	14	0.9397	PNMA1
ENSG00000272721.5	-0.656038	0.20171	16	-3.25239	10.578	0.00578514	14	0.9397	RP11-778D9.12
ENSG00000230720.1	-0.655934	0.201734	16	-3.25149	10.5722	0.00579551	14	0.9397	RP11-14C22.6
ENSG00000264637.1	0.655853	0.201752	16	3.25078	10.5676	0.00580369	14	0.9397	AC110283.1
ENSG00000129295.8	-0.655795	0.201766	16	-3.25028	10.5643	0.00580949	14	0.9397	LRRC6
ENSG00000206658.1	0.655751	0.201776	16	3.2499	10.5618	0.00581389	14	0.9397	RNU6-1039P
ENSG00000237689.1	-0.655538	0.201826	16	-3.24804	10.5498	0.00583537	14	0.9397	AC007064.24
ENSG00000138382.13	0.655394	0.201859	16	3.24679	10.5417	0.00584989	14	0.9397	METTL5
ENSG00000266846.1	0.65532	0.201876	16	3.24615	10.5375	0.00585738	14	0.9397	RP11-793A3.2
ENSG00000228124.1	-0.655161	0.201913	16	-3.24477	10.5285	0.00587355	14	0.9397	RP1-122O8.7
ENSG00000271758.2	0.655088	0.20193	16	3.24414	10.5244	0.00588088	14	0.9397	RP11-35J10.5
ENSG00000269226.7	-0.655011	0.201948	16	-3.24347	10.5201	0.00588874	14	0.9397	RP11-722G7.1
ENSG00000253687.1	0.654984	0.201954	16	3.24323	10.5186	0.00589147	14	0.9397	CTC-348L5.1
ENSG00000264007.1	-0.65454	0.202057	16	-3.23939	10.4936	0.00593673	14	0.941663	RP11-68I3.10
ENSG00000226520.1	-0.654334	0.202105	16	-3.2376	10.4821	0.00595787	14	0.941663	KIRREL-IT1
ENSG00000230156.2	0.654214	0.202132	16	3.23657	10.4754	0.00597011	14	0.941663	LINC00443
ENSG00000268189.2	-0.65377	0.202235	16	-3.23273	10.4505	0.0060159	14	0.942197	AC005785.2
ENSG00000271851.1	-0.653653	0.202262	16	-3.23172	10.444	0.00602797	14	0.942197	RP11-565F19.2
ENSG00000259687.1	-0.653379	0.202325	16	-3.22935	10.4287	0.00605641	14	0.942197	LINC01220
ENSG00000278304.1	0.653275	0.202349	16	3.22846	10.4229	0.00606721	14	0.942197	KIR2DS1
ENSG00000254054.2	0.653021	0.202408	16	3.22627	10.4088	0.00609372	14	0.942197	RP11-156K13.3
ENSG00000260235.1	0.652745	0.202471	16	3.22389	10.3935	0.00612254	14	0.942197	CTD-2026K11.3
ENSG00000259143.1	0.652623	0.202499	16	3.22284	10.3867	0.00613541	14	0.942197	CTD-2240H23.2
ENSG00000204241.7	-0.652435	0.202543	16	-3.22122	10.3763	0.00615518	14	0.942197	RP11-713P17.3
ENSG00000237880.1	0.652026	0.202637	16	3.21771	10.3537	0.00619828	14	0.942197	AC096669.2
ENSG00000225790.1	0.65201	0.20264	16	3.21757	10.3528	0.00620002	14	0.942197	RP11-2L8.1
ENSG00000240977.3	-0.651538	0.202749	16	-3.21353	10.3268	0.0062501	14	0.942197	RN7SL283P
ENSG00000254615.2	-0.651383	0.202784	16	-3.2122	10.3182	0.00626662	14	0.942197	RP11-395G23.3
ENSG00000221843.3	-0.651363	0.202789	16	-3.21203	10.3171	0.00626877	14	0.942197	C2orf16
ENSG00000207248.1	-0.651041	0.202863	16	-3.20927	10.2994	0.00630329	14	0.942197	RNU6-1005P
ENSG00000266825.1	-0.65095	0.202884	16	-3.20849	10.2944	0.00631303	14	0.942197	AL590085.1
ENSG00000186369.9	-0.650624	0.202958	16	-3.2057	10.2765	0.00634811	14	0.942197	LINC00643
ENSG00000158615.8	0.650481	0.202991	16	3.20448	10.2687	0.00636359	14	0.942197	PPP1R15B
ENSG00000274848.1	-0.650358	0.203019	16	-3.20344	10.262	0.00637682	14	0.942197	Metazoa_SRP
ENSG00000235166.7	0.650201	0.203055	16	3.20209	10.2534	0.00639385	14	0.942197	LINC01440
ENSG00000173612.9	0.649394	0.203239	16	3.19522	10.2094	0.00648188	14	0.951875	GPRC6A
ENSG00000278433.1	0.648266	0.203497	16	3.18563	10.1483	0.00660661	14	0.966857	MIR6070
ENSG00000106609.16	-0.64778	0.203607	16	-3.18152	10.1221	0.00666086	14	0.971155	TMEM248
ENSG00000139679.15	-0.647389	0.203696	16	-3.17822	10.1011	0.00670476	14	0.971155	LPAR6
ENSG00000166166.12	-0.647172	0.203745	16	-3.17638	10.0894	0.00672933	14	0.971155	TRMT61A
ENSG00000222501.1	-0.647089	0.203764	16	-3.17568	10.0849	0.00673869	14	0.971155	RNU4-25P
ENSG00000187398.11	-0.646581	0.203879	16	-3.17139	10.0577	0.00679637	14	0.971155	LUZP2
ENSG00000140548.9	0.646499	0.203897	16	3.17071	10.0534	0.00680563	14	0.971155	ZNF710
ENSG00000214940.8	-0.646439	0.203911	16	-3.1702	10.0502	0.00681247	14	0.971155	NPIPA8
ENSG00000134697.12	0.646286	0.203946	16	3.16891	10.042	0.00683001	14	0.971155	GNL2
ENSG00000103044.10	-0.646024	0.204005	16	-3.1667	10.028	0.00686003	14	0.971155	HAS3
ENSG00000257259.1	-0.645813	0.204053	16	-3.16493	10.0168	0.00688422	14	0.971155	RP11-767I20.1
ENSG00000281723.1	0.645791	0.204058	16	3.16474	10.0156	0.00688682	14	0.971155	RP11-1293J14.4
ENSG00000274042.2	-0.645489	0.204126	16	-3.16221	9.99958	0.00692157	14	0.972834	GOLGA6L18
ENSG00000135537.16	0.645213	0.204188	16	3.15989	9.98489	0.00695361	14	0.974123	LACE1
ENSG00000260377.1	-0.644502	0.204349	16	-3.15394	9.94731	0.00703638	14	0.979426	RP11-646E18.4
ENSG00000224958.5	-0.643874	0.20449	16	-3.14868	9.9142	0.00711025	14	0.979426	PGM5-AS1
ENSG00000270177.1	-0.643337	0.204611	16	-3.1442	9.88598	0.0071739	14	0.979426	CTD-2410N18.3
ENSG00000276040.4	-0.643312	0.204616	16	-3.14399	9.88468	0.00717684	14	0.979426	SPATA31A7
ENSG00000140839.11	-0.643233	0.204634	16	-3.14333	9.88052	0.00718629	14	0.979426	CLEC18B
ENSG00000276910.4	-0.642952	0.204697	16	-3.14099	9.86581	0.0072198	14	0.979426	GTF2H2
ENSG00000238289.9	0.642501	0.204798	16	3.13724	9.84227	0.0072738	14	0.979426	MICB
ENSG00000152689.17	-0.642388	0.204824	16	-3.1363	9.83638	0.00728739	14	0.979426	RASGRP3
ENSG00000162413.16	-0.642032	0.204903	16	-3.13334	9.81784	0.00733034	14	0.979426	KLHL21
ENSG00000265342.1	-0.641954	0.204921	16	-3.13269	9.81376	0.00733984	14	0.979426	RP11-16C1.1
ENSG00000265600.1	-0.641779	0.20496	16	-3.13124	9.80467	0.00736104	14	0.979426	AC006480.1
ENSG00000062725.9	-0.64169	0.20498	16	-3.13051	9.80007	0.00737177	14	0.979426	APPBP2
ENSG00000172315.5	-0.641651	0.204989	16	-3.13018	9.79802	0.00737658	14	0.979426	TP53RK
ENSG00000161939.18	-0.641563	0.205008	16	-3.12945	9.79346	0.00738727	14	0.979426	RNASEK-C17orf49
ENSG00000231728.3	-0.641117	0.205108	16	-3.12575	9.77034	0.00744172	14	0.979426	LL0XNC01-116E7.2
ENSG00000143727.15	0.640991	0.205136	16	3.12471	9.76384	0.00745712	14	0.979426	ACP1
ENSG00000265657.1	0.640932	0.205149	16	3.12423	9.76079	0.00746436	14	0.979426	MIR3151
ENSG00000118257.16	-0.640807	0.205177	16	-3.12319	9.75431	0.00747976	14	0.979426	NRP2
ENSG00000248837.5	-0.640709	0.205199	16	-3.12238	9.74928	0.00749174	14	0.979426	RP11-412P11.1
ENSG00000131943.17	-0.64032	0.205286	16	-3.11917	9.72919	0.00753979	14	0.979426	C19orf12
ENSG00000138650.8	-0.639875	0.205385	16	-3.1155	9.70634	0.00759491	14	0.979426	PCDH10
ENSG00000149451.17	-0.639824	0.205396	16	-3.11507	9.70367	0.00760137	14	0.979426	ADAM33
ENSG00000198885.9	-0.639505	0.205467	16	-3.11245	9.68732	0.00764111	14	0.979426	ITPRIPL1
ENSG00000259209.3	-0.639484	0.205472	16	-3.11227	9.68623	0.00764377	14	0.979426	RP5-991G20.2
ENSG00000265356.1	-0.639394	0.205492	16	-3.11154	9.68165	0.00765496	14	0.979426	RP11-17M24.1
ENSG00000204779.2	-0.639146	0.205547	16	-3.10949	9.66895	0.00768608	14	0.979426	FOXD4L5
ENSG00000136560.13	0.639068	0.205564	16	3.10885	9.66497	0.00769585	14	0.979426	TANK
ENSG00000258453.2	0.639066	0.205564	16	3.10884	9.66486	0.00769613	14	0.979426	OR11H2
ENSG00000269958.1	-0.638982	0.205583	16	-3.10814	9.66056	0.00770671	14	0.979426	RP11-73M18.8
ENSG00000230806.1	-0.638765	0.205631	16	-3.10636	9.64949	0.00773401	14	0.979426	SRGAP2-AS1
ENSG00000110367.11	-0.638684	0.205649	16	-3.1057	9.64535	0.00774426	14	0.979426	DDX6
ENSG00000222526.2	0.638647	0.205657	16	3.10539	9.64346	0.00774894	14	0.979426	AC060835.1
ENSG00000197114.11	-0.6386	0.205668	16	-3.105	9.64104	0.00775494	14	0.979426	ZGPAT
ENSG00000069849.10	-0.638391	0.205714	16	-3.10329	9.63039	0.00778142	14	0.979426	ATP1B3
ENSG00000280247.1	-0.638273	0.20574	16	-3.10232	9.62438	0.0077964	14	0.979426	AC005578.3
ENSG00000155530.2	-0.637741	0.205858	16	-3.09796	9.59735	0.00786421	14	0.979747	LRGUK
ENSG00000250829.2	-0.637524	0.205906	16	-3.09618	9.58635	0.00789201	14	0.979747	RP11-11N5.1
ENSG00000265967.1	0.637406	0.205932	16	3.09523	9.58042	0.00790703	14	0.979747	AC100830.4
ENSG00000144891.17	-0.637228	0.205972	16	-3.09377	9.57141	0.00792993	14	0.979747	AGTR1
ENSG00000197479.6	-0.636655	0.206098	16	-3.08909	9.54247	0.00800397	14	0.979747	PCDHB11
ENSG00000248100.2	-0.635987	0.206246	16	-3.08364	9.50883	0.00809107	14	0.979747	RP11-709A23.1
ENSG00000280688.1	-0.635532	0.206346	16	-3.07994	9.48603	0.00815071	14	0.979747	CEP72
ENSG00000101974.14	-0.635392	0.206376	16	-3.07881	9.47904	0.00816909	14	0.979747	ATP11C
ENSG00000101052.12	-0.635182	0.206423	16	-3.07709	9.46851	0.00819689	14	0.979747	IFT52
ENSG00000267658.1	-0.634881	0.206489	16	-3.07466	9.45351	0.00823669	14	0.979747	RP11-358B23.1
ENSG00000254349.5	-0.634454	0.206582	16	-3.07119	9.43222	0.00829351	14	0.979747	MIR2052HG
ENSG00000262655.3	-0.634242	0.206629	16	-3.06947	9.42165	0.0083219	14	0.979747	SPON1
ENSG00000160801.13	-0.633625	0.206764	16	-3.06449	9.39107	0.00840466	14	0.979747	PTH1R
ENSG00000275052.4	0.633286	0.206838	16	3.06174	9.37427	0.00845054	14	0.979747	SMEK2
ENSG00000100814.17	0.632688	0.206969	16	3.05692	9.34478	0.00853177	14	0.979747	CCNB1IP1
ENSG00000227502.2	-0.632508	0.207008	16	-3.05547	9.33591	0.00855638	14	0.979747	LINC01268
ENSG00000258766.1	-0.63198	0.207123	16	-3.05123	9.31	0.00862873	14	0.979747	DIO2-AS1
ENSG00000204381.11	-0.631885	0.207144	16	-3.05046	9.30533	0.00864183	14	0.979747	LAYN
ENSG00000262777.1	-0.631804	0.207162	16	-3.04981	9.30134	0.00865307	14	0.979747	RP11-818O24.3
ENSG00000260810.1	-0.6318	0.207163	16	-3.04978	9.30116	0.00865357	14	0.979747	CTD-2547L24.4
ENSG00000229300.9	0.63141	0.207247	16	3.04665	9.28208	0.00870749	14	0.979747	C6orf48
ENSG00000267755.1	-0.631291	0.207273	16	-3.04569	9.27623	0.00872408	14	0.979747	AC004623.2
ENSG00000201690.1	0.631271	0.207278	16	3.04553	9.27527	0.00872682	14	0.979747	RNY1P2
ENSG00000168096.14	-0.631193	0.207295	16	-3.04491	9.27147	0.00873762	14	0.979747	ANKS3
ENSG00000274276.4	0.63078	0.207384	16	3.0416	9.25133	0.00879518	14	0.979747	CBS
ENSG00000183978.7	-0.630673	0.207408	16	-3.04074	9.24608	0.00881026	14	0.979747	COA3
ENSG00000231873.1	-0.630648	0.207413	16	-3.04054	9.24488	0.00881371	14	0.979747	RP11-761N21.1
ENSG00000128272.14	0.630616	0.20742	16	3.04028	9.24332	0.0088182	14	0.979747	ATF4
ENSG00000234860.1	0.630142	0.207523	16	3.03649	9.22028	0.00888476	14	0.979747	RP11-547C13.1
ENSG00000235954.6	0.629865	0.207583	16	3.03428	9.20687	0.00892379	14	0.979747	TTC28-AS1
ENSG00000258982.1	-0.629852	0.207586	16	-3.03418	9.20624	0.00892562	14	0.979747	RP11-638I2.4
ENSG00000154655.14	0.629573	0.207646	16	3.03195	9.1927	0.00896524	14	0.979747	L3MBTL4
ENSG00000227135.1	-0.629566	0.207648	16	-3.0319	9.19239	0.00896614	14	0.979747	GCSAML-AS1
ENSG00000166819.11	0.629526	0.207656	16	3.03157	9.19044	0.00897187	14	0.979747	PLIN1
ENSG00000159387.7	0.629413	0.207681	16	3.03067	9.18497	0.00898792	14	0.979747	IRX6
ENSG00000254790.1	-0.629267	0.207713	16	-3.02951	9.17791	0.00900873	14	0.979747	RP11-680F20.4
ENSG00000156475.18	-0.629103	0.207748	16	-3.0282	9.17	0.00903208	14	0.979747	PPP2R2B
ENSG00000216088.1	-0.628907	0.20779	16	-3.02664	9.16057	0.00906003	14	0.979747	AL157830.1
ENSG00000259771.1	-0.628877	0.207797	16	-3.02641	9.15913	0.00906432	14	0.979747	RP11-429D19.1
ENSG00000160055.19	-0.628851	0.207802	16	-3.0262	9.15786	0.00906807	14	0.979747	TMEM234
ENSG00000282017.1	-0.628522	0.207874	16	-3.02358	9.14201	0.00911531	14	0.979747	MTRNR2L6
ENSG00000277581.1	-0.628481	0.207882	16	-3.02325	9.14005	0.00912118	14	0.979747	RP4-616B8.6
ENSG00000274675.4	-0.628307	0.20792	16	-3.02187	9.13168	0.00914626	14	0.979747	GTF2H2C_2
ENSG00000207171.1	-0.627825	0.208024	16	-3.01804	9.10858	0.0092159	14	0.979747	SNORA51
ENSG00000146731.10	0.627564	0.20808	16	3.01597	9.09608	0.00925385	14	0.979747	CCT6A
ENSG00000266256.1	-0.627535	0.208086	16	-3.01574	9.0947	0.00925803	14	0.979747	LINC00683
ENSG00000137876.9	0.627535	0.208087	16	3.01574	9.09469	0.00925806	14	0.979747	RSL24D1
ENSG00000248385.7	-0.627452	0.208104	16	-3.01508	9.09071	0.00927018	14	0.979747	TARM1
ENSG00000163121.9	0.627351	0.208126	16	3.01428	9.08591	0.00928484	14	0.979747	NEURL3
ENSG00000281483.1	-0.627295	0.208138	16	-3.01384	9.0832	0.0092931	14	0.979747	AC004656.1
ENSG00000125826.19	0.627161	0.208167	16	3.01278	9.07683	0.00931261	14	0.979747	RBCK1
ENSG00000005243.9	-0.627126	0.208175	16	-3.0125	9.07517	0.0093177	14	0.979747	COPZ2
ENSG00000268597.1	0.627027	0.208196	16	3.01172	9.07044	0.00933222	14	0.979747	RP11-157B13.8
ENSG00000267629.3	-0.626883	0.208227	16	-3.01057	9.06356	0.00935338	14	0.979747	AC138430.4
ENSG00000253953.2	-0.626193	0.208375	16	-3.00513	9.03078	0.00945496	14	0.979747	PCDHGB4
ENSG00000144792.9	-0.626008	0.208415	16	-3.00366	9.02199	0.00948243	14	0.979747	ZNF660
ENSG00000277816.4	-0.625941	0.208429	16	-3.00314	9.01884	0.00949227	14	0.979747	LILRB3
ENSG00000269352.1	-0.625663	0.208489	16	-3.00095	9.00568	0.00953361	14	0.979747	PTOV1-AS2
ENSG00000264045.1	-0.625589	0.208505	16	-3.00036	9.00217	0.00954467	14	0.979747	AC073127.1
ENSG00000254535.3	-0.625496	0.208525	16	-2.99963	8.99777	0.00955856	14	0.979747	PABPC4L
ENSG00000171033.12	-0.625388	0.208548	16	-2.99877	8.99264	0.00957476	14	0.979747	PKIA
ENSG00000174652.17	-0.625292	0.208568	16	-2.99802	8.98812	0.00958907	14	0.979747	ZNF266
ENSG00000155827.11	-0.624865	0.20866	16	-2.99466	8.968	0.00965311	14	0.979747	RNF20
ENSG00000185104.19	0.624681	0.208699	16	2.99321	8.95933	0.00968084	14	0.979747	FAF1
ENSG00000263974.2	-0.624569	0.208723	16	-2.99234	8.95409	0.00969763	14	0.979747	RN7SL121P
ENSG00000248008.2	-0.624503	0.208737	16	-2.99181	8.95096	0.00970772	14	0.979747	NRAV
ENSG00000165269.12	-0.624408	0.208757	16	-2.99107	8.94653	0.00972197	14	0.979747	AQP7
ENSG00000197044.10	-0.624361	0.208767	16	-2.9907	8.94429	0.00972919	14	0.979747	ZNF441
ENSG00000152034.10	-0.62435	0.20877	16	-2.99062	8.9438	0.00973077	14	0.979747	MCHR2
ENSG00000216863.9	-0.624239	0.208793	16	-2.98974	8.93857	0.00974764	14	0.979747	LY86-AS1
ENSG00000229642.1	0.623883	0.208869	16	2.98696	8.92191	0.00980163	14	0.979747	AC027119.1
ENSG00000117090.14	0.623437	0.208964	16	2.98346	8.90103	0.00986977	14	0.979747	SLAMF1
ENSG00000153317.14	-0.622687	0.209124	16	-2.97759	8.86606	0.00998514	14	0.979747	ASAP1
ENSG00000164494.11	0.622559	0.209151	16	2.97659	8.86011	0.0100049	14	0.979747	PDSS2
ENSG00000183778.17	-0.622278	0.209211	16	-2.9744	8.84705	0.0100485	14	0.979747	B3GALT5
ENSG00000244380.1	-0.621354	0.209407	16	-2.96721	8.80431	0.0101927	14	0.979747	RP11-24C3.2
ENSG00000106013.12	-0.620996	0.209483	16	-2.96442	8.7878	0.010249	14	0.979747	ANKRD7
ENSG00000124160.11	-0.620818	0.209521	16	-2.96304	8.7796	0.0102772	14	0.979747	NCOA5
ENSG00000253317.1	-0.620816	0.209521	16	-2.96302	8.77951	0.0102775	14	0.979747	RP11-142A23.1
ENSG00000206380.11	0.620805	0.209523	16	2.96294	8.77902	0.0102791	14	0.979747	C6orf48
ENSG00000234728.9	0.620805	0.209523	16	2.96294	8.77902	0.0102791	14	0.979747	C6orf48
ENSG00000188316.13	-0.620725	0.20954	16	-2.96232	8.77532	0.0102919	14	0.979747	ENO4
ENSG00000209042.1	-0.620681	0.20955	16	-2.96197	8.77329	0.0102988	14	0.979747	SNORD12C
ENSG00000070729.13	0.620666	0.209553	16	2.96186	8.77262	0.0103012	14	0.979747	CNGB1
ENSG00000109790.16	0.620643	0.209558	16	2.96168	8.77157	0.0103048	14	0.979747	KLHL5
ENSG00000278915.1	-0.620388	0.209612	16	-2.9597	8.75983	0.0103453	14	0.979747	AC005609.18
ENSG00000121769.7	-0.6201	0.209673	16	-2.95747	8.74663	0.0103911	14	0.979747	FABP3
ENSG00000139926.15	-0.619837	0.209728	16	-2.95543	8.73456	0.0104332	14	0.979747	FRMD6
ENSG00000232124.1	0.619664	0.209765	16	2.95409	8.72664	0.0104609	14	0.979747	AP001057.1
ENSG00000085433.15	-0.619581	0.209782	16	-2.95345	8.72288	0.0104741	14	0.979747	WDR47
ENSG00000143125.5	0.619297	0.209842	16	2.95126	8.70992	0.0105197	14	0.979747	PROK1
ENSG00000240288.7	-0.618585	0.209992	16	-2.94576	8.67748	0.0106348	14	0.979747	GHRLOS
ENSG00000159131.16	0.618401	0.210031	16	2.94434	8.66913	0.0106647	14	0.979747	GART
ENSG00000074356.16	-0.618295	0.210053	16	-2.94352	8.66431	0.010682	14	0.979747	C17orf85
ENSG00000149100.12	0.618057	0.210103	16	2.94168	8.6535	0.0107209	14	0.979747	EIF3M
ENSG00000144227.4	-0.617941	0.210127	16	-2.94079	8.64826	0.0107398	14	0.979747	NXPH2
ENSG00000198933.9	-0.617752	0.210167	16	-2.93934	8.6397	0.0107708	14	0.979747	TBKBP1
ENSG00000177599.12	-0.617428	0.210235	16	-2.93685	8.62508	0.010824	14	0.979747	ZNF491
ENSG00000124209.3	-0.617149	0.210294	16	-2.9347	8.61248	0.01087	14	0.979747	RAB22A
ENSG00000163512.13	0.617097	0.210304	16	2.9343	8.61013	0.0108786	14	0.979747	AZI2
ENSG00000272004.1	-0.616689	0.21039	16	-2.93117	8.59177	0.0109462	14	0.979747	RP11-345P4.10
ENSG00000135454.13	-0.616644	0.210399	16	-2.93083	8.58976	0.0109536	14	0.979747	B4GALNT1
ENSG00000133773.11	0.616099	0.210513	16	2.92665	8.56527	0.0110446	14	0.979747	CCDC59
ENSG00000274697.1	0.616063	0.210521	16	2.92637	8.56365	0.0110506	14	0.979747	MIR6761
ENSG00000267758.1	-0.614928	0.210758	16	-2.9177	8.51298	0.0112417	14	0.979747	RP11-358B23.5
ENSG00000187446.11	0.61456	0.210834	16	2.91489	8.4966	0.0113043	14	0.979747	CHP1
ENSG00000240875.5	-0.614393	0.210869	16	-2.91362	8.48919	0.0113328	14	0.979747	LINC00886
ENSG00000224587.9	0.613991	0.210953	16	2.91056	8.47136	0.0114016	14	0.979747	MDC1
ENSG00000237095.9	0.613991	0.210953	16	2.91056	8.47136	0.0114016	14	0.979747	MDC1
ENSG00000170802.15	0.61393	0.210965	16	2.9101	8.46866	0.011412	14	0.979747	FOXN2
ENSG00000256897.1	-0.61388	0.210976	16	-2.90972	8.46646	0.0114206	14	0.979747	RP11-17G12.2
ENSG00000279419.1	-0.613703	0.211013	16	-2.90837	8.45862	0.011451	14	0.979747	RP5-907C10.3
ENSG00000234225.2	-0.61358	0.211038	16	-2.90744	8.45319	0.0114722	14	0.979747	RP4-704D21.2
ENSG00000069696.6	-0.61349	0.211057	16	-2.90675	8.44922	0.0114877	14	0.979747	DRD4
ENSG00000276825.2	-0.61349	0.211057	16	-2.90675	8.44922	0.0114877	14	0.979747	DRD4
ENSG00000277879.1	-0.613434	0.211068	16	-2.90633	8.44674	0.0114974	14	0.979747	RP11-129M16.4
ENSG00000166199.12	0.613299	0.211096	16	2.9053	8.44079	0.0115207	14	0.979747	ALKBH3
ENSG00000109111.14	-0.613249	0.211107	16	-2.90492	8.43856	0.0115294	14	0.979747	SUPT6H
ENSG00000266775.1	0.613192	0.211119	16	2.90449	8.43606	0.0115392	14	0.979747	RP11-218M11.6
ENSG00000156486.7	-0.612853	0.211189	16	-2.90192	8.42114	0.011598	14	0.979747	KCNS2
ENSG00000259964.6	-0.612672	0.211227	16	-2.90054	8.41316	0.0116295	14	0.979747	THSD4-AS1
ENSG00000121764.11	-0.612582	0.211245	16	-2.89986	8.40921	0.0116452	14	0.979747	HCRTR1
ENSG00000259356.1	-0.612193	0.211326	16	-2.89692	8.39212	0.0117132	14	0.979747	RP11-90E5.1
ENSG00000232860.7	0.612048	0.211356	16	2.89582	8.38577	0.0117386	14	0.979747	SMG7-AS1
ENSG00000266124.1	-0.611688	0.21143	16	-2.8931	8.37002	0.0118019	14	0.979747	MIR5587
ENSG00000163705.12	-0.611638	0.21144	16	-2.89272	8.36784	0.0118107	14	0.979747	FANCD2OS
ENSG00000146250.6	-0.611626	0.211443	16	-2.89263	8.3673	0.0118129	14	0.979747	PRSS35
ENSG00000272211.1	-0.61149	0.211471	16	-2.8916	8.36134	0.0118369	14	0.979747	RP11-347P5.1
ENSG00000221826.9	-0.611346	0.211501	16	-2.89052	8.35509	0.0118622	14	0.979747	PSG3
ENSG00000166317.11	-0.61121	0.211529	16	-2.88949	8.34915	0.0118863	14	0.979747	SYNPO2L
ENSG00000278112.1	-0.611155	0.21154	16	-2.88907	8.34673	0.0118962	14	0.979747	RP11-972P1.11
ENSG00000132010.15	-0.611135	0.211544	16	-2.88892	8.34585	0.0118997	14	0.979747	ZNF20
ENSG00000197774.12	-0.610499	0.211676	16	-2.88412	8.31818	0.012013	14	0.979747	EME2
ENSG00000234793.1	-0.610447	0.211686	16	-2.88373	8.31592	0.0120222	14	0.979747	AC114730.7
ENSG00000204603.6	-0.610263	0.211724	16	-2.88235	8.30794	0.0120551	14	0.979747	LINC01257
ENSG00000171659.13	-0.609898	0.211799	16	-2.8796	8.29211	0.0121207	14	0.979747	GPR34
ENSG00000226710.9	0.60968	0.211844	16	2.87796	8.28268	0.01216	14	0.979747	C6orf48
ENSG00000141294.9	-0.609636	0.211853	16	-2.87764	8.28079	0.0121679	14	0.979747	LRRC46
ENSG00000155621.14	0.609506	0.21188	16	2.87666	8.27519	0.0121913	14	0.979747	C9orf85
ENSG00000251349.3	-0.609403	0.211901	16	-2.87588	8.27071	0.01221	14	0.979747	MSANTD3-TMEFF1
ENSG00000259224.2	-0.608845	0.212015	16	-2.8717	8.24669	0.0123112	14	0.979747	SLC35G6
ENSG00000140153.17	-0.608344	0.212118	16	-2.86795	8.22513	0.0124028	14	0.979747	WDR20
ENSG00000102030.15	0.608304	0.212126	16	2.86765	8.22342	0.0124101	14	0.979747	NAA10
ENSG00000167987.10	0.608016	0.212185	16	2.86549	8.21105	0.0124631	14	0.979747	VPS37C
ENSG00000263441.1	-0.607987	0.212191	16	-2.86527	8.2098	0.0124684	14	0.979747	AC012181.1
ENSG00000224032.6	0.607157	0.212361	16	2.85908	8.17433	0.0126218	14	0.979747	EPB41L4A-AS1
ENSG00000255129.5	0.607074	0.212378	16	2.85846	8.17079	0.0126372	14	0.979747	RP11-839D17.3
ENSG00000280061.1	-0.606877	0.212418	16	-2.85699	8.16241	0.0126739	14	0.979747	CTD-2001J20.1
ENSG00000123268.8	0.606814	0.212431	16	2.85652	8.15971	0.0126857	14	0.979747	ATF1
ENSG00000249109.1	-0.606697	0.212455	16	-2.85565	8.15474	0.0127075	14	0.979747	RP11-1026M7.2
ENSG00000123131.12	-0.606675	0.212459	16	-2.85549	8.15383	0.0127115	14	0.979747	PRDX4
ENSG00000273091.1	-0.606569	0.212481	16	-2.8547	8.14932	0.0127313	14	0.979747	AP000255.6
ENSG00000168843.13	-0.606162	0.212564	16	-2.85167	8.13203	0.0128076	14	0.979747	FSTL5
ENSG00000140632.16	-0.606004	0.212596	16	-2.85049	8.12531	0.0128374	14	0.979747	GLYR1
ENSG00000112651.11	0.605747	0.212648	16	2.84859	8.11445	0.0128858	14	0.979747	MRPL2
ENSG00000224899.1	-0.605672	0.212664	16	-2.84803	8.11127	0.0129	14	0.979747	RP11-3B12.5
ENSG00000234089.1	0.60558	0.212682	16	2.84735	8.10739	0.0129173	14	0.979747	RP11-1217F2.15
ENSG00000267501.1	-0.605576	0.212683	16	-2.84731	8.10719	0.0129182	14	0.979747	RP11-108P20.2
ENSG00000127989.13	-0.605423	0.212714	16	-2.84618	8.10074	0.0129471	14	0.979747	MTERF1
ENSG00000120068.6	-0.605364	0.212726	16	-2.84574	8.09825	0.0129583	14	0.979747	HOXB8
ENSG00000236751.1	0.6052	0.21276	16	2.84452	8.09132	0.0129895	14	0.979747	LINC01186
ENSG00000135074.15	-0.605147	0.21277	16	-2.84414	8.08911	0.0129994	14	0.979747	ADAM19
ENSG00000141867.17	0.605104	0.212779	16	2.84381	8.08726	0.0130077	14	0.979747	BRD4
ENSG00000120451.10	-0.60479	0.212843	16	-2.84149	8.07405	0.0130675	14	0.979747	SNX19
ENSG00000258280.1	-0.60444	0.212914	16	-2.8389	8.05934	0.0131344	14	0.979747	RP11-1028N23.2
ENSG00000137267.5	-0.604225	0.212957	16	-2.83731	8.05031	0.0131756	14	0.979747	TUBB2A
ENSG00000226782.2	-0.604126	0.212978	16	-2.83657	8.04613	0.0131947	14	0.979747	RP11-706D8.3
ENSG00000179094.13	0.6041	0.212983	16	2.83638	8.04505	0.0131997	14	0.979747	PER1
ENSG00000200830.1	0.603974	0.213008	16	2.83545	8.03978	0.0132239	14	0.979747	RN7SKP134
ENSG00000205500.8	-0.603804	0.213043	16	-2.83419	8.03266	0.0132567	14	0.979747	AC013472.3
ENSG00000104356.10	-0.603713	0.213061	16	-2.83352	8.02883	0.0132743	14	0.979747	POP1
ENSG00000197182.12	-0.603661	0.213072	16	-2.83314	8.02667	0.0132843	14	0.979747	MIRLET7BHG
ENSG00000116922.14	0.603343	0.213136	16	2.83079	8.01335	0.013346	14	0.979747	C1orf109
ENSG00000250641.1	0.603265	0.213152	16	2.83022	8.01012	0.0133611	14	0.979747	XXbac-BPG32J3.19
ENSG00000258880.1	0.603265	0.213152	16	2.83022	8.01012	0.0133611	14	0.979747	DASS-312M4.10
ENSG00000259101.1	0.603265	0.213152	16	2.83022	8.01012	0.0133611	14	0.979747	DADB-110M10.7
ENSG00000186452.10	0.603095	0.213186	16	2.82896	8.00302	0.0133941	14	0.979747	TMPRSS12
ENSG00000223850.1	0.602757	0.213254	16	2.82647	7.98894	0.01346	14	0.979747	MYCNUT
ENSG00000248429.5	-0.602549	0.213296	16	-2.82494	7.9803	0.0135006	14	0.979747	RP11-597D13.9
ENSG00000163686.13	-0.602509	0.213304	16	-2.82464	7.9786	0.0135086	14	0.979747	ABHD6
ENSG00000228575.9	0.602337	0.213339	16	2.82338	7.97145	0.0135424	14	0.979747	MDC1
ENSG00000227535.2	0.602254	0.213356	16	2.82277	7.96801	0.0135586	14	0.979747	RP11-809N15.2
ENSG00000197603.13	-0.602195	0.213368	16	-2.82234	7.96558	0.0135701	14	0.979747	C5orf42
ENSG00000278743.1	-0.602105	0.213386	16	-2.82167	7.96184	0.0135879	14	0.979747	RP11-707G18.1
ENSG00000072840.12	-0.601816	0.213444	16	-2.81955	7.94987	0.0136448	14	0.979747	EVC
ENSG00000148965.8	0.601485	0.213511	16	2.81712	7.93617	0.0137103	14	0.979747	SAA4
ENSG00000167434.9	-0.601434	0.213521	16	-2.81674	7.93404	0.0137205	14	0.979747	CA4
ENSG00000268739.1	-0.601369	0.213534	16	-2.81626	7.93135	0.0137334	14	0.979747	CTC-518B2.12
ENSG00000248469.1	-0.601092	0.21359	16	-2.81423	7.91992	0.0137884	14	0.979747	RP11-826N14.2
ENSG00000255150.1	-0.600656	0.213677	16	-2.81104	7.90195	0.0138754	14	0.979747	EID3
ENSG00000183346.6	-0.600514	0.213706	16	-2.81	7.8961	0.0139039	14	0.979747	C10orf107
ENSG00000272690.5	-0.599511	0.213907	16	-2.80267	7.85495	0.014106	14	0.979747	RP11-803B1.8
ENSG00000146232.14	0.599421	0.213925	16	2.80201	7.85127	0.0141243	14	0.979747	NFKBIE
ENSG00000278936.1	-0.599174	0.213974	16	-2.80021	7.84118	0.0141744	14	0.979747	CH17-140K24.7
ENSG00000127955.15	-0.598719	0.214065	16	-2.7969	7.82263	0.0142672	14	0.979747	GNAI1
ENSG00000233885.7	-0.598676	0.214074	16	-2.79659	7.8209	0.0142759	14	0.979747	YEATS2-AS1
ENSG00000275056.1	-0.598429	0.214123	16	-2.79479	7.81083	0.0143265	14	0.979747	RP11-127I20.8
ENSG00000189045.13	-0.598386	0.214132	16	-2.79447	7.80907	0.0143354	14	0.979747	ANKDD1B
ENSG00000133315.10	0.5983	0.214149	16	2.79385	7.80559	0.014353	14	0.979747	MACROD1
ENSG00000235450.1	0.5983	0.214149	16	2.79385	7.80559	0.014353	14	0.979747	RP11-142A5.1
ENSG00000066739.11	-0.597866	0.214236	16	-2.79069	7.78798	0.0144424	14	0.979747	ATG2B
ENSG00000157514.16	0.597812	0.214246	16	2.7903	7.78578	0.0144536	14	0.979747	TSC22D3
ENSG00000162231.13	-0.597698	0.214269	16	-2.78947	7.78117	0.0144771	14	0.979747	NXF1
ENSG00000130939.18	-0.597642	0.21428	16	-2.78907	7.77891	0.0144886	14	0.979747	UBE4B
ENSG00000280029.3	-0.597599	0.214289	16	-2.78875	7.77715	0.0144976	14	0.979747	CH17-140K24.2
ENSG00000204442.3	-0.59746	0.214316	16	-2.78775	7.77152	0.0145264	14	0.979747	FAM155A
ENSG00000240687.1	-0.59719	0.21437	16	-2.78579	7.76061	0.0145825	14	0.979747	RP11-521D12.1
ENSG00000182508.13	0.597179	0.214372	16	2.78571	7.76015	0.0145848	14	0.979747	LHFPL1
ENSG00000179965.11	-0.596931	0.214422	16	-2.78391	7.75017	0.0146363	14	0.979747	ZNF771
ENSG00000229672.2	-0.596867	0.214434	16	-2.78345	7.74758	0.0146497	14	0.979747	RP11-184A2.3
ENSG00000185250.15	0.596801	0.214448	16	2.78297	7.74491	0.0146636	14	0.979747	PPIL6
ENSG00000237890.5	0.596779	0.214452	16	2.78281	7.74404	0.0146681	14	0.979747	C6orf214
ENSG00000152661.7	-0.596601	0.214487	16	-2.78152	7.73688	0.0147052	14	0.979747	GJA1
ENSG00000278576.1	-0.596403	0.214527	16	-2.78009	7.72889	0.0147469	14	0.979747	RP11-507K2.6
ENSG00000182195.7	-0.596287	0.21455	16	-2.77925	7.72421	0.0147713	14	0.979747	LDOC1
ENSG00000105141.5	0.596046	0.214597	16	2.77751	7.71455	0.0148218	14	0.979747	CASP14
ENSG00000272755.1	0.595592	0.214688	16	2.77422	7.69632	0.0149178	14	0.979747	RP11-326G21.1
ENSG00000163156.11	0.5954	0.214726	16	2.77284	7.68866	0.0149584	14	0.979747	SCNM1
ENSG00000248587.6	-0.595097	0.214785	16	-2.77066	7.67655	0.0150228	14	0.979747	GDNF-AS1
ENSG00000282022.1	0.594889	0.214827	16	2.76915	7.66822	0.0150672	14	0.979747	RP11-259O18.5
ENSG00000274331.1	0.594818	0.214841	16	2.76864	7.66539	0.0150824	14	0.979747	RP11-403A3.1
ENSG00000260641.1	-0.594802	0.214844	16	-2.76853	7.66478	0.0150856	14	0.979747	RP11-1299A16.3
ENSG00000229214.1	-0.594759	0.214852	16	-2.76822	7.66306	0.0150948	14	0.979747	LINC00242
ENSG00000280868.1	-0.594759	0.214852	16	-2.76822	7.66306	0.0150948	14	0.979747	LINC00242
ENSG00000034239.10	-0.594726	0.214859	16	-2.76798	7.66172	0.015102	14	0.979747	EFCAB1
ENSG00000278226.1	-0.594153	0.214972	16	-2.76386	7.63894	0.0152247	14	0.979747	Metazoa_SRP
ENSG00000240692.3	-0.594061	0.21499	16	-2.7632	7.63528	0.0152445	14	0.979747	RN7SL538P
ENSG00000167889.12	-0.594008	0.215001	16	-2.76282	7.63316	0.015256	14	0.979747	MGAT5B
ENSG00000166347.18	0.594001	0.215002	16	2.76277	7.63289	0.0152575	14	0.979747	CYB5A
ENSG00000165861.13	-0.593826	0.215037	16	-2.76151	7.62596	0.0152952	14	0.979747	ZFYVE1
ENSG00000236432.7	0.593359	0.215129	16	2.75816	7.60742	0.0153964	14	0.979747	AC097662.2
ENSG00000186367.6	-0.593326	0.215135	16	-2.75792	7.60612	0.0154035	14	0.979747	KIAA1024L
ENSG00000158427.14	-0.593321	0.215136	16	-2.75789	7.60594	0.0154045	14	0.979747	TMSB15B
ENSG00000114770.16	-0.593172	0.215166	16	-2.75682	7.60004	0.015437	14	0.979747	ABCC5
ENSG00000276144.1	0.592765	0.215246	16	2.7539	7.58397	0.0155256	14	0.979747	ABC12-49244600F4.4
ENSG00000270755.1	-0.592618	0.215274	16	-2.75285	7.57819	0.0155576	14	0.979747	RP11-138E2.1
ENSG00000177410.12	0.592436	0.21531	16	2.75154	7.57098	0.0155977	14	0.979747	ZFAS1
ENSG00000274598.1	-0.59243	0.215311	16	-2.7515	7.57077	0.0155989	14	0.979747	RP11-423G4.10
ENSG00000166246.13	-0.592417	0.215314	16	-2.75141	7.57024	0.0156018	14	0.979747	C16orf71
ENSG00000206457.10	-0.59206	0.215384	16	-2.74886	7.55622	0.0156801	14	0.979747	CCHCR1
ENSG00000173917.10	-0.592052	0.215386	16	-2.7488	7.5559	0.0156819	14	0.979747	HOXB2
ENSG00000185722.16	-0.591916	0.215412	16	-2.74783	7.55055	0.0157119	14	0.979747	ANKFY1
ENSG00000035928.14	0.591605	0.215473	16	2.74561	7.53836	0.0157805	14	0.979747	RFC1
ENSG00000085760.14	0.591392	0.215515	16	2.74409	7.53002	0.0158276	14	0.979747	MTIF2
ENSG00000100678.18	0.591383	0.215517	16	2.74402	7.52966	0.0158297	14	0.979747	SLC8A3
ENSG00000266308.2	-0.591366	0.21552	16	-2.7439	7.529	0.0158334	14	0.979747	RN7SL510P
ENSG00000127863.15	-0.591274	0.215538	16	-2.74324	7.52536	0.015854	14	0.979747	TNFRSF19
ENSG00000276281.1	-0.59117	0.215559	16	-2.7425	7.52131	0.015877	14	0.979747	RN7SL126P
ENSG00000279598.1	-0.591108	0.215571	16	-2.74206	7.5189	0.0158907	14	0.979747	RP11-65L3.3
ENSG00000110048.11	0.591088	0.215575	16	2.74192	7.51812	0.0158952	14	0.979747	OSBP
ENSG00000104998.3	0.590948	0.215602	16	2.74092	7.51263	0.0159264	14	0.979747	IL27RA
ENSG00000250151.9	-0.590907	0.21561	16	-2.74063	7.51104	0.0159355	14	0.979747	ARPC4-TTLL3
ENSG00000204116.11	-0.590877	0.215616	16	-2.74041	7.50986	0.0159422	14	0.979747	CHIC1
ENSG00000145736.14	-0.5908	0.215631	16	-2.73986	7.50684	0.0159595	14	0.979747	GTF2H2
ENSG00000163704.11	-0.590615	0.215667	16	-2.73855	7.49963	0.0160007	14	0.979747	PRRT3
ENSG00000265321.1	-0.59041	0.215708	16	-2.73708	7.49163	0.0160467	14	0.979747	MIR4263
ENSG00000233101.10	-0.590198	0.215749	16	-2.73558	7.48338	0.0160942	14	0.979747	HOXB-AS3
ENSG00000123570.3	-0.589787	0.215829	16	-2.73266	7.46742	0.0161867	14	0.979747	RAB9B
ENSG00000281433.1	-0.589731	0.21584	16	-2.73226	7.46522	0.0161994	14	0.979747	Metazoa_SRP
ENSG00000134815.18	-0.589207	0.215942	16	-2.72854	7.44493	0.0163179	14	0.979747	DHX34
ENSG00000150281.6	-0.589107	0.215962	16	-2.72783	7.44107	0.0163406	14	0.979747	CTF1
ENSG00000234390.4	-0.589032	0.215976	16	-2.7273	7.43815	0.0163578	14	0.979747	USP27X-AS1
ENSG00000213077.5	-0.588748	0.216032	16	-2.72528	7.42716	0.0164225	14	0.979747	FAM106A
ENSG00000149972.10	-0.588714	0.216038	16	-2.72505	7.42588	0.0164301	14	0.979747	CNTN5
ENSG00000252542.1	-0.588704	0.21604	16	-2.72497	7.42549	0.0164324	14	0.979747	SNORD36C
ENSG00000101825.7	-0.588461	0.216088	16	-2.72325	7.41611	0.016488	14	0.979747	MXRA5
ENSG00000130544.11	-0.588293	0.21612	16	-2.72206	7.40962	0.0165265	14	0.979747	ZNF557
ENSG00000221845.4	0.58818	0.216142	16	2.72126	7.40527	0.0165525	14	0.979747	C7orf65
ENSG00000278949.1	-0.587864	0.216204	16	-2.71903	7.39312	0.0166251	14	0.979747	RP11-46H11.11
ENSG00000273555.1	-0.587849	0.216206	16	-2.71893	7.39256	0.0166285	14	0.979747	MIR6812
ENSG00000165113.12	0.587832	0.21621	16	2.71881	7.3919	0.0166324	14	0.979747	GKAP1
ENSG00000198355.4	0.587574	0.21626	16	2.71698	7.38197	0.0166921	14	0.979747	PIM3
ENSG00000099998.17	0.587519	0.216271	16	2.71659	7.37986	0.0167048	14	0.979747	GGT5
ENSG00000164292.12	-0.587474	0.216279	16	-2.71627	7.37813	0.0167152	14	0.979747	RHOBTB3
ENSG00000223833.6	0.587259	0.216321	16	2.71476	7.36991	0.0167649	14	0.979747	NCR3
ENSG00000237808.6	0.587259	0.216321	16	2.71476	7.36991	0.0167649	14	0.979747	NCR3
ENSG00000258231.5	-0.587209	0.216331	16	-2.7144	7.36799	0.0167765	14	0.979747	RP11-362K2.2
ENSG00000031003.10	-0.587099	0.216352	16	-2.71363	7.3638	0.0168019	14	0.979747	FAM13B
ENSG00000272361.2	-0.587081	0.216356	16	-2.7135	7.36309	0.0168062	14	0.979747	GS1-166A23.2
ENSG00000271868.1	-0.58695	0.216381	16	-2.71258	7.35807	0.0168367	14	0.979747	RP11-1293J14.1
ENSG00000169217.8	-0.586857	0.216399	16	-2.71192	7.35452	0.0168583	14	0.979747	CD2BP2
ENSG00000274718.1	-0.586809	0.216408	16	-2.71158	7.35268	0.0168695	14	0.979747	RP11-346C4.3
ENSG00000152127.8	-0.586536	0.216461	16	-2.70966	7.34226	0.0169332	14	0.979747	MGAT5
ENSG00000223224.1	-0.586128	0.21654	16	-2.70679	7.32669	0.0170288	14	0.979747	SNORD71
ENSG00000228888.1	0.585895	0.216585	16	2.70515	7.31783	0.0170835	14	0.979747	LINC01428
ENSG00000259305.5	-0.585854	0.216593	16	-2.70486	7.31628	0.0170931	14	0.979747	ZHX1-C8orf76
ENSG00000266998.1	-0.585833	0.216597	16	-2.70471	7.31548	0.017098	14	0.979747	RP11-936I5.1
ENSG00000236546.1	-0.585741	0.216615	16	-2.70407	7.31197	0.0171198	14	0.979747	RP1-118J21.5
ENSG00000261478.1	0.585669	0.216629	16	2.70356	7.30924	0.0171367	14	0.979747	RP11-429B14.4
ENSG00000134460.15	-0.585586	0.216645	16	-2.70298	7.30609	0.0171563	14	0.979747	IL2RA
ENSG00000108556.7	-0.585559	0.21665	16	-2.70279	7.30506	0.0171627	14	0.979747	CHRNE
ENSG00000158711.13	0.585271	0.216706	16	2.70076	7.29413	0.0172308	14	0.979747	ELK4
ENSG00000204070.9	-0.584776	0.216801	16	-2.69729	7.27538	0.0173484	14	0.979747	SYS1
ENSG00000271926.1	-0.584714	0.216813	16	-2.69686	7.27306	0.017363	14	0.979747	CTD-2376I4.1
ENSG00000180694.13	-0.584703	0.216815	16	-2.69678	7.27262	0.0173658	14	0.979747	TMEM64
ENSG00000121749.15	0.584575	0.21684	16	2.69589	7.2678	0.0173962	14	0.979747	TBC1D15
ENSG00000238344.1	-0.584541	0.216846	16	-2.69565	7.26653	0.0174042	14	0.979747	SNORD126
ENSG00000267390.1	0.584472	0.21686	16	2.69516	7.26391	0.0174208	14	0.979747	RP11-635N19.1
ENSG00000164284.14	0.584318	0.216889	16	2.69409	7.25809	0.0174577	14	0.979747	GRPEL2
ENSG00000260588.1	-0.584082	0.216935	16	-2.69243	7.24919	0.0175142	14	0.979747	RP11-930P14.2
ENSG00000251434.1	-0.584001	0.21695	16	-2.69187	7.24615	0.0175336	14	0.979747	RP11-315A17.1
ENSG00000162191.13	0.58396	0.216958	16	2.69158	7.24461	0.0175434	14	0.979747	UBXN1
ENSG00000157168.18	-0.583941	0.216962	16	-2.69145	7.2439	0.0175479	14	0.979747	NRG1
ENSG00000089041.16	0.583924	0.216965	16	2.69133	7.24326	0.017552	14	0.979747	P2RX7
ENSG00000166997.7	-0.583887	0.216972	16	-2.69107	7.24184	0.0175611	14	0.979747	CNPY4
ENSG00000225951.1	-0.583858	0.216978	16	-2.69086	7.24075	0.0175681	14	0.979747	ODF2-AS1
ENSG00000264491.1	-0.583737	0.217001	16	-2.69002	7.23622	0.0175971	14	0.979747	RP11-349A8.3
ENSG00000186684.12	-0.583037	0.217135	16	-2.68513	7.20993	0.0177663	14	0.979747	CYP27C1
ENSG00000171772.15	-0.582903	0.217161	16	-2.6842	7.20494	0.0177986	14	0.979747	SYCE1
ENSG00000267493.3	-0.58275	0.21719	16	-2.68313	7.19918	0.017836	14	0.979747	CIRBP-AS1
ENSG00000255548.1	-0.582743	0.217192	16	-2.68308	7.19895	0.0178376	14	0.979747	RP11-617B3.2
ENSG00000131477.10	-0.582701	0.2172	16	-2.68279	7.19738	0.0178478	14	0.979747	RAMP2
ENSG00000252909.1	-0.582505	0.217237	16	-2.68142	7.19002	0.0178957	14	0.979747	RNU6-201P
ENSG00000206660.1	0.582487	0.217241	16	2.6813	7.18936	0.0179	14	0.979747	Y_RNA
ENSG00000278737.1	0.58241	0.217255	16	2.68076	7.18649	0.0179187	14	0.979747	RP11-325L12.7
ENSG00000275895.4	0.582398	0.217258	16	2.68068	7.18605	0.0179217	14	0.979747	CH507-152C13.1
ENSG00000108830.9	-0.582196	0.217296	16	-2.67927	7.17851	0.017971	14	0.979747	RND2
ENSG00000280710.2	0.582165	0.217302	16	2.67906	7.17734	0.0179787	14	0.979747	RP11-214F16.8
ENSG00000254999.3	-0.581948	0.217344	16	-2.67754	7.16925	0.0180319	14	0.979747	BRK1
ENSG00000275092.1	-0.581917	0.21735	16	-2.67733	7.16811	0.0180394	14	0.979747	LA16c-329F2.2
ENSG00000116750.13	0.58189	0.217355	16	2.67714	7.1671	0.018046	14	0.979747	UCHL5
ENSG00000242485.5	-0.581645	0.217402	16	-2.67544	7.15797	0.0181063	14	0.979747	MRPL20
ENSG00000242236.2	-0.581442	0.21744	16	-2.67403	7.15043	0.0181563	14	0.979747	RN7SL594P
ENSG00000060718.18	-0.581435	0.217442	16	-2.67398	7.15017	0.0181581	14	0.979747	COL11A1
ENSG00000203705.10	0.581247	0.217478	16	2.67267	7.14317	0.0182046	14	0.979747	TATDN3
ENSG00000172061.8	-0.581205	0.217486	16	-2.67238	7.14162	0.0182149	14	0.979747	LRRC15
ENSG00000168621.14	-0.581145	0.217497	16	-2.67196	7.13939	0.0182298	14	0.979747	GDNF
ENSG00000176973.7	-0.581088	0.217508	16	-2.67157	7.13729	0.0182438	14	0.979747	FAM89B
ENSG00000132434.9	0.581002	0.217524	16	2.67098	7.13411	0.018265	14	0.979747	LANCL2
ENSG00000238178.6	-0.580896	0.217545	16	-2.67024	7.13018	0.0182913	14	0.979747	RP11-431J24.2
ENSG00000178233.17	-0.580687	0.217585	16	-2.66879	7.12242	0.0183434	14	0.979747	TMEM151B
ENSG00000278374.1	-0.580168	0.217684	16	-2.66519	7.10323	0.0184728	14	0.979747	U4
ENSG00000255159.1	-0.579843	0.217745	16	-2.66294	7.09125	0.0185541	14	0.979747	RP11-318C2.1
ENSG00000173559.12	-0.579817	0.21775	16	-2.66276	7.09029	0.0185607	14	0.979747	NABP1
ENSG00000275981.1	0.579667	0.217779	16	2.66173	7.08479	0.0185982	14	0.979747	EGOT
ENSG00000197520.10	0.579651	0.217782	16	2.66161	7.08419	0.0186023	14	0.979747	FAM177B
ENSG00000106624.8	-0.579632	0.217785	16	-2.66148	7.08349	0.0186071	14	0.979747	AEBP1
ENSG00000172346.14	-0.579306	0.217847	16	-2.65923	7.0715	0.0186892	14	0.979747	CSDC2
ENSG00000116898.11	0.579062	0.217894	16	2.65754	7.06253	0.0187509	14	0.979747	MRPS15
ENSG00000178177.14	0.578935	0.217918	16	2.65666	7.05787	0.0187831	14	0.979747	LCORL
ENSG00000280055.1	-0.578757	0.217952	16	-2.65544	7.05135	0.0188281	14	0.979747	TMEM75
ENSG00000278126.1	-0.578584	0.217984	16	-2.65425	7.04503	0.0188719	14	0.979747	RP11-454E5.4
ENSG00000255502.5	-0.578538	0.217993	16	-2.65393	7.04335	0.0188836	14	0.979747	RP11-379J13.2
ENSG00000258792.4	-0.57849	0.218002	16	-2.65359	7.04157	0.018896	14	0.979747	RP11-944C7.1
ENSG00000148468.16	-0.578381	0.218023	16	-2.65285	7.0376	0.0189236	14	0.979747	FAM171A1
ENSG00000259571.1	-0.578291	0.21804	16	-2.65222	7.0343	0.0189466	14	0.979747	BLID
ENSG00000095539.15	-0.578214	0.218054	16	-2.6517	7.03149	0.0189662	14	0.979747	SEMA4G
ENSG00000276150.1	0.578135	0.218069	16	2.65115	7.0286	0.0189864	14	0.979747	TTC28-AS1_2
ENSG00000277089.4	-0.578089	0.218078	16	-2.65083	7.02691	0.0189982	14	0.979747	AC069363.1
ENSG00000282775.1	-0.578089	0.218078	16	-2.65083	7.02691	0.0189982	14	0.979747	AC069363.1
ENSG00000147596.3	-0.57794	0.218106	16	-2.64981	7.0215	0.0190362	14	0.979747	PRDM14
ENSG00000139200.13	-0.57778	0.218137	16	-2.64871	7.01566	0.0190771	14	0.979747	PIANP
ENSG00000168243.10	-0.577547	0.218181	16	-2.6471	7.00714	0.0191371	14	0.979747	GNG4
ENSG00000131437.15	-0.577367	0.218215	16	-2.64587	7.00063	0.0191832	14	0.979747	KIF3A
ENSG00000067836.12	-0.577329	0.218222	16	-2.64561	6.99924	0.019193	14	0.979747	ROGDI
ENSG00000232220.2	0.576999	0.218284	16	2.64334	6.98723	0.0192783	14	0.979747	AC008440.5
ENSG00000196104.10	-0.576924	0.218298	16	-2.64282	6.98451	0.0192976	14	0.979747	SPOCK3
ENSG00000250719.1	0.576823	0.218318	16	2.64213	6.98084	0.0193238	14	0.979747	RP11-322N21.2
ENSG00000268858.2	-0.576644	0.218351	16	-2.6409	6.97435	0.0193702	14	0.979747	RP4-591C20.9
ENSG00000279880.1	-0.576558	0.218367	16	-2.64031	6.97125	0.0193924	14	0.979747	RP11-855A2.2
ENSG00000090924.14	-0.576548	0.218369	16	-2.64024	6.97089	0.019395	14	0.979747	PLEKHG2
ENSG00000274993.1	-0.57609	0.218456	16	-2.6371	6.9543	0.0195143	14	0.979747	RP11-395B7.2
ENSG00000108654.11	-0.575961	0.21848	16	-2.63622	6.94965	0.0195479	14	0.979747	DDX5
ENSG00000172216.5	0.575823	0.218506	16	2.63527	6.94465	0.0195841	14	0.979747	CEBPB
ENSG00000109163.6	-0.575817	0.218507	16	-2.63523	6.94445	0.0195855	14	0.979747	GNRHR
ENSG00000135365.15	0.575694	0.21853	16	2.63439	6.94001	0.0196177	14	0.979747	PHF21A
ENSG00000233420.1	-0.57569	0.218531	16	-2.63437	6.93988	0.0196187	14	0.979747	AC002127.4
ENSG00000238961.1	-0.575556	0.218556	16	-2.63345	6.93504	0.0196539	14	0.979747	SNORA47
ENSG00000227432.1	-0.57555	0.218557	16	-2.63341	6.93483	0.0196554	14	0.979747	AC053503.11
ENSG00000261250.1	-0.575477	0.218571	16	-2.63291	6.9322	0.0196746	14	0.979747	RP11-545A16.1
ENSG00000223662.1	0.575415	0.218583	16	2.63248	6.92996	0.0196909	14	0.979747	SAMSN1-AS1
ENSG00000246016.2	-0.575258	0.218612	16	-2.63141	6.92431	0.0197322	14	0.979747	LINC01513
ENSG00000224099.1	-0.57525	0.218614	16	-2.63135	6.92402	0.0197343	14	0.979747	AC064834.1
ENSG00000221116.1	-0.575232	0.218617	16	-2.63123	6.92336	0.0197391	14	0.979747	SNORD110
ENSG00000237921.2	-0.574922	0.218675	16	-2.62911	6.91223	0.0198207	14	0.979747	AC004543.2
ENSG00000229498.1	-0.57491	0.218678	16	-2.62903	6.91181	0.0198238	14	0.979747	AC105053.3
ENSG00000066629.16	-0.574752	0.218707	16	-2.62795	6.90612	0.0198657	14	0.979747	EML1
ENSG00000174446.12	0.574469	0.21876	16	2.62602	6.89596	0.0199407	14	0.979747	SNAPC5
ENSG00000280213.1	-0.57431	0.21879	16	-2.62494	6.89029	0.0199828	14	0.979747	UCKL1-AS1
ENSG00000280062.1	-0.574291	0.218794	16	-2.62481	6.8896	0.0199879	14	0.979747	LA16c-380F5.1
ENSG00000227764.1	0.574278	0.218796	16	2.62471	6.88912	0.0199915	14	0.979747	RP11-354K1.1
ENSG00000080823.21	-0.574097	0.21883	16	-2.62349	6.88268	0.0200393	14	0.979747	MOK
ENSG00000063176.15	-0.574002	0.218848	16	-2.62284	6.87927	0.0200647	14	0.979747	SPHK2
ENSG00000258947.6	-0.573675	0.218909	16	-2.62061	6.86759	0.0201521	14	0.979747	TUBB3
ENSG00000255468.6	-0.573504	0.218941	16	-2.61944	6.86149	0.0201978	14	0.979747	RP11-867G23.8
ENSG00000221519.2	0.573099	0.219017	16	2.61669	6.84706	0.0203066	14	0.979747	AL390071.1
ENSG00000212072.1	0.19869	0.0759341	16	2.61661	6.84665	0.0203097	14	0.979747	AL353147.1
ENSG00000231221.1	0.307043	0.117344	16	2.61661	6.84665	0.0203097	14	0.979747	LINC01593
ENSG00000232806.1	0.277159	0.105923	16	2.61661	6.84665	0.0203097	14	0.979747	AP001610.9
ENSG00000238774.1	0.19867	0.0759263	16	2.61661	6.84665	0.0203097	14	0.979747	AC009121.1
ENSG00000273741.1	0.326276	0.124694	16	2.61661	6.84665	0.0203097	14	0.979747	RP1-232L24.3
ENSG00000278199.1	0.197007	0.075291	16	2.61661	6.84665	0.0203097	14	0.979747	MIR570
ENSG00000280409.1	0.493246	0.188506	16	2.61661	6.84665	0.0203097	14	0.979747	LINC01101
ENSG00000181074.3	0.320501	0.122487	16	2.61661	6.84665	0.0203097	14	0.979747	OR52N4
ENSG00000187855.5	0.42917	0.164017	16	2.61661	6.84665	0.0203097	14	0.979747	ASCL4
ENSG00000200471.1	0.140243	0.0535971	16	2.61661	6.84665	0.0203097	14	0.979747	RNU6-1125P
ENSG00000207044.1	0.199541	0.0762595	16	2.61661	6.84665	0.0203097	14	0.979747	RNU6-1226P
ENSG00000207449.1	0.198362	0.0758088	16	2.61661	6.84665	0.0203097	14	0.979747	RNU6-19P
ENSG00000221003.1	0.19545	0.0746958	16	2.61661	6.84665	0.0203097	14	0.979747	AC131254.1
ENSG00000221443.1	0.198446	0.0758409	16	2.61661	6.84665	0.0203097	14	0.979747	AC017083.1
ENSG00000221670.1	0.196337	0.0750349	16	2.61661	6.84665	0.0203097	14	0.979747	AL596092.1
ENSG00000222084.1	0.201482	0.0770012	16	2.61661	6.84665	0.0203097	14	0.979747	AL445074.1
ENSG00000223929.1	0.316178	0.120835	16	2.61661	6.84665	0.0203097	14	0.979747	AC007381.2
ENSG00000234190.1	0.286766	0.109594	16	2.61661	6.84665	0.0203097	14	0.979747	RP11-433J22.3
ENSG00000238379.1	0.187413	0.0716245	16	2.61661	6.84665	0.0203097	14	0.979747	RNA5SP103
ENSG00000251490.1	0.267271	0.102144	16	2.61661	6.84665	0.0203097	14	0.979747	RP11-237D3.1
ENSG00000252575.1	0.198446	0.0758409	16	2.61661	6.84665	0.0203097	14	0.979747	BX470187.1
ENSG00000252721.1	0.198446	0.0758409	16	2.61661	6.84665	0.0203097	14	0.979747	RNU6-798P
ENSG00000253887.1	0.247325	0.0945213	16	2.61661	6.84665	0.0203097	14	0.979747	RP11-10A14.7
ENSG00000256695.1	0.301239	0.115126	16	2.61661	6.84665	0.0203097	14	0.979747	RP1-166H1.2
ENSG00000261320.1	0.321616	0.122913	16	2.61661	6.84665	0.0203097	14	0.979747	RP11-297D21.2
ENSG00000265957.1	0.19545	0.0746958	16	2.61661	6.84665	0.0203097	14	0.979747	MIR4319
ENSG00000277231.1	0.196095	0.0749425	16	2.61661	6.84665	0.0203097	14	0.979747	AL121970.1
ENSG00000280643.1	0.196095	0.0749425	16	2.61661	6.84665	0.0203097	14	0.979747	AC005215.1
ENSG00000095981.10	0.378688	0.144725	16	2.61661	6.84665	0.0203097	14	0.979747	KCNK16
ENSG00000169154.5	0.330909	0.126465	16	2.61661	6.84665	0.0203097	14	0.979747	GOT1L1
ENSG00000182035.11	0.31687	0.1211	16	2.61661	6.84665	0.0203097	14	0.979747	ADIG
ENSG00000199444.1	0.198277	0.0757763	16	2.61661	6.84665	0.0203097	14	0.979747	Y_RNA
ENSG00000200998.1	0.201895	0.0771591	16	2.61661	6.84665	0.0203097	14	0.979747	Y_RNA
ENSG00000203908.3	0.347143	0.132669	16	2.61661	6.84665	0.0203097	14	0.979747	KHDC3L
ENSG00000207503.1	0.188623	0.0720869	16	2.61661	6.84665	0.0203097	14	0.979747	SNORA32
ENSG00000207932.1	0.195237	0.0746146	16	2.61661	6.84665	0.0203097	14	0.979747	MIR33A
ENSG00000221040.2	0.227347	0.0868862	16	2.61661	6.84665	0.0203097	14	0.979747	U3
ENSG00000221201.2	0.195718	0.0747985	16	2.61661	6.84665	0.0203097	14	0.979747	AL049691.1
ENSG00000221526.1	0.205872	0.0786789	16	2.61661	6.84665	0.0203097	14	0.979747	AC040162.1
ENSG00000222096.1	0.200556	0.0766473	16	2.61661	6.84665	0.0203097	14	0.979747	AC019051.1
ENSG00000222477.1	0.219782	0.0839948	16	2.61661	6.84665	0.0203097	14	0.979747	RNU2-23P
ENSG00000223202.1	0.276905	0.105826	16	2.61661	6.84665	0.0203097	14	0.979747	RN7SKP297
ENSG00000224330.1	0.299666	0.114525	16	2.61661	6.84665	0.0203097	14	0.979747	AC005019.3
ENSG00000227139.1	0.320378	0.12244	16	2.61661	6.84665	0.0203097	14	0.979747	RP11-533N14.3
ENSG00000232937.1	0.308146	0.117765	16	2.61661	6.84665	0.0203097	14	0.979747	RP11-98D18.2
ENSG00000237847.2	0.390395	0.149199	16	2.61661	6.84665	0.0203097	14	0.979747	FAM231A
ENSG00000242120.3	0.377147	0.144136	16	2.61661	6.84665	0.0203097	14	0.979747	RP11-231I13.2
ENSG00000248990.1	0.335371	0.12817	16	2.61661	6.84665	0.0203097	14	0.979747	RP11-960D24.1
ENSG00000252321.1	0.23501	0.0898148	16	2.61661	6.84665	0.0203097	14	0.979747	RN7SKP83
ENSG00000252995.1	0.198277	0.0757763	16	2.61661	6.84665	0.0203097	14	0.979747	RNU6-667P
ENSG00000253735.1	0.343294	0.131198	16	2.61661	6.84665	0.0203097	14	0.979747	RP11-115J16.3
ENSG00000254341.2	0.224965	0.0859757	16	2.61661	6.84665	0.0203097	14	0.979747	SNORD87
ENSG00000259282.5	0.265201	0.101353	16	2.61661	6.84665	0.0203097	14	0.979747	SPATA8-AS1
ENSG00000261745.2	0.332088	0.126916	16	2.61661	6.84665	0.0203097	14	0.979747	RP11-506E9.3
ENSG00000263715.6	0.356974	0.136426	16	2.61661	6.84665	0.0203097	14	0.979747	RP11-105N13.4
ENSG00000264455.1	0.194753	0.0744294	16	2.61661	6.84665	0.0203097	14	0.979747	MIR4721
ENSG00000265064.1	0.194591	0.0743676	16	2.61661	6.84665	0.0203097	14	0.979747	MIR4692
ENSG00000265244.1	0.195461	0.0747	16	2.61661	6.84665	0.0203097	14	0.979747	AL358340.1
ENSG00000265658.5	0.195515	0.0747208	16	2.61661	6.84665	0.0203097	14	0.979747	MIR3690
ENSG00000265725.1	0.196286	0.0750154	16	2.61661	6.84665	0.0203097	14	0.979747	MIR3144
ENSG00000266002.1	0.247249	0.094492	16	2.61661	6.84665	0.0203097	14	0.979747	RP11-567L7.5
ENSG00000266245.1	0.21372	0.0816781	16	2.61661	6.84665	0.0203097	14	0.979747	MIR4644
ENSG00000266832.1	0.184261	0.0704196	16	2.61661	6.84665	0.0203097	14	0.979747	AL445464.1
ENSG00000268674.2	0.390395	0.149199	16	2.61661	6.84665	0.0203097	14	0.979747	FAM231B
ENSG00000269072.1	0.247393	0.0945473	16	2.61661	6.84665	0.0203097	14	0.979747	CTD-3187F8.14
ENSG00000273985.1	0.195091	0.0745587	16	2.61661	6.84665	0.0203097	14	0.979747	MIR6875
ENSG00000276285.1	0.21372	0.0816781	16	2.61661	6.84665	0.0203097	14	0.979747	MIR4644
ENSG00000280366.1	0.280415	0.107167	16	2.61661	6.84665	0.0203097	14	0.979747	RP11-327L9.1
ENSG00000282456.1	0.356974	0.136426	16	2.61661	6.84665	0.0203097	14	0.979747	RP11-105N13.4
ENSG00000140955.10	0.337822	0.129107	16	2.61661	6.84665	0.0203097	14	0.979747	ADAD2
ENSG00000206615.1	0.198887	0.0760095	16	2.61661	6.84665	0.0203097	14	0.979747	RNU6-338P
ENSG00000223075.1	0.282715	0.108046	16	2.61661	6.84665	0.0203097	14	0.979747	RN7SKP126
ENSG00000231178.1	0.314616	0.120238	16	2.61661	6.84665	0.0203097	14	0.979747	RP11-125D12.1
ENSG00000249621.1	0.346814	0.132543	16	2.61661	6.84665	0.0203097	14	0.979747	CTD-2544H17.1
ENSG00000251642.1	0.301764	0.115326	16	2.61661	6.84665	0.0203097	14	0.979747	RP11-600L4.1
ENSG00000252217.1	0.196843	0.0752283	16	2.61661	6.84665	0.0203097	14	0.979747	Y_RNA
ENSG00000258687.1	0.233077	0.089076	16	2.61661	6.84665	0.0203097	14	0.979747	RP11-218E20.2
ENSG00000263559.1	0.289017	0.110455	16	2.61661	6.84665	0.0203097	14	0.979747	MIR4640
ENSG00000264008.1	0.289017	0.110455	16	2.61661	6.84665	0.0203097	14	0.979747	MIR4640
ENSG00000264594.1	0.289017	0.110455	16	2.61661	6.84665	0.0203097	14	0.979747	MIR4640
ENSG00000265151.1	0.196506	0.0750996	16	2.61661	6.84665	0.0203097	14	0.979747	AL158175.1
ENSG00000265336.1	0.289017	0.110455	16	2.61661	6.84665	0.0203097	14	0.979747	MIR4640
ENSG00000265505.1	0.289017	0.110455	16	2.61661	6.84665	0.0203097	14	0.979747	MIR4640
ENSG00000265944.1	0.304136	0.116233	16	2.61661	6.84665	0.0203097	14	0.979747	LINC01387
ENSG00000269035.1	0.375734	0.143596	16	2.61661	6.84665	0.0203097	14	0.979747	CTD-2521M24.10
ENSG00000272188.1	0.289017	0.110455	16	2.61661	6.84665	0.0203097	14	0.979747	MIR4640
ENSG00000273093.1	0.337822	0.129107	16	2.61661	6.84665	0.0203097	14	0.979747	RP11-532L16.3
ENSG00000279325.1	0.264708	0.101164	16	2.61661	6.84665	0.0203097	14	0.979747	RP11-24H2.3
ENSG00000281640.1	0.195668	0.0747792	16	2.61661	6.84665	0.0203097	14	0.979747	AC006019.1
ENSG00000134389.9	0.564607	0.215778	16	2.61661	6.84665	0.0203097	14	0.979747	CFHR5
ENSG00000207846.1	0.352065	0.13455	16	2.61661	6.84665	0.0203097	14	0.979747	AL035088.1
ENSG00000221437.1	0.195162	0.0745859	16	2.61661	6.84665	0.0203097	14	0.979747	AC068058.1
ENSG00000229699.1	0.523317	0.199998	16	2.61661	6.84665	0.0203097	14	0.979747	RP1-140J1.1
ENSG00000235146.2	0.289074	0.110476	16	2.61661	6.84665	0.0203097	14	0.979747	RP5-857K21.2
ENSG00000237092.1	0.249102	0.0952002	16	2.61661	6.84665	0.0203097	14	0.979747	LINC01065
ENSG00000250603.1	0.253427	0.0968532	16	2.61661	6.84665	0.0203097	14	0.979747	CTC-228N24.2
ENSG00000251526.1	0.346988	0.13261	16	2.61661	6.84665	0.0203097	14	0.979747	RP11-381N20.1
ENSG00000261257.1	0.495361	0.189314	16	2.61661	6.84665	0.0203097	14	0.979747	RP11-673E11.2
ENSG00000261384.1	0.319102	0.121952	16	2.61661	6.84665	0.0203097	14	0.979747	RP11-60L3.2
ENSG00000264732.1	0.194651	0.0743904	16	2.61661	6.84665	0.0203097	14	0.979747	MIR4638
ENSG00000266279.1	0.340591	0.130165	16	2.61661	6.84665	0.0203097	14	0.979747	RP11-849F2.4
ENSG00000274119.1	0.202162	0.0772612	16	2.61661	6.84665	0.0203097	14	0.979747	MIR22
ENSG00000275595.1	0.202162	0.0772612	16	2.61661	6.84665	0.0203097	14	0.979747	MIR22
ENSG00000111701.6	0.388442	0.148452	16	2.61661	6.84665	0.0203097	14	0.979747	APOBEC1
ENSG00000151079.7	0.65762	0.251325	16	2.61661	6.84665	0.0203097	14	0.979747	KCNA6
ENSG00000279132.1	1.98998	0.760518	16	2.61661	6.84665	0.0203097	14	0.979747	RP5-1182A14.6
ENSG00000011243.17	0.573069	0.219022	16	2.61649	6.846	0.0203146	14	0.979747	AKAP8L
ENSG00000280649.1	0.572776	0.219077	16	2.6145	6.83558	0.0203935	14	0.979747	AC245100.1
ENSG00000236617.2	-0.572421	0.219143	16	-2.61208	6.82298	0.0204896	14	0.979747	RP11-46H11.12
ENSG00000222235.1	-0.572404	0.219147	16	-2.61197	6.82236	0.0204943	14	0.979747	AL157392.1
ENSG00000010327.10	-0.572151	0.219194	16	-2.61025	6.8134	0.0205629	14	0.979747	STAB1
ENSG00000267632.1	-0.572144	0.219195	16	-2.61021	6.81318	0.0205646	14	0.979747	RP11-400F19.18
ENSG00000102858.12	-0.572098	0.219204	16	-2.60989	6.81153	0.0205773	14	0.979747	MGRN1
ENSG00000130707.17	0.57179	0.219261	16	2.6078	6.80064	0.0206611	14	0.979747	ASS1
ENSG00000039650.9	-0.571726	0.219273	16	-2.60737	6.79839	0.0206784	14	0.979747	PNKP
ENSG00000275337.1	-0.57164	0.219289	16	-2.60679	6.79534	0.020702	14	0.979747	RN7SL680P
ENSG00000166188.2	0.571456	0.219323	16	2.60554	6.78885	0.0207522	14	0.979747	ZNF319
ENSG00000166889.13	0.571411	0.219332	16	2.60524	6.78726	0.0207646	14	0.979747	PATL1
ENSG00000267491.1	-0.571375	0.219338	16	-2.60499	6.78597	0.0207746	14	0.979747	CTD-2373H9.5
ENSG00000236545.1	-0.571324	0.219348	16	-2.60465	6.7842	0.0207883	14	0.979747	AP001619.3
ENSG00000196345.12	-0.571303	0.219352	16	-2.6045	6.78344	0.0207943	14	0.979747	ZKSCAN7
ENSG00000278097.1	-0.571197	0.219371	16	-2.60379	6.77973	0.0208231	14	0.979747	AC131056.5
ENSG00000282370.1	-0.571197	0.219371	16	-2.60379	6.77973	0.0208231	14	0.979747	AC131056.5
ENSG00000282747.1	-0.571197	0.219371	16	-2.60379	6.77973	0.0208231	14	0.979747	AC131056.5
ENSG00000068903.19	-0.571074	0.219394	16	-2.60296	6.77538	0.020857	14	0.979747	SIRT2
ENSG00000138115.13	-0.571022	0.219404	16	-2.6026	6.77354	0.0208713	14	0.979747	CYP2C8
ENSG00000136478.7	-0.570998	0.219409	16	-2.60244	6.7727	0.0208779	14	0.979747	TEX2
ENSG00000265452.1	-0.570993	0.219409	16	-2.60241	6.77253	0.0208792	14	0.979747	MIR3682
ENSG00000230155.6	-0.570938	0.21942	16	-2.60204	6.77059	0.0208944	14	0.979747	RP3-477O4.14
ENSG00000163312.10	-0.570871	0.219432	16	-2.60158	6.76823	0.0209128	14	0.979747	HELQ
ENSG00000264030.2	-0.570796	0.219446	16	-2.60107	6.76559	0.0209335	14	0.979747	RN7SL66P
ENSG00000235427.1	-0.570747	0.219455	16	-2.60074	6.76387	0.020947	14	0.979747	AC006159.5
ENSG00000272447.1	-0.570613	0.21948	16	-2.59984	6.75918	0.0209838	14	0.979747	RP11-182L21.6
ENSG00000277502.1	0.570612	0.21948	16	2.59983	6.75914	0.0209841	14	0.979747	uc_338
ENSG00000102230.13	-0.570608	0.219481	16	-2.59981	6.759	0.0209852	14	0.979747	PCYT1B
ENSG00000245112.2	-0.570571	0.219488	16	-2.59956	6.75769	0.0209955	14	0.979747	SMARCA5-AS1
ENSG00000250994.1	0.570442	0.219512	16	2.59869	6.75318	0.021031	14	0.979747	AC005355.1
ENSG00000170950.4	0.570026	0.219589	16	2.59588	6.73859	0.0211462	14	0.979747	PGK2
ENSG00000199805.1	-0.57002	0.21959	16	-2.59583	6.73836	0.0211481	14	0.979747	RNU1-134P
ENSG00000266088.5	0.569937	0.219605	16	2.59528	6.73548	0.0211709	14	0.979747	RP5-1028K7.2
ENSG00000279046.1	0.569712	0.219647	16	2.59376	6.72758	0.0212337	14	0.979747	RP11-555G19.2
ENSG00000275714.1	-0.569676	0.219654	16	-2.59352	6.72633	0.0212436	14	0.979747	HIST1H3A
ENSG00000255717.6	0.569631	0.219662	16	2.59321	6.72475	0.0212563	14	0.979747	SNHG1
ENSG00000223203.1	0.569537	0.219679	16	2.59258	6.72149	0.0212822	14	0.979747	RNA5SP221
ENSG00000255148.2	-0.569529	0.219681	16	-2.59253	6.72119	0.0212846	14	0.979747	RP4-791M13.4
ENSG00000236341.1	0.569476	0.219691	16	2.59217	6.71934	0.0212994	14	0.979747	RP5-1103B4.3
ENSG00000198211.8	-0.569448	0.219696	16	-2.59198	6.71835	0.0213073	14	0.979747	TUBB3
ENSG00000100652.4	-0.569317	0.21972	16	-2.5911	6.71381	0.0213437	14	0.979747	SLC10A1
ENSG00000277152.1	-0.569315	0.219721	16	-2.59109	6.71374	0.0213442	14	0.979747	RP11-622C24.2
ENSG00000132432.13	0.569307	0.219722	16	2.59103	6.71345	0.0213465	14	0.979747	SEC61G
ENSG00000167676.4	-0.56918	0.219746	16	-2.59018	6.70902	0.0213821	14	0.979747	PLIN4
ENSG00000259522.2	-0.569107	0.219759	16	-2.58969	6.70647	0.0214026	14	0.979747	RP11-468E2.2
ENSG00000198835.3	-0.569028	0.219774	16	-2.58915	6.70372	0.0214247	14	0.979747	GJC2
ENSG00000240433.4	0.568825	0.219811	16	2.58779	6.69666	0.0214816	14	0.979747	LY6G5B
ENSG00000182050.13	-0.568665	0.219841	16	-2.58672	6.69109	0.0215265	14	0.979747	MGAT4C
ENSG00000040731.10	-0.568403	0.219889	16	-2.58495	6.68196	0.0216006	14	0.979747	CDH10
ENSG00000125246.15	0.568352	0.219899	16	2.58461	6.68018	0.021615	14	0.979747	CLYBL
ENSG00000166813.14	-0.568213	0.219924	16	-2.58367	6.67537	0.0216542	14	0.979747	KIF7
ENSG00000275302.1	0.568165	0.219933	16	2.58335	6.67371	0.0216678	14	0.979747	CCL4
ENSG00000164588.4	-0.568115	0.219942	16	-2.58302	6.67199	0.0216818	14	0.979747	HCN1
ENSG00000281512.1	-0.568084	0.219948	16	-2.58281	6.67091	0.0216906	14	0.979747	Z98744.2
ENSG00000264937.1	-0.568083	0.219948	16	-2.5828	6.67087	0.0216909	14	0.979747	AC100830.5
ENSG00000236154.1	-0.568025	0.219959	16	-2.58241	6.66886	0.0217073	14	0.979747	RP11-343J3.2
ENSG00000168288.12	0.567597	0.220038	16	2.57954	6.65402	0.021829	14	0.979747	MMADHC
ENSG00000232251.5	0.567541	0.220048	16	2.57916	6.65209	0.0218449	14	0.979747	DPCR1
ENSG00000188177.13	0.567478	0.22006	16	2.57875	6.64993	0.0218626	14	0.979747	ZC3H6
ENSG00000004766.15	-0.567448	0.220065	16	-2.57854	6.64888	0.0218713	14	0.979747	CCDC132
ENSG00000281538.1	0.567334	0.220086	16	2.57778	6.64493	0.0219039	14	0.979747	RP4-669P10.20
ENSG00000199053.2	-0.567277	0.220097	16	-2.57739	6.64296	0.0219201	14	0.979747	MIR324
ENSG00000273784.4	0.567176	0.220115	16	2.57672	6.63949	0.0219488	14	0.979747	RP11-78J21.7
ENSG00000259248.5	-0.567119	0.220126	16	-2.57634	6.63753	0.021965	14	0.979747	USP3-AS1
ENSG00000267458.1	-0.566981	0.220151	16	-2.57542	6.63277	0.0220045	14	0.979747	CTC-425F1.4
ENSG00000144476.5	-0.566974	0.220153	16	-2.57537	6.63252	0.0220066	14	0.979747	ACKR3
ENSG00000237385.1	0.566935	0.22016	16	2.57511	6.63117	0.0220178	14	0.979747	RP11-165J3.5
ENSG00000226203.1	-0.566691	0.220205	16	-2.57348	6.62278	0.0220876	14	0.979747	RP4-760C5.5
ENSG00000139974.15	-0.566521	0.220236	16	-2.57234	6.61691	0.0221366	14	0.979747	SLC38A6
ENSG00000242612.6	-0.566285	0.220279	16	-2.57076	6.60881	0.0222045	14	0.979747	DECR2
ENSG00000274296.3	-0.566285	0.220279	16	-2.57076	6.60881	0.0222045	14	0.979747	DECR2
ENSG00000126010.5	-0.566259	0.220284	16	-2.57058	6.6079	0.0222121	14	0.979747	GRPR
ENSG00000254571.1	0.566226	0.22029	16	2.57037	6.60679	0.0222214	14	0.979747	RP11-60I3.4
ENSG00000030304.12	-0.566219	0.220291	16	-2.57032	6.60655	0.0222234	14	0.979747	MUSK
ENSG00000187391.17	-0.566139	0.220306	16	-2.56979	6.60381	0.0222465	14	0.979747	MAGI2
ENSG00000124181.14	-0.56613	0.220308	16	-2.56973	6.60349	0.0222491	14	0.979747	PLCG1
ENSG00000273485.1	-0.566014	0.220329	16	-2.56895	6.59949	0.0222827	14	0.979747	RP11-225H22.7
ENSG00000273563.1	-0.565689	0.220389	16	-2.56678	6.58837	0.0223766	14	0.979747	AC245128.1
ENSG00000255737.2	-0.565666	0.220393	16	-2.56662	6.58756	0.0223836	14	0.979747	AGAP2-AS1
ENSG00000239373.3	-0.565548	0.220414	16	-2.56584	6.58352	0.0224177	14	0.979747	RN7SL425P
ENSG00000276797.1	-0.565382	0.220445	16	-2.56473	6.57786	0.0224658	14	0.979747	MIR24-2
ENSG00000263873.1	-0.565346	0.220452	16	-2.56449	6.57661	0.0224765	14	0.979747	RP11-334E6.12
ENSG00000255160.5	0.565103	0.220496	16	2.56287	6.56832	0.0225471	14	0.979747	RP11-428C19.5
ENSG00000268390.1	-0.56505	0.220506	16	-2.56252	6.56652	0.0225625	14	0.979747	CTC-518B2.10
ENSG00000171109.18	-0.565031	0.220509	16	-2.56239	6.56585	0.0225682	14	0.979747	MFN1
ENSG00000146399.1	0.565025	0.22051	16	2.56236	6.56567	0.0225698	14	0.979747	TAAR1
ENSG00000177989.13	0.564969	0.220521	16	2.56198	6.56373	0.0225864	14	0.979747	ODF3B
ENSG00000141349.8	-0.564936	0.220526	16	-2.56176	6.56263	0.0225958	14	0.979747	G6PC3
ENSG00000144644.14	-0.564784	0.220554	16	-2.56075	6.55743	0.0226404	14	0.979747	GADL1
ENSG00000110318.13	-0.564776	0.220556	16	-2.56069	6.55716	0.0226427	14	0.979747	CEP126
ENSG00000189184.11	-0.564476	0.220611	16	-2.5587	6.54692	0.0227307	14	0.979747	PCDH18
ENSG00000017483.14	-0.564429	0.220619	16	-2.55838	6.54533	0.0227444	14	0.979747	SLC38A5
ENSG00000225839.2	-0.564351	0.220634	16	-2.55787	6.54268	0.0227673	14	0.979747	TRMT2B-AS1
ENSG00000267075.1	-0.564201	0.220661	16	-2.55687	6.53758	0.0228114	14	0.979747	RP11-434D2.3
ENSG00000178301.3	-0.563865	0.220722	16	-2.55463	6.52615	0.0229106	14	0.979747	AQP11
ENSG00000272263.1	-0.563685	0.220755	16	-2.55344	6.52005	0.0229637	14	0.979747	RP11-767C1.2
ENSG00000227117.6	-0.563661	0.220759	16	-2.55328	6.51924	0.0229708	14	0.979747	HORMAD2-AS1
ENSG00000199407.1	-0.56362	0.220767	16	-2.55301	6.51785	0.0229829	14	0.979747	RNA5SP301
ENSG00000164520.11	0.563618	0.220767	16	2.553	6.5178	0.0229834	14	0.979747	RAET1E
ENSG00000276488.1	-0.563381	0.22081	16	-2.55142	6.50977	0.0230536	14	0.979747	CTD-2537I9.18
ENSG00000082175.14	-0.563344	0.220817	16	-2.55118	6.50852	0.0230646	14	0.979747	PGR
ENSG00000170122.5	-0.563264	0.220832	16	-2.55065	6.5058	0.0230884	14	0.979747	FOXD4
ENSG00000229291.1	-0.563225	0.220839	16	-2.55039	6.50449	0.0230999	14	0.979747	RP4-580N22.2
ENSG00000181072.11	-0.562901	0.220898	16	-2.54824	6.49354	0.0231963	14	0.979747	CHRM2
ENSG00000234293.1	-0.562873	0.220903	16	-2.54805	6.49258	0.0232048	14	0.979747	BACH1-IT3
ENSG00000281263.1	-0.562791	0.220918	16	-2.54751	6.4898	0.0232293	14	0.979747	RP11-116P24.1
ENSG00000175662.17	-0.562648	0.220944	16	-2.54656	6.48498	0.023272	14	0.979747	TOM1L2
ENSG00000205629.11	0.562556	0.220961	16	2.54595	6.48187	0.0232996	14	0.979747	LCMT1
ENSG00000280374.1	0.562448	0.22098	16	2.54524	6.47825	0.0233317	14	0.979747	RP11-337N6.3
ENSG00000281325.1	-0.562314	0.221005	16	-2.54435	6.47372	0.023372	14	0.979747	AC016549.1
ENSG00000157349.15	-0.562199	0.221026	16	-2.54359	6.46985	0.0234065	14	0.979747	DDX19B
ENSG00000185038.14	-0.562156	0.221033	16	-2.54331	6.46842	0.0234192	14	0.979747	MROH2A
ENSG00000168785.7	-0.561673	0.221121	16	-2.54012	6.45219	0.0235647	14	0.979747	TSPAN5
ENSG00000223697.3	-0.561529	0.221147	16	-2.53916	6.44735	0.0236082	14	0.979747	AF230666.2
ENSG00000170745.11	0.561405	0.22117	16	2.53835	6.4432	0.0236456	14	0.979747	KCNS3
ENSG00000104381.12	-0.56135	0.22118	16	-2.53798	6.44135	0.0236623	14	0.979747	GDAP1
ENSG00000089486.16	-0.561312	0.221186	16	-2.53773	6.4401	0.0236736	14	0.979747	CDIP1
ENSG00000057019.15	-0.561182	0.22121	16	-2.53687	6.43571	0.0237133	14	0.979747	DCBLD2
ENSG00000025708.12	0.561152	0.221216	16	2.53668	6.43472	0.0237222	14	0.979747	TYMP
ENSG00000250764.1	-0.560932	0.221255	16	-2.53522	6.42736	0.0237891	14	0.979747	CTD-2152M20.2
ENSG00000154545.16	-0.560903	0.221261	16	-2.53504	6.4264	0.0237978	14	0.979747	MAGED4
ENSG00000198960.10	-0.56071	0.221296	16	-2.53376	6.41993	0.0238567	14	0.979747	ARMCX6
ENSG00000254027.1	-0.560697	0.221298	16	-2.53367	6.41951	0.0238606	14	0.979747	RP11-363E6.3
ENSG00000084092.6	0.560656	0.221305	16	2.53341	6.41815	0.0238729	14	0.979747	NOA1
ENSG00000277599.1	0.56051	0.221332	16	2.53244	6.41325	0.0239177	14	0.979747	NEAT1_3
ENSG00000212443.1	-0.560363	0.221358	16	-2.53147	6.40836	0.0239625	14	0.979747	SNORA53
ENSG00000114648.11	-0.560196	0.221388	16	-2.53038	6.40281	0.0240134	14	0.979747	KLHL18
ENSG00000262052.1	0.560075	0.22141	16	2.52958	6.39878	0.0240505	14	0.979747	RP11-763E3.1
ENSG00000152822.13	-0.56	0.221424	16	-2.52909	6.39628	0.0240735	14	0.979747	GRM1
ENSG00000113163.15	-0.559854	0.22145	16	-2.52812	6.3914	0.0241185	14	0.979747	COL4A3BP
ENSG00000118900.14	-0.559635	0.22149	16	-2.52668	6.38412	0.0241858	14	0.979747	UBN1
ENSG00000253661.1	-0.559523	0.22151	16	-2.52595	6.3804	0.0242203	14	0.979747	ZFHX4-AS1
ENSG00000276757.1	-0.559484	0.221517	16	-2.52569	6.37912	0.0242322	14	0.979747	RN7SL192P
ENSG00000233290.1	-0.559457	0.221522	16	-2.52552	6.37823	0.0242405	14	0.979747	RP11-147G16.1
ENSG00000169896.16	0.559186	0.221571	16	2.52374	6.36924	0.0243242	14	0.979747	ITGAM
ENSG00000063015.19	-0.559044	0.221596	16	-2.5228	6.36452	0.0243683	14	0.979747	SEZ6
ENSG00000276533.1	-0.558931	0.221617	16	-2.52206	6.36078	0.0244033	14	0.979747	RP11-139H15.5
ENSG00000184702.17	-0.558825	0.221636	16	-2.52137	6.35729	0.024436	14	0.979747	SEPT5
ENSG00000075151.19	-0.558728	0.221653	16	-2.52073	6.35408	0.0244661	14	0.979747	EIF4G3
ENSG00000172426.15	-0.558618	0.221673	16	-2.52001	6.35043	0.0245004	14	0.979747	RSPH9
ENSG00000168438.14	0.558527	0.22169	16	2.51941	6.34742	0.0245288	14	0.979747	CDC40
ENSG00000269894.1	-0.558517	0.221691	16	-2.51934	6.34709	0.0245318	14	0.979747	RP11-1020A11.1
ENSG00000244414.6	-0.558022	0.22178	16	-2.5161	6.33078	0.024686	14	0.979747	CFHR1
ENSG00000184058.12	-0.55802	0.221781	16	-2.51609	6.33069	0.0246869	14	0.979747	TBX1
ENSG00000110628.13	0.557967	0.22179	16	2.51574	6.32896	0.0247033	14	0.979747	SLC22A18
ENSG00000229388.1	-0.557945	0.221794	16	-2.5156	6.32824	0.0247101	14	0.979747	RP11-442N24__B.1
ENSG00000262993.1	-0.557325	0.221906	16	-2.51154	6.30783	0.0249049	14	0.979747	KRT31
ENSG00000119720.17	-0.557303	0.221909	16	-2.5114	6.30713	0.0249116	14	0.979747	NRDE2
ENSG00000254251.1	-0.557272	0.221915	16	-2.51119	6.30609	0.0249216	14	0.979747	RP11-662G23.1
ENSG00000205790.1	-0.557248	0.221919	16	-2.51104	6.30533	0.0249289	14	0.979747	DPP9-AS1
ENSG00000162461.7	-0.557222	0.221924	16	-2.51087	6.30445	0.0249374	14	0.979747	SLC25A34
ENSG00000130348.11	0.557156	0.221936	16	2.51044	6.30231	0.0249579	14	0.979747	QRSL1
ENSG00000279687.1	0.557099	0.221946	16	2.51006	6.30042	0.0249761	14	0.979747	CH507-9B2.8
ENSG00000088992.17	-0.557038	0.221957	16	-2.50966	6.29842	0.0249954	14	0.979747	TESC
ENSG00000166004.14	-0.557031	0.221958	16	-2.50962	6.2982	0.0249974	14	0.979747	CEP295
ENSG00000139971.15	-0.556972	0.221969	16	-2.50924	6.29627	0.0250161	14	0.979747	C14orf37
ENSG00000240915.2	-0.556971	0.221969	16	-2.50923	6.29622	0.0250166	14	0.979747	RP11-659E9.2
ENSG00000248373.5	0.556967	0.22197	16	2.5092	6.2961	0.0250177	14	0.979747	RP11-556I14.1
ENSG00000101425.12	-0.55682	0.221996	16	-2.50824	6.29129	0.0250641	14	0.979747	BPI
ENSG00000230390.1	-0.556677	0.222022	16	-2.50731	6.28661	0.0251094	14	0.979747	LINC01048
ENSG00000281435.1	0.556669	0.222023	16	2.50726	6.28635	0.0251119	14	0.979747	Z98744.1
ENSG00000238266.1	0.556584	0.222038	16	2.5067	6.28355	0.025139	14	0.979747	LINC00707
ENSG00000109787.12	0.556479	0.222057	16	2.50602	6.28014	0.0251721	14	0.979747	KLF3
ENSG00000105514.7	0.556409	0.22207	16	2.50556	6.27785	0.0251943	14	0.979747	RAB3D
ENSG00000178732.5	-0.556346	0.222081	16	-2.50515	6.27577	0.0252146	14	0.979747	GP5
ENSG00000273909.1	-0.556243	0.222099	16	-2.50448	6.27241	0.0252473	14	0.979747	RP11-1275J23.2
ENSG00000207233.1	-0.556211	0.222105	16	-2.50427	6.27137	0.0252574	14	0.979747	SNORA37
ENSG00000127540.11	-0.556008	0.222141	16	-2.50295	6.26474	0.0253221	14	0.979747	UQCR11
ENSG00000248869.5	-0.55564	0.222207	16	-2.50055	6.25274	0.0254397	14	0.979747	RP11-138I17.1
ENSG00000088451.10	0.55563	0.222209	16	2.50049	6.25243	0.0254428	14	0.979747	TGDS
ENSG00000175283.7	-0.555552	0.222223	16	-2.49997	6.24987	0.0254679	14	0.979747	DOLK
ENSG00000267432.5	-0.555484	0.222235	16	-2.49954	6.24769	0.0254894	14	0.979747	DNAH17-AS1
ENSG00000129951.18	-0.555417	0.222247	16	-2.4991	6.2455	0.025511	14	0.979747	LPPR3
ENSG00000265870.1	0.555336	0.222261	16	2.49857	6.24285	0.0255372	14	0.979747	AC026166.1
ENSG00000275045.4	-0.555214	0.222283	16	-2.49778	6.2389	0.0255761	14	0.979747	GTF2H2
ENSG00000115226.9	-0.555195	0.222287	16	-2.49765	6.23828	0.0255823	14	0.979747	FNDC4
ENSG00000259327.1	0.555099	0.222304	16	2.49703	6.23516	0.0256131	14	0.979747	CTD-2184D3.6
ENSG00000104824.16	0.554955	0.222329	16	2.49609	6.23048	0.0256596	14	0.979747	HNRNPL
ENSG00000151835.13	-0.554905	0.222338	16	-2.49577	6.22886	0.0256757	14	0.979747	SACS
ENSG00000146648.15	0.554882	0.222342	16	2.49562	6.22812	0.025683	14	0.979747	EGFR
ENSG00000265154.1	-0.554878	0.222343	16	-2.49559	6.22798	0.0256844	14	0.979747	MIR151B
ENSG00000132155.11	-0.55482	0.222353	16	-2.49522	6.22611	0.025703	14	0.979747	RAF1
ENSG00000266969.1	-0.554731	0.222369	16	-2.49464	6.22321	0.0257319	14	0.979747	RP11-773H22.4
ENSG00000105472.12	-0.554726	0.22237	16	-2.49461	6.22307	0.0257333	14	0.979747	CLEC11A
ENSG00000110975.8	-0.554693	0.222376	16	-2.49439	6.222	0.025744	14	0.979747	SYT10
ENSG00000267143.1	-0.554611	0.222391	16	-2.49386	6.21932	0.0257707	14	0.979747	RP11-677O4.6
ENSG00000076706.14	-0.554459	0.222418	16	-2.49287	6.2144	0.0258198	14	0.979747	MCAM
ENSG00000160838.13	-0.5544	0.222428	16	-2.49249	6.21249	0.0258389	14	0.979747	LRRC71
ENSG00000223882.1	-0.554349	0.222437	16	-2.49216	6.21087	0.0258552	14	0.979747	ABCC5-AS1
ENSG00000174599.5	-0.554271	0.222451	16	-2.49165	6.20832	0.0258807	14	0.979747	TRAM1L1
ENSG00000280235.1	-0.554124	0.222477	16	-2.4907	6.20358	0.0259283	14	0.979747	RP11-1305N21.1
ENSG00000102401.19	-0.554084	0.222484	16	-2.49044	6.2023	0.0259411	14	0.979747	ARMCX3
ENSG00000111186.12	-0.554058	0.222489	16	-2.49027	6.20144	0.0259498	14	0.979747	WNT5B
ENSG00000250564.1	0.554055	0.22249	16	2.49025	6.20136	0.0259506	14	0.979747	RP11-215P8.4
ENSG00000204352.2	0.55404	0.222492	16	2.49015	6.20086	0.0259556	14	0.979747	C9orf129
ENSG00000205559.3	-0.553977	0.222504	16	-2.48974	6.19882	0.0259761	14	0.979747	CHKB-AS1
ENSG00000274393.1	-0.553974	0.222504	16	-2.48973	6.19875	0.0259769	14	0.979747	AL583842.1
ENSG00000278721.1	-0.553974	0.222504	16	-2.48973	6.19875	0.0259769	14	0.979747	AC138775.5
ENSG00000256116.1	-0.553551	0.222579	16	-2.48698	6.18509	0.0261148	14	0.979747	RP11-783K16.14
ENSG00000182774.10	0.553494	0.222589	16	2.48662	6.18326	0.0261333	14	0.979747	RPS17
ENSG00000165359.14	-0.55348	0.222592	16	-2.48653	6.18281	0.0261379	14	0.979747	DDX26B
ENSG00000160111.12	0.55346	0.222595	16	2.4864	6.18217	0.0261444	14	0.979747	CPAMD8
ENSG00000151694.12	0.553413	0.222604	16	2.48609	6.18065	0.0261598	14	0.979747	ADAM17
ENSG00000101191.16	-0.553371	0.222611	16	-2.48582	6.1793	0.0261736	14	0.979747	DIDO1
ENSG00000265487.1	0.553087	0.222662	16	2.48398	6.17016	0.0262666	14	0.979747	RP11-793A3.1
ENSG00000112306.7	0.552967	0.222683	16	2.4832	6.1663	0.0263061	14	0.979747	RPS12
ENSG00000187492.8	-0.552945	0.222687	16	-2.48306	6.16559	0.0263133	14	0.979747	CDHR4
ENSG00000237328.1	-0.55275	0.222721	16	-2.4818	6.15932	0.0263774	14	0.979747	RAI1-AS1
ENSG00000137817.16	0.552694	0.222731	16	2.48144	6.15753	0.0263958	14	0.979747	PARP6
ENSG00000183793.13	-0.55261	0.222746	16	-2.48089	6.15484	0.0264234	14	0.979747	NPIPA5
ENSG00000279691.1	-0.552381	0.222787	16	-2.47942	6.1475	0.0264989	14	0.979747	RP11-485M7.2
ENSG00000138741.10	-0.552343	0.222793	16	-2.47917	6.14629	0.0265115	14	0.979747	TRPC3
ENSG00000143155.12	0.551851	0.222881	16	2.47599	6.13055	0.0266743	14	0.979747	TIPRL
ENSG00000122912.14	-0.551848	0.222881	16	-2.47597	6.13044	0.0266754	14	0.979747	SLC25A16
ENSG00000275443.1	-0.551728	0.222902	16	-2.4752	6.12662	0.0267152	14	0.979747	RP11-759A24.3
ENSG00000278229.2	0.551386	0.222963	16	2.473	6.11571	0.026829	14	0.979747	RPS17
ENSG00000226684.2	0.551257	0.222986	16	2.47216	6.11159	0.0268721	14	0.979747	RP3-418C23.2
ENSG00000252933.1	-0.551215	0.222993	16	-2.4719	6.11027	0.0268859	14	0.979747	RNU6-1223P
ENSG00000120217.13	-0.551201	0.222995	16	-2.4718	6.1098	0.0268908	14	0.979747	CD274
ENSG00000134882.15	0.55117	0.223001	16	2.4716	6.10881	0.0269012	14	0.979747	UBAC2
ENSG00000260059.1	-0.551147	0.223005	16	-2.47146	6.10809	0.0269088	14	0.979747	RP11-231E19.1
ENSG00000262848.1	-0.550888	0.223051	16	-2.46979	6.09987	0.0269952	14	0.979747	RP11-517A5.5
ENSG00000282332.1	-0.550888	0.223051	16	-2.46979	6.09987	0.0269952	14	0.979747	RP11-517A5.5
ENSG00000163040.14	-0.550859	0.223056	16	-2.4696	6.09894	0.027005	14	0.979747	CCDC74A
ENSG00000075089.9	0.550779	0.22307	16	2.46909	6.09639	0.0270319	14	0.979747	ACTR6
ENSG00000259946.1	-0.550711	0.223082	16	-2.46865	6.09423	0.0270547	14	0.979747	RP11-490G2.2
ENSG00000238273.3	-0.550661	0.223091	16	-2.46833	6.09264	0.0270714	14	0.979747	AC012360.6
ENSG00000251131.1	-0.550472	0.223124	16	-2.46712	6.08666	0.0271348	14	0.979747	CTD-2035E11.3
ENSG00000229771.2	0.550331	0.223149	16	2.4662	6.08216	0.0271824	14	0.979747	RP4-644L1.2
ENSG00000089289.15	0.550307	0.223153	16	2.46605	6.08142	0.0271904	14	0.979747	IGBP1
ENSG00000278637.1	-0.550257	0.223162	16	-2.46573	6.07983	0.0272072	14	0.979747	HIST1H4A
ENSG00000183305.13	0.550194	0.223173	16	2.46532	6.07782	0.0272286	14	0.979747	MAGEA2B
ENSG00000176853.15	-0.550155	0.22318	16	-2.46508	6.0766	0.0272415	14	0.979747	FAM91A1
ENSG00000013293.5	-0.55013	0.223184	16	-2.46491	6.0758	0.0272501	14	0.979747	SLC7A14
ENSG00000118482.11	0.550052	0.223198	16	2.46441	6.07334	0.0272764	14	0.979747	PHF3
ENSG00000221303.1	-0.550052	0.223198	16	-2.46441	6.07332	0.0272766	14	0.979747	SNORA79
ENSG00000143614.7	0.549881	0.223228	16	2.46331	6.06792	0.0273342	14	0.979747	GATAD2B
ENSG00000132321.16	-0.549818	0.223239	16	-2.46291	6.06592	0.0273555	14	0.979747	IQCA1
ENSG00000239480.1	-0.549533	0.223289	16	-2.46108	6.05691	0.0274522	14	0.979747	RP11-514P8.2
ENSG00000248787.1	-0.549429	0.223308	16	-2.46041	6.05363	0.0274874	14	0.979747	RP11-666A20.4
ENSG00000171475.13	-0.549411	0.223311	16	-2.4603	6.05308	0.0274933	14	0.979747	WIPF2
ENSG00000132554.19	-0.549372	0.223318	16	-2.46005	6.05184	0.0275067	14	0.979747	RGS22
ENSG00000166106.3	-0.549272	0.223335	16	-2.4594	6.04867	0.0275408	14	0.979747	ADAMTS15
ENSG00000050820.16	-0.549207	0.223347	16	-2.45899	6.04664	0.0275627	14	0.979747	BCAR1
ENSG00000280327.1	-0.549133	0.223359	16	-2.45852	6.04431	0.0275878	14	0.979747	LA16c-313F4.1
ENSG00000236939.2	0.549101	0.223365	16	2.45831	6.04329	0.0275989	14	0.979747	BAALC-AS2
ENSG00000173432.10	0.548924	0.223396	16	2.45718	6.03772	0.0276592	14	0.979747	SAA1
ENSG00000168939.10	0.548822	0.223414	16	2.45652	6.03451	0.0276939	14	0.979747	SPRY3
ENSG00000178425.13	0.548501	0.22347	16	2.45447	6.02443	0.0278036	14	0.979747	NT5DC1
ENSG00000134046.11	0.548498	0.223471	16	2.45445	6.02432	0.0278048	14	0.979747	MBD2
ENSG00000273559.4	-0.54849	0.223472	16	-2.4544	6.02407	0.0278075	14	0.979747	CWC25
ENSG00000276761.2	-0.54849	0.223472	16	-2.4544	6.02407	0.0278075	14	0.979747	CWC25
ENSG00000263759.1	-0.548281	0.223509	16	-2.45306	6.01751	0.0278791	14	0.979747	AC122714.1
ENSG00000271963.1	-0.5481	0.223541	16	-2.4519	6.01181	0.0279415	14	0.979747	CTD-2140B24.6
ENSG00000248223.1	0.54794	0.223569	16	2.45088	6.0068	0.0279965	14	0.979747	CTD-2139B15.2
ENSG00000235631.1	0.547935	0.22357	16	2.45085	6.00664	0.0279983	14	0.979747	RNF148
ENSG00000254450.1	-0.547852	0.223584	16	-2.45032	6.00404	0.0280268	14	0.979747	ALG9-IT1
ENSG00000162664.16	-0.547669	0.223616	16	-2.44915	5.99831	0.02809	14	0.979747	ZNF326
ENSG00000261558.1	-0.547621	0.223624	16	-2.44884	5.99684	0.0281063	14	0.979747	CTD-2291D10.2
ENSG00000257354.2	-0.547577	0.223632	16	-2.44856	5.99544	0.0281217	14	0.979747	RP11-631N16.2
ENSG00000164692.17	-0.547519	0.223642	16	-2.44819	5.99363	0.0281417	14	0.979747	COL1A2
ENSG00000061492.11	0.547514	0.223643	16	2.44816	5.99348	0.0281433	14	0.979747	WNT8A
ENSG00000196972.7	-0.547352	0.223672	16	-2.44712	5.9884	0.0281995	14	0.979747	SMIM10L2B
ENSG00000163728.10	-0.547234	0.223692	16	-2.44637	5.98473	0.0282403	14	0.979747	TTC14
ENSG00000234965.2	0.547069	0.223721	16	2.44532	5.97959	0.0282974	14	0.979747	SHISA8
ENSG00000215784.5	0.547067	0.223721	16	2.44531	5.97952	0.0282982	14	0.979747	FAM72D
ENSG00000236308.1	-0.547023	0.223729	16	-2.44503	5.97816	0.0283134	14	0.979747	RP11-316M21.7
ENSG00000244345.1	0.547019	0.22373	16	2.445	5.97803	0.0283148	14	0.979747	RP11-654C22.2
ENSG00000105643.9	0.546905	0.22375	16	2.44427	5.97447	0.0283544	14	0.979747	ARRDC2
ENSG00000266553.2	-0.546879	0.223754	16	-2.44411	5.97366	0.0283635	14	0.979747	RN7SL356P
ENSG00000224066.1	-0.546668	0.223791	16	-2.44276	5.96708	0.028437	14	0.979747	RP4-622L5.7
ENSG00000258388.7	-0.546639	0.223796	16	-2.44258	5.96618	0.0284471	14	0.979747	PPT2-EGFL8
ENSG00000280152.1	-0.546624	0.223799	16	-2.44248	5.9657	0.0284525	14	0.979747	RP11-331F4.5
ENSG00000264346.1	0.546563	0.223809	16	2.44209	5.9638	0.0284738	14	0.979747	SNORA77
ENSG00000128536.15	-0.546473	0.223825	16	-2.44152	5.96102	0.028505	14	0.979747	CDHR3
ENSG00000199130.2	-0.546281	0.223859	16	-2.44029	5.95503	0.0285722	14	0.979747	MIR365A
ENSG00000070770.8	0.546222	0.223869	16	2.43992	5.95322	0.0285926	14	0.979747	CSNK2A2
ENSG00000260475.1	-0.546147	0.223882	16	-2.43944	5.95087	0.0286191	14	0.979747	RP11-85A1.3
ENSG00000237196.1	-0.546119	0.223887	16	-2.43927	5.95002	0.0286287	14	0.979747	HCG24
ENSG00000259561.1	0.545984	0.22391	16	2.43841	5.94582	0.0286761	14	0.979747	RP11-300G22.2
ENSG00000105327.15	0.545961	0.223914	16	2.43826	5.94512	0.0286841	14	0.979747	BBC3
ENSG00000163536.12	-0.545776	0.223946	16	-2.43708	5.93938	0.028749	14	0.979747	SERPINI1
ENSG00000151704.15	0.545734	0.223954	16	2.43682	5.93807	0.0287639	14	0.979747	KCNJ1
ENSG00000228005.1	-0.5457	0.22396	16	-2.4366	5.93701	0.0287759	14	0.979747	AC020743.2
ENSG00000151726.13	0.545324	0.224025	16	2.43421	5.92538	0.0289082	14	0.979747	ACSL1
ENSG00000196511.13	0.545254	0.224037	16	2.43376	5.92319	0.0289332	14	0.979747	TPK1
ENSG00000235643.1	-0.545249	0.224038	16	-2.43373	5.92305	0.0289348	14	0.979747	RP1-69M21.2
ENSG00000266925.1	-0.545163	0.224053	16	-2.43319	5.92041	0.028965	14	0.979747	RP11-434D2.7
ENSG00000108511.9	-0.545094	0.224065	16	-2.43275	5.91827	0.0289895	14	0.979747	HOXB6
ENSG00000266489.1	-0.54492	0.224095	16	-2.43164	5.91289	0.0290511	14	0.979747	RP11-178F10.3
ENSG00000279986.1	0.544812	0.224114	16	2.43096	5.90957	0.0290893	14	0.979747	AC234582.2
ENSG00000160953.14	-0.544579	0.224155	16	-2.42948	5.90237	0.0291721	14	0.979747	MUM1
ENSG00000260049.1	0.544499	0.224168	16	2.42898	5.89992	0.0292003	14	0.979747	RP3-404K8.2
ENSG00000261168.1	-0.544404	0.224185	16	-2.42837	5.89698	0.0292344	14	0.979747	RP11-68I18.10
ENSG00000234475.5	-0.544402	0.224185	16	-2.42836	5.89692	0.029235	14	0.979747	HSPA1A
ENSG00000136918.7	-0.544346	0.224195	16	-2.428	5.8952	0.0292549	14	0.979747	WDR38
ENSG00000281484.2	0.544324	0.224199	16	2.42786	5.89452	0.0292628	14	0.979747	BTG3
ENSG00000187905.10	-0.544093	0.224239	16	-2.4264	5.88741	0.0293452	14	0.979747	LRRC74B
ENSG00000204359.9	0.544055	0.224245	16	2.42616	5.88624	0.0293588	14	0.979747	CFB
ENSG00000207770.1	-0.544018	0.224252	16	-2.42593	5.88512	0.0293718	14	0.979747	MIR568
ENSG00000279853.1	-0.543915	0.22427	16	-2.42527	5.88193	0.0294089	14	0.979747	RP5-844F9.1
ENSG00000169057.19	0.543907	0.224271	16	2.42522	5.88171	0.0294115	14	0.979747	MECP2
ENSG00000140506.16	-0.543724	0.224303	16	-2.42406	5.87607	0.0294772	14	0.979747	LMAN1L
ENSG00000243339.3	-0.543633	0.224318	16	-2.42349	5.8733	0.0295095	14	0.979747	RN7SL738P
ENSG00000065911.11	0.543579	0.224328	16	2.42315	5.87164	0.0295289	14	0.979747	MTHFD2
ENSG00000259348.1	0.54355	0.224333	16	2.42296	5.87074	0.0295394	14	0.979747	RP11-4G2.1
ENSG00000274746.4	-0.543488	0.224344	16	-2.42257	5.86885	0.0295616	14	0.979747	ZNF100
ENSG00000154734.14	-0.543453	0.22435	16	-2.42235	5.86776	0.0295743	14	0.979747	ADAMTS1
ENSG00000012061.15	-0.543441	0.224352	16	-2.42227	5.86741	0.0295784	14	0.979747	ERCC1
ENSG00000134538.2	-0.543337	0.22437	16	-2.42161	5.86422	0.0296159	14	0.979747	SLCO1B1
ENSG00000267896.1	-0.543319	0.224373	16	-2.4215	5.86366	0.0296224	14	0.979747	AC018766.4
ENSG00000263257.1	-0.543226	0.224389	16	-2.42091	5.86081	0.029656	14	0.979747	RP11-65J21.4
ENSG00000235098.8	-0.543211	0.224392	16	-2.42082	5.86036	0.0296612	14	0.979747	ANKRD65
ENSG00000267064.1	-0.543195	0.224394	16	-2.42072	5.85986	0.029667	14	0.979747	UXT-AS1
ENSG00000100504.16	-0.543149	0.224402	16	-2.42043	5.85847	0.0296835	14	0.979747	PYGL
ENSG00000108641.14	-0.54312	0.224407	16	-2.42024	5.85757	0.029694	14	0.979747	B9D1
ENSG00000153443.12	-0.542985	0.224431	16	-2.41939	5.85345	0.0297425	14	0.979747	UBALD1
ENSG00000169427.6	-0.542951	0.224437	16	-2.41917	5.85239	0.029755	14	0.979747	KCNK9
ENSG00000243817.3	-0.542877	0.224449	16	-2.41871	5.85014	0.0297816	14	0.979747	RN7SL189P
ENSG00000177283.5	-0.542771	0.224468	16	-2.41804	5.84691	0.0298199	14	0.979747	FZD8
ENSG00000201555.1	-0.542692	0.224481	16	-2.41754	5.8445	0.0298484	14	0.979747	Y_RNA
ENSG00000264393.1	-0.542692	0.224481	16	-2.41754	5.8445	0.0298484	14	0.979747	Y_RNA
ENSG00000264778.1	-0.542692	0.224481	16	-2.41754	5.8445	0.0298484	14	0.979747	Y_RNA
ENSG00000264887.1	-0.542692	0.224481	16	-2.41754	5.8445	0.0298484	14	0.979747	Y_RNA
ENSG00000264955.1	-0.542692	0.224481	16	-2.41754	5.8445	0.0298484	14	0.979747	Y_RNA
ENSG00000266113.1	-0.542692	0.224481	16	-2.41754	5.8445	0.0298484	14	0.979747	Y_RNA
ENSG00000136868.10	0.54268	0.224483	16	2.41747	5.84414	0.0298526	14	0.979747	SLC31A1
ENSG00000075461.5	-0.542617	0.224494	16	-2.41707	5.84222	0.0298754	14	0.979747	CACNG4
ENSG00000231838.1	0.542499	0.224515	16	2.41632	5.83861	0.0299182	14	0.979747	RP11-449H15.2
ENSG00000212533.1	-0.54239	0.224533	16	-2.41563	5.83527	0.0299579	14	0.979747	SNORA75
ENSG00000239002.3	-0.542065	0.224589	16	-2.41358	5.82537	0.0300759	14	0.979747	SCARNA10
ENSG00000164366.3	-0.541999	0.224601	16	-2.41317	5.82338	0.0300997	14	0.979747	CCDC127
ENSG00000205786.8	-0.54199	0.224602	16	-2.41311	5.8231	0.030103	14	0.979747	LINC01531
ENSG00000119661.14	-0.541913	0.224616	16	-2.41262	5.82075	0.0301312	14	0.979747	DNAL1
ENSG00000257407.1	-0.541889	0.22462	16	-2.41248	5.82004	0.0301396	14	0.979747	RP11-1028N23.4
ENSG00000249249.1	-0.541878	0.224622	16	-2.4124	5.81969	0.0301438	14	0.979747	AC010226.4
ENSG00000245275.7	-0.541784	0.224638	16	-2.41181	5.81685	0.0301779	14	0.979747	SAP30L-AS1
ENSG00000136636.12	0.541689	0.224654	16	2.41121	5.81394	0.0302128	14	0.979747	KCTD3
ENSG00000232739.1	-0.541542	0.224679	16	-2.41029	5.8095	0.0302663	14	0.979747	RP11-25G10.2
ENSG00000259654.1	-0.541456	0.224694	16	-2.40974	5.80686	0.030298	14	0.979747	RP11-245C17.2
ENSG00000241685.8	-0.541427	0.224699	16	-2.40957	5.80601	0.0303083	14	0.979747	ARPC1A
ENSG00000197380.10	-0.541253	0.224729	16	-2.40847	5.80072	0.0303722	14	0.979747	DACT3
ENSG00000257221.1	-0.541224	0.224734	16	-2.40828	5.79983	0.0303829	14	0.979747	RP11-689B22.2
ENSG00000260093.1	-0.541121	0.224752	16	-2.40764	5.79672	0.0304205	14	0.979747	RP11-1E4.1
ENSG00000238130.8	0.541113	0.224753	16	2.40759	5.79648	0.0304234	14	0.979747	LTA
ENSG00000272666.1	0.541099	0.224756	16	2.4075	5.79605	0.0304286	14	0.979747	CTA-384D8.35
ENSG00000163995.18	0.541017	0.22477	16	2.40698	5.79356	0.0304588	14	0.979747	ABLIM2
ENSG00000275955.1	0.540865	0.224796	16	2.40603	5.78897	0.0305145	14	0.979747	AC108479.3
ENSG00000231633.1	0.540777	0.224811	16	2.40548	5.78631	0.0305468	14	0.979747	LINC00283
ENSG00000212497.1	-0.54073	0.224819	16	-2.40518	5.78487	0.0305644	14	0.979747	RNA5SP465
ENSG00000118557.15	-0.540719	0.224821	16	-2.40511	5.78454	0.0305684	14	0.979747	PMFBP1
ENSG00000255246.1	-0.540684	0.224827	16	-2.40489	5.7835	0.0305811	14	0.979747	RP11-179A16.2
ENSG00000261399.1	-0.54057	0.224847	16	-2.40417	5.78004	0.0306232	14	0.979747	LA16c-329F2.1
ENSG00000259218.5	0.540554	0.224849	16	2.40407	5.77957	0.030629	14	0.979747	LINC00928
ENSG00000141127.14	-0.540249	0.224902	16	-2.40216	5.77036	0.0307417	14	0.979747	PRPSAP2
ENSG00000230731.2	0.540088	0.224929	16	2.40115	5.7655	0.0308012	14	0.979747	RP11-478K15.6
ENSG00000237819.5	-0.540049	0.224936	16	-2.4009	5.76432	0.0308157	14	0.979747	AC002454.1
ENSG00000200403.1	-0.539756	0.224986	16	-2.39906	5.75551	0.0309243	14	0.979747	RNU6-1099P
ENSG00000254538.1	-0.539719	0.224993	16	-2.39883	5.75438	0.0309382	14	0.979747	RP11-463D19.1
ENSG00000212327.1	-0.539641	0.225006	16	-2.39834	5.75202	0.0309673	14	0.979747	RNU6-882P
ENSG00000130811.10	0.539586	0.225015	16	2.39799	5.75038	0.0309877	14	0.979747	EIF3G
ENSG00000137955.15	0.539421	0.225044	16	2.39696	5.74541	0.0310492	14	0.979747	RABGGTB
ENSG00000267762.1	-0.539417	0.225044	16	-2.39693	5.74529	0.0310507	14	0.979747	RP11-426J5.2
ENSG00000146242.8	0.53938	0.225051	16	2.3967	5.74418	0.0310645	14	0.979747	TPBG
ENSG00000276293.4	-0.539306	0.225063	16	-2.39624	5.74197	0.031092	14	0.979747	PIP4K2B
ENSG00000277292.2	-0.539306	0.225063	16	-2.39624	5.74197	0.031092	14	0.979747	PIP4K2B
ENSG00000071994.10	0.539173	0.225086	16	2.39541	5.73797	0.0311417	14	0.979747	PDCD2
ENSG00000255248.6	-0.539094	0.2251	16	-2.39491	5.73559	0.0311713	14	0.979747	RP11-166D19.1
ENSG00000140750.16	-0.538995	0.225117	16	-2.39429	5.73264	0.0312081	14	0.979747	ARHGAP17
ENSG00000231729.1	-0.538919	0.225129	16	-2.39382	5.73037	0.0312364	14	0.979747	ARHGEF9-IT1
ENSG00000280059.1	-0.538898	0.225133	16	-2.39368	5.72972	0.0312445	14	0.979747	RP11-401I19.2
ENSG00000229175.1	0.538885	0.225135	16	2.3936	5.72934	0.0312492	14	0.979747	LINC00382
ENSG00000198833.6	0.538877	0.225137	16	2.39355	5.7291	0.0312522	14	0.979747	UBE2J1
ENSG00000173786.16	-0.538877	0.225137	16	-2.39355	5.72909	0.0312524	14	0.979747	CNP
ENSG00000205754.10	-0.538852	0.225141	16	-2.3934	5.72835	0.0312617	14	0.979747	SLCO1B7
ENSG00000105851.10	-0.538676	0.225171	16	-2.3923	5.72309	0.0313274	14	0.979747	PIK3CG
ENSG00000203814.6	-0.538671	0.225172	16	-2.39226	5.72292	0.0313296	14	0.979747	HIST2H2BF
ENSG00000230817.5	-0.53862	0.225181	16	-2.39194	5.7214	0.0313487	14	0.979747	LINC01362
ENSG00000162408.10	-0.538612	0.225182	16	-2.39189	5.72116	0.0313517	14	0.979747	NOL9
ENSG00000125999.10	-0.538458	0.225208	16	-2.39093	5.71655	0.0314095	14	0.979747	BPIFB1
ENSG00000265478.2	-0.538424	0.225214	16	-2.39072	5.71553	0.0314224	14	0.979747	CTD-2145A24.5
ENSG00000275936.1	-0.538384	0.225221	16	-2.39047	5.71436	0.0314371	14	0.979747	RP1-278C19.8
ENSG00000024862.16	0.538381	0.225221	16	2.39045	5.71425	0.0314384	14	0.979747	CCDC28A
ENSG00000266311.6	-0.538337	0.225229	16	-2.39018	5.71295	0.0314549	14	0.979747	AC007952.4
ENSG00000235497.5	-0.538161	0.225259	16	-2.38908	5.7077	0.031521	14	0.979747	AC012506.4
ENSG00000267583.5	-0.538044	0.225279	16	-2.38834	5.70419	0.0315654	14	0.979747	RP11-322E11.5
ENSG00000134376.14	0.537934	0.225298	16	2.38766	5.70092	0.0316068	14	0.979747	CRB1
ENSG00000272892.1	-0.537484	0.225374	16	-2.38485	5.68752	0.031777	14	0.979747	RP11-57G10.8
ENSG00000234599.1	-0.537334	0.2254	16	-2.38391	5.68305	0.031834	14	0.979747	HCG9
ENSG00000245573.7	0.537279	0.225409	16	2.38357	5.6814	0.0318551	14	0.979747	BDNF-AS
ENSG00000281360.1	-0.537277	0.22541	16	-2.38356	5.68134	0.0318558	14	0.979747	AC128709.2
ENSG00000185219.15	-0.53682	0.225487	16	-2.38071	5.66777	0.0320297	14	0.979747	ZNF445
ENSG00000134748.12	0.536795	0.225492	16	2.38055	5.66702	0.0320394	14	0.979747	PRPF38A
ENSG00000154330.12	-0.536784	0.225494	16	-2.38049	5.66671	0.0320434	14	0.979747	PGM5
ENSG00000120868.13	-0.536662	0.225514	16	-2.37972	5.66308	0.0320901	14	0.979747	APAF1
ENSG00000239319.3	-0.536588	0.225527	16	-2.37926	5.6609	0.0321183	14	0.979747	RN7SL854P
ENSG00000157570.11	0.536383	0.225562	16	2.37799	5.65484	0.0321966	14	0.979747	TSPAN18
ENSG00000196428.12	-0.536236	0.225587	16	-2.37708	5.65049	0.0322529	14	0.979747	TSC22D2
ENSG00000253372.5	-0.536117	0.225607	16	-2.37633	5.64696	0.0322987	14	0.979747	RP11-44N11.1
ENSG00000144848.10	0.53606	0.225617	16	2.37598	5.64526	0.0323208	14	0.979747	ATG3
ENSG00000272888.5	0.535962	0.225633	16	2.37537	5.64237	0.0323583	14	0.979747	LINC01578
ENSG00000183486.12	-0.535902	0.225643	16	-2.375	5.64062	0.0323812	14	0.979747	MX2
ENSG00000253848.1	-0.535885	0.225646	16	-2.37489	5.6401	0.0323879	14	0.979747	RP11-10N23.5
ENSG00000183386.9	0.535878	0.225647	16	2.37485	5.6399	0.0323906	14	0.979747	FHL3
ENSG00000246877.1	-0.535701	0.225677	16	-2.37375	5.63468	0.0324586	14	0.979747	DNM1P35
ENSG00000170439.6	-0.535559	0.225702	16	-2.37286	5.63047	0.0325137	14	0.979747	METTL7B
ENSG00000166171.12	-0.535552	0.225703	16	-2.37282	5.63027	0.0325163	14	0.979747	DPCD
ENSG00000238058.1	-0.535514	0.225709	16	-2.37258	5.62916	0.0325309	14	0.979747	RP11-432J22.2
ENSG00000258888.1	-0.535514	0.225709	16	-2.37258	5.62915	0.032531	14	0.979747	RP11-326A13.1
ENSG00000258838.5	-0.53541	0.225727	16	-2.37194	5.62608	0.0325712	14	0.979747	ERCC6-PGBD3
ENSG00000131475.6	-0.535359	0.225735	16	-2.37162	5.6246	0.0325906	14	0.979747	VPS25
ENSG00000257735.1	-0.535255	0.225753	16	-2.37098	5.62153	0.0326309	14	0.979747	RP11-370I10.6
ENSG00000238358.2	-0.535067	0.225785	16	-2.36981	5.616	0.0327037	14	0.979747	RP5-1121E10.2
ENSG00000196182.10	0.535051	0.225788	16	2.36971	5.61552	0.03271	14	0.979747	STK40
ENSG00000215190.8	-0.534472	0.225885	16	-2.36612	5.59853	0.0329349	14	0.979747	LINC00680
ENSG00000175595.14	-0.53429	0.225916	16	-2.36499	5.5932	0.0330058	14	0.979747	ERCC4
ENSG00000225643.1	0.534254	0.225922	16	2.36477	5.59212	0.0330201	14	0.979747	RP11-70P17.1
ENSG00000113248.5	-0.534079	0.225952	16	-2.36369	5.58701	0.0330884	14	0.979747	PCDHB15
ENSG00000230062.5	0.534032	0.22596	16	2.3634	5.58564	0.0331067	14	0.979747	ANKRD66
ENSG00000135637.13	-0.533959	0.225972	16	-2.36294	5.5835	0.0331352	14	0.979747	CCDC142
ENSG00000078177.13	0.533915	0.22598	16	2.36267	5.5822	0.0331527	14	0.979747	N4BP2
ENSG00000204542.2	0.533821	0.225996	16	2.36209	5.57945	0.0331896	14	0.979747	C6orf15
ENSG00000224105.2	0.533821	0.225996	16	2.36209	5.57945	0.0331896	14	0.979747	C6orf15
ENSG00000225543.2	0.533821	0.225996	16	2.36209	5.57945	0.0331896	14	0.979747	C6orf15
ENSG00000231624.2	0.533821	0.225996	16	2.36209	5.57945	0.0331896	14	0.979747	C6orf15
ENSG00000255084.1	-0.533768	0.226004	16	-2.36176	5.57789	0.0332104	14	0.979747	RP11-843A23.1
ENSG00000092148.12	-0.533764	0.226005	16	-2.36173	5.57778	0.0332119	14	0.979747	HECTD1
ENSG00000137265.14	-0.53352	0.226046	16	-2.36022	5.57065	0.0333077	14	0.979747	IRF4
ENSG00000259132.1	0.533462	0.226056	16	2.35987	5.56896	0.0333305	14	0.979747	RP11-298I3.5
ENSG00000180532.10	0.533433	0.226061	16	2.35969	5.56814	0.0333416	14	0.979747	ZSCAN4
ENSG00000142046.14	-0.53323	0.226095	16	-2.35843	5.5622	0.0334218	14	0.979747	TMEM91
ENSG00000196663.15	-0.533228	0.226095	16	-2.35842	5.56215	0.0334224	14	0.979747	TECPR2
ENSG00000155313.15	0.532996	0.226134	16	2.35699	5.5554	0.0335138	14	0.979747	USP25
ENSG00000146733.13	0.532972	0.226139	16	2.35684	5.55468	0.0335236	14	0.979747	PSPH
ENSG00000230001.1	-0.532962	0.22614	16	-2.35678	5.55441	0.0335272	14	0.979747	RP11-70J12.1
ENSG00000235058.1	0.532877	0.226154	16	2.35625	5.55194	0.0335608	14	0.979747	ZMYND10-AS1
ENSG00000165410.14	-0.5328	0.226168	16	-2.35577	5.54967	0.0335916	14	0.979747	CFL2
ENSG00000275966.1	-0.53271	0.226183	16	-2.35522	5.54707	0.033627	14	0.979747	RP11-1055B8.9
ENSG00000180667.10	0.532688	0.226186	16	2.35509	5.54643	0.0336357	14	0.979747	YOD1
ENSG00000169245.5	0.532607	0.2262	16	2.35459	5.54408	0.0336677	14	0.979747	CXCL10
ENSG00000164932.12	-0.53255	0.22621	16	-2.35423	5.54241	0.0336905	14	0.979747	CTHRC1
ENSG00000273761.4	-0.53228	0.226255	16	-2.35257	5.53457	0.0337976	14	0.979747	DDX24
ENSG00000103319.11	-0.532155	0.226276	16	-2.3518	5.53096	0.0338471	14	0.979747	EEF2K
ENSG00000261659.2	-0.532092	0.226286	16	-2.35141	5.52914	0.0338722	14	0.979747	LA16c-313D11.12
ENSG00000253925.1	-0.532003	0.226301	16	-2.35086	5.52655	0.0339078	14	0.979747	CTB-178M22.1
ENSG00000236501.5	-0.531995	0.226303	16	-2.35081	5.52632	0.0339108	14	0.979747	AC079305.11
ENSG00000170502.12	-0.531896	0.226319	16	-2.3502	5.52344	0.0339504	14	0.979747	NUDT9
ENSG00000235408.5	-0.531746	0.226345	16	-2.34928	5.51911	0.0340101	14	0.979747	SNORA71B
ENSG00000252010.1	-0.53164	0.226362	16	-2.34862	5.51602	0.0340528	14	0.979747	SCARNA5
ENSG00000166670.9	-0.53149	0.226387	16	-2.3477	5.51171	0.0341125	14	0.979747	MMP10
ENSG00000226380.7	-0.531465	0.226392	16	-2.34755	5.51098	0.0341225	14	0.979747	AC058791.1
ENSG00000237737.5	-0.531458	0.226393	16	-2.3475	5.51077	0.0341254	14	0.979747	DCTN1-AS1
ENSG00000257115.1	0.53131	0.226418	16	2.34659	5.50649	0.0341848	14	0.979747	OR11H12
ENSG00000274401.1	0.531296	0.22642	16	2.34651	5.50609	0.0341904	14	0.979747	ZNRD1-AS1_3
ENSG00000275424.1	0.531296	0.22642	16	2.34651	5.50609	0.0341904	14	0.979747	ZNRD1-AS1_3
ENSG00000276034.1	0.531296	0.22642	16	2.34651	5.50609	0.0341904	14	0.979747	ZNRD1-AS1_3
ENSG00000276594.1	0.531296	0.22642	16	2.34651	5.50609	0.0341904	14	0.979747	ZNRD1-AS1_3
ENSG00000277085.1	0.531296	0.22642	16	2.34651	5.50609	0.0341904	14	0.979747	ZNRD1-AS1_3
ENSG00000278773.1	0.531296	0.22642	16	2.34651	5.50609	0.0341904	14	0.979747	ZNRD1-AS1_3
ENSG00000228459.3	-0.531264	0.226425	16	-2.34631	5.50517	0.0342031	14	0.979747	LINC01546
ENSG00000181929.11	0.531262	0.226426	16	2.34629	5.5051	0.0342041	14	0.979747	PRKAG1
ENSG00000259235.1	-0.531194	0.226437	16	-2.34588	5.50314	0.0342313	14	0.979747	RP11-605F22.2
ENSG00000204843.12	-0.531186	0.226438	16	-2.34583	5.50292	0.0342343	14	0.979747	DCTN1
ENSG00000147099.19	0.530937	0.22648	16	2.3443	5.49574	0.0343344	14	0.979747	HDAC8
ENSG00000268266.1	-0.530588	0.226539	16	-2.34215	5.48568	0.034475	14	0.979747	AC003005.2
ENSG00000113212.6	-0.530587	0.226539	16	-2.34215	5.48566	0.0344753	14	0.979747	PCDHB7
ENSG00000177030.16	-0.530587	0.226539	16	-2.34215	5.48565	0.0344754	14	0.979747	DEAF1
ENSG00000109046.14	-0.530577	0.22654	16	-2.34209	5.48538	0.0344793	14	0.979747	WSB1
ENSG00000274129.4	0.530566	0.226542	16	2.34202	5.48504	0.0344841	14	0.979747	TSEN34
ENSG00000138834.12	-0.530452	0.226561	16	-2.34131	5.48175	0.0345301	14	0.979747	MAPK8IP3
ENSG00000257683.1	-0.530403	0.22657	16	-2.34102	5.48036	0.0345497	14	0.979747	RP11-110L15.2
ENSG00000103415.11	-0.530379	0.226573	16	-2.34087	5.47968	0.0345592	14	0.979747	HMOX2
ENSG00000277424.4	-0.530379	0.226573	16	-2.34087	5.47968	0.0345592	14	0.979747	HMOX2
ENSG00000071051.13	0.530305	0.226586	16	2.34042	5.47754	0.0345893	14	0.979747	NCK2
ENSG00000029534.19	-0.530199	0.226604	16	-2.33977	5.4745	0.0346321	14	0.979747	ANK1
ENSG00000025434.18	0.530103	0.22662	16	2.33917	5.47173	0.0346712	14	0.979747	NR1H3
ENSG00000197272.2	0.529995	0.226638	16	2.33851	5.46865	0.0347148	14	0.979747	IL27
ENSG00000204814.5	-0.529825	0.226666	16	-2.33747	5.46377	0.0347837	14	0.979747	RP11-160N1.10
ENSG00000169306.9	-0.529823	0.226666	16	-2.33746	5.46371	0.0347846	14	0.979747	IL1RAPL1
ENSG00000280273.1	-0.529768	0.226676	16	-2.33712	5.46213	0.0348069	14	0.979747	AF131216.1
ENSG00000277401.4	0.529694	0.226688	16	2.33667	5.46001	0.0348371	14	0.979747	TJP1
ENSG00000185621.11	-0.529693	0.226688	16	-2.33666	5.45996	0.0348377	14	0.979747	LMLN
ENSG00000273071.1	0.529621	0.2267	16	2.33622	5.45791	0.0348669	14	0.979747	RP11-337C18.10
ENSG00000281383.1	-0.529599	0.226704	16	-2.33608	5.45727	0.0348759	14	0.979747	CH507-513H4.5
ENSG00000207524.1	0.529557	0.226711	16	2.33582	5.45608	0.0348929	14	0.979747	RNU6-33P
ENSG00000103199.13	-0.529428	0.226732	16	-2.33503	5.45238	0.0349454	14	0.979747	ZNF500
ENSG00000277510.1	-0.52942	0.226734	16	-2.33499	5.45216	0.0349486	14	0.979747	Metazoa_SRP
ENSG00000224897.6	-0.528985	0.226806	16	-2.33232	5.43973	0.0351263	14	0.979747	POT1-AS1
ENSG00000196636.7	-0.528956	0.226811	16	-2.33214	5.43888	0.0351384	14	0.979747	SDHAF3
ENSG00000278261.1	0.528914	0.226818	16	2.33189	5.43769	0.0351554	14	0.979747	SNORD1A
ENSG00000225269.2	-0.52889	0.226822	16	-2.33174	5.437	0.0351653	14	0.979747	LINC00705
ENSG00000233847.1	-0.528847	0.226829	16	-2.33148	5.43579	0.0351827	14	0.979747	AC104113.3
ENSG00000225969.1	-0.528798	0.226837	16	-2.33118	5.4344	0.0352027	14	0.979747	ABHD11-AS1
ENSG00000279983.1	-0.528635	0.226865	16	-2.33018	5.42973	0.0352698	14	0.979747	CH17-140K24.8
ENSG00000256672.1	-0.528588	0.226872	16	-2.32989	5.42839	0.0352891	14	0.979747	RP11-218M22.2
ENSG00000163009.8	0.528566	0.226876	16	2.32976	5.42778	0.0352979	14	0.979747	C2orf48
ENSG00000177191.2	-0.528449	0.226895	16	-2.32904	5.42445	0.035346	14	0.979747	B3GNT8
ENSG00000118762.7	-0.528399	0.226904	16	-2.32873	5.423	0.0353668	14	0.979747	PKD2
ENSG00000171388.11	-0.528382	0.226907	16	-2.32863	5.42254	0.0353735	14	0.979747	APLN
ENSG00000167258.13	-0.528316	0.226918	16	-2.32823	5.42066	0.0354007	14	0.979747	CDK12
ENSG00000006638.11	-0.528237	0.226931	16	-2.32774	5.41839	0.0354335	14	0.979747	TBXA2R
ENSG00000224825.2	-0.528167	0.226942	16	-2.32732	5.41641	0.0354622	14	0.979747	RORB-AS1
ENSG00000110841.13	-0.528156	0.226944	16	-2.32725	5.41609	0.0354668	14	0.979747	PPFIBP1
ENSG00000275832.4	-0.527882	0.22699	16	-2.32557	5.4083	0.0355799	14	0.979747	ARHGAP23
ENSG00000162368.13	0.527854	0.226994	16	2.32541	5.40751	0.0355914	14	0.979747	CMPK1
ENSG00000264275.1	-0.527705	0.227019	16	-2.3245	5.40329	0.0356529	14	0.979747	RN7SL753P
ENSG00000226784.2	-0.527489	0.227055	16	-2.32318	5.39715	0.0357424	14	0.979747	PGAM4
ENSG00000223547.9	-0.52744	0.227063	16	-2.32288	5.39577	0.0357627	14	0.979747	ZNF844
ENSG00000163806.15	-0.527257	0.227093	16	-2.32176	5.39057	0.0358388	14	0.979747	SPDYA
ENSG00000153561.12	0.527255	0.227094	16	2.32175	5.39053	0.0358395	14	0.979747	RMND5A
ENSG00000141646.13	-0.527184	0.227106	16	-2.32132	5.38851	0.0358691	14	0.979747	SMAD4
ENSG00000172428.10	-0.527046	0.227128	16	-2.32047	5.3846	0.0359266	14	0.979747	MYEOV2
ENSG00000217258.2	0.526964	0.227142	16	2.31998	5.38229	0.0359606	14	0.979747	AC007249.3
ENSG00000279118.1	-0.526878	0.227156	16	-2.31945	5.37987	0.0359962	14	0.979747	RP11-517I3.2
ENSG00000132563.15	-0.526869	0.227158	16	-2.3194	5.3796	0.0360001	14	0.979747	REEP2
ENSG00000246090.6	-0.526711	0.227184	16	-2.31844	5.37514	0.036066	14	0.979747	RP11-696N14.1
ENSG00000279339.1	-0.526617	0.2272	16	-2.31786	5.37248	0.0361053	14	0.979747	CTD-2373H9.3
ENSG00000048540.14	-0.526551	0.22721	16	-2.31746	5.37063	0.0361328	14	0.979747	LMO3
ENSG00000205683.11	-0.526457	0.227226	16	-2.31689	5.36798	0.036172	14	0.979747	DPF3
ENSG00000187713.6	-0.52639	0.227237	16	-2.31648	5.36609	0.0362001	14	0.979747	TMEM203
ENSG00000271228.1	-0.526286	0.227254	16	-2.31585	5.36315	0.0362436	14	0.979747	CTC-336P14.1
ENSG00000203999.8	0.526286	0.227254	16	2.31584	5.36314	0.0362439	14	0.979747	LINC01270
ENSG00000228719.1	0.526014	0.227299	16	2.31419	5.35549	0.0363578	14	0.979747	RP5-1119A7.14
ENSG00000141367.11	-0.526007	0.2273	16	-2.31415	5.35528	0.0363609	14	0.979747	CLTC
ENSG00000277675.1	-0.525892	0.227319	16	-2.31345	5.35205	0.0364092	14	0.979747	AC004878.2
ENSG00000278419.1	-0.525888	0.22732	16	-2.31343	5.35195	0.0364107	14	0.979747	RP11-298E9.7
ENSG00000251798.1	0.525626	0.227363	16	2.31183	5.34457	0.0365211	14	0.979747	RNU6-863P
ENSG00000205339.9	0.525609	0.227366	16	2.31173	5.34408	0.0365285	14	0.979747	IPO7
ENSG00000228714.2	-0.52556	0.227374	16	-2.31143	5.34272	0.0365489	14	0.979747	RP11-284G10.1
ENSG00000153914.15	-0.525544	0.227377	16	-2.31133	5.34226	0.0365557	14	0.979747	SREK1
ENSG00000099957.16	-0.525495	0.227385	16	-2.31104	5.34088	0.0365764	14	0.979747	P2RX6
ENSG00000178522.14	-0.525458	0.227391	16	-2.31081	5.33986	0.0365918	14	0.979747	AMBN
ENSG00000266598.1	-0.52535	0.227409	16	-2.31016	5.33683	0.0366374	14	0.979747	RP11-583F2.5
ENSG00000269486.2	-0.525341	0.22741	16	-2.3101	5.33657	0.0366412	14	0.979747	CTC-360G5.9
ENSG00000150316.11	-0.525171	0.227438	16	-2.30907	5.3318	0.0367132	14	0.979747	CWC15
ENSG00000253973.2	0.525166	0.227439	16	2.30904	5.33165	0.0367154	14	0.979747	RP11-467K18.2
ENSG00000252308.1	-0.52514	0.227444	16	-2.30888	5.33093	0.0367263	14	0.979747	AC011738.1
ENSG00000171462.14	-0.525105	0.227449	16	-2.30867	5.32995	0.0367412	14	0.979747	DLK2
ENSG00000280544.1	-0.524958	0.227474	16	-2.30777	5.32582	0.0368035	14	0.979747	AC107081.1
ENSG00000023445.13	0.524898	0.227483	16	2.30741	5.32415	0.0368289	14	0.979747	BIRC3
ENSG00000228308.1	-0.524858	0.22749	16	-2.30717	5.32304	0.0368457	14	0.979747	LINC01209
ENSG00000267760.1	-0.524689	0.227518	16	-2.30614	5.3183	0.0369175	14	0.979747	CTC-565M22.1
ENSG00000128052.8	0.52461	0.227531	16	2.30567	5.3161	0.0369509	14	0.979747	KDR
ENSG00000277800.3	-0.524576	0.227536	16	-2.30546	5.31515	0.0369654	14	0.979747	TBX22
ENSG00000197587.10	0.524564	0.227538	16	2.30539	5.31481	0.0369706	14	0.979747	DMBX1
ENSG00000143493.12	0.524536	0.227543	16	2.30522	5.31402	0.0369826	14	0.979747	INTS7
ENSG00000136535.14	-0.524434	0.22756	16	-2.3046	5.31116	0.0370261	14	0.979747	TBR1
ENSG00000161204.11	-0.524273	0.227586	16	-2.30362	5.30667	0.0370947	14	0.979747	ABCF3
ENSG00000253058.1	0.524253	0.22759	16	2.3035	5.30611	0.0371032	14	0.979747	RNA5SP437
ENSG00000275560.1	-0.524191	0.2276	16	-2.30312	5.30438	0.0371297	14	0.979747	RP11-180M15.7
ENSG00000170255.7	0.524095	0.227616	16	2.30254	5.30171	0.0371705	14	0.979747	MRGPRX1
ENSG00000177646.17	-0.524043	0.227624	16	-2.30223	5.30027	0.0371925	14	0.979747	ACAD9
ENSG00000235865.2	-0.524016	0.227629	16	-2.30207	5.29951	0.0372042	14	0.979747	GSN-AS1
ENSG00000267568.6	-0.524015	0.227629	16	-2.30206	5.29949	0.0372045	14	0.979747	RP11-87G24.3
ENSG00000261652.2	0.523872	0.227652	16	2.30119	5.29549	0.0372659	14	0.979747	C15orf65
ENSG00000146938.14	-0.523798	0.227664	16	-2.30075	5.29344	0.0372973	14	0.979747	NLGN4X
ENSG00000274109.2	0.523629	0.227692	16	2.29972	5.28872	0.03737	14	0.979747	HNRNPCL2
ENSG00000275774.2	0.523629	0.227692	16	2.29972	5.28872	0.03737	14	0.979747	HNRNPCL2
ENSG00000269920.1	-0.523567	0.227702	16	-2.29935	5.287	0.0373965	14	0.979747	RP11-690P14.4
ENSG00000147905.17	0.523566	0.227703	16	2.29934	5.28696	0.0373971	14	0.979747	ZCCHC7
ENSG00000182798.10	-0.5233	0.227746	16	-2.29773	5.27956	0.0375113	14	0.979747	MAGEB17
ENSG00000205837.7	0.523209	0.227761	16	2.29718	5.27704	0.0375504	14	0.979747	LINC00487
ENSG00000227848.1	-0.523096	0.22778	16	-2.2965	5.2739	0.0375991	14	0.979747	SUCLA2-AS1
ENSG00000248329.5	-0.522746	0.227837	16	-2.29439	5.26421	0.0377498	14	0.979747	APELA
ENSG00000183621.15	0.522726	0.22784	16	2.29426	5.26363	0.0377588	14	0.979747	ZNF438
ENSG00000277429.4	-0.522719	0.227842	16	-2.29422	5.26345	0.0377617	14	0.979747	SERF1B
ENSG00000224721.1	0.522675	0.227849	16	2.29396	5.26223	0.0377807	14	0.979747	AC007182.6
ENSG00000265489.1	-0.522666	0.22785	16	-2.2939	5.26197	0.0377847	14	0.979747	RP11-1090M7.1
ENSG00000154743.17	-0.522506	0.227876	16	-2.29294	5.25757	0.0378536	14	0.979747	TSEN2
ENSG00000268458.1	-0.522492	0.227879	16	-2.29285	5.25717	0.0378597	14	0.979747	CTC-471J1.9
ENSG00000197992.6	0.522471	0.227882	16	2.29272	5.25658	0.0378689	14	0.979747	CLEC9A
ENSG00000146678.9	-0.522438	0.227888	16	-2.29252	5.25566	0.0378834	14	0.979747	IGFBP1
ENSG00000281346.1	-0.522369	0.227899	16	-2.29211	5.25375	0.0379133	14	0.979747	Metazoa_SRP
ENSG00000138769.10	-0.522155	0.227934	16	-2.29081	5.24783	0.0380062	14	0.979747	CDKL2
ENSG00000274021.1	-0.522102	0.227943	16	-2.2905	5.24637	0.0380291	14	0.979747	RP11-823E8.3
ENSG00000111727.11	-0.522093	0.227944	16	-2.29044	5.24612	0.0380331	14	0.979747	HCFC2
ENSG00000196700.7	-0.521996	0.22796	16	-2.28986	5.24345	0.038075	14	0.979747	ZNF512B
ENSG00000280303.2	-0.521803	0.227991	16	-2.2887	5.23813	0.038159	14	0.979747	ERICD
ENSG00000136986.9	-0.52179	0.227994	16	-2.28862	5.23777	0.0381646	14	0.979747	DERL1
ENSG00000126368.5	0.52169	0.22801	16	2.28801	5.235	0.0382084	14	0.979747	NR1D1
ENSG00000233438.1	-0.521664	0.228014	16	-2.28786	5.23428	0.0382198	14	0.979747	AC109829.1
ENSG00000146729.9	0.521645	0.228017	16	2.28774	5.23376	0.038228	14	0.979747	GBAS
ENSG00000166181.12	0.521632	0.228019	16	2.28766	5.2334	0.0382337	14	0.979747	API5
ENSG00000146757.13	-0.521629	0.22802	16	-2.28765	5.23334	0.0382347	14	0.979747	ZNF92
ENSG00000128709.11	-0.521605	0.228024	16	-2.2875	5.23268	0.0382452	14	0.979747	HOXD9
ENSG00000131263.12	0.521593	0.228026	16	2.28743	5.23234	0.0382505	14	0.979747	RLIM
ENSG00000266936.1	-0.521547	0.228033	16	-2.28715	5.23106	0.0382708	14	0.979747	CTC-215O4.4
ENSG00000260425.1	-0.521495	0.228042	16	-2.28684	5.22963	0.0382935	14	0.979747	LA16c-316G12.2
ENSG00000257718.1	0.521473	0.228045	16	2.28671	5.22904	0.0383028	14	0.979747	RP11-396F22.1
ENSG00000266994.1	-0.521443	0.22805	16	-2.28653	5.2282	0.0383161	14	0.979747	RP11-127I20.7
ENSG00000171649.11	-0.521127	0.228102	16	-2.28462	5.21949	0.0384545	14	0.979747	ZIK1
ENSG00000101152.10	-0.521121	0.228103	16	-2.28459	5.21933	0.0384571	14	0.979747	DNAJC5
ENSG00000221938.3	0.521077	0.22811	16	2.28432	5.21813	0.0384762	14	0.979747	OR2A14
ENSG00000254686.2	0.520915	0.228136	16	2.28335	5.21368	0.0385473	14	0.979747	RP1-276E15.1
ENSG00000260978.1	0.520839	0.228149	16	2.28289	5.2116	0.0385805	14	0.979747	MKRN3-AS1
ENSG00000163444.11	0.520837	0.228149	16	2.28288	5.21153	0.0385816	14	0.979747	TMEM183A
ENSG00000147100.9	-0.520723	0.228168	16	-2.28219	5.2084	0.0386318	14	0.979747	SLC16A2
ENSG00000167394.12	-0.520573	0.228192	16	-2.28129	5.20429	0.0386976	14	0.979747	ZNF668
ENSG00000206791.1	0.520524	0.2282	16	2.281	5.20296	0.038719	14	0.979747	RNU1-129P
ENSG00000269051.5	-0.520496	0.228205	16	-2.28083	5.20217	0.0387317	14	0.979747	CTD-2245F17.3
ENSG00000255561.6	-0.520414	0.228218	16	-2.28034	5.19994	0.0387675	14	0.979747	FDXACB1
ENSG00000235659.1	-0.520379	0.228224	16	-2.28013	5.19898	0.0387829	14	0.979747	RP11-374M1.5
ENSG00000207207.1	0.520143	0.228262	16	2.27871	5.1925	0.0388873	14	0.979747	Y_RNA
ENSG00000257261.5	0.520129	0.228265	16	2.27862	5.19213	0.0388934	14	0.979747	RP11-96H19.1
ENSG00000230368.2	-0.520026	0.228281	16	-2.278	5.1893	0.0389391	14	0.979747	FAM41C
ENSG00000223475.1	0.520019	0.228282	16	2.27796	5.18911	0.0389421	14	0.979747	RP11-310H4.1
ENSG00000226519.1	0.520017	0.228283	16	2.27795	5.18906	0.0389429	14	0.979747	LINC00390
ENSG00000252453.2	0.51993	0.228297	16	2.27743	5.18667	0.0389816	14	0.979747	AC015971.1
ENSG00000229075.1	0.519907	0.228301	16	2.27729	5.18607	0.0389914	14	0.979747	XXbac-BPG299F13.14
ENSG00000100568.10	-0.519763	0.228324	16	-2.27643	5.18212	0.0390554	14	0.979747	VTI1B
ENSG00000163939.18	-0.519712	0.228332	16	-2.27612	5.18073	0.0390779	14	0.979747	PBRM1
ENSG00000100413.16	-0.51968	0.228338	16	-2.27593	5.17984	0.0390923	14	0.979747	POLR3H
ENSG00000182333.14	0.519676	0.228338	16	2.2759	5.17973	0.0390942	14	0.979747	LIPF
ENSG00000024422.11	-0.519609	0.228349	16	-2.2755	5.1779	0.0391239	14	0.979747	EHD2
ENSG00000278622.4	0.519603	0.22835	16	2.27547	5.17774	0.0391265	14	0.979747	TSEN34
ENSG00000109794.13	-0.519594	0.228352	16	-2.27541	5.17749	0.0391305	14	0.979747	FAM149A
ENSG00000253731.2	-0.519588	0.228352	16	-2.27538	5.17734	0.0391329	14	0.979747	PCDHGA6
ENSG00000060749.14	0.519582	0.228354	16	2.27534	5.17717	0.0391358	14	0.979747	QSER1
ENSG00000206489.9	-0.519566	0.228356	16	-2.27525	5.17675	0.0391426	14	0.979747	PPP1R10
ENSG00000225857.5	-0.519511	0.228365	16	-2.27491	5.17523	0.0391673	14	0.979747	RP11-46A10.2
ENSG00000125804.13	-0.519426	0.228379	16	-2.27441	5.17292	0.0392049	14	0.979747	FAM182A
ENSG00000253376.1	-0.51937	0.228388	16	-2.27407	5.17139	0.03923	14	0.979747	RP11-44D19.1
ENSG00000260310.1	-0.519292	0.228401	16	-2.2736	5.16927	0.0392645	14	0.979747	RP11-27M24.2
ENSG00000236336.1	-0.519212	0.228414	16	-2.27312	5.16708	0.0393002	14	0.979747	RP3-430A16.1
ENSG00000264580.1	-0.519125	0.228428	16	-2.2726	5.16471	0.039339	14	0.979747	MIR5692B
ENSG00000058799.13	0.519039	0.228442	16	2.27208	5.16236	0.0393775	14	0.979747	YIPF1
ENSG00000241818.1	-0.519002	0.228448	16	-2.27186	5.16136	0.0393938	14	0.979747	RP11-1000B6.2
ENSG00000199266.1	-0.518999	0.228448	16	-2.27184	5.16128	0.0393953	14	0.979747	SNORA60
ENSG00000235426.2	-0.518976	0.228452	16	-2.27171	5.16064	0.0394056	14	0.979747	RP11-342M3.5
ENSG00000183520.11	0.518921	0.228461	16	2.27138	5.15915	0.0394301	14	0.979747	UTP11L
ENSG00000279335.1	-0.518891	0.228466	16	-2.2712	5.15834	0.0394434	14	0.979747	AC009977.1
ENSG00000259245.1	0.518869	0.228469	16	2.27107	5.15775	0.039453	14	0.979747	RP11-684B21.1
ENSG00000169764.14	0.518835	0.228475	16	2.27086	5.15682	0.0394684	14	0.979747	UGP2
ENSG00000272872.1	0.518803	0.22848	16	2.27067	5.15596	0.0394825	14	0.979747	LL22NC03-N14H11.1
ENSG00000259234.5	0.518776	0.228484	16	2.27051	5.15522	0.0394947	14	0.979747	ANKRD34C-AS1
ENSG00000153071.14	-0.51871	0.228495	16	-2.27012	5.15343	0.039524	14	0.979747	DAB2
ENSG00000166592.11	0.518496	0.22853	16	2.26884	5.14762	0.0396199	14	0.979747	RRAD
ENSG00000231156.1	-0.518457	0.228536	16	-2.2686	5.14655	0.0396375	14	0.979747	AC093702.1
ENSG00000038295.7	-0.51843	0.228541	16	-2.26844	5.1458	0.0396498	14	0.979747	TLL1
ENSG00000203737.3	-0.518377	0.228549	16	-2.26812	5.14437	0.0396735	14	0.979747	GPR52
ENSG00000107862.4	-0.518358	0.228552	16	-2.26801	5.14386	0.0396818	14	0.979747	GBF1
ENSG00000278750.1	-0.518268	0.228567	16	-2.26747	5.14141	0.0397225	14	0.979747	AC099676.1
ENSG00000170006.11	0.518242	0.228571	16	2.26731	5.14071	0.0397341	14	0.979747	TMEM154
ENSG00000196230.12	-0.518216	0.228575	16	-2.26716	5.14	0.0397458	14	0.979747	TUBB
ENSG00000224156.10	-0.518216	0.228575	16	-2.26716	5.14	0.0397458	14	0.979747	TUBB
ENSG00000229684.10	-0.518216	0.228575	16	-2.26716	5.14	0.0397458	14	0.979747	TUBB
ENSG00000232421.10	-0.518216	0.228575	16	-2.26716	5.14	0.0397458	14	0.979747	TUBB
ENSG00000232575.10	-0.518216	0.228575	16	-2.26716	5.14	0.0397458	14	0.979747	TUBB
ENSG00000235067.10	-0.518216	0.228575	16	-2.26716	5.14	0.0397458	14	0.979747	TUBB
ENSG00000137975.7	-0.518182	0.228581	16	-2.26696	5.1391	0.0397607	14	0.979747	CLCA2
ENSG00000222389.1	-0.518054	0.228601	16	-2.26619	5.13561	0.0398185	14	0.979747	RNU2-28P
ENSG00000144029.11	0.518043	0.228603	16	2.26612	5.13532	0.0398233	14	0.979747	MRPS5
ENSG00000274885.1	-0.517974	0.228614	16	-2.26571	5.13345	0.0398544	14	0.979747	RP11-268P4.6
ENSG00000273709.1	-0.517921	0.228623	16	-2.2654	5.13202	0.0398782	14	0.979747	U2
ENSG00000274062.1	-0.517921	0.228623	16	-2.2654	5.13202	0.0398782	14	0.979747	U2
ENSG00000274432.1	-0.517921	0.228623	16	-2.2654	5.13202	0.0398782	14	0.979747	U2
ENSG00000274585.1	-0.517921	0.228623	16	-2.2654	5.13202	0.0398782	14	0.979747	RNU2-1
ENSG00000274862.1	-0.517921	0.228623	16	-2.2654	5.13202	0.0398782	14	0.979747	U2
ENSG00000275219.1	-0.517921	0.228623	16	-2.2654	5.13202	0.0398782	14	0.979747	U2
ENSG00000275616.1	-0.517921	0.228623	16	-2.2654	5.13202	0.0398782	14	0.979747	U2
ENSG00000276596.1	-0.517921	0.228623	16	-2.2654	5.13202	0.0398782	14	0.979747	U2
ENSG00000277903.1	-0.517921	0.228623	16	-2.2654	5.13202	0.0398782	14	0.979747	U2
ENSG00000278048.1	-0.517921	0.228623	16	-2.2654	5.13202	0.0398782	14	0.979747	U2
ENSG00000278591.1	-0.517921	0.228623	16	-2.2654	5.13202	0.0398782	14	0.979747	U2
ENSG00000231970.1	-0.517829	0.228638	16	-2.26485	5.12953	0.0399197	14	0.979747	RP11-452K12.7
ENSG00000233797.1	0.517771	0.228647	16	2.2645	5.12794	0.0399461	14	0.979747	UFL1-AS1
ENSG00000221949.5	-0.517686	0.228661	16	-2.26399	5.12565	0.0399843	14	0.979747	LINC01465
ENSG00000277578.1	-0.517633	0.22867	16	-2.26367	5.12421	0.0400083	14	0.979747	Metazoa_SRP
ENSG00000175087.9	0.517528	0.228686	16	2.26305	5.12139	0.0400554	14	0.979747	PDIK1L
ENSG00000150433.9	-0.517484	0.228694	16	-2.26278	5.12019	0.0400753	14	0.979747	TMEM218
ENSG00000249437.7	-0.517476	0.228695	16	-2.26273	5.11997	0.0400791	14	0.979747	NAIP
ENSG00000282041.1	-0.517416	0.228705	16	-2.26238	5.11835	0.0401061	14	0.979747	CTA-286B10.8
ENSG00000231714.1	-0.517241	0.228733	16	-2.26134	5.11364	0.0401851	14	0.979747	RP11-476H20.1
ENSG00000231609.5	-0.517216	0.228737	16	-2.26118	5.11295	0.0401968	14	0.979747	AC009501.4
ENSG00000128594.7	-0.517182	0.228742	16	-2.26098	5.11204	0.040212	14	0.979747	LRRC4
ENSG00000267263.1	-0.517085	0.228758	16	-2.2604	5.10941	0.0402561	14	0.979747	RP11-75C10.7
ENSG00000279525.1	-0.517063	0.228762	16	-2.26027	5.10881	0.0402662	14	0.979747	GS1-306C12.1
ENSG00000175414.6	-0.517041	0.228765	16	-2.26014	5.10822	0.0402761	14	0.979747	ARL10
ENSG00000260793.2	-0.516975	0.228776	16	-2.25975	5.10645	0.040306	14	0.979747	RP5-882C2.2
ENSG00000224342.1	-0.516856	0.228795	16	-2.25904	5.10325	0.0403598	14	0.979747	AC007879.1
ENSG00000072849.10	-0.516722	0.228817	16	-2.25824	5.09965	0.0404207	14	0.979747	DERL2
ENSG00000222482.1	-0.516679	0.228824	16	-2.25798	5.09847	0.0404406	14	0.979747	AC005071.1
ENSG00000115649.15	-0.51667	0.228825	16	-2.25793	5.09823	0.0404447	14	0.979747	CNPPD1
ENSG00000139797.7	-0.516383	0.228871	16	-2.25622	5.09052	0.0405752	14	0.979747	RNF113B
ENSG00000251279.1	-0.516218	0.228898	16	-2.25523	5.08607	0.0406507	14	0.979747	CTC-436P18.1
ENSG00000231421.7	-0.516215	0.228898	16	-2.25521	5.08599	0.0406522	14	0.979747	AC006050.2
ENSG00000207508.1	0.516091	0.228918	16	2.25448	5.08267	0.0407087	14	0.979747	RNU6-1237P
ENSG00000228873.1	0.516001	0.228933	16	2.25394	5.08025	0.0407498	14	0.979747	AC012307.2
ENSG00000172270.18	-0.515804	0.228964	16	-2.25277	5.07497	0.04084	14	0.979747	BSG
ENSG00000278700.1	-0.515697	0.228982	16	-2.25213	5.07209	0.0408892	14	0.979747	Metazoa_SRP
ENSG00000113734.17	0.515525	0.229009	16	2.25111	5.06749	0.0409681	14	0.979747	BNIP1
ENSG00000272663.1	-0.515438	0.229023	16	-2.25059	5.06517	0.041008	14	0.979747	RP11-191L17.1
ENSG00000280202.1	-0.515357	0.229036	16	-2.25011	5.06301	0.0410452	14	0.979747	RP5-1180D12.1
ENSG00000259611.1	-0.51523	0.229057	16	-2.24935	5.0596	0.0411039	14	0.979747	LINC01582
ENSG00000100575.13	0.515218	0.229059	16	2.24928	5.05927	0.0411096	14	0.979747	TIMM9
ENSG00000172954.13	-0.515176	0.229065	16	-2.24903	5.05815	0.0411289	14	0.979747	LCLAT1
ENSG00000280295.1	-0.515108	0.229076	16	-2.24863	5.05634	0.04116	14	0.979747	RP11-358B23.6
ENSG00000270174.1	-0.515107	0.229077	16	-2.24862	5.0563	0.0411607	14	0.979747	RP1-256G22.2
ENSG00000062598.17	-0.515071	0.229082	16	-2.24841	5.05536	0.041177	14	0.979747	ELMO2
ENSG00000027697.12	0.515069	0.229083	16	2.2484	5.0553	0.041178	14	0.979747	IFNGR1
ENSG00000268516.2	-0.515068	0.229083	16	-2.24839	5.05526	0.0411786	14	0.979747	CTD-3138B18.5
ENSG00000090266.12	-0.515044	0.229087	16	-2.24825	5.05463	0.0411896	14	0.979747	NDUFB2
ENSG00000243300.2	0.515028	0.229089	16	2.24816	5.0542	0.0411969	14	0.979747	LINC00359
ENSG00000166863.11	0.514994	0.229095	16	2.24796	5.0533	0.0412125	14	0.979747	TAC3
ENSG00000281630.2	-0.51498	0.229097	16	-2.24787	5.05291	0.0412192	14	0.979747	MUC20
ENSG00000074276.10	-0.514943	0.229103	16	-2.24765	5.05192	0.0412363	14	0.979747	CDHR2
ENSG00000204421.2	-0.514899	0.22911	16	-2.24739	5.05075	0.0412567	14	0.979747	LY6G6C
ENSG00000228250.2	-0.514899	0.22911	16	-2.24739	5.05075	0.0412567	14	0.979747	LY6G6C
ENSG00000228859.2	-0.514899	0.22911	16	-2.24739	5.05075	0.0412567	14	0.979747	LY6G6C
ENSG00000235452.2	-0.514899	0.22911	16	-2.24739	5.05075	0.0412567	14	0.979747	LY6G6C
ENSG00000236183.2	-0.514899	0.22911	16	-2.24739	5.05075	0.0412567	14	0.979747	LY6G6C
ENSG00000279425.1	-0.514844	0.229119	16	-2.24706	5.04928	0.041282	14	0.979747	CTD-2017D11.2
ENSG00000259244.1	-0.514727	0.229138	16	-2.24636	5.04615	0.0413362	14	0.979747	RP11-182J1.12
ENSG00000058673.15	0.514639	0.229152	16	2.24584	5.04381	0.0413769	14	0.979747	ZC3H11A
ENSG00000125730.16	0.51463	0.229153	16	2.24579	5.04358	0.041381	14	0.979747	C3
ENSG00000274670.1	-0.514606	0.229157	16	-2.24565	5.04295	0.0413918	14	0.979747	RP13-820C6.4
ENSG00000145050.15	-0.514502	0.229174	16	-2.24503	5.04017	0.0414402	14	0.979747	MANF
ENSG00000127588.4	-0.51449	0.229176	16	-2.24496	5.03985	0.0414457	14	0.979747	GNG13
ENSG00000249685.1	0.514455	0.229181	16	2.24475	5.03891	0.0414621	14	0.979747	RP11-360F5.3
ENSG00000162819.11	0.514408	0.229189	16	2.24447	5.03765	0.041484	14	0.979747	BROX
ENSG00000168612.4	-0.514383	0.229193	16	-2.24433	5.037	0.0414953	14	0.979747	ZSWIM1
ENSG00000275559.1	-0.514344	0.229199	16	-2.24409	5.03595	0.0415136	14	0.979747	DLEU2_6
ENSG00000237579.2	-0.514341	0.229199	16	-2.24408	5.03589	0.0415147	14	0.979747	LINC01514
ENSG00000124120.10	-0.514257	0.229213	16	-2.24358	5.03364	0.041554	14	0.979747	TTPAL
ENSG00000169155.9	0.514227	0.229218	16	2.2434	5.03285	0.0415678	14	0.979747	ZBTB43
ENSG00000230500.1	-0.51421	0.22922	16	-2.2433	5.03238	0.0415759	14	0.979747	MKX-AS1
ENSG00000264079.2	-0.514165	0.229228	16	-2.24303	5.0312	0.0415966	14	0.979747	AC009127.1
ENSG00000275967.1	0.514078	0.229242	16	2.24252	5.02888	0.041637	14	0.979747	MIR6880
ENSG00000226445.1	-0.513897	0.229271	16	-2.24144	5.02406	0.0417215	14	0.979747	XXyac-YX65C7_A.2
ENSG00000262334.6	0.513802	0.229286	16	2.24088	5.02156	0.0417654	14	0.979747	RPH3AL
ENSG00000168792.4	-0.513769	0.229291	16	-2.24068	5.02067	0.041781	14	0.979747	ABHD15
ENSG00000197958.12	0.51369	0.229304	16	2.24021	5.01856	0.041818	14	0.979747	RPL12
ENSG00000174007.7	-0.513612	0.229316	16	-2.23975	5.01649	0.0418544	14	0.979747	CEP19
ENSG00000235131.1	-0.513462	0.22934	16	-2.23886	5.01251	0.0419245	14	0.979747	RP5-1092A11.2
ENSG00000275924.1	-0.513148	0.22939	16	-2.23701	5.00421	0.0420711	14	0.979747	MIR6807
ENSG00000106153.12	0.513048	0.229406	16	2.23642	5.00156	0.0421182	14	0.979747	CHCHD2
ENSG00000128510.10	-0.513002	0.229414	16	-2.23615	5.00035	0.0421396	14	0.979747	CPA4
ENSG00000273253.2	-0.512891	0.229431	16	-2.23549	4.9974	0.042192	14	0.979747	RP3-402G11.26
ENSG00000180354.15	-0.512877	0.229434	16	-2.2354	4.99703	0.0421986	14	0.979747	MTURN
ENSG00000224532.2	-0.512791	0.229447	16	-2.2349	4.99477	0.0422387	14	0.979747	RP3-470L22.1
ENSG00000253024.1	-0.512722	0.229458	16	-2.23449	4.99294	0.0422712	14	0.979747	RNU6-1238P
ENSG00000185551.12	-0.512703	0.229461	16	-2.23438	4.99245	0.04228	14	0.979747	NR2F2
ENSG00000237651.6	0.512701	0.229462	16	2.23436	4.99239	0.0422811	14	0.979747	C2orf74
ENSG00000187581.2	0.512638	0.229472	16	2.23399	4.99072	0.0423108	14	0.979747	COX8C
ENSG00000277018.2	0.512638	0.229472	16	2.23399	4.99072	0.0423108	14	0.979747	COX8C
ENSG00000253357.1	-0.512441	0.229503	16	-2.23283	4.98552	0.0424036	14	0.979747	CTB-78F1.2
ENSG00000266401.1	0.512275	0.22953	16	2.23184	4.98113	0.0424821	14	0.979747	RP11-874J12.4
ENSG00000106278.11	-0.512252	0.229533	16	-2.23171	4.98054	0.0424927	14	0.979747	PTPRZ1
ENSG00000279203.1	-0.51208	0.229561	16	-2.2307	4.97601	0.042574	14	0.979747	AC005785.5
ENSG00000197291.8	-0.512018	0.229571	16	-2.23033	4.97437	0.0426033	14	0.979747	RAMP2-AS1
ENSG00000280325.1	0.511922	0.229586	16	2.22976	4.97185	0.0426488	14	0.979747	AC074183.3
ENSG00000279822.1	-0.511875	0.229593	16	-2.22948	4.9706	0.0426713	14	0.979747	RP11-541M12.6
ENSG00000198860.11	0.511864	0.229595	16	2.22942	4.9703	0.0426766	14	0.979747	TSEN15
ENSG00000276802.2	-0.511856	0.229596	16	-2.22937	4.97011	0.0426801	14	0.979747	HERC2
ENSG00000207395.1	0.511741	0.229615	16	2.22869	4.96707	0.0427349	14	0.979747	Y_RNA
ENSG00000225216.6	-0.511331	0.22968	16	-2.22627	4.9563	0.0429296	14	0.979747	AC007362.3
ENSG00000258199.1	-0.51126	0.229691	16	-2.22585	4.95443	0.0429635	14	0.979747	RP11-977G19.5
ENSG00000203721.5	0.511231	0.229696	16	2.22568	4.95367	0.0429772	14	0.979747	LINC00862
ENSG00000177830.17	-0.511169	0.229706	16	-2.22532	4.95205	0.0430067	14	0.979747	CHID1
ENSG00000134982.16	-0.511091	0.229718	16	-2.22486	4.95001	0.0430438	14	0.979747	APC
ENSG00000100399.15	-0.511078	0.22972	16	-2.22479	4.94967	0.0430499	14	0.979747	CHADL
ENSG00000261573.1	-0.510886	0.229751	16	-2.22366	4.94464	0.0431415	14	0.979747	RP11-553K8.5
ENSG00000262237.1	-0.510886	0.229751	16	-2.22366	4.94464	0.0431415	14	0.979747	RP11-553K8.5
ENSG00000104863.11	-0.510839	0.229758	16	-2.22338	4.9434	0.0431642	14	0.979747	LIN7B
ENSG00000053438.8	-0.510586	0.229798	16	-2.22189	4.93677	0.0432853	14	0.979747	NNAT
ENSG00000121680.15	0.510566	0.229802	16	2.22177	4.93626	0.0432946	14	0.979747	PEX16
ENSG00000245008.3	-0.510416	0.229825	16	-2.22089	4.93234	0.0433665	14	0.979747	RP11-744N12.3
ENSG00000261504.1	0.510408	0.229827	16	2.22084	4.93214	0.0433702	14	0.979747	RP11-317P15.4
ENSG00000201420.1	0.510403	0.229827	16	2.22081	4.932	0.0433727	14	0.979747	RNA5SP512
ENSG00000269600.1	-0.510392	0.229829	16	-2.22074	4.9317	0.0433782	14	0.979747	AC016629.3
ENSG00000276237.1	-0.510334	0.229838	16	-2.2204	4.93019	0.0434061	14	0.979747	AP003307.1
ENSG00000265592.2	-0.510317	0.229841	16	-2.2203	4.92974	0.0434142	14	0.979747	RN7SL92P
ENSG00000110484.6	-0.510309	0.229842	16	-2.22026	4.92955	0.0434177	14	0.979747	SCGB2A2
ENSG00000166862.6	-0.510306	0.229843	16	-2.22024	4.92945	0.0434195	14	0.979747	CACNG2
ENSG00000126062.3	-0.510279	0.229847	16	-2.22008	4.92875	0.0434325	14	0.979747	TMEM115
ENSG00000152953.12	-0.510255	0.229851	16	-2.21994	4.92814	0.0434437	14	0.979747	STK32B
ENSG00000206430.8	0.510223	0.229856	16	2.21975	4.92729	0.0434593	14	0.979747	NCR3
ENSG00000225211.6	0.510223	0.229856	16	2.21975	4.92729	0.0434593	14	0.979747	NCR3
ENSG00000236315.6	0.510223	0.229856	16	2.21975	4.92729	0.0434593	14	0.979747	NCR3
ENSG00000236979.6	0.510223	0.229856	16	2.21975	4.92729	0.0434593	14	0.979747	NCR3
ENSG00000237103.6	0.510223	0.229856	16	2.21975	4.92729	0.0434593	14	0.979747	NCR3
ENSG00000166707.10	-0.510043	0.229884	16	-2.21869	4.92259	0.0435458	14	0.979747	ZCCHC18
ENSG00000249725.1	0.50982	0.22992	16	2.21738	4.91677	0.0436533	14	0.979747	RP11-469L4.1
ENSG00000120800.4	-0.509721	0.229935	16	-2.2168	4.91421	0.0437006	14	0.979747	UTP20
ENSG00000130649.9	-0.509655	0.229946	16	-2.21641	4.91248	0.0437326	14	0.979747	CYP2E1
ENSG00000100362.12	0.509554	0.229962	16	2.21582	4.90986	0.0437813	14	0.979747	PVALB
ENSG00000274665.3	0.509554	0.229962	16	2.21582	4.90986	0.0437813	14	0.979747	PVALB
ENSG00000164687.10	-0.509552	0.229962	16	-2.21581	4.90979	0.0437825	14	0.979747	FABP5
ENSG00000065665.20	-0.509468	0.229976	16	-2.21531	4.90761	0.0438231	14	0.979747	SEC61A2
ENSG00000227017.1	-0.50942	0.229983	16	-2.21503	4.90636	0.0438463	14	0.979747	AC007036.6
ENSG00000102468.10	-0.509389	0.229988	16	-2.21485	4.90557	0.043861	14	0.979747	HTR2A
ENSG00000163576.17	-0.509338	0.229996	16	-2.21455	4.90424	0.0438858	14	0.979747	EFHB
ENSG00000260329.1	-0.509305	0.230001	16	-2.21435	4.90337	0.043902	14	0.979747	RP11-412D9.4
ENSG00000228485.1	-0.509221	0.230015	16	-2.21387	4.9012	0.0439423	14	0.979747	GRK5-IT1
ENSG00000224884.1	-0.509197	0.230018	16	-2.21372	4.90056	0.0439542	14	0.979747	AC034187.2
ENSG00000260922.1	-0.509111	0.230032	16	-2.21322	4.89835	0.0439955	14	0.979747	RP11-538I12.3
ENSG00000272446.5	0.509104	0.230033	16	2.21318	4.89817	0.0439989	14	0.979747	RP1-225E12.3
ENSG00000260398.1	-0.509039	0.230043	16	-2.2128	4.89647	0.0440305	14	0.979747	RP11-594N15.3
ENSG00000254501.1	-0.508909	0.230064	16	-2.21204	4.8931	0.0440935	14	0.979747	AP003068.9
ENSG00000104760.16	0.508777	0.230085	16	2.21126	4.88967	0.0441578	14	0.979747	FGL1
ENSG00000186150.4	0.508768	0.230086	16	2.21121	4.88944	0.0441621	14	0.979747	UBL4B
ENSG00000162385.10	0.508561	0.230119	16	2.20999	4.88406	0.0442631	14	0.979747	MAGOH
ENSG00000158113.12	-0.508475	0.230132	16	-2.20949	4.88184	0.0443047	14	0.979747	LRRC43
ENSG00000103222.18	-0.508374	0.230148	16	-2.2089	4.87924	0.0443538	14	0.979747	ABCC1
ENSG00000261038.1	-0.508199	0.230176	16	-2.20787	4.87468	0.0444397	14	0.979747	RP1-149C7.1
ENSG00000139636.15	-0.508081	0.230195	16	-2.20718	4.87164	0.0444972	14	0.979747	LMBR1L
ENSG00000144460.11	-0.507894	0.230224	16	-2.20608	4.86681	0.0445887	14	0.979747	NYAP2
ENSG00000280137.1	-0.507775	0.230243	16	-2.20539	4.86375	0.0446467	14	0.979747	RP11-297C4.6
ENSG00000198034.10	0.507747	0.230247	16	2.20522	4.86302	0.0446606	14	0.979747	RPS4X
ENSG00000203739.3	0.507705	0.230254	16	2.20498	4.86193	0.0446813	14	0.979747	RP11-296O14.3
ENSG00000270823.1	-0.507679	0.230258	16	-2.20482	4.86125	0.0446941	14	0.979747	RP11-2E11.6
ENSG00000166748.12	-0.507551	0.230278	16	-2.20408	4.85796	0.0447568	14	0.979747	AGBL1
ENSG00000146192.14	-0.507468	0.230291	16	-2.20359	4.85582	0.0447975	14	0.979747	FGD2
ENSG00000204764.12	-0.507465	0.230292	16	-2.20357	4.85574	0.0447992	14	0.979747	RANBP17
ENSG00000179111.8	0.507371	0.230306	16	2.20302	4.85332	0.0448453	14	0.979747	HES7
ENSG00000253220.1	-0.507314	0.230315	16	-2.20269	4.85184	0.0448734	14	0.979747	RP11-103H7.2
ENSG00000111981.4	0.507146	0.230342	16	2.20171	4.84753	0.0449559	14	0.979747	ULBP1
ENSG00000125772.12	0.507114	0.230347	16	2.20152	4.8467	0.0449719	14	0.979747	GPCPD1
ENSG00000260646.1	-0.507033	0.23036	16	-2.20105	4.84462	0.0450117	14	0.979747	LA16c-385E7.1
ENSG00000234661.2	-0.506803	0.230396	16	-2.19971	4.8387	0.0451252	14	0.979747	CHL1-AS1
ENSG00000138231.12	-0.506787	0.230398	16	-2.19961	4.83829	0.0451332	14	0.979747	DBR1
ENSG00000126391.13	-0.506786	0.230398	16	-2.19961	4.83828	0.0451333	14	0.979747	FRMD8
ENSG00000253295.1	0.50675	0.230404	16	2.19939	4.83734	0.0451515	14	0.979747	RP11-779O18.1
ENSG00000158292.6	-0.506542	0.230437	16	-2.19819	4.83202	0.045254	14	0.979747	GPR153
ENSG00000217576.7	0.506497	0.230444	16	2.19792	4.83085	0.0452765	14	0.979747	RP11-248G5.8
ENSG00000012983.11	-0.506319	0.230472	16	-2.19688	4.82629	0.0453646	14	0.979747	MAP4K5
ENSG00000204540.10	0.506254	0.230482	16	2.1965	4.82463	0.0453968	14	0.979747	PSORS1C1
ENSG00000127129.9	0.506253	0.230482	16	2.19649	4.82459	0.0453976	14	0.979747	EDN2
ENSG00000237341.1	-0.506247	0.230483	16	-2.19646	4.82444	0.0454003	14	0.979747	SYP-AS1
ENSG00000279769.1	-0.506198	0.230491	16	-2.19618	4.82319	0.0454246	14	0.979747	CH507-42P11.3
ENSG00000275263.1	-0.505843	0.230546	16	-2.1941	4.81409	0.0456013	14	0.979747	RP11-1072A3.4
ENSG00000269968.1	0.505741	0.230562	16	2.19351	4.81149	0.0456519	14	0.979747	RP5-940J5.9
ENSG00000149930.17	-0.505667	0.230574	16	-2.19308	4.8096	0.0456888	14	0.979747	TAOK2
ENSG00000207274.1	-0.50562	0.230581	16	-2.19281	4.80841	0.0457121	14	0.979747	SNORA70
ENSG00000272915.1	0.505523	0.230597	16	2.19224	4.80592	0.0457607	14	0.979747	RP11-62J1.4
ENSG00000187257.14	-0.505517	0.230597	16	-2.19221	4.80577	0.0457637	14	0.979747	RSBN1L
ENSG00000230514.11	-0.505486	0.230602	16	-2.19203	4.80498	0.0457792	14	0.979747	AGER
ENSG00000231268.9	-0.505486	0.230602	16	-2.19203	4.80498	0.0457792	14	0.979747	AGER
ENSG00000176108.9	-0.505414	0.230613	16	-2.19161	4.80315	0.0458149	14	0.979747	CHMP6
ENSG00000083812.11	-0.505386	0.230618	16	-2.19144	4.80242	0.0458291	14	0.979747	ZNF324
ENSG00000119203.13	0.505358	0.230622	16	2.19128	4.80171	0.0458432	14	0.979747	CPSF3
ENSG00000089022.13	0.505271	0.230636	16	2.19077	4.79948	0.0458868	14	0.979747	MAPKAPK5
ENSG00000276482.3	-0.505219	0.230644	16	-2.19047	4.79816	0.0459126	14	0.979747	SLC12A7
ENSG00000261992.2	0.505045	0.230671	16	2.18946	4.79373	0.0459996	14	0.979747	GATAD2B
ENSG00000039537.13	-0.505001	0.230678	16	-2.1892	4.7926	0.046022	14	0.979747	C6
ENSG00000257345.2	-0.504938	0.230688	16	-2.18884	4.791	0.0460533	14	0.979747	RP11-511B23.1
ENSG00000259935.1	-0.504903	0.230693	16	-2.18863	4.79011	0.0460709	14	0.979747	RP11-519C12.1
ENSG00000274529.4	-0.504881	0.230697	16	-2.18851	4.78955	0.0460819	14	0.979747	SEBOX
ENSG00000104883.7	-0.504876	0.230698	16	-2.18848	4.78943	0.0460844	14	0.979747	PEX11G
ENSG00000252637.1	-0.504813	0.230708	16	-2.1881	4.7878	0.0461164	14	0.979747	RNA5SP268
ENSG00000161217.11	-0.504687	0.230727	16	-2.18737	4.7846	0.0461796	14	0.979747	PCYT1A
ENSG00000260498.5	0.5045	0.230756	16	2.18629	4.77986	0.0462735	14	0.979747	RP4-536B24.4
ENSG00000168452.21	-0.50448	0.23076	16	-2.18617	4.77934	0.0462837	14	0.979747	PPT2
ENSG00000274645.1	0.504426	0.230768	16	2.18586	4.77797	0.0463108	14	0.979747	AL353765.1
ENSG00000255874.2	-0.504421	0.230769	16	-2.18583	4.77784	0.0463133	14	0.979747	LINC00346
ENSG00000264441.1	-0.50426	0.230794	16	-2.18489	4.77375	0.0463946	14	0.979747	AC006539.1
ENSG00000173451.6	0.504199	0.230803	16	2.18454	4.77221	0.0464252	14	0.979747	THAP2
ENSG00000270074.1	-0.504135	0.230814	16	-2.18416	4.77057	0.0464577	14	0.979747	RP11-351I21.11
ENSG00000272159.1	-0.504097	0.230819	16	-2.18394	4.76961	0.0464769	14	0.979747	RP11-350N15.6
ENSG00000170955.9	-0.504084	0.230821	16	-2.18387	4.76928	0.0464835	14	0.979747	PRKCDBP
ENSG00000092841.18	-0.503937	0.230844	16	-2.18302	4.76555	0.0465577	14	0.979747	MYL6
ENSG00000218416.4	-0.503841	0.230859	16	-2.18246	4.76312	0.0466063	14	0.979747	PP14571
ENSG00000100890.15	-0.503731	0.230876	16	-2.18182	4.76034	0.0466619	14	0.979747	KIAA0391
ENSG00000273795.1	-0.503724	0.230878	16	-2.18178	4.76017	0.0466653	14	0.979747	AC145212.1
ENSG00000271401.1	-0.503677	0.230885	16	-2.18151	4.75899	0.0466889	14	0.979747	RP11-171I2.3
ENSG00000279622.1	-0.503638	0.230891	16	-2.18128	4.75799	0.0467088	14	0.979747	RP11-254F19.4
ENSG00000221203.1	-0.503622	0.230894	16	-2.18119	4.75757	0.0467173	14	0.979747	MIR1262
ENSG00000273944.1	-0.503613	0.230895	16	-2.18113	4.75735	0.0467218	14	0.979747	RDH13
ENSG00000274418.1	-0.503613	0.230895	16	-2.18113	4.75735	0.0467218	14	0.979747	AC011476.4
ENSG00000274504.1	-0.503613	0.230895	16	-2.18113	4.75735	0.0467218	14	0.979747	AC011476.5
ENSG00000275474.1	-0.503613	0.230895	16	-2.18113	4.75735	0.0467218	14	0.979747	AC011476.8
ENSG00000276341.1	-0.503613	0.230895	16	-2.18113	4.75735	0.0467218	14	0.979747	AC011476.13
ENSG00000276826.1	-0.503613	0.230895	16	-2.18113	4.75735	0.0467218	14	0.979747	AC011476.15
ENSG00000278149.1	-0.503613	0.230895	16	-2.18113	4.75735	0.0467218	14	0.979747	AC011476.20
ENSG00000278284.1	-0.503613	0.230895	16	-2.18113	4.75735	0.0467218	14	0.979747	AC011476.21
ENSG00000249916.1	0.50331	0.230942	16	2.17938	4.7497	0.0468752	14	0.979747	CTD-2280E9.1
ENSG00000198730.7	-0.503281	0.230947	16	-2.17921	4.74895	0.0468903	14	0.979747	CTR9
ENSG00000273471.1	0.503239	0.230953	16	2.17896	4.74789	0.0469117	14	0.979747	RP13-1039J1.4
ENSG00000179363.6	0.50322	0.230956	16	2.17886	4.74741	0.0469212	14	0.979747	TMEM31
ENSG00000165617.14	-0.503107	0.230974	16	-2.1782	4.74456	0.0469788	14	0.979747	DACT1
ENSG00000204482.10	0.503103	0.230974	16	2.17818	4.74445	0.0469809	14	0.979747	LST1
ENSG00000056972.18	0.502994	0.230991	16	2.17754	4.7417	0.0470364	14	0.979747	TRAF3IP2
ENSG00000258819.1	0.502959	0.230997	16	2.17734	4.74082	0.0470541	14	0.979747	RP11-7F17.3
ENSG00000277409.1	0.50294	0.231	16	2.17723	4.74034	0.0470638	14	0.979747	MAMDC2-AS1
ENSG00000234409.6	-0.502887	0.231008	16	-2.17692	4.739	0.0470909	14	0.979747	AC006547.14
ENSG00000164237.8	-0.50287	0.23101	16	-2.17683	4.73858	0.0470993	14	0.979747	CMBL
ENSG00000165323.15	-0.502778	0.231025	16	-2.1763	4.73626	0.0471463	14	0.979747	FAT3
ENSG00000248478.2	0.502728	0.231033	16	2.17601	4.735	0.0471719	14	0.979747	RP11-3G20.2
ENSG00000111144.9	0.502691	0.231038	16	2.17579	4.73406	0.0471909	14	0.979747	LTA4H
ENSG00000225647.1	0.502651	0.231045	16	2.17556	4.73305	0.0472115	14	0.979747	AC005487.2
ENSG00000276849.4	-0.502646	0.231045	16	-2.17553	4.73292	0.047214	14	0.979747	TRBC2
ENSG00000260141.1	-0.502607	0.231051	16	-2.1753	4.73195	0.0472338	14	0.979747	RP11-19N8.4
ENSG00000229017.6	0.502577	0.231056	16	2.17513	4.7312	0.0472488	14	0.979747	LINC01277
ENSG00000100601.9	-0.502483	0.231071	16	-2.17459	4.72883	0.0472971	14	0.979747	ALKBH1
ENSG00000213139.7	-0.502455	0.231075	16	-2.17442	4.72811	0.0473117	14	0.979747	CRYGS
ENSG00000100316.15	0.502223	0.231111	16	2.17308	4.72227	0.0474305	14	0.979747	RPL3
ENSG00000165028.11	-0.502214	0.231112	16	-2.17303	4.72205	0.0474351	14	0.979747	NIPSNAP3B
ENSG00000053918.15	0.502122	0.231127	16	2.1725	4.71975	0.047482	14	0.979747	KCNQ1
ENSG00000138592.13	0.501954	0.231153	16	2.17153	4.71553	0.0475682	14	0.979747	USP8
ENSG00000145725.19	-0.50195	0.231153	16	-2.1715	4.71543	0.0475703	14	0.979747	PPIP5K2
ENSG00000152583.12	-0.501737	0.231186	16	-2.17027	4.71007	0.0476801	14	0.979747	SPARCL1
ENSG00000102901.12	-0.501731	0.231187	16	-2.17024	4.70993	0.0476829	14	0.979747	CENPT
ENSG00000166987.14	0.501639	0.231202	16	2.16971	4.70763	0.0477302	14	0.979747	MBD6
ENSG00000266655.1	-0.501517	0.23122	16	-2.169	4.70456	0.0477931	14	0.979747	MIR3908
ENSG00000278918.1	-0.501372	0.231243	16	-2.16816	4.70092	0.0478683	14	0.979747	CTD-2267D19.1
ENSG00000259287.2	-0.501342	0.231248	16	-2.16799	4.70017	0.0478837	14	0.979747	RP11-3D4.2
ENSG00000202255.1	-0.501258	0.231261	16	-2.1675	4.69806	0.0479271	14	0.979747	Y_RNA
ENSG00000155087.3	0.501255	0.231261	16	2.16748	4.69799	0.0479286	14	0.979747	ODF1
ENSG00000232139.5	0.501207	0.231268	16	2.16721	4.69679	0.0479533	14	0.979747	LINC00867
ENSG00000165511.6	-0.501138	0.231279	16	-2.16681	4.69507	0.0479889	14	0.979747	C10orf25
ENSG00000165995.18	-0.501096	0.231286	16	-2.16657	4.694	0.048011	14	0.979747	CACNB2
ENSG00000275445.1	-0.501076	0.231289	16	-2.16645	4.69352	0.0480211	14	0.979747	CTD-2649C14.3
ENSG00000164073.9	-0.501076	0.231289	16	-2.16645	4.6935	0.0480213	14	0.979747	MFSD8
ENSG00000092421.16	-0.501025	0.231297	16	-2.16616	4.69223	0.0480477	14	0.979747	SEMA6A
ENSG00000188610.12	0.500996	0.231301	16	2.16599	4.69152	0.0480624	14	0.979747	FAM72B
ENSG00000206427.11	0.500924	0.231312	16	2.16558	4.68972	0.0480997	14	0.979747	PRRC2A
ENSG00000231825.9	0.500924	0.231312	16	2.16558	4.68972	0.0480997	14	0.979747	PRRC2A
ENSG00000169116.11	0.500895	0.231317	16	2.16541	4.68899	0.0481149	14	0.979747	PARM1
ENSG00000137860.11	-0.500877	0.23132	16	-2.1653	4.68853	0.0481243	14	0.979747	SLC28A2
ENSG00000005436.13	0.500851	0.231324	16	2.16515	4.68789	0.0481377	14	0.979747	GCFC2
ENSG00000119977.20	-0.500737	0.231341	16	-2.1645	4.68505	0.0481966	14	0.979747	TCTN3
ENSG00000196159.11	-0.50063	0.231358	16	-2.16388	4.68237	0.0482524	14	0.979747	FAT4
ENSG00000136546.13	-0.500531	0.231373	16	-2.16331	4.67991	0.0483036	14	0.979747	SCN7A
ENSG00000266385.1	-0.500423	0.23139	16	-2.16268	4.6772	0.04836	14	0.979747	RP11-227G15.8
ENSG00000202260.1	-0.500379	0.231397	16	-2.16243	4.6761	0.0483829	14	0.979747	RN7SKP69
ENSG00000141736.13	-0.500366	0.231399	16	-2.16236	4.67578	0.0483895	14	0.979747	ERBB2
ENSG00000254177.1	-0.500236	0.231419	16	-2.16161	4.67255	0.048457	14	0.979747	RP11-1149M10.1
ENSG00000237934.1	-0.500234	0.231419	16	-2.16159	4.67249	0.0484584	14	0.979747	RP11-467D18.2
ENSG00000151148.13	-0.500212	0.231422	16	-2.16147	4.67193	0.04847	14	0.979747	UBE3B
ENSG00000164176.12	-0.500159	0.231431	16	-2.16116	4.67062	0.0484976	14	0.979747	EDIL3
ENSG00000228495.1	-0.500143	0.231433	16	-2.16107	4.67023	0.0485056	14	0.979747	LINC01013
ENSG00000170231.15	0.500057	0.231446	16	2.16058	4.66809	0.0485504	14	0.979747	FABP6
ENSG00000273259.2	0.500046	0.231448	16	2.16051	4.66781	0.0485563	14	0.979747	SERPINA3
ENSG00000144401.14	0.500038	0.231449	16	2.16047	4.66761	0.0485605	14	0.979747	METTL21A
ENSG00000169241.17	0.499976	0.231459	16	2.16011	4.66608	0.0485927	14	0.979747	SLC50A1
ENSG00000230096.1	-0.49993	0.231466	16	-2.15985	4.66493	0.0486167	14	0.979747	RP11-34C15.2
ENSG00000234148.2	0.49989	0.231472	16	2.15961	4.66394	0.0486376	14	0.979747	RP11-395L14.3
ENSG00000185010.13	0.499865	0.231476	16	2.15947	4.66331	0.0486507	14	0.979747	F8
ENSG00000277190.1	-0.499856	0.231477	16	-2.15942	4.66309	0.0486554	14	0.979747	CTB-83J4.1
ENSG00000250509.1	0.499695	0.231502	16	2.15849	4.65908	0.0487398	14	0.979747	CTC-573N18.1
ENSG00000282164.1	-0.499596	0.231517	16	-2.15792	4.65663	0.0487913	14	0.979747	RP11-570L14.2
ENSG00000129484.13	0.499553	0.231524	16	2.15767	4.65555	0.048814	14	0.979747	PARP2
ENSG00000231419.6	0.499343	0.231556	16	2.15647	4.65035	0.0489239	14	0.979747	LINC00689
ENSG00000143457.10	0.499216	0.231576	16	2.15573	4.64719	0.0489908	14	0.979747	GOLPH3L
ENSG00000278111.2	-0.499114	0.231592	16	-2.15515	4.64467	0.0490442	14	0.979747	TAS2R46
ENSG00000139437.17	0.499095	0.231595	16	2.15504	4.64419	0.0490544	14	0.979747	TCHP
ENSG00000281637.1	-0.499064	0.231599	16	-2.15486	4.64341	0.0490709	14	0.979747	Metazoa_SRP
ENSG00000258558.1	-0.498979	0.231612	16	-2.15437	4.64131	0.0491155	14	0.979747	RP11-159L20.2
ENSG00000238364.1	0.498927	0.23162	16	2.15408	4.64004	0.0491425	14	0.979747	RNU7-140P
ENSG00000263786.1	-0.498916	0.231622	16	-2.15401	4.63975	0.0491487	14	0.979747	RP11-649A18.4
ENSG00000258808.1	-0.498907	0.231623	16	-2.15396	4.63954	0.0491532	14	0.979747	RP11-255G12.3
ENSG00000164120.13	-0.498901	0.231624	16	-2.15392	4.63938	0.0491564	14	0.979747	HPGD
ENSG00000227028.6	-0.498889	0.231626	16	-2.15385	4.63909	0.0491627	14	0.979747	SLC8A1-AS1
ENSG00000240571.1	-0.49887	0.231629	16	-2.15375	4.63863	0.0491725	14	0.979747	RP11-775D22.3
ENSG00000216047.2	-0.498815	0.231638	16	-2.15343	4.63727	0.0492015	14	0.979747	AL135784.1
ENSG00000281501.1	-0.498812	0.231638	16	-2.15341	4.63719	0.0492031	14	0.979747	SEPSECS-AS1
ENSG00000230866.1	-0.498803	0.231639	16	-2.15336	4.63695	0.0492082	14	0.979747	CTA-342B11.2
ENSG00000128654.13	0.498775	0.231644	16	2.1532	4.63626	0.049223	14	0.979747	MTX2
ENSG00000199488.1	0.498745	0.231648	16	2.15302	4.63551	0.0492389	14	0.979747	RNU1-70P
ENSG00000169299.13	0.498717	0.231653	16	2.15286	4.63482	0.0492536	14	0.979747	PGM2
ENSG00000063244.12	-0.498633	0.231666	16	-2.15238	4.63275	0.0492976	14	0.979747	U2AF2
ENSG00000205560.12	0.498547	0.231679	16	2.15189	4.63063	0.0493429	14	0.979747	CPT1B
ENSG00000261723.1	-0.498396	0.231702	16	-2.15102	4.62691	0.0494226	14	0.979747	CTD-2196E14.3
ENSG00000104856.13	0.498355	0.231708	16	2.15079	4.62589	0.0494445	14	0.979747	RELB
ENSG00000162520.14	-0.498261	0.231723	16	-2.15025	4.62356	0.0494944	14	0.979747	SYNC
ENSG00000067646.11	0.498251	0.231724	16	2.15019	4.62331	0.0494996	14	0.979747	ZFY
ENSG00000243818.4	-0.498169	0.231737	16	-2.14972	4.62128	0.0495431	14	0.979747	RP11-372E1.4
ENSG00000066027.11	0.498168	0.231737	16	2.14971	4.62126	0.0495437	14	0.979747	PPP2R5A
ENSG00000267374.1	0.498119	0.231745	16	2.14943	4.62006	0.0495694	14	0.979747	RP11-244M2.1
ENSG00000143753.12	-0.498081	0.23175	16	-2.14921	4.61911	0.0495898	14	0.979747	DEGS1
ENSG00000224849.2	0.498007	0.231762	16	2.14879	4.61729	0.0496289	14	0.979747	RP1-104O17.1
ENSG00000268366.1	-0.497997	0.231763	16	-2.14873	4.61705	0.0496341	14	0.979747	CTC-492K19.4
ENSG00000277128.1	0.497882	0.231781	16	2.14807	4.61421	0.0496951	14	0.979747	RP11-146E13.4
ENSG00000129292.20	-0.497841	0.231787	16	-2.14784	4.61321	0.0497168	14	0.979747	PHF20L1
ENSG00000261312.1	-0.497837	0.231788	16	-2.14782	4.61311	0.0497188	14	0.979747	AC002550.5
ENSG00000174306.21	-0.497604	0.231824	16	-2.14648	4.60736	0.0498431	14	0.979747	ZHX3
ENSG00000254833.1	-0.497564	0.23183	16	-2.14625	4.60639	0.049864	14	0.979747	RP11-50B3.2
ENSG00000268307.1	-0.497424	0.231851	16	-2.14545	4.60294	0.0499386	14	0.979747	CTD-2619J13.13
ENSG00000143207.19	0.497402	0.231854	16	2.14532	4.6024	0.0499503	14	0.979747	RFWD2
ENSG00000264386.1	-0.497355	0.231862	16	-2.14505	4.60125	0.0499752	14	0.979747	MIR4513
ENSG00000227512.1	-0.497326	0.231866	16	-2.14488	4.60052	0.0499911	14	0.979747	RP11-413M3.4
ENSG00000187010.18	0.497304	0.23187	16	2.14476	4.59999	0.0500027	14	0.979747	RHD
ENSG00000100991.11	-0.497283	0.231873	16	-2.14464	4.59947	0.050014	14	0.979747	TRPC4AP
ENSG00000169136.8	-0.497243	0.231879	16	-2.14441	4.59848	0.0500354	14	0.979747	ATF5
ENSG00000265010.1	-0.497242	0.231879	16	-2.14441	4.59847	0.0500355	14	0.979747	RP11-661C3.2
ENSG00000261373.1	-0.49715	0.231893	16	-2.14388	4.59621	0.0500846	14	0.979747	VPS9D1-AS1
ENSG00000228775.7	0.497132	0.231896	16	2.14377	4.59576	0.0500944	14	0.979747	WEE2-AS1
ENSG00000261994.5	0.497132	0.231896	16	2.14377	4.59576	0.0500944	14	0.979747	WEE2-AS1
ENSG00000256087.6	-0.497063	0.231906	16	-2.14338	4.59406	0.0501315	14	0.979747	ZNF432
ENSG00000163914.4	0.496788	0.231949	16	2.1418	4.58731	0.0502786	14	0.979747	RHO
ENSG00000204389.9	-0.496722	0.231959	16	-2.14142	4.5857	0.0503139	14	0.979747	HSPA1A
ENSG00000264338.1	0.496689	0.231964	16	2.14124	4.5849	0.0503312	14	0.979747	AL359973.1
ENSG00000262213.1	0.49667	0.231967	16	2.14113	4.58442	0.0503417	14	0.979747	AC144836.1
ENSG00000261204.1	-0.496606	0.231976	16	-2.14076	4.58285	0.0503762	14	0.979747	AC004449.6
ENSG00000258454.1	-0.496472	0.231997	16	-2.13999	4.57958	0.0504478	14	0.979747	RP11-361H10.3
ENSG00000253961.1	-0.496466	0.231998	16	-2.13996	4.57944	0.0504508	14	0.979747	RP11-363L24.3
ENSG00000217128.11	-0.496453	0.232	16	-2.13988	4.5791	0.0504582	14	0.979747	FNIP1
ENSG00000262372.1	-0.496321	0.23202	16	-2.13913	4.57588	0.050529	14	0.979747	RP11-669E14.6
ENSG00000280735.1	-0.496321	0.23202	16	-2.13913	4.57588	0.050529	14	0.979747	RP11-669E14.6
ENSG00000282279.1	-0.496321	0.23202	16	-2.13913	4.57588	0.050529	14	0.979747	RP11-669E14.6
ENSG00000124357.12	-0.496191	0.23204	16	-2.13839	4.57269	0.0505991	14	0.979747	NAGK
ENSG00000280816.1	-0.49619	0.23204	16	-2.13838	4.57268	0.0505992	14	0.979747	Metazoa_SRP
ENSG00000261191.1	-0.496098	0.232054	16	-2.13786	4.57043	0.0506488	14	0.979747	RP11-16L14.2
ENSG00000188778.4	-0.496079	0.232057	16	-2.13775	4.56996	0.0506592	14	0.979747	ADRB3
ENSG00000229990.3	-0.496048	0.232062	16	-2.13757	4.56922	0.0506756	14	0.979747	RP11-574K11.8
ENSG00000114416.17	-0.496028	0.232065	16	-2.13746	4.56872	0.0506866	14	0.979747	FXR1
ENSG00000224648.1	-0.496002	0.232069	16	-2.13731	4.56808	0.0507006	14	0.979747	RP11-397D12.4
ENSG00000234636.2	-0.495946	0.232077	16	-2.13699	4.56672	0.0507307	14	0.979747	MED14OS
ENSG00000215372.6	0.495923	0.232081	16	2.13686	4.56615	0.0507432	14	0.979747	ZNF705G
ENSG00000256223.5	-0.495758	0.232106	16	-2.13592	4.56214	0.0508319	14	0.979747	ZNF10
ENSG00000161281.10	-0.495735	0.232109	16	-2.13578	4.56156	0.0508446	14	0.979747	COX7A1
ENSG00000036473.6	0.495698	0.232115	16	2.13557	4.56067	0.0508645	14	0.979747	OTC
ENSG00000007923.15	-0.495673	0.232119	16	-2.13543	4.56004	0.0508782	14	0.979747	DNAJC11
ENSG00000202335.1	-0.495659	0.232121	16	-2.13535	4.55971	0.0508856	14	0.979747	SNORD50
ENSG00000100883.11	-0.495598	0.23213	16	-2.135	4.55821	0.0509188	14	0.979747	SRP54
ENSG00000249021.1	-0.495538	0.23214	16	-2.13465	4.55675	0.0509513	14	0.979747	CTC-505O3.3
ENSG00000105894.11	-0.495421	0.232157	16	-2.13399	4.5539	0.0510144	14	0.979747	PTN
ENSG00000266490.1	-0.495349	0.232168	16	-2.13358	4.55215	0.0510534	14	0.979747	CTD-2349P21.9
ENSG00000274336.2	-0.495341	0.232169	16	-2.13353	4.55196	0.0510577	14	0.979747	CDIP1
ENSG00000239789.5	0.495316	0.232173	16	2.13339	4.55136	0.051071	14	0.979747	MRPS17
ENSG00000181704.11	0.495285	0.232178	16	2.13321	4.55059	0.0510882	14	0.979747	YIPF6
ENSG00000115902.10	0.495266	0.232181	16	2.13311	4.55014	0.0510981	14	0.979747	SLC1A4
ENSG00000230266.1	-0.49525	0.232183	16	-2.13301	4.54974	0.0511071	14	0.979747	XXYLT1-AS2
ENSG00000070808.15	-0.495238	0.232185	16	-2.13294	4.54944	0.0511137	14	0.979747	CAMK2A
ENSG00000103549.21	-0.495219	0.232188	16	-2.13284	4.549	0.0511236	14	0.979747	RNF40
ENSG00000264392.2	-0.495111	0.232205	16	-2.13222	4.54636	0.0511825	14	0.979747	AC016739.3
ENSG00000267699.2	0.495089	0.232208	16	2.13209	4.54582	0.0511944	14	0.979747	RP11-729L2.2
ENSG00000106714.17	-0.495029	0.232217	16	-2.13175	4.54437	0.0512268	14	0.979747	CNTNAP3
ENSG00000272515.1	0.494908	0.232235	16	2.13106	4.54143	0.0512923	14	0.979747	RP11-29P20.1
ENSG00000226716.1	0.494828	0.232248	16	2.1306	4.53948	0.0513362	14	0.979747	AL589986.2
ENSG00000170929.5	-0.494764	0.232257	16	-2.13024	4.53792	0.0513709	14	0.979747	OR1M1
ENSG00000265113.1	-0.494674	0.232271	16	-2.12973	4.53574	0.0514198	14	0.979747	RP11-70O5.2
ENSG00000117481.10	0.494661	0.232273	16	2.12965	4.53543	0.0514269	14	0.979747	NSUN4
ENSG00000222582.1	0.49463	0.232278	16	2.12948	4.53468	0.0514436	14	0.979747	RNU2-66P
ENSG00000281991.1	0.49463	0.232278	16	2.12948	4.53466	0.051444	14	0.979747	TMEM265
ENSG00000279296.1	-0.494568	0.232287	16	-2.12912	4.53317	0.0514776	14	0.979747	RP11-609D21.3
ENSG00000136628.17	0.494559	0.232289	16	2.12907	4.53295	0.0514825	14	0.979747	EPRS
ENSG00000248634.1	-0.494482	0.2323	16	-2.12863	4.53107	0.0515247	14	0.979747	CTC-573M9.1
ENSG00000102287.16	-0.494446	0.232306	16	-2.12843	4.5302	0.0515442	14	0.979747	GABRE
ENSG00000197140.14	-0.494395	0.232313	16	-2.12814	4.52897	0.051572	14	0.979747	ADAM32
ENSG00000134684.10	0.494336	0.232322	16	2.1278	4.52753	0.0516043	14	0.979747	YARS
ENSG00000280159.1	0.494336	0.232322	16	2.1278	4.52753	0.0516044	14	0.979747	CTD-2591A1.1
ENSG00000107104.18	-0.494334	0.232323	16	-2.12779	4.52749	0.0516052	14	0.979747	KANK1
ENSG00000112357.12	0.494237	0.232338	16	2.12724	4.52513	0.0516584	14	0.979747	PEX7
ENSG00000133065.10	0.494202	0.232343	16	2.12704	4.5243	0.0516771	14	0.979747	SLC41A1
ENSG00000163564.14	-0.493943	0.232382	16	-2.12556	4.51802	0.0518191	14	0.979747	PYHIN1
ENSG00000104953.18	0.49389	0.23239	16	2.12526	4.51674	0.0518479	14	0.979747	TLE6
ENSG00000072121.15	-0.49382	0.232401	16	-2.12486	4.51505	0.0518864	14	0.979747	ZFYVE26
ENSG00000266173.5	-0.493806	0.232403	16	-2.12478	4.51471	0.051894	14	0.979747	STRADA
ENSG00000253603.1	-0.493762	0.23241	16	-2.12453	4.51365	0.0519181	14	0.979747	CTA-397H3.3
ENSG00000180834.7	-0.493762	0.23241	16	-2.12453	4.51363	0.0519185	14	0.979747	MAP6D1
ENSG00000179388.8	-0.493712	0.232417	16	-2.12425	4.51244	0.0519455	14	0.979747	EGR3
ENSG00000005700.14	0.493628	0.23243	16	2.12377	4.51041	0.0519917	14	0.979747	IBTK
ENSG00000273270.1	-0.493618	0.232431	16	-2.12372	4.51017	0.051997	14	0.979747	RP11-212P7.2
ENSG00000276500.1	-0.493525	0.232446	16	-2.12319	4.50792	0.0520483	14	0.979747	BMS1P14
ENSG00000277541.1	-0.493463	0.232455	16	-2.12283	4.50642	0.0520824	14	0.979747	ZNF630-AS1
ENSG00000251598.1	-0.493385	0.232467	16	-2.12239	4.50455	0.052125	14	0.979747	RP11-789C2.1
ENSG00000280466.1	0.493358	0.232471	16	2.12223	4.50388	0.0521402	14	0.979747	SCARNA15
ENSG00000163584.17	0.493352	0.232472	16	2.1222	4.50374	0.0521434	14	0.979747	RPL22L1
ENSG00000167774.2	0.493242	0.232488	16	2.12158	4.50108	0.052204	14	0.979747	NDUFA7
ENSG00000074755.14	-0.493232	0.23249	16	-2.12152	4.50085	0.0522093	14	0.979747	ZZEF1
ENSG00000146826.14	-0.493231	0.23249	16	-2.12152	4.50083	0.0522097	14	0.979747	C7orf43
ENSG00000022840.15	0.493145	0.232503	16	2.12103	4.49875	0.0522573	14	0.979747	RNF10
ENSG00000156959.8	-0.49314	0.232504	16	-2.121	4.49863	0.0522601	14	0.979747	LHFPL4
ENSG00000258086.1	-0.493111	0.232508	16	-2.12083	4.49793	0.0522759	14	0.979747	RP11-753H16.5
ENSG00000268108.1	-0.493052	0.232517	16	-2.1205	4.49651	0.0523085	14	0.979747	CTB-60B18.12
ENSG00000259926.1	-0.492844	0.232549	16	-2.11932	4.4915	0.0524232	14	0.979747	RP11-44F14.5
ENSG00000231604.2	0.492798	0.232556	16	2.11905	4.49038	0.0524491	14	0.979747	RP5-897D18.1
ENSG00000276740.1	-0.492788	0.232557	16	-2.119	4.49015	0.0524544	14	0.979747	RP11-381O6.1
ENSG00000271818.1	-0.492761	0.232561	16	-2.11884	4.4895	0.0524693	14	0.979747	RN7SKP4
ENSG00000250814.1	0.492691	0.232572	16	2.11845	4.48783	0.0525077	14	0.979747	RP11-447B18.1
ENSG00000006659.12	-0.492319	0.232628	16	-2.11633	4.47887	0.0527141	14	0.979747	LGALS14
ENSG00000223466.1	-0.492268	0.232636	16	-2.11604	4.47764	0.0527424	14	0.979747	AC064834.2
ENSG00000259803.6	-0.492188	0.232648	16	-2.11559	4.47572	0.0527868	14	0.979747	SLC22A31
ENSG00000001631.14	-0.492111	0.23266	16	-2.11515	4.47388	0.0528294	14	0.979747	KRIT1
ENSG00000225527.1	-0.492059	0.232667	16	-2.11486	4.47264	0.0528582	14	0.979747	RP11-383B4.4
ENSG00000275789.1	0.492038	0.232671	16	2.11474	4.47212	0.0528702	14	0.979747	MIR8064
ENSG00000206449.11	-0.4919	0.232691	16	-2.11396	4.46882	0.0529467	14	0.979747	MICB
ENSG00000273342.1	-0.491857	0.232698	16	-2.11371	4.46778	0.0529708	14	0.979747	KB-1440D3.14
ENSG00000279375.1	-0.491805	0.232706	16	-2.11342	4.46654	0.0529997	14	0.979747	CH17-140K24.6
ENSG00000164512.17	-0.491775	0.23271	16	-2.11325	4.46583	0.0530162	14	0.979747	ANKRD55
ENSG00000144893.12	-0.491674	0.232726	16	-2.11268	4.4634	0.0530728	14	0.979747	MED12L
ENSG00000110243.11	-0.491614	0.232735	16	-2.11234	4.46196	0.0531061	14	0.979747	APOA5
ENSG00000166292.11	0.491585	0.232739	16	2.11217	4.46128	0.0531222	14	0.979747	TMEM100
ENSG00000278565.4	-0.491563	0.232742	16	-2.11205	4.46074	0.0531347	14	0.979747	CEACAM21
ENSG00000259647.1	0.491422	0.232764	16	2.11125	4.45737	0.0532134	14	0.979747	RP11-143J24.1
ENSG00000172073.3	0.491416	0.232764	16	2.11122	4.45723	0.0532165	14	0.979747	TEX37
ENSG00000143512.12	-0.491368	0.232772	16	-2.11094	4.45608	0.0532434	14	0.979747	HHIPL2
ENSG00000279138.1	-0.491283	0.232785	16	-2.11046	4.45405	0.0532908	14	0.979747	KB-1742H10.3
ENSG00000114867.19	-0.491277	0.232786	16	-2.11043	4.4539	0.0532944	14	0.979747	EIF4G1
ENSG00000258504.2	-0.491211	0.232795	16	-2.11005	4.45233	0.0533312	14	0.979747	RP11-638I2.6
ENSG00000149115.13	0.491195	0.232798	16	2.10997	4.45195	0.05334	14	0.979747	TNKS1BP1
ENSG00000138823.12	0.491158	0.232803	16	2.10975	4.45106	0.0533608	14	0.979747	MTTP
ENSG00000234779.1	-0.491018	0.232825	16	-2.10896	4.44771	0.0534393	14	0.979747	RP11-62F24.2
ENSG00000178404.9	-0.490992	0.232828	16	-2.10881	4.4471	0.0534538	14	0.979747	CEP295NL
ENSG00000119684.15	-0.490951	0.232835	16	-2.10858	4.44613	0.0534765	14	0.979747	MLH3
ENSG00000260007.1	0.490917	0.23284	16	2.10839	4.44531	0.0534958	14	0.979747	RP11-315D16.2
ENSG00000235221.1	-0.490916	0.23284	16	-2.10838	4.44528	0.0534965	14	0.979747	RP11-459J23.1
ENSG00000267163.1	-0.490757	0.232864	16	-2.10749	4.4415	0.0535854	14	0.979747	AC084219.3
ENSG00000233392.5	-0.490682	0.232875	16	-2.10706	4.4397	0.0536279	14	0.979747	AC104809.4
ENSG00000161202.17	-0.49068	0.232875	16	-2.10705	4.43966	0.0536287	14	0.979747	DVL3
ENSG00000260786.1	-0.490659	0.232878	16	-2.10693	4.43917	0.0536404	14	0.979747	RP11-112L7.1
ENSG00000213714.1	0.490513	0.2329	16	2.10611	4.43569	0.0537224	14	0.979747	FAM209B
ENSG00000264365.1	-0.490499	0.232903	16	-2.10603	4.43536	0.0537303	14	0.979747	RP11-621L6.2
ENSG00000133106.14	-0.490476	0.232906	16	-2.1059	4.4348	0.0537433	14	0.979747	EPSTI1
ENSG00000134323.10	0.490441	0.232911	16	2.1057	4.43396	0.0537632	14	0.979747	MYCN
ENSG00000120075.5	-0.490392	0.232919	16	-2.10542	4.43279	0.053791	14	0.979747	HOXB5
ENSG00000107864.14	0.490305	0.232932	16	2.10493	4.43072	0.0538399	14	0.979747	CPEB3
ENSG00000169895.5	-0.490239	0.232942	16	-2.10456	4.42916	0.0538769	14	0.979747	SYAP1
ENSG00000132881.11	-0.490236	0.232942	16	-2.10454	4.42909	0.0538785	14	0.979747	RSG1
ENSG00000178919.8	-0.490196	0.232948	16	-2.10431	4.42814	0.053901	14	0.979747	FOXE1
ENSG00000228917.1	0.49014	0.232957	16	2.104	4.42681	0.0539326	14	0.979747	RP11-544M22.8
ENSG00000279204.1	-0.490029	0.232973	16	-2.10337	4.42417	0.0539953	14	0.979747	RP11-175K6.2
ENSG00000143612.18	0.48997	0.232982	16	2.10304	4.42276	0.0540288	14	0.979747	C1orf43
ENSG00000224496.7	0.489953	0.232985	16	2.10294	4.42237	0.0540381	14	0.979747	TRIM40
ENSG00000253210.1	0.489948	0.232985	16	2.10291	4.42224	0.0540411	14	0.979747	RP11-809O17.1
ENSG00000201136.1	0.489943	0.232986	16	2.10288	4.42212	0.0540441	14	0.979747	RNU6-353P
ENSG00000182177.13	-0.489903	0.232992	16	-2.10266	4.42117	0.0540665	14	0.979747	ASB18
ENSG00000123453.16	-0.489857	0.232999	16	-2.1024	4.42009	0.0540923	14	0.979747	SARDH
ENSG00000259415.1	-0.489707	0.233022	16	-2.10155	4.41652	0.0541773	14	0.979747	RP11-7M10.2
ENSG00000270105.1	-0.489514	0.233051	16	-2.10046	4.41193	0.054287	14	0.979747	RP11-326C3.14
ENSG00000197119.12	-0.489407	0.233067	16	-2.09986	4.4094	0.0543475	14	0.979747	SLC25A29
ENSG00000257359.1	-0.489328	0.233078	16	-2.09941	4.40754	0.0543921	14	0.979747	RP11-780K2.1
ENSG00000100422.13	-0.489319	0.23308	16	-2.09936	4.40733	0.0543972	14	0.979747	CERK
ENSG00000227906.7	-0.489318	0.23308	16	-2.09936	4.4073	0.0543977	14	0.979747	SNAP25-AS1
ENSG00000108771.12	0.489267	0.233088	16	2.09907	4.4061	0.0544267	14	0.979747	DHX58
ENSG00000160993.3	-0.489217	0.233095	16	-2.09879	4.40491	0.054455	14	0.979747	ALKBH4
ENSG00000183798.4	-0.489164	0.233103	16	-2.09849	4.40366	0.0544851	14	0.979747	EMILIN3
ENSG00000206195.10	0.489154	0.233105	16	2.09843	4.40342	0.054491	14	0.979747	DUXAP8
ENSG00000237643.1	-0.48907	0.233117	16	-2.09796	4.40143	0.0545388	14	0.979747	RP11-462G2.1
ENSG00000104884.14	-0.489051	0.23312	16	-2.09785	4.40098	0.0545496	14	0.979747	ERCC2
ENSG00000243414.5	-0.489036	0.233122	16	-2.09776	4.40062	0.0545583	14	0.979747	TICAM2
ENSG00000085465.12	0.489015	0.233125	16	2.09765	4.40013	0.0545699	14	0.979747	OVGP1
ENSG00000256452.1	-0.489	0.233128	16	-2.09756	4.39978	0.0545785	14	0.979747	RP11-667M19.10
ENSG00000254554.1	-0.48898	0.233131	16	-2.09745	4.39929	0.0545902	14	0.979747	RP11-351I24.1
ENSG00000278520.1	-0.488854	0.23315	16	-2.09674	4.39631	0.054662	14	0.979747	MIR7851
ENSG00000207110.1	-0.48881	0.233156	16	-2.09649	4.39527	0.0546869	14	0.979747	RNU1-106P
ENSG00000169122.11	-0.488708	0.233171	16	-2.09592	4.39288	0.0547447	14	0.979747	FAM110B
ENSG00000279483.1	0.488656	0.233179	16	2.09562	4.39164	0.0547747	14	0.979747	RPL41
ENSG00000116604.17	0.48862	0.233184	16	2.09542	4.3908	0.0547949	14	0.979747	MEF2D
ENSG00000230698.1	-0.488595	0.233188	16	-2.09528	4.39019	0.0548096	14	0.979747	CTD-2330K9.2
ENSG00000086506.2	0.488584	0.23319	16	2.09522	4.38994	0.0548157	14	0.979747	HBQ1
ENSG00000279997.1	-0.488569	0.233192	16	-2.09514	4.3896	0.054824	14	0.979747	RP11-56L13.3
ENSG00000254409.1	0.488546	0.233196	16	2.095	4.38904	0.0548376	14	0.979747	RP11-613D13.4
ENSG00000252072.1	-0.488519	0.2332	16	-2.09485	4.38841	0.0548527	14	0.979747	RNA5SP320
ENSG00000281447.1	0.488491	0.233204	16	2.0947	4.38775	0.0548687	14	0.979747	AL009031.1
ENSG00000144560.13	-0.488457	0.233209	16	-2.09451	4.38695	0.0548881	14	0.979747	VGLL4
ENSG00000168807.16	-0.488389	0.233219	16	-2.09412	4.38534	0.0549272	14	0.979747	SNTB2
ENSG00000267734.1	-0.488271	0.233237	16	-2.09345	4.38255	0.0549948	14	0.979747	RP4-604K5.3
ENSG00000157014.10	-0.488212	0.233246	16	-2.09312	4.38117	0.0550284	14	0.979747	TATDN2
ENSG00000207042.1	-0.488209	0.233246	16	-2.09311	4.38111	0.0550298	14	0.979747	RNU6-196P
ENSG00000197614.10	-0.488109	0.233261	16	-2.09254	4.37873	0.0550876	14	0.979747	MFAP5
ENSG00000270361.1	-0.488079	0.233266	16	-2.09237	4.37803	0.0551047	14	0.979747	RP11-307C12.13
ENSG00000270210.1	-0.488053	0.233269	16	-2.09223	4.37743	0.0551192	14	0.979747	RP11-373D23.3
ENSG00000231177.4	-0.488038	0.233272	16	-2.09215	4.37708	0.0551279	14	0.979747	LINC00852
ENSG00000114391.12	0.488033	0.233272	16	2.09212	4.37695	0.0551309	14	0.979747	RPL24
ENSG00000254911.3	-0.488019	0.233274	16	-2.09204	4.37663	0.0551388	14	0.979747	SCARNA9
ENSG00000228526.3	-0.487995	0.233278	16	-2.0919	4.37605	0.0551529	14	0.979747	RP3-510D11.1
ENSG00000175573.6	-0.487967	0.233282	16	-2.09175	4.37541	0.0551686	14	0.979747	C11orf68
ENSG00000269189.1	-0.487952	0.233284	16	-2.09166	4.37505	0.0551772	14	0.979747	RP11-573N10.1
ENSG00000066651.17	0.487883	0.233295	16	2.09127	4.37343	0.0552168	14	0.979747	TRMT11
ENSG00000165171.10	-0.487878	0.233296	16	-2.09124	4.3733	0.05522	14	0.979747	WBSCR27
ENSG00000198930.12	0.487851	0.2333	16	2.09109	4.37267	0.0552354	14	0.979747	CSAG1
ENSG00000179097.5	-0.487835	0.233302	16	-2.091	4.37229	0.0552446	14	0.979747	HTR1F
ENSG00000136169.16	0.487765	0.233312	16	2.09061	4.37065	0.0552848	14	0.979747	SETDB2
ENSG00000207924.2	0.487746	0.233315	16	2.09051	4.37021	0.0552954	14	0.979747	MIR196A2
ENSG00000254224.1	-0.487724	0.233319	16	-2.09038	4.36968	0.0553083	14	0.979747	KB-1043D8.6
[truncated: 47,923 more rows]

## Sheet: Fig.3b
	Name	Genes (tot)	NES	Genes (up)	Genes (down)	pval	FDR	Gene_Ratio
30	Epithelial_Mesenchymal_Transition	197	-0.48243	48	149	0.00011651	0.00503371	0.756345
18	Interferon_Alpha_Response	94	0.41099	69	25	0.00044189	0.00503371	0.734043
19	Interferon_Gamma_Response	198	0.34406	128	70	0.00070077	0.00503371	0.646465
1	Tnfa_Signaling_Via_Nfkb	199	0.39974	126	73	0.00070323	0.00503371	0.633166
28	Myc_Targets_V1	199	0.34582	125	74	0.00070323	0.00503371	0.628141
26	Mtorc1_Signaling	199	0.33034	109	90	0.00070323	0.00503371	0.547739
31	Inflammatory_Response	197	0.32498	120	77	0.00070472	0.00503371	0.609137
14	Estrogen_Response_Late	199	0.29194	108	91	0.0021097	0.0105785	0.542714
37	P53_Pathway	199	0.28553	111	88	0.0021097	0.0105785	0.557789
12	Adipogenesis	196	0.28364	98	98	0.0021157	0.0105785	0.5
7	Il6_Jak_Stat3_Signaling	87	0.34159	52	35	0.0034557	0.0146508	0.597701
27	E2F_Targets	199	0.27822	111	88	0.0035162	0.0146508	0.557789

## Sheet: Fig.3e
	DCBXTO.58		DCBXTO.64		DCBXTO.132		DCBPTO.66
0	1	1	1	1	1	1	1	1
0.125	0.516127	0.79755	0.882256	0.805803	1.01944	1.09388	1.00277	1.00677
0.25	0.292391	0.586499	0.760785	0.796383	1.00383	0.932011	1.00078	0.991748
0.5	0.219105	0.476939	0.72369	0.762698	0.922655	0.876741		0.947522
1	0.142749	0.31955	0.612652	0.681387	0.768229	0.544821	0.974375	0.911598
2	0.12218	0.212582	0.476608	0.53587	0.524625	0.275136	0.929336	0.766369
4	0.0862097	0.0958355	0.397533	0.408139	0.269981	0.159297	0.433328	0.564955
8	0.0507781	0.0223832	0.217024	0.349962	0.0696106	0.0430042	0.309848	0.266937

## Sheet: Fig.3g
	DCBXTO.58			DCBPTO.132			DCBPTO.64			DCBXTO.66
	8.28402	5.87259	6.12381	3.41155	5.9849	0.686302	1.0768	0.741105	3.70401	0.799343	1	1.1678
	13.1046	17.826	10.0208	22.4927	17.5774	25.4698	3.17466	3.64397	5.79813	1.38593	1.27211	2.30905
	13.2515	10.5137	25.4841	19.5283	12.3434	16.5999	2.5887	5.00026	1.78076	1.13923	6.7154	2.48309
