# Supplementary material for: PRMT inhibition induces a viral mimicry response in triple-negative breast cancer
Source: Nat Chem Biol. 2022 May 16;18(8):821–30. doi: 10.1038/s41589-022-01024-4 (PMC9337992; doi:10.1038/s41589-022-01024-4)
Supplement: Source Data Fig. 4 — Statistical source data. [file 41589_2022_1024_MOESM7_ESM.xlsx]

## Sheet: Fig.4a
	baseMean	log2FoldChange	lfcSE	stat	pvalue	padj	fdr	Gene
ENSG00000104419.14	2069.54	3.3792	0.171983	19.6485	5.95569e-86	1.27785e-81	2.1565e-81	NDRG1
ENSG00000105141.5	33687.7	2.40254	0.135288	17.7587	1.47658e-70	1.58408e-66	2.67328e-66	CASP14
ENSG00000146674.14	7100.26	3.05888	0.185785	16.4646	6.59026e-61	4.71335e-57	7.95422e-57	IGFBP3
ENSG00000120129.5	1430.99	-2.87462	0.175089	-16.418	1.42128e-60	7.62375e-57	1.28658e-56	DUSP1
ENSG00000113739.10	1218.74	2.79894	0.18076	15.4843	4.42591e-54	1.89925e-50	3.20515e-50	STC2
ENSG00000168209.4	1552.95	2.42252	0.170522	14.2064	8.35669e-46	2.98835e-42	5.04312e-42	DDIT4
ENSG00000088386.15	388.606	1.95514	0.141257	13.841	1.44278e-43	4.42232e-40	7.46308e-40	SLC15A1
ENSG00000177606.6	2409.39	-1.94904	0.141576	-13.7668	4.03965e-43	1.08344e-39	1.8284e-39	JUN
ENSG00000259884.1	171.603	-3.64729	0.267913	-13.6137	3.31942e-42	7.9135e-39	1.33548e-38	RP11-1100L3.8
ENSG00000128052.8	139.04	4.12016	0.320843	12.8417	9.58076e-38	2.05565e-34	3.4691e-34	KDR
ENSG00000054277.12	353.3	-2.43983	0.190336	-12.8186	1.2907e-37	2.51756e-34	4.24862e-34	OPN3
ENSG00000115414.18	6117.68	2.76311	0.218542	12.6434	1.21712e-36	2.17622e-33	3.67257e-33	FN1
ENSG00000268621.5	583.492	1.75554	0.142703	12.302	8.83699e-35	1.45851e-31	2.46137e-31	AC006262.5
ENSG00000170525.18	916.234	1.6217	0.133378	12.1587	5.15568e-34	7.90144e-31	1.33344e-30	PFKFB3
ENSG00000120738.7	3343.91	-2.27309	0.188755	-12.0426	2.12239e-33	3.03586e-30	5.1233e-30	EGR1
ENSG00000273259.2	564.876	2.97832	0.24805	12.0069	3.26782e-33	4.38215e-30	7.39529e-30	SERPINA3
ENSG00000187527.10	1457.9	-1.38061	0.116239	-11.8773	1.55303e-32	1.96011e-29	3.30786e-29	ATP13A5
ENSG00000100170.9	249.924	2.28096	0.192666	11.8389	2.45537e-32	2.9268e-29	4.93926e-29	SLC5A1
ENSG00000142623.9	139.654	2.61773	0.223112	11.7328	8.65509e-32	9.77388e-29	1.64943e-28	PADI1
ENSG00000128342.4	587.81	-2.73612	0.238197	-11.4868	1.53704e-30	1.64894e-27	2.78273e-27	LIF
ENSG00000118523.5	795.976	-2.67688	0.233373	-11.4704	1.8585e-30	1.89886e-27	3.2045e-27	CTGF
ENSG00000269926.1	733.348	2.60943	0.227795	11.4551	2.21595e-30	2.16116e-27	3.64716e-27	RP11-442H21.2
ENSG00000170345.9	5682.93	-1.91525	0.167681	-11.422	3.24746e-30	3.02946e-27	5.11249e-27	FOS
ENSG00000107159.12	521.664	2.8167	0.249317	11.2977	1.3472e-29	1.2044e-26	2.03253e-26	CA9
ENSG00000168329.13	129.768	2.79507	0.247537	11.2915	1.44497e-29	1.24013e-26	2.09283e-26	CX3CR1
ENSG00000129538.13	183.064	2.49197	0.221828	11.2338	2.78181e-29	2.29563e-26	3.87409e-26	RNASE1
ENSG00000214049.6	810.415	1.67701	0.150217	11.1639	6.12316e-29	4.86587e-26	8.21161e-26	UCA1
ENSG00000129521.13	2718.48	2.55765	0.231198	11.0626	1.90427e-28	1.45921e-25	2.46256e-25	EGLN3
ENSG00000280081.3	580.7	1.87292	0.170168	11.0063	3.56499e-28	2.6376e-25	4.45119e-25	MGC39584
ENSG00000112715.20	2588.86	1.35307	0.123031	10.9978	3.91655e-28	2.80111e-25	4.72714e-25	VEGFA
ENSG00000134013.15	570.603	2.06137	0.190391	10.827	2.56414e-27	1.77471e-24	2.995e-24	LOXL2
ENSG00000128510.10	978.087	-1.40236	0.129899	-10.7958	3.60407e-27	2.41653e-24	4.07812e-24	CPA4
ENSG00000133321.10	3221.49	1.5661	0.14689	10.6618	1.53631e-26	9.98878e-24	1.6857e-23	RARRES3
ENSG00000116741.7	378.154	2.40326	0.229215	10.4847	1.01531e-25	6.40722e-23	1.08128e-22	RGS2
ENSG00000145949.9	229.028	-2.39859	0.228988	-10.4747	1.12895e-25	6.92081e-23	1.16795e-22	MYLK4
ENSG00000111859.16	1517.5	1.39936	0.13398	10.4445	1.55269e-25	9.25406e-23	1.56171e-22	NEDD9
ENSG00000163993.6	830.703	1.9712	0.189956	10.3771	3.15073e-25	1.82708e-22	3.08337e-22	S100P
ENSG00000111913.15	356.297	1.5458	0.149069	10.3697	3.40455e-25	1.92231e-22	3.24408e-22	FAM65B
ENSG00000078401.6	2341.81	-2.01937	0.196193	-10.2928	7.59508e-25	4.17846e-22	7.05154e-22	EDN1
ENSG00000164309.14	1372.68	1.75976	0.171155	10.2817	8.52374e-25	4.57213e-22	7.7159e-22	CMYA5
ENSG00000184083.11	605.927	-1.56623	0.152777	-10.2518	1.16177e-24	6.07972e-22	1.02601e-21	FAM120C
ENSG00000143878.9	1972.32	-1.65947	0.162156	-10.2337	1.40021e-24	7.15306e-22	1.20715e-21	RHOB
ENSG00000035664.11	186.339	1.89148	0.185503	10.1965	2.05554e-24	1.02567e-21	1.73091e-21	DAPK2
ENSG00000180861.9	106.836	2.77303	0.275189	10.0768	6.99538e-24	3.4112e-21	5.75672e-21	LINC01559
ENSG00000171617.13	3715.3	-1.35253	0.134355	-10.0668	7.74276e-24	3.69175e-21	6.23017e-21	ENC1
ENSG00000117472.9	762.751	1.43686	0.144566	9.93916	2.81177e-23	1.31151e-20	2.21329e-20	TSPAN1
ENSG00000123358.19	844.671	-3.15083	0.318127	-9.9043	3.98765e-23	1.82041e-20	3.07211e-20	NR4A1
ENSG00000184454.6	225.483	1.76925	0.179898	9.83475	7.9762e-23	3.56536e-20	6.01688e-20	NCMAP
ENSG00000115461.4	807.02	2.09419	0.213274	9.81926	9.30272e-23	4.07345e-20	6.87433e-20	IGFBP5
ENSG00000013588.5	2691.37	1.53239	0.156977	9.76192	1.64024e-22	7.03861e-20	1.18783e-19	GPRC5A
ENSG00000155657.23	346.073	-1.53873	0.158018	-9.73765	2.0831e-22	8.76373e-20	1.47896e-19	TTN
ENSG00000159399.9	3587.29	1.34228	0.139426	9.62717	6.1395e-22	2.53325e-19	4.2751e-19	HK2
ENSG00000120708.16	2219.59	2.13872	0.22346	9.57095	1.05931e-21	4.2884e-19	7.23708e-19	TGFBI
ENSG00000080031.9	66.8629	3.28486	0.346033	9.49291	2.24674e-21	8.92704e-19	1.50652e-18	PTPRH
ENSG00000162772.16	888.349	-1.91857	0.205457	-9.33807	9.81094e-21	3.82734e-18	6.45899e-18	ATF3
ENSG00000142871.15	2492.93	-1.29042	0.138279	-9.33199	1.03904e-20	3.981e-18	6.71831e-18	CYR61
ENSG00000124575.6	4189.35	-1.29228	0.139523	-9.26214	2.00367e-20	7.54225e-18	1.27282e-17	HIST1H1D
ENSG00000181143.15	60.8502	2.95329	0.320597	9.21184	3.20582e-20	1.18593e-17	2.00137e-17	MUC16
ENSG00000261087.1	153.939	1.79396	0.195545	9.17414	4.55204e-20	1.6554e-17	2.79364e-17	KB-1460A1.5
ENSG00000163131.10	328.094	1.68579	0.184693	9.12754	7.00718e-20	2.50577e-17	4.22872e-17	CTSS
ENSG00000112769.18	885.033	-1.1744	0.128836	-9.11549	7.83194e-20	2.75479e-17	4.64896e-17	LAMA4
ENSG00000094755.16	94.7778	2.37076	0.260704	9.09367	9.57519e-20	3.31363e-17	5.59206e-17	GABRP
ENSG00000136689.18	366.471	1.68452	0.185343	9.08867	1.0026e-19	3.41457e-17	5.7624e-17	IL1RN
ENSG00000276410.2	1073.3	-1.31287	0.14497	-9.05614	1.35147e-19	4.53079e-17	7.64613e-17	HIST1H2BB
ENSG00000092931.11	568.5	-1.28546	0.142292	-9.03395	1.65584e-19	5.46578e-17	9.22402e-17	MFSD11
ENSG00000176485.10	1216.42	1.23084	0.136897	8.99096	2.45082e-19	7.9674e-17	1.34457e-16	PLA2G16
ENSG00000148926.9	189.296	2.41769	0.270718	8.93065	4.23501e-19	1.35622e-16	2.28874e-16	ADM
ENSG00000258676.4	39.7239	-4.7379	0.534951	-8.85669	8.24259e-19	2.60078e-16	4.38906e-16	RP11-386M24.3
ENSG00000185950.8	619.067	2.11959	0.239986	8.83213	1.02704e-18	3.19365e-16	5.38958e-16	IRS2
ENSG00000159167.11	1185.34	1.92528	0.21878	8.80009	1.36711e-18	4.19039e-16	7.07167e-16	STC1
ENSG00000165272.14	553.88	1.70154	0.194287	8.75784	1.99025e-18	6.01448e-16	1.015e-15	AQP3
ENSG00000157184.5	642.801	-1.31347	0.150319	-8.73784	2.37606e-18	7.08065e-16	1.19493e-15	CPT2
ENSG00000281903.2	158.402	1.86864	0.215475	8.67217	4.23955e-18	1.24608e-15	2.10287e-15	AF127936.7
ENSG00000152256.13	1654.48	1.57179	0.181567	8.65679	4.85246e-18	1.40695e-15	2.37436e-15	PDK1
ENSG00000068024.16	217.21	-1.50546	0.174502	-8.62716	6.28953e-18	1.79931e-15	3.0365e-15	HDAC4
ENSG00000120885.19	2225.75	1.26157	0.147152	8.57326	1.00598e-17	2.84004e-15	4.79283e-15	CLU
ENSG00000135116.9	193.233	1.59602	0.186531	8.55635	1.16495e-17	3.24613e-15	5.47815e-15	HRK
ENSG00000237416.6	108.528	2.09219	0.245196	8.53276	1.42897e-17	3.93077e-15	6.63355e-15	RP11-465K1.2
ENSG00000259768.5	55.2033	2.53176	0.297717	8.50393	1.83281e-17	4.97783e-15	8.40054e-15	RP5-991G20.1
ENSG00000169851.15	373.804	-1.35325	0.159327	-8.49356	2.00406e-17	5.37489e-15	9.07062e-15	PCDH7
ENSG00000171360.3	73.7445	2.88693	0.340032	8.49016	2.06346e-17	5.46588e-15	9.22419e-15	KRT38
ENSG00000171346.13	2236.03	1.54619	0.182237	8.48448	2.16688e-17	5.66982e-15	9.56835e-15	KRT15
ENSG00000198691.11	229.567	1.61805	0.190755	8.48233	2.20721e-17	5.70576e-15	9.629e-15	ABCA4
ENSG00000230797.2	231.236	1.46927	0.173767	8.45541	2.7812e-17	7.10397e-15	1.19886e-14	YY2
ENSG00000169252.5	547.707	-1.232	0.146005	-8.43807	3.22633e-17	8.14402e-15	1.37438e-14	ADRB2
ENSG00000249228.1	926.231	1.26723	0.150811	8.40277	4.36069e-17	1.08794e-14	1.836e-14	RP11-769N22.1
ENSG00000182795.12	720.542	1.1417	0.135956	8.3976	4.55688e-17	1.12382e-14	1.89655e-14	C1orf116
ENSG00000163121.9	418.388	1.42754	0.170174	8.38871	4.91503e-17	1.19837e-14	2.02237e-14	NEURL3
ENSG00000112782.15	103.401	1.84184	0.220193	8.36467	6.0286e-17	1.43722e-14	2.42544e-14	CLIC5
ENSG00000162545.5	1981.14	1.97682	0.236303	8.36563	5.97951e-17	1.43722e-14	2.42544e-14	CAMK2N1
ENSG00000177409.11	113.9	2.16841	0.259674	8.35051	6.79662e-17	1.60251e-14	2.70438e-14	SAMD9L
ENSG00000278463.1	676.015	-1.33873	0.160826	-8.32409	8.49768e-17	1.98181e-14	3.34448e-14	HIST1H2AB
ENSG00000171791.11	199.56	-1.45435	0.175112	-8.30527	9.95891e-17	2.29762e-14	3.87744e-14	BCL2
ENSG00000105137.12	224.044	1.8239	0.219845	8.2963	1.07405e-16	2.45157e-14	4.13725e-14	SYDE1
ENSG00000179388.8	59.189	-3.15735	0.382232	-8.26029	1.45316e-16	3.28199e-14	5.53867e-14	EGR3
ENSG00000026025.13	963.092	2.1047	0.255132	8.24946	1.59117e-16	3.54984e-14	5.99068e-14	VIM
ENSG00000183242.11	272.418	1.34411	0.162954	8.24843	1.60484e-16	3.54984e-14	5.99068e-14	WT1-AS
ENSG00000177426.20	4441.37	-0.949406	0.115919	-8.19028	2.60625e-16	5.7061e-14	9.62958e-14	TGIF1
ENSG00000079385.21	331.157	1.1587	0.142504	8.131	4.25774e-16	9.22767e-14	1.55726e-13	CEACAM1
ENSG00000223532.9	525.3	1.55239	0.191579	8.10312	5.35679e-16	1.14935e-13	1.93964e-13	HLA-B
ENSG00000196730.12	815.646	1.15421	0.142845	8.0802	6.46628e-16	1.37367e-13	2.31819e-13	DAPK1
ENSG00000260337.3	54.541	-3.11672	0.385911	-8.07626	6.67852e-16	1.40485e-13	2.37081e-13	RP11-386M24.6
ENSG00000136997.14	1956.35	-1.09069	0.135791	-8.03214	9.57898e-16	1.9954e-13	3.36743e-13	MYC
ENSG00000137501.16	700.082	1.4441	0.180125	8.01718	1.08204e-15	2.23233e-13	3.76726e-13	SYTL2
ENSG00000186007.9	153.099	1.66939	0.208901	7.99128	1.33544e-15	2.72888e-13	4.60524e-13	LEMD1
ENSG00000075223.13	2006.28	-1.46689	0.184977	-7.9301	2.18961e-15	4.4321e-13	7.47957e-13	SEMA3C
ENSG00000130695.13	1690.19	-0.817335	0.103494	-7.89742	2.84739e-15	5.70968e-13	9.63561e-13	CEP85
ENSG00000124610.4	1835.77	-1.19285	0.151657	-7.86547	3.67703e-15	7.30502e-13	1.23279e-12	HIST1H1A
ENSG00000005108.15	202.627	-1.50131	0.19093	-7.86313	3.74664e-15	7.37503e-13	1.24461e-12	THSD7A
ENSG00000128016.5	702.663	-1.16095	0.148078	-7.84011	4.50169e-15	8.70164e-13	1.46848e-12	ZFP36
ENSG00000273311.1	108.969	1.80601	0.23033	7.84099	4.47006e-15	8.70164e-13	1.46848e-12	DGCR11
ENSG00000198125.12	903.302	1.46049	0.186391	7.83561	4.66567e-15	8.93808e-13	1.50838e-12	MB
ENSG00000116830.11	1953.27	-0.900631	0.114985	-7.83262	4.77824e-15	9.07274e-13	1.53111e-12	TTF2
ENSG00000086548.8	1076.04	1.27183	0.162897	7.80756	5.8306e-15	1.09738e-12	1.85193e-12	CEACAM6
ENSG00000170100.13	1577.92	-0.788959	0.101158	-7.79928	6.22594e-15	1.1616e-12	1.9603e-12	ZNF778
ENSG00000131711.14	197.785	1.73854	0.224381	7.74814	9.32462e-15	1.72473e-12	2.91065e-12	MAP1B
ENSG00000144136.10	2558.88	-1.12207	0.145178	-7.72893	1.08454e-14	1.98888e-12	3.35642e-12	SLC20A1
ENSG00000119922.8	191.373	1.87538	0.242945	7.71937	1.16906e-14	2.1257e-12	3.58731e-12	IFIT2
ENSG00000148346.11	993.472	1.12751	0.146564	7.69296	1.43766e-14	2.59214e-12	4.37447e-12	LCN2
ENSG00000118257.16	146.812	1.6023	0.208664	7.67885	1.6052e-14	2.87009e-12	4.84354e-12	NRP2
ENSG00000197943.9	840.752	0.992755	0.129337	7.67573	1.64482e-14	2.91663e-12	4.92209e-12	PLCG2
ENSG00000120278.14	134.307	2.17491	0.284211	7.65244	1.97194e-14	3.46802e-12	5.85261e-12	PLEKHG1
ENSG00000178202.12	846.624	-1.48806	0.195145	-7.62541	2.43264e-14	4.24348e-12	7.16127e-12	KDELC2
ENSG00000091513.14	134.039	1.81492	0.238201	7.61927	2.55116e-14	4.41433e-12	7.44959e-12	TF
ENSG00000170485.16	335.232	1.09511	0.143855	7.61257	2.687e-14	4.61218e-12	7.78348e-12	NPAS2
ENSG00000261578.1	451.857	1.16533	0.15346	7.59372	3.10844e-14	5.29323e-12	8.93281e-12	RP11-21L23.2
ENSG00000173262.11	76.1844	2.16957	0.28722	7.55368	4.23118e-14	7.14837e-12	1.20635e-11	SLC2A14
ENSG00000166473.16	472.941	1.69313	0.224693	7.53529	4.87258e-14	8.16766e-12	1.37837e-11	PKD1L2
ENSG00000135926.12	2700.11	1.07425	0.142905	7.51722	5.59544e-14	9.30665e-12	1.57058e-11	TMBIM1
ENSG00000135842.16	1160.24	1.31769	0.176333	7.47274	7.85413e-14	1.29629e-11	2.18762e-11	FAM129A
ENSG00000085840.12	1028.82	-0.98163	0.131562	-7.46136	8.56307e-14	1.40251e-11	2.36687e-11	ORC1
ENSG00000128284.19	365.207	1.06357	0.142877	7.44396	9.7709e-14	1.58822e-11	2.68026e-11	APOL3
ENSG00000161638.10	301.678	1.35664	0.182553	7.4315	1.07371e-13	1.73214e-11	2.92314e-11	ITGA5
ENSG00000211445.11	136.232	1.61109	0.21704	7.42302	1.14481e-13	1.83307e-11	3.09347e-11	GPX3
ENSG00000143847.15	104.609	2.2309	0.301285	7.4046	1.31545e-13	2.09069e-11	3.52823e-11	PPFIA4
ENSG00000237424.1	57.347	2.51329	0.340572	7.37961	1.58752e-13	2.50454e-11	4.22665e-11	FOXD2-AS1
ENSG00000144063.3	1686.04	1.35107	0.183676	7.35572	1.89896e-13	2.97403e-11	5.01895e-11	MALL
ENSG00000138193.14	831.739	-1.00744	0.137032	-7.35188	1.95444e-13	3.03873e-11	5.12814e-11	PLCE1
ENSG00000117016.9	1333.72	0.958039	0.130417	7.34594	2.04317e-13	3.15383e-11	5.32237e-11	RIMS3
ENSG00000006459.10	1364.34	1.43428	0.195314	7.34342	2.08202e-13	3.19085e-11	5.38485e-11	KDM7A
ENSG00000159899.14	127.444	1.65317	0.22763	7.26256	3.79833e-13	5.77993e-11	9.75417e-11	NPR2
ENSG00000132530.16	211.981	1.5186	0.209535	7.24751	4.24517e-13	6.4144e-11	1.08249e-10	XAF1
ENSG00000214717.9	319.999	-1.13889	0.15719	-7.2453	4.31479e-13	6.47399e-11	1.09255e-10	ZBED1
ENSG00000064787.12	83.6255	1.64948	0.227811	7.24057	4.46818e-13	6.65758e-11	1.12353e-10	BCAS1
ENSG00000130303.12	128.485	1.96981	0.272451	7.22996	4.83122e-13	7.14888e-11	1.20644e-10	BST2
ENSG00000125740.13	2093.84	-2.25493	0.312445	-7.21703	5.31338e-13	7.80849e-11	1.31776e-10	FOSB
ENSG00000196917.5	659.357	0.871584	0.120791	7.21567	5.36707e-13	7.83373e-11	1.32202e-10	HCAR1
ENSG00000122966.13	987.428	-0.827533	0.114849	-7.20541	5.78679e-13	8.38929e-11	1.41577e-10	CIT
ENSG00000261211.1	134.588	1.53116	0.212807	7.19507	6.24286e-13	8.98972e-11	1.5171e-10	RP1-80N2.3
ENSG00000010810.17	232.883	1.5186	0.21216	7.15779	8.19883e-13	1.17276e-10	1.97914e-10	FYN
ENSG00000198840.2	2845.85	-1.10144	0.154017	-7.15141	8.58889e-13	1.22042e-10	2.05957e-10	MT-ND3
ENSG00000006534.15	144.602	1.4233	0.199393	7.13817	9.45835e-13	1.33512e-10	2.25314e-10	ALDH3B1
ENSG00000117115.12	10465.1	0.952234	0.13345	7.1355	9.64325e-13	1.35232e-10	2.28217e-10	PADI2
ENSG00000100024.14	104.998	1.83733	0.257849	7.12561	1.03618e-12	1.44365e-10	2.4363e-10	UPB1
ENSG00000137975.7	1301.16	-1.28395	0.180655	-7.10718	1.18441e-12	1.63953e-10	2.76686e-10	CLCA2
ENSG00000163207.6	150.594	1.58768	0.22404	7.08661	1.37437e-12	1.89029e-10	3.19004e-10	IVL
ENSG00000205403.12	150.567	1.58234	0.223342	7.08482	1.39222e-12	1.90264e-10	3.21088e-10	CFI
ENSG00000146233.7	296.834	-1.31307	0.185813	-7.06661	1.58767e-12	2.15601e-10	3.63847e-10	CYP39A1
ENSG00000137648.16	1615.4	1.02706	0.145364	7.06541	1.60141e-12	2.161e-10	3.64689e-10	TMPRSS4
ENSG00000111817.16	149.176	-1.49488	0.212776	-7.02563	2.13107e-12	2.85777e-10	4.82275e-10	DSE
ENSG00000136010.13	1558.39	1.22514	0.174587	7.01737	2.2608e-12	3.01291e-10	5.08456e-10	ALDH1L2
ENSG00000117593.9	1530.88	-1.14714	0.163535	-7.0146	2.30606e-12	3.05425e-10	5.15433e-10	DARS2
ENSG00000122884.12	1158.44	1.89335	0.270353	7.00326	2.50066e-12	3.29167e-10	5.55499e-10	P4HA1
ENSG00000173334.3	991.194	-1.25091	0.179182	-6.98124	2.92577e-12	3.82776e-10	6.4597e-10	TRIB1
ENSG00000107984.9	112.669	-2.18033	0.313073	-6.96429	3.30053e-12	4.29189e-10	7.24297e-10	DKK1
ENSG00000187097.12	511.701	-1.00189	0.143879	-6.96343	3.32095e-12	4.29243e-10	7.24388e-10	ENTPD5
ENSG00000272872.1	297.29	1.13066	0.162438	6.96055	3.38938e-12	4.35465e-10	7.34887e-10	LL22NC03-N14H11.1
ENSG00000081041.8	80.8828	-2.60769	0.375004	-6.95376	3.55682e-12	4.54257e-10	7.66601e-10	CXCL2
ENSG00000127507.17	456.441	0.904169	0.130244	6.94211	3.86283e-12	4.9042e-10	8.27629e-10	ADGRE2
ENSG00000242498.7	1335.69	-0.767605	0.110776	-6.92933	4.22836e-12	5.33668e-10	9.00615e-10	ARPIN
ENSG00000234509.1	434.767	1.18261	0.170817	6.92323	4.41455e-12	5.5391e-10	9.34774e-10	AP000253.1
ENSG00000119547.5	236.228	-1.27709	0.184792	-6.91093	4.81485e-12	6.00624e-10	1.01361e-09	ONECUT2
ENSG00000176046.8	1143.33	1.16693	0.170022	6.86341	6.72368e-12	8.33892e-10	1.40727e-09	NUPR1
ENSG00000064393.15	2071.35	-0.807963	0.117785	-6.85962	6.90463e-12	8.46547e-10	1.42863e-09	HIPK2
ENSG00000143420.17	3501.58	-0.785925	0.114561	-6.86029	6.87203e-12	8.46547e-10	1.42863e-09	ENSA
ENSG00000162415.6	244.535	-1.09825	0.160203	-6.85533	7.11478e-12	8.67356e-10	1.46374e-09	ZSWIM5
ENSG00000006756.15	862.525	-0.811529	0.118617	-6.84162	7.83041e-12	9.48376e-10	1.60047e-09	ARSD
ENSG00000175155.8	494.872	1.19435	0.174589	6.84094	7.86777e-12	9.48376e-10	1.60047e-09	YPEL2
ENSG00000136383.6	466.401	1.08528	0.159003	6.82551	8.76141e-12	1.05019e-09	1.7723e-09	ALPK3
ENSG00000184584.12	613.931	1.13223	0.166415	6.80367	1.01988e-11	1.2157e-09	2.0516e-09	TMEM173
ENSG00000076382.16	3196.62	-0.684686	0.10087	-6.78784	1.13827e-11	1.34932e-09	2.2771e-09	SPAG5
ENSG00000182534.13	220.415	1.11965	0.165408	6.76903	1.29648e-11	1.52842e-09	2.57935e-09	MXRA7
ENSG00000035862.12	317.781	1.31255	0.194273	6.75619	1.41664e-11	1.66095e-09	2.803e-09	TIMP2
ENSG00000198074.9	1709.8	-0.851825	0.126553	-6.73097	1.68537e-11	1.96529e-09	3.31661e-09	AKR1B10
ENSG00000171124.12	239.512	1.26717	0.188313	6.72904	1.70789e-11	1.98079e-09	3.34276e-09	FUT3
ENSG00000167191.11	488.549	1.00317	0.149235	6.72204	1.79202e-11	2.06719e-09	3.48857e-09	GPRC5B
ENSG00000073910.19	889.478	0.908833	0.135219	6.72119	1.80245e-11	2.0681e-09	3.49011e-09	FRY
ENSG00000185567.6	326.955	1.09083	0.162376	6.71797	1.84269e-11	2.10302e-09	3.54904e-09	AHNAK2
ENSG00000223829.5	463.611	-1.12786	0.168032	-6.71218	1.91738e-11	2.17669e-09	3.67336e-09	AC004870.4
ENSG00000113924.11	69.7617	-1.88524	0.281078	-6.70719	1.98404e-11	2.2405e-09	3.78105e-09	HGD
ENSG00000100504.16	176.576	1.42643	0.212748	6.7048	2.01681e-11	2.26558e-09	3.82338e-09	PYGL
ENSG00000261068.2	230.193	1.04111	0.155663	6.68825	2.25863e-11	2.52401e-09	4.25951e-09	RP11-7K24.3
ENSG00000279588.1	37.8596	2.51108	0.375673	6.68422	2.32151e-11	2.58085e-09	4.35542e-09	AC087762.1
ENSG00000260401.1	685.823	0.959241	0.143597	6.68008	2.38805e-11	2.64114e-09	4.45716e-09	RP11-800A3.4
ENSG00000059804.15	67.2068	1.87213	0.282392	6.62955	3.36701e-11	3.70475e-09	6.25211e-09	SLC2A3
ENSG00000228299.8	1778.56	0.950128	0.143404	6.62552	3.46038e-11	3.78806e-09	6.3927e-09	HLA-C
ENSG00000125257.13	531.149	1.18178	0.178574	6.61784	3.64476e-11	3.96965e-09	6.69915e-09	ABCC4
ENSG00000257167.2	55.0382	-1.98233	0.300587	-6.59487	4.25636e-11	4.61235e-09	7.78376e-09	TMPO-AS1
ENSG00000197061.4	4149.66	-1.05746	0.161179	-6.56075	5.35375e-11	5.77237e-09	9.74141e-09	HIST1H4C
ENSG00000140105.17	2258.28	0.983223	0.149957	6.55669	5.50151e-11	5.90202e-09	9.96021e-09	WARS
ENSG00000281406.1	103.119	1.70862	0.26087	6.54969	5.76572e-11	6.15469e-09	1.03866e-08	BLACAT1
ENSG00000128965.11	105.767	1.84336	0.281966	6.53751	6.25496e-11	6.64388e-09	1.12122e-08	CHAC1
ENSG00000188177.13	435.887	-1.00294	0.15365	-6.52746	6.68944e-11	7.07038e-09	1.19319e-08	ZC3H6
ENSG00000058668.14	2686.01	0.943669	0.144826	6.51588	7.22625e-11	7.60032e-09	1.28262e-08	ATP2B4
ENSG00000106789.12	891.224	0.762714	0.117154	6.51037	7.49667e-11	7.80818e-09	1.3177e-08	CORO2A
ENSG00000160818.16	1522.14	-0.821872	0.12624	-6.51039	7.49557e-11	7.80818e-09	1.3177e-08	GPATCH4
ENSG00000116667.12	855.454	1.07819	0.165929	6.4979	8.14498e-11	8.44245e-09	1.42474e-08	C1orf21
ENSG00000114854.7	30.2949	2.99819	0.461507	6.49652	8.21973e-11	8.47897e-09	1.4309e-08	TNNC1
ENSG00000115468.11	1687.92	0.910749	0.140445	6.48476	8.88747e-11	9.1239e-09	1.53974e-08	EFHD1
ENSG00000282810.1	46.588	2.21783	0.342403	6.47726	9.34034e-11	9.54316e-09	1.6105e-08	MIR210HG
ENSG00000111341.9	10228.6	1.14867	0.17747	6.47246	9.64199e-11	9.80467e-09	1.65463e-08	MGP
ENSG00000198535.5	130.018	-1.50071	0.23265	-6.45052	1.11468e-10	1.12814e-08	1.90385e-08	C2CD4A
ENSG00000164744.12	250.412	1.52245	0.236128	6.44755	1.13673e-10	1.14505e-08	1.93239e-08	SUN3
ENSG00000073734.8	30.1606	2.55173	0.39684	6.43012	1.27505e-10	1.27838e-08	2.15739e-08	ABCB11
ENSG00000167767.13	1043.96	0.943321	0.146977	6.41816	1.37927e-10	1.37644e-08	2.32288e-08	KRT80
ENSG00000016391.10	605.887	0.896721	0.139782	6.41515	1.40688e-10	1.3975e-08	2.35842e-08	CHDH
ENSG00000169282.17	185.583	1.51371	0.236933	6.38875	1.67249e-10	1.65368e-08	2.79074e-08	KCNAB1
ENSG00000049323.15	1876.47	-0.822856	0.128943	-6.38157	1.75286e-10	1.7252e-08	2.91144e-08	LTBP1
ENSG00000165795.20	161.754	1.25576	0.196811	6.38057	1.76436e-10	1.72859e-08	2.91715e-08	NDRG2
ENSG00000100097.11	125.251	1.48817	0.233488	6.37362	1.84613e-10	1.80048e-08	3.03847e-08	LGALS1
ENSG00000278175.2	56.7406	-1.91241	0.300398	-6.36625	1.93711e-10	1.88067e-08	3.1738e-08	GLIDR
ENSG00000128311.13	265.463	-1.49949	0.236099	-6.35111	2.1376e-10	2.06596e-08	3.48651e-08	TST
ENSG00000160299.16	2326.44	-0.819102	0.129061	-6.34662	2.20096e-10	2.11766e-08	3.57375e-08	PCNT
ENSG00000160888.6	4510.49	-0.923514	0.146143	-6.31927	2.62804e-10	2.51728e-08	4.24815e-08	IER2
ENSG00000170477.12	2379.6	0.875384	0.139006	6.29746	3.02572e-10	2.88533e-08	4.86926e-08	KRT4
ENSG00000112175.7	28.598	-2.84677	0.452523	-6.29087	3.15685e-10	2.99705e-08	5.0578e-08	BMP5
ENSG00000065457.10	1067.21	-0.704962	0.112524	-6.26502	3.72788e-10	3.50813e-08	5.92029e-08	ADAT1
ENSG00000169035.11	65.141	1.82328	0.291022	6.26509	3.72601e-10	3.50813e-08	5.92029e-08	KLK7
ENSG00000279602.1	567.267	-0.956418	0.152905	-6.25497	3.97601e-10	3.7253e-08	6.28679e-08	CTD-3014M21.1
ENSG00000260244.1	271.847	-1.23923	0.198221	-6.25175	4.05887e-10	3.78639e-08	6.38989e-08	RP11-588K22.2
ENSG00000087074.7	1009.51	-0.987983	0.158186	-6.2457	4.21897e-10	3.91871e-08	6.6132e-08	PPP1R15A
ENSG00000204362.5	68.0003	1.75213	0.280611	6.24398	4.2658e-10	3.94513e-08	6.65778e-08	RP11-380J14.1
ENSG00000136928.4	292.798	0.944076	0.151463	6.23303	4.57504e-10	4.21296e-08	7.10977e-08	GABBR2
ENSG00000182749.5	328.173	1.08071	0.173498	6.22892	4.69655e-10	4.30637e-08	7.2674e-08	PAQR7
ENSG00000065357.19	210.315	0.999316	0.160929	6.20967	5.30963e-10	4.8478e-08	8.18112e-08	DGKA
ENSG00000236882.7	429.145	1.17867	0.190305	6.19357	5.88152e-10	5.3472e-08	9.02389e-08	LINC01554
ENSG00000230091.6	55.8083	-1.70648	0.275847	-6.18634	6.15761e-10	5.57459e-08	9.40763e-08	TMEM254-AS1
ENSG00000188257.10	43.007	2.42146	0.391825	6.17996	6.4119e-10	5.78041e-08	9.75498e-08	PLA2G2A
ENSG00000114054.13	1026.05	-0.766883	0.124116	-6.17877	6.46012e-10	5.79951e-08	9.78721e-08	PCCB
ENSG00000070669.16	3202.11	1.36834	0.221755	6.17052	6.80674e-10	6.08523e-08	1.02694e-07	ASNS
ENSG00000279805.1	26.4388	2.75099	0.445968	6.16857	6.89124e-10	6.1352e-08	1.03537e-07	CTA-212A2.1
ENSG00000160886.13	78.7623	1.54789	0.250965	6.16774	6.92711e-10	6.14165e-08	1.03646e-07	LY6K
ENSG00000148082.9	73.4244	-1.53906	0.249576	-6.16671	6.97237e-10	6.15634e-08	1.03894e-07	SHC3
ENSG00000103528.16	197.196	1.0739	0.174237	6.16344	7.11807e-10	6.25923e-08	1.0563e-07	SYT17
ENSG00000171401.14	23.444	3.69718	0.601403	6.14759	7.86698e-10	6.88955e-08	1.16268e-07	KRT13
ENSG00000115548.16	2087.01	1.11026	0.181056	6.13215	8.66986e-10	7.56181e-08	1.27613e-07	KDM3A
ENSG00000119950.20	936.838	1.31715	0.215134	6.12249	9.21248e-10	8.00255e-08	1.35051e-07	MXI1
ENSG00000090061.17	569.081	0.842838	0.137731	6.11943	9.39115e-10	8.12486e-08	1.37115e-07	CCNK
ENSG00000206450.10	218.944	1.58974	0.260407	6.1048	1.0293e-09	8.8693e-08	1.49678e-07	HLA-B
ENSG00000239754.9	164.593	1.07539	0.176225	6.10235	1.04519e-09	8.97021e-08	1.51381e-07	CFB
ENSG00000141753.6	290.409	0.988635	0.162067	6.10015	1.0597e-09	9.05852e-08	1.52871e-07	IGFBP4
ENSG00000006047.12	288.229	0.965722	0.158828	6.0803	1.19956e-09	1.01931e-07	1.72018e-07	YBX2
ENSG00000274425.1	62.0003	-2.00477	0.329732	-6.07999	1.20193e-09	1.01931e-07	1.72018e-07	AC114271.2
ENSG00000105048.16	78.8431	1.95483	0.321672	6.0771	1.22374e-09	1.02978e-07	1.73784e-07	TNNT1
ENSG00000148019.12	1766.87	-1.02127	0.168053	-6.07709	1.22387e-09	1.02978e-07	1.73784e-07	CEP78
ENSG00000151503.12	4081.69	-0.756615	0.124842	-6.06059	1.35627e-09	1.13672e-07	1.91832e-07	NCAPD3
ENSG00000174428.16	353.307	-0.885135	0.146131	-6.05712	1.38577e-09	1.15693e-07	1.95242e-07	GTF2IRD2B
ENSG00000106415.12	166.985	-1.25502	0.207234	-6.05608	1.39475e-09	1.15991e-07	1.95746e-07	GLCCI1
ENSG00000186352.8	103.184	1.89995	0.313793	6.05479	1.40599e-09	1.16475e-07	1.96562e-07	ANKRD37
ENSG00000141574.7	106.95	1.6881	0.278899	6.05273	1.4241e-09	1.17521e-07	1.98328e-07	SECTM1
ENSG00000135365.15	886.242	0.777916	0.128673	6.04568	1.48784e-09	1.22311e-07	2.0641e-07	PHF21A
ENSG00000153531.12	76.1701	-1.76278	0.291993	-6.03707	1.5694e-09	1.28523e-07	2.16894e-07	ADPRHL1
ENSG00000189091.12	7276.87	-0.65322	0.108348	-6.02894	1.65043e-09	1.34645e-07	2.27226e-07	SF3B3
ENSG00000132196.13	498.161	-0.78378	0.130123	-6.02336	1.7083e-09	1.38838e-07	2.34302e-07	HSD17B7
ENSG00000135801.9	1963.72	0.92378	0.15363	6.01301	1.82109e-09	1.46342e-07	2.46965e-07	TAF5L
ENSG00000242335.8	161.697	1.08358	0.1802	6.01324	1.81846e-09	1.46342e-07	2.46965e-07	CFB
ENSG00000243570.9	161.697	1.08358	0.1802	6.01324	1.81846e-09	1.46342e-07	2.46965e-07	CFB
ENSG00000129646.13	179.692	-1.27674	0.212399	-6.01104	1.84331e-09	1.47575e-07	2.49047e-07	QRICH2
ENSG00000135363.11	320.806	1.13554	0.189042	6.00683	1.89186e-09	1.50899e-07	2.54655e-07	LMO2
ENSG00000196639.6	146.265	1.2475	0.20787	6.00132	1.95722e-09	1.55534e-07	2.62478e-07	HRH1
ENSG00000258077.2	53.6278	1.68009	0.280077	5.99869	1.98919e-09	1.57491e-07	2.65781e-07	RP11-114H23.1
ENSG00000147010.17	1543.36	0.995966	0.166544	5.98021	2.22855e-09	1.75793e-07	2.96667e-07	SH3KBP1
ENSG00000265107.2	1123.31	0.834684	0.139894	5.96654	2.42338e-09	1.90462e-07	3.21422e-07	GJA5
ENSG00000099875.14	748.745	1.11462	0.187071	5.95828	2.54903e-09	1.97825e-07	3.33848e-07	MKNK2
ENSG00000116285.12	3538.48	1.30071	0.218313	5.95802	2.55313e-09	1.97825e-07	3.33848e-07	ERRFI1
ENSG00000135245.9	655.564	0.809174	0.135778	5.95953	2.52965e-09	1.97825e-07	3.33848e-07	HILPDA
ENSG00000196866.2	1525.68	-0.900583	0.151156	-5.95797	2.55395e-09	1.97825e-07	3.33848e-07	HIST1H2AD
ENSG00000231298.6	48.4689	2.16484	0.36397	5.94783	2.71713e-09	2.09707e-07	3.53901e-07	LINC00704
ENSG00000185046.18	219.3	-1.02391	0.173103	-5.91502	3.31835e-09	2.55192e-07	4.3066e-07	ANKS1B
ENSG00000092295.11	183.828	1.44978	0.245769	5.89895	3.65815e-09	2.80319e-07	4.73064e-07	TGM1
ENSG00000280587.1	215.185	-1.12748	0.191379	-5.89137	3.83011e-09	2.92452e-07	4.93539e-07	LINC01348
ENSG00000170927.14	151.91	1.091	0.185402	5.88453	3.99183e-09	3.0158e-07	5.08944e-07	PKHD1
ENSG00000196136.16	258.553	1.68972	0.287121	5.88504	3.97963e-09	3.0158e-07	5.08944e-07	SERPINA3
ENSG00000221963.5	5907.5	1.03502	0.175863	5.88536	3.97191e-09	3.0158e-07	5.08944e-07	APOL6
ENSG00000241534.9	175.703	1.00278	0.170684	5.87508	4.22638e-09	3.1818e-07	5.36958e-07	CFB
ENSG00000135821.16	15111.3	0.736699	0.125659	5.86269	4.55423e-09	3.41663e-07	5.76588e-07	GLUL
ENSG00000134287.9	2386.82	-0.68904	0.117902	-5.84419	5.09039e-09	3.80556e-07	6.42223e-07	ARF3
ENSG00000270038.1	50.9526	1.86415	0.319694	5.83105	5.50807e-09	4.10351e-07	6.92506e-07	RP11-1070N10.7
ENSG00000047936.10	64.9029	-1.88249	0.323266	-5.82336	5.76768e-09	4.26729e-07	7.20145e-07	ROS1
ENSG00000224271.5	175.485	1.02819	0.176555	5.82363	5.7583e-09	4.26729e-07	7.20145e-07	RP11-191L9.4
ENSG00000123240.16	1453.52	0.836681	0.143857	5.81607	6.02486e-09	4.44225e-07	7.49671e-07	OPTN
ENSG00000281935.1	147.149	1.09847	0.188913	5.8147	6.0742e-09	4.46329e-07	7.53222e-07	DNAH10
ENSG00000196275.13	160.536	-1.19451	0.205625	-5.80915	6.27898e-09	4.59801e-07	7.75957e-07	GTF2IRD2
ENSG00000207205.1	121.384	-1.38506	0.238489	-5.80767	6.33484e-09	4.62314e-07	7.80198e-07	RNVU1-15
ENSG00000156222.11	74.3102	1.87798	0.323439	5.80627	6.38802e-09	4.64615e-07	7.84081e-07	SLC28A1
ENSG00000187951.10	714.953	-0.792758	0.136564	-5.80504	6.43512e-09	4.66459e-07	7.87193e-07	ARHGAP11B
ENSG00000114115.9	756.514	1.05283	0.181427	5.80304	6.51229e-09	4.70463e-07	7.93951e-07	RBP1
ENSG00000114268.11	212.119	1.20413	0.207735	5.79648	6.77218e-09	4.87597e-07	8.22865e-07	PFKFB4
ENSG00000233093.5	139.22	1.36037	0.235297	5.78149	7.40424e-09	5.31322e-07	8.96655e-07	LINC00892
ENSG00000100889.11	574.066	1.15032	0.198994	5.78067	7.44043e-09	5.3214e-07	8.98035e-07	PCK2
ENSG00000026559.13	141.358	1.22349	0.212189	5.76604	8.11556e-09	5.78496e-07	9.76266e-07	KCNG1
ENSG00000072682.18	437.713	0.863551	0.149968	5.75824	8.49968e-09	6.03467e-07	1.01841e-06	P4HA2
ENSG00000199879.1	255.074	-1.29458	0.224841	-5.75779	8.52212e-09	6.03467e-07	1.01841e-06	RNU1-120P
ENSG00000119535.17	168.529	1.5089	0.262836	5.74083	9.42119e-09	6.64938e-07	1.12214e-06	CSF3R
ENSG00000105357.15	1028.65	1.38296	0.241014	5.7381	9.57429e-09	6.71327e-07	1.13293e-06	MYH14
ENSG00000188818.12	93.2445	-2.03603	0.354795	-5.73862	9.54518e-09	6.71327e-07	1.13293e-06	ZDHHC11
ENSG00000076067.11	877.018	0.710053	0.123762	5.73724	9.62312e-09	6.72552e-07	1.13499e-06	RBMS2
ENSG00000280830.1	1065.5	-1.12588	0.196375	-5.73331	9.84882e-09	6.86092e-07	1.15784e-06	ADI1
ENSG00000163660.11	4344.59	-1.2847	0.224249	-5.72889	1.01091e-08	7.01943e-07	1.18459e-06	CCNL1
ENSG00000142619.4	82.3637	1.50908	0.263689	5.72295	1.04688e-08	7.24579e-07	1.2228e-06	PADI3
ENSG00000272990.1	40.2432	2.0182	0.352895	5.71898	1.07164e-08	7.39326e-07	1.24768e-06	RP11-305K5.1
ENSG00000147852.15	1033.95	1.06919	0.187114	5.7141	1.10289e-08	7.58446e-07	1.27995e-06	VLDLR
ENSG00000174485.14	1183.32	1.11769	0.195653	5.71259	1.11266e-08	7.62725e-07	1.28717e-06	DENND4A
ENSG00000137819.13	182.726	1.07249	0.18786	5.709	1.13644e-08	7.76542e-07	1.31049e-06	PAQR5
ENSG00000170381.12	734.195	-0.960404	0.168308	-5.70622	1.15512e-08	7.868e-07	1.3278e-06	SEMA3E
ENSG00000248144.5	47.1101	1.99643	0.350234	5.70027	1.1962e-08	8.12202e-07	1.37067e-06	ADH1C
ENSG00000228067.1	88.6676	1.70638	0.299519	5.69707	1.21885e-08	8.24972e-07	1.39222e-06	RP11-61J19.3
ENSG00000184260.5	902.42	-0.915552	0.160771	-5.69476	1.23547e-08	8.33591e-07	1.40676e-06	HIST2H2AC
ENSG00000168016.13	278.157	1.035	0.182087	5.68411	1.31493e-08	8.84422e-07	1.49254e-06	TRANK1
ENSG00000181458.10	3479.44	1.22999	0.216426	5.68317	1.3222e-08	8.86536e-07	1.49611e-06	TMEM45A
ENSG00000272087.1	274.394	1.20577	0.212336	5.67858	1.35816e-08	9.0781e-07	1.53201e-06	RP11-379F4.7
ENSG00000187193.8	671.7	1.04106	0.183824	5.66335	1.48444e-08	9.89133e-07	1.66925e-06	MT1X
ENSG00000121316.10	965.723	0.973627	0.172277	5.65151	1.59045e-08	1.05649e-06	1.78292e-06	PLBD1
ENSG00000124635.8	1070.98	-1.29606	0.229737	-5.64147	1.68603e-08	1.11309e-06	1.87844e-06	HIST1H2BJ
ENSG00000185499.16	1044.97	0.917017	0.162538	5.64187	1.68217e-08	1.11309e-06	1.87844e-06	MUC1
ENSG00000064270.12	773.802	0.950199	0.168561	5.63711	1.72927e-08	1.13813e-06	1.9207e-06	ATP2C2
ENSG00000175215.9	2653.38	0.673754	0.119678	5.62971	1.80509e-08	1.1844e-06	1.99879e-06	CTDSP2
ENSG00000088367.20	1977.66	0.836512	0.148606	5.62906	1.81191e-08	1.18525e-06	2.00023e-06	EPB41L1
ENSG00000139055.6	581.432	0.919376	0.163365	5.62776	1.82569e-08	1.19064e-06	2.00931e-06	ERP27
ENSG00000175906.4	98.779	1.38031	0.245752	5.61667	1.9467e-08	1.26571e-06	2.136e-06	ARL4D
ENSG00000198712.1	26288.7	-0.822061	0.146422	-5.61432	1.97335e-08	1.27916e-06	2.1587e-06	MT-CO2
ENSG00000137133.10	447.037	-0.808663	0.144092	-5.61213	1.99853e-08	1.29158e-06	2.17966e-06	HINT2
ENSG00000121988.17	240.774	-1.03636	0.184864	-5.60605	2.07001e-08	1.33376e-06	2.25084e-06	ZRANB3
ENSG00000106105.13	11134.3	1.07386	0.191843	5.5976	2.17344e-08	1.39204e-06	2.3492e-06	GARS
ENSG00000260966.1	394.657	1.3172	0.235295	5.59811	2.16701e-08	1.39204e-06	2.3492e-06	RP11-690D19.3
ENSG00000157765.11	100.552	1.15654	0.206943	5.58868	2.28802e-08	1.46106e-06	2.46568e-06	SLC34A2
ENSG00000157890.17	80.7532	1.66686	0.29867	5.58094	2.39216e-08	1.52303e-06	2.57026e-06	MEGF11
ENSG00000274267.1	2730.62	-0.930244	0.166733	-5.57923	2.41579e-08	1.53353e-06	2.58797e-06	HIST1H3B
ENSG00000102962.4	255.051	1.05251	0.188703	5.57761	2.43839e-08	1.53877e-06	2.59682e-06	CCL22
ENSG00000149131.15	53.5288	1.55064	0.278004	5.57777	2.43619e-08	1.53877e-06	2.59682e-06	SERPING1
ENSG00000250091.2	408.007	1.09553	0.196575	5.57308	2.50271e-08	1.57473e-06	2.6575e-06	DNAH10OS
ENSG00000198763.3	1416.19	-0.885029	0.158935	-5.56851	2.56928e-08	1.61188e-06	2.7202e-06	MT-ND2
ENSG00000143546.9	12935	0.981162	0.176302	5.56524	2.6179e-08	1.63284e-06	2.75557e-06	S100A8
ENSG00000146267.11	286.696	-0.995271	0.178821	-5.56574	2.61036e-08	1.63284e-06	2.75557e-06	FAXC
ENSG00000123836.14	2042.4	-0.820578	0.147523	-5.56239	2.66105e-08	1.65494e-06	2.79287e-06	PFKFB2
ENSG00000273703.1	414.649	-1.2025	0.216489	-5.55455	2.78323e-08	1.72593e-06	2.91266e-06	HIST1H2BM
ENSG00000105808.17	257.998	1.20057	0.216473	5.54602	2.92241e-08	1.80421e-06	3.04478e-06	RASA4
ENSG00000122877.13	28.5361	-3.01983	0.544527	-5.54579	2.9263e-08	1.80421e-06	3.04478e-06	EGR2
ENSG00000181800.5	152.415	1.14279	0.206128	5.54407	2.95516e-08	1.81679e-06	3.066e-06	CELF2-AS1
ENSG00000138166.5	1728.67	-0.973197	0.175603	-5.54202	2.98998e-08	1.83294e-06	3.09326e-06	DUSP5
ENSG00000082482.13	404.763	-0.977234	0.176487	-5.53714	3.07452e-08	1.8794e-06	3.17167e-06	KCNK2
ENSG00000279368.1	99.3903	1.26823	0.229085	5.53608	3.09317e-08	1.88543e-06	3.18183e-06	RP1-80N2.4
ENSG00000111145.7	363.323	0.948604	0.171586	5.52844	3.23088e-08	1.96379e-06	3.31408e-06	ELK3
ENSG00000233539.5	209.88	0.973337	0.176178	5.52473	3.29994e-08	1.99447e-06	3.36585e-06	AC011294.3
ENSG00000275894.1	82.0625	-1.74223	0.315339	-5.52495	3.29575e-08	1.99447e-06	3.36585e-06	RP3-453C12.14
ENSG00000160298.17	273.462	-1.34623	0.243892	-5.51979	3.39409e-08	2.04561e-06	3.45215e-06	C21orf58
ENSG00000197153.4	967.45	-1.0855	0.196716	-5.5181	3.42676e-08	2.05951e-06	3.47562e-06	HIST1H3J
ENSG00000002587.9	85.4611	1.45803	0.264338	5.51577	3.47252e-08	2.08118e-06	3.51219e-06	HS3ST1
ENSG00000107957.16	884.898	0.794273	0.144467	5.49796	3.84204e-08	2.29624e-06	3.87511e-06	SH3PXD2A
ENSG00000138796.15	893.564	-0.79859	0.145391	-5.49269	3.95848e-08	2.35925e-06	3.98146e-06	HADH
ENSG00000067082.14	3072.35	-1.0384	0.189187	-5.48873	4.04828e-08	2.40609e-06	4.0605e-06	KLF6
ENSG00000161647.18	247.991	-0.978115	0.178401	-5.48268	4.18924e-08	2.48299e-06	4.19028e-06	MPP3
ENSG00000129226.13	21.3201	3.42135	0.624213	5.48106	4.22781e-08	2.49895e-06	4.21721e-06	CD68
ENSG00000163283.6	496.008	1.45329	0.265279	5.47834	4.29327e-08	2.53067e-06	4.27074e-06	ALPP
ENSG00000073605.18	222.328	1.14924	0.209878	5.47575	4.3566e-08	2.56097e-06	4.32187e-06	GSDMB
ENSG00000110934.10	188.932	1.20265	0.219676	5.47464	4.38398e-08	2.57002e-06	4.33715e-06	BIN2
ENSG00000127528.5	62.003	-1.98001	0.361726	-5.4738	4.40496e-08	2.57528e-06	4.34603e-06	KLF2
ENSG00000162896.5	48.8091	1.83165	0.334952	5.4684	4.54123e-08	2.64774e-06	4.4683e-06	PIGR
ENSG00000183785.14	52.6144	1.8086	0.331022	5.46369	4.66333e-08	2.71156e-06	4.57601e-06	TUBA8
ENSG00000260000.2	210.951	1.20854	0.22153	5.45543	4.8855e-08	2.83306e-06	4.78106e-06	RP3-467N11.1
ENSG00000112425.13	255.516	-1.03815	0.190575	-5.44748	5.10884e-08	2.94665e-06	4.97274e-06	EPM2A
ENSG00000117525.13	1317.02	1.06742	0.195932	5.44792	5.0961e-08	2.94665e-06	4.97274e-06	F3
ENSG00000183668.17	128.043	1.28171	0.235362	5.44572	5.15965e-08	2.96798e-06	5.00874e-06	PSG9
ENSG00000101361.14	4408.05	-0.623666	0.114593	-5.44243	5.2559e-08	3.01526e-06	5.08853e-06	NOP56
ENSG00000125775.14	215.898	1.13559	0.208697	5.44134	5.28798e-08	3.02557e-06	5.10593e-06	SDCBP2
ENSG00000261254.2	208.259	0.976553	0.179733	5.43336	5.53026e-08	3.15578e-06	5.32567e-06	RP4-714D9.5
ENSG00000197279.3	714.884	-0.903175	0.166282	-5.43159	5.58541e-08	3.17879e-06	5.36451e-06	ZNF165
ENSG00000112983.17	2381.23	-0.617472	0.113731	-5.42924	5.65957e-08	3.21248e-06	5.42136e-06	BRD8
ENSG00000075702.16	573.04	-1.25318	0.230844	-5.42868	5.67739e-08	3.21409e-06	5.42408e-06	WDR62
ENSG00000239521.7	635.159	-0.691144	0.12733	-5.42799	5.69926e-08	3.21798e-06	5.43064e-06	GATS
ENSG00000185585.19	63.7247	1.75616	0.32361	5.42677	5.73835e-08	3.23155e-06	5.45355e-06	OLFML2A
ENSG00000206337.10	242.288	1.53488	0.283222	5.41935	5.9817e-08	3.35977e-06	5.66993e-06	HCP5
ENSG00000115875.18	5415.28	-0.581472	0.107348	-5.41669	6.07114e-08	3.40111e-06	5.73968e-06	SRSF7
ENSG00000133597.9	308.796	-1.05404	0.194689	-5.41398	6.1638e-08	3.44402e-06	5.81211e-06	ADCK2
ENSG00000224959.1	259.047	-1.63267	0.301643	-5.41261	6.21143e-08	3.46162e-06	5.84181e-06	AC017002.2
ENSG00000136068.14	6589.59	0.841727	0.156001	5.39565	6.82764e-08	3.77602e-06	6.37239e-06	FLNB
ENSG00000213928.8	225.036	0.875998	0.162328	5.39646	6.79689e-08	3.77602e-06	6.37239e-06	IRF9
ENSG00000273113.1	25.6936	2.47036	0.457845	5.39563	6.82838e-08	3.77602e-06	6.37239e-06	RP11-367H1.1
ENSG00000065328.16	1097.29	-0.742613	0.13772	-5.39221	6.95977e-08	3.82895e-06	6.4617e-06	MCM10
ENSG00000168496.3	2636.84	-0.702338	0.130243	-5.39253	6.9474e-08	3.82895e-06	6.4617e-06	FEN1
ENSG00000131941.7	2939.22	0.73143	0.1358	5.38609	7.20081e-08	3.95142e-06	6.66839e-06	RHPN2
ENSG00000110080.18	1342.61	0.904799	0.168016	5.38519	7.23664e-08	3.96095e-06	6.68448e-06	ST3GAL4
ENSG00000179431.6	307.789	-0.949053	0.176315	-5.38271	7.33725e-08	4.0058e-06	6.76017e-06	FJX1
ENSG00000108187.15	111.307	-1.30671	0.243038	-5.37656	7.59214e-08	4.13444e-06	6.97726e-06	PBLD
ENSG00000134333.13	33176.5	1.14699	0.21337	5.3756	7.63277e-08	4.14604e-06	6.99683e-06	LDHA
ENSG00000182898.3	124.917	1.18895	0.221338	5.37163	7.8029e-08	4.22776e-06	7.13473e-06	TCHHL1
ENSG00000162836.11	737.84	-0.59916	0.111755	-5.36139	8.25851e-08	4.46334e-06	7.53231e-06	ACP6
ENSG00000197748.12	40.8939	-1.71138	0.319442	-5.35741	8.44225e-08	4.55118e-06	7.68054e-06	CFAP43
ENSG00000104953.18	67.3757	1.56509	0.292268	5.35496	8.55752e-08	4.59519e-06	7.75482e-06	TLE6
ENSG00000196141.12	691.803	0.761213	0.142156	5.35477	8.56673e-08	4.59519e-06	7.75482e-06	SPATS2L
ENSG00000126217.20	664.385	-0.872199	0.163186	-5.34482	9.05092e-08	4.84281e-06	8.17269e-06	MCF2L
ENSG00000164045.11	859.29	-0.779488	0.145921	-5.34183	9.20127e-08	4.91101e-06	8.28778e-06	CDC25A
ENSG00000181577.15	224.113	1.02243	0.191477	5.33973	9.30844e-08	4.95588e-06	8.36351e-06	C6orf223
ENSG00000121552.3	41.4853	2.15817	0.404987	5.32899	9.87615e-08	5.24511e-06	8.85162e-06	CSTA
ENSG00000053371.12	278.107	-1.0667	0.200419	-5.32236	1.02432e-07	5.4266e-06	9.15789e-06	AKR7A2
ENSG00000165959.11	2324.77	0.63769	0.120032	5.31266	1.08035e-07	5.70935e-06	9.63506e-06	CLMN
ENSG00000186564.5	73.5358	1.33458	0.251248	5.31181	1.08543e-07	5.72213e-06	9.65663e-06	FOXD2
ENSG00000119917.13	394.499	1.10123	0.207656	5.30315	1.13824e-07	5.98582e-06	1.01016e-05	IFIT3
ENSG00000111981.4	313.745	1.24039	0.233945	5.30204	1.14516e-07	6.00746e-06	1.01382e-05	ULBP1
ENSG00000149476.14	373.607	-1.01821	0.192094	-5.30058	1.15434e-07	6.04086e-06	1.01945e-05	TKFC
ENSG00000268104.2	1826.88	1.03119	0.194585	5.29944	1.16155e-07	6.06382e-06	1.02333e-05	SLC6A14
ENSG00000114315.3	1974.69	-1.10993	0.209712	-5.29263	1.20566e-07	6.27882e-06	1.05961e-05	HES1
ENSG00000124116.18	32.9769	1.83065	0.346081	5.28966	1.22543e-07	6.36629e-06	1.07437e-05	WFDC3
ENSG00000276216.1	1528.6	-1.12793	0.21353	-5.2823	1.27574e-07	6.61168e-06	1.11578e-05	CH17-373J23.1
ENSG00000137193.13	329.645	0.982005	0.185933	5.28149	1.28138e-07	6.62489e-06	1.11801e-05	PIM1
ENSG00000238289.9	157.656	1.302	0.246845	5.27455	1.33083e-07	6.86399e-06	1.15836e-05	MICB
ENSG00000065618.16	17.2821	2.98982	0.567427	5.26908	1.37112e-07	7.03219e-06	1.18675e-05	COL17A1
ENSG00000131398.13	16.5994	3.15331	0.598489	5.26879	1.37327e-07	7.03219e-06	1.18675e-05	KCNC3
ENSG00000266086.1	20.5415	2.9508	0.560047	5.26884	1.37289e-07	7.03219e-06	1.18675e-05	RP11-159D12.5
ENSG00000075218.18	883.125	-0.73252	0.139106	-5.26592	1.39491e-07	7.12597e-06	1.20257e-05	GTSE1
ENSG00000047849.21	3584.36	0.569185	0.108121	5.26434	1.40693e-07	7.17031e-06	1.21006e-05	MAP4
ENSG00000185090.14	603.578	-0.894908	0.170128	-5.2602	1.439e-07	7.31638e-06	1.23471e-05	MANEAL
ENSG00000079215.13	6482.6	-0.705893	0.134223	-5.2591	1.44761e-07	7.34279e-06	1.23916e-05	SLC1A3
ENSG00000243444.7	194.238	1.04075	0.198239	5.24999	1.52111e-07	7.69737e-06	1.299e-05	PALM2
ENSG00000188505.4	800.403	0.830566	0.158302	5.24671	1.54842e-07	7.81714e-06	1.31922e-05	NCCRP1
ENSG00000166483.10	3126.26	-0.990251	0.188796	-5.24507	1.56221e-07	7.85562e-06	1.32571e-05	WEE1
ENSG00000174607.10	362.209	-1.00242	0.191121	-5.24494	1.56336e-07	7.85562e-06	1.32571e-05	UGT8
ENSG00000273802.1	2768.97	-1.08957	0.207836	-5.24248	1.58434e-07	7.94243e-06	1.34036e-05	HIST1H2BG
ENSG00000107438.8	724.936	0.79983	0.152594	5.24156	1.59225e-07	7.96349e-06	1.34391e-05	PDLIM1
ENSG00000279348.1	574.628	1.03765	0.198156	5.23655	1.63605e-07	8.16352e-06	1.37767e-05	RP11-566E18.1
ENSG00000145979.17	732.046	-0.633306	0.121001	-5.23387	1.65993e-07	8.26345e-06	1.39453e-05	TBC1D7
ENSG00000143320.8	7674.74	0.806978	0.154354	5.22809	1.71266e-07	8.50621e-06	1.4355e-05	CRABP2
ENSG00000140481.13	31.4514	2.29345	0.439162	5.22233	1.76682e-07	8.75492e-06	1.47747e-05	CCDC33
ENSG00000180596.7	2522.19	-1.09039	0.209192	-5.21238	1.86431e-07	9.21672e-06	1.55541e-05	HIST1H2BC
ENSG00000095637.20	567.831	0.794685	0.152575	5.20849	1.90385e-07	9.37895e-06	1.58279e-05	SORBS1
ENSG00000273203.1	168.061	1.12819	0.216614	5.20829	1.90586e-07	9.37895e-06	1.58279e-05	AC006946.16
ENSG00000241852.9	173.515	0.973626	0.187191	5.20125	1.97951e-07	9.71906e-06	1.64018e-05	C8orf58
ENSG00000168994.13	428.796	0.941758	0.181122	5.19959	1.9973e-07	9.78405e-06	1.65115e-05	PXDC1
ENSG00000106785.14	802.644	0.690953	0.133224	5.18641	2.14389e-07	1.04782e-05	1.7683e-05	TRIM14
ENSG00000132561.13	372.297	-0.747061	0.144123	-5.1835	2.17762e-07	1.06189e-05	1.79203e-05	MATN2
ENSG00000170379.19	261.645	0.80764	0.155866	5.18161	2.19974e-07	1.07024e-05	1.80613e-05	TCAF2
ENSG00000271936.1	89.1705	-1.18793	0.229573	-5.17451	2.2851e-07	1.10925e-05	1.87197e-05	RP11-443B20.1
ENSG00000083290.19	349.044	-0.861976	0.166739	-5.16961	2.3458e-07	1.13615e-05	1.91736e-05	ULK2
ENSG00000188112.8	979.106	0.816181	0.15794	5.16767	2.37031e-07	1.14544e-05	1.93303e-05	C6orf132
ENSG00000105855.9	2088.63	-0.973246	0.188432	-5.16498	2.40463e-07	1.15941e-05	1.95661e-05	ITGB8
ENSG00000113231.13	390.416	0.822432	0.159445	5.15809	2.49485e-07	1.19831e-05	2.02226e-05	PDE8B
ENSG00000185745.9	138.959	1.19212	0.231122	5.15796	2.49648e-07	1.19831e-05	2.02226e-05	IFIT1
ENSG00000101605.12	44.6394	-1.56225	0.303179	-5.15291	2.56482e-07	1.22689e-05	2.0705e-05	MYOM1
ENSG00000159176.13	1753.09	-0.771186	0.149678	-5.15229	2.57318e-07	1.22689e-05	2.0705e-05	CSRP1
ENSG00000167165.18	48.4606	-1.76724	0.342994	-5.1524	2.57176e-07	1.22689e-05	2.0705e-05	UGT1A6
ENSG00000141655.15	594.648	0.945463	0.183697	5.14685	2.649e-07	1.26024e-05	2.12678e-05	TNFRSF11A
ENSG00000147041.11	299.349	0.846121	0.164658	5.13867	2.76694e-07	1.31344e-05	2.21655e-05	SYTL5
ENSG00000119522.15	464.017	0.699767	0.136228	5.13673	2.79567e-07	1.32334e-05	2.23325e-05	DENND1A
ENSG00000165474.5	73.5911	1.72862	0.336541	5.13643	2.80013e-07	1.32334e-05	2.23325e-05	GJB2
ENSG00000096746.17	5141.35	0.671837	0.130905	5.13227	2.86271e-07	1.34994e-05	2.27815e-05	HNRNPH3
ENSG00000261026.1	8.81045	-7.01762	1.36771	-5.13093	2.88312e-07	1.35658e-05	2.28936e-05	CTD-3247F14.2
ENSG00000181625.17	410.936	-0.84283	0.164287	-5.13022	2.89398e-07	1.35872e-05	2.29296e-05	SLX1B
ENSG00000206493.7	878.765	0.790602	0.15417	5.12812	2.92655e-07	1.35914e-05	2.29367e-05	HLA-E
ENSG00000229252.6	878.765	0.790602	0.15417	5.12812	2.92655e-07	1.35914e-05	2.29367e-05	HLA-E
ENSG00000229453.2	105.083	1.54699	0.30165	5.12843	2.92171e-07	1.35914e-05	2.29367e-05	SPINK8
ENSG00000230254.7	878.765	0.790602	0.15417	5.12812	2.92655e-07	1.35914e-05	2.29367e-05	HLA-E
ENSG00000233904.6	878.765	0.790602	0.15417	5.12812	2.92655e-07	1.35914e-05	2.29367e-05	HLA-E
ENSG00000258647.5	13.1097	-6.60444	1.28869	-5.12495	2.97623e-07	1.37922e-05	2.32757e-05	LINC00930
ENSG00000254995.4	13.7205	-6.68077	1.30608	-5.11515	3.13497e-07	1.44965e-05	2.44642e-05	STX16-NPEPL1
ENSG00000184270.4	419.275	-0.869582	0.170149	-5.1107	3.20963e-07	1.48099e-05	2.4993e-05	HIST2H2AB
ENSG00000254615.2	48.4857	1.60477	0.31425	5.10668	3.27867e-07	1.5096e-05	2.54758e-05	RP11-395G23.3
ENSG00000227715.10	3041.78	0.875007	0.171399	5.10508	3.30662e-07	1.5192e-05	2.5638e-05	HLA-A
ENSG00000135423.12	126.782	-1.29682	0.25425	-5.10057	3.38633e-07	1.5525e-05	2.61999e-05	GLS2
ENSG00000031698.12	6114.37	0.718649	0.140927	5.09943	3.40685e-07	1.55858e-05	2.63025e-05	SARS
ENSG00000164463.12	619.554	0.978211	0.191913	5.09715	3.44808e-07	1.57409e-05	2.65642e-05	CREBRF
ENSG00000115267.5	549.356	-1.04205	0.204463	-5.0965	3.45982e-07	1.57609e-05	2.6598e-05	IFIH1
ENSG00000148057.15	67.1969	1.57385	0.308995	5.09343	3.51637e-07	1.59711e-05	2.69527e-05	IDNK
ENSG00000205978.5	467.884	0.996499	0.195653	5.09319	3.52085e-07	1.59711e-05	2.69527e-05	NYNRIN
ENSG00000261052.5	321.48	-0.861472	0.169215	-5.091	3.56187e-07	1.61231e-05	2.72093e-05	SULT1A3
ENSG00000163832.15	367.696	-0.907605	0.178301	-5.09031	3.57482e-07	1.61477e-05	2.72507e-05	ELP6
ENSG00000166888.10	794.049	0.827697	0.162638	5.08919	3.59599e-07	1.62091e-05	2.73544e-05	STAT6
ENSG00000089685.14	3149.04	-0.714958	0.140517	-5.08805	3.61766e-07	1.62386e-05	2.74041e-05	BIRC5
ENSG00000130816.14	13982.2	-0.61604	0.121076	-5.08806	3.61749e-07	1.62386e-05	2.74041e-05	DNMT1
ENSG00000251994.1	71.4125	1.52609	0.299968	5.0875	3.62812e-07	1.62516e-05	2.7426e-05	RNU2-27P
ENSG00000149260.14	79.3898	1.46095	0.287263	5.08576	3.66147e-07	1.63668e-05	2.76205e-05	CAPN5
ENSG00000136295.14	1136.24	1.00091	0.196841	5.08488	3.6786e-07	1.63822e-05	2.76465e-05	TTYH3
ENSG00000165494.10	2476.25	-0.780244	0.153446	-5.0848	3.6802e-07	1.63822e-05	2.76465e-05	PCF11
ENSG00000124222.21	838.329	0.662937	0.130515	5.07937	3.78684e-07	1.6822e-05	2.83888e-05	STX16
ENSG00000043039.6	422.098	0.843585	0.166376	5.07036	3.9706e-07	1.76019e-05	2.97048e-05	BARX2
ENSG00000063127.15	109.226	1.11144	0.219354	5.06686	4.04428e-07	1.78851e-05	3.01828e-05	SLC6A16
ENSG00000258839.2	170.992	-1.6705	0.329712	-5.06654	4.05116e-07	1.78851e-05	3.01828e-05	MC1R
ENSG00000072954.6	714.998	-0.825116	0.163067	-5.05998	4.19309e-07	1.84737e-05	3.11761e-05	TMEM38A
ENSG00000140534.13	894.033	-0.595293	0.117765	-5.0549	4.30615e-07	1.89329e-05	3.19511e-05	TICRR
ENSG00000101236.16	1891.91	0.556552	0.110149	5.05273	4.35531e-07	1.91099e-05	3.22498e-05	RNF24
ENSG00000254452.1	47.9365	-3.25441	0.64443	-5.05006	4.41661e-07	1.93394e-05	3.2637e-05	RP11-867G23.4
ENSG00000147592.8	282.827	-0.942466	0.18689	-5.04289	4.58541e-07	2.00376e-05	3.38153e-05	LACTB2
ENSG00000279117.1	721.324	0.764532	0.151763	5.03768	4.71197e-07	2.05488e-05	3.4678e-05	CTD-2562J17.6
ENSG00000078070.11	490.687	-0.712641	0.141516	-5.03576	4.75946e-07	2.07138e-05	3.49565e-05	MCCC1
ENSG00000167107.12	920.29	0.906754	0.180078	5.03535	4.76964e-07	2.07161e-05	3.49603e-05	ACSF2
ENSG00000176894.9	128.863	-1.01173	0.201073	-5.03167	4.86233e-07	2.1076e-05	3.55677e-05	PXMP2
ENSG00000153214.9	1985.53	-0.888502	0.176751	-5.02685	4.9861e-07	2.15689e-05	3.63995e-05	TMEM87B
ENSG00000148339.12	239.971	-1.03251	0.205434	-5.02599	5.00851e-07	2.16212e-05	3.64878e-05	SLC25A25
ENSG00000157110.15	557.922	0.635508	0.126454	5.02561	5.01835e-07	2.16212e-05	3.64878e-05	RBPMS
ENSG00000279453.1	241.858	0.981306	0.195327	5.02391	5.06295e-07	2.17697e-05	3.67384e-05	RP3-425C14.4
ENSG00000214078.11	1121.31	-0.740028	0.147595	-5.01392	5.33333e-07	2.28864e-05	3.86229e-05	CPNE1
ENSG00000177181.14	141.348	1.00775	0.201006	5.0135	5.34481e-07	2.28899e-05	3.86288e-05	RIMKLA
ENSG00000141526.14	47.9218	1.93958	0.387183	5.00946	5.45843e-07	2.33299e-05	3.93714e-05	SLC16A3
ENSG00000162981.13	584.008	0.793046	0.158359	5.00789	5.50289e-07	2.34732e-05	3.96132e-05	FAM84A
ENSG00000168961.16	104.102	1.43557	0.286863	5.00437	5.60452e-07	2.38592e-05	4.02647e-05	LGALS9
ENSG00000134242.15	65.7371	1.56603	0.313219	4.99978	5.73947e-07	2.43793e-05	4.11423e-05	PTPN22
ENSG00000137878.16	144.453	1.36575	0.27318	4.99945	5.7494e-07	2.43793e-05	4.11423e-05	GCOM1
ENSG00000263155.5	81.8905	1.46128	0.292563	4.99477	5.89065e-07	2.49289e-05	4.20699e-05	MYZAP
ENSG00000164053.17	185.542	-0.975907	0.195499	-4.99189	5.97918e-07	2.52538e-05	4.26182e-05	ATRIP
ENSG00000136155.16	251.881	1.1771	0.236	4.98771	6.11007e-07	2.57559e-05	4.34655e-05	SCEL
ENSG00000121454.5	334.107	-0.749264	0.150345	-4.98364	6.23995e-07	2.62518e-05	4.43024e-05	LHX4
ENSG00000145358.6	40.5335	2.23405	0.449624	4.96871	6.7401e-07	2.83005e-05	4.77597e-05	DDIT4L
ENSG00000117394.19	3426.89	0.759951	0.153255	4.95874	7.09532e-07	2.96759e-05	5.00808e-05	SLC2A1
ENSG00000198663.16	2599.77	0.634079	0.12787	4.95879	7.09331e-07	2.96759e-05	5.00808e-05	C6orf89
ENSG00000020577.13	220.011	0.831938	0.167844	4.9566	7.17368e-07	2.99452e-05	5.05354e-05	SAMD4A
ENSG00000156521.13	223.784	-1.10757	0.22363	-4.95272	7.31842e-07	3.04901e-05	5.14549e-05	TYSND1
ENSG00000269973.1	181.864	0.906973	0.183277	4.94863	7.4736e-07	3.10763e-05	5.24441e-05	RP11-95D17.1
ENSG00000186529.14	149.386	1.11523	0.225406	4.94765	7.51135e-07	3.11728e-05	5.26071e-05	CYP4F3
ENSG00000144115.16	330.671	-0.885978	0.179143	-4.94565	7.58901e-07	3.14343e-05	5.30483e-05	THNSL2
ENSG00000079819.16	747.065	0.702427	0.142109	4.94287	7.69809e-07	3.18247e-05	5.37072e-05	EPB41L2
ENSG00000067057.16	1174.88	0.808751	0.163735	4.93939	7.83677e-07	3.23357e-05	5.45696e-05	PFKP
ENSG00000106070.17	1028.35	0.554378	0.112258	4.93842	7.87571e-07	3.2434e-05	5.47354e-05	GRB10
ENSG00000240849.10	1279.92	0.630066	0.127704	4.93382	8.06378e-07	3.31449e-05	5.59351e-05	TMEM189
ENSG00000141098.12	790.793	0.565396	0.114606	4.93341	8.08078e-07	3.31513e-05	5.59459e-05	GFOD2
ENSG00000143412.9	328.443	0.677848	0.137433	4.9322	8.13066e-07	3.32796e-05	5.61624e-05	ANXA9
ENSG00000273352.1	135.458	1.60516	0.325465	4.93191	8.14307e-07	3.32796e-05	5.61624e-05	RP11-61L19.3
ENSG00000113273.15	462.139	-0.845765	0.171548	-4.93018	8.21536e-07	3.35112e-05	5.65532e-05	ARSB
ENSG00000227354.6	67.5983	-1.37521	0.278989	-4.92926	8.25417e-07	3.36056e-05	5.67126e-05	RBM26-AS1
ENSG00000065970.8	804.187	0.828228	0.168083	4.92749	8.32934e-07	3.38331e-05	5.70965e-05	FOXJ2
ENSG00000189377.8	92.8001	1.09177	0.22158	4.9272	8.34158e-07	3.38331e-05	5.70965e-05	CXCL17
ENSG00000280721.1	212.889	-1.7342	0.352137	-4.92479	8.44519e-07	3.41887e-05	5.76966e-05	AC133644.2
ENSG00000267858.5	90.3476	-1.17235	0.238159	-4.92254	8.54276e-07	3.45186e-05	5.82533e-05	MZF1-AS1
ENSG00000198938.2	40748.4	-0.659892	0.134091	-4.92122	8.6007e-07	3.46873e-05	5.85381e-05	MT-CO3
ENSG00000237190.3	241.41	-1.00463	0.204296	-4.91755	8.76347e-07	3.52775e-05	5.9534e-05	CDKN2AIPNL
ENSG00000139865.16	238.653	-1.1816	0.240536	-4.91238	8.99774e-07	3.61527e-05	6.10111e-05	TTC6
ENSG00000169871.12	1983.47	0.537031	0.109562	4.90163	9.5047e-07	3.81183e-05	6.43282e-05	TRIM56
ENSG00000134684.10	7254.21	0.646308	0.13197	4.8974	9.71131e-07	3.88018e-05	6.54817e-05	YARS
ENSG00000264112.1	130.147	1.34061	0.273739	4.89741	9.71093e-07	3.88018e-05	6.54817e-05	RP11-159D12.2
ENSG00000135069.13	3863.11	1.02517	0.209431	4.89503	9.82915e-07	3.9127e-05	6.60304e-05	PSAT1
ENSG00000186314.11	265.837	0.982092	0.200628	4.89509	9.82591e-07	3.9127e-05	6.60304e-05	PRELID2
ENSG00000129351.17	14840.8	-0.522096	0.106715	-4.89243	9.95972e-07	3.95733e-05	6.67836e-05	ILF3
ENSG00000134874.17	664.54	-0.812173	0.166115	-4.88923	1.0123e-06	4.01477e-05	6.77529e-05	DZIP1
ENSG00000153234.13	526.441	-1.00317	0.205784	-4.87489	1.08868e-06	4.30757e-05	7.26943e-05	NR4A2
ENSG00000153294.11	641.25	0.917954	0.188313	4.87463	1.09014e-06	4.30757e-05	7.26943e-05	ADGRF4
ENSG00000165794.9	18.3172	2.49992	0.513472	4.86865	1.12364e-06	4.43178e-05	7.47904e-05	SLC39A2
ENSG00000149474.13	655.359	-0.687055	0.141262	-4.86369	1.15216e-06	4.53591e-05	7.65477e-05	CSRP2BP
ENSG00000275126.1	588.743	-1.25099	0.257237	-4.86317	1.15523e-06	4.53967e-05	7.66112e-05	HIST1H4L
ENSG00000115687.13	363.58	-0.880823	0.181202	-4.861	1.16793e-06	4.58118e-05	7.73116e-05	PASK
ENSG00000155592.15	181.624	-0.928294	0.191148	-4.85643	1.19524e-06	4.67975e-05	7.89751e-05	ZKSCAN2
ENSG00000135362.13	231.739	0.859516	0.177001	4.85601	1.19775e-06	4.68103e-05	7.89968e-05	PRR5L
ENSG00000124813.20	207.486	1.07218	0.220861	4.85455	1.20661e-06	4.7071e-05	7.94366e-05	RUNX2
ENSG00000277639.1	419.336	-1.13395	0.233749	-4.85113	1.2276e-06	4.78029e-05	8.06718e-05	RP11-295M3.4
ENSG00000141579.6	309.911	-0.729329	0.150476	-4.84681	1.25459e-06	4.87655e-05	8.22963e-05	ZNF750
ENSG00000151632.16	2465.98	-0.752884	0.155604	-4.83845	1.30855e-06	5.07708e-05	8.56804e-05	AKR1C2
ENSG00000140740.10	3996.08	0.824556	0.170565	4.83427	1.33637e-06	5.17565e-05	8.73439e-05	UQCRC2
ENSG00000184178.15	295.99	-0.858582	0.177663	-4.83265	1.34725e-06	5.20839e-05	8.78965e-05	SCFD2
ENSG00000206052.10	17.5494	-2.67496	0.553884	-4.82946	1.36905e-06	5.28314e-05	8.9158e-05	DOK6
ENSG00000051108.14	2702.08	0.820854	0.170032	4.82763	1.38165e-06	5.32219e-05	8.98169e-05	HERPUD1
ENSG00000178971.13	474.56	0.875786	0.181506	4.8251	1.39934e-06	5.38069e-05	9.08041e-05	CTC1
ENSG00000237890.5	37.528	2.0312	0.421267	4.82165	1.42376e-06	5.46478e-05	9.22232e-05	C6orf214
ENSG00000241106.6	32.2626	2.07348	0.430337	4.81827	1.44806e-06	5.54815e-05	9.36301e-05	HLA-DOB
ENSG00000182782.7	179.648	0.967573	0.200926	4.81557	1.46782e-06	5.61381e-05	9.47382e-05	HCAR2
ENSG00000197283.12	73.507	1.97275	0.409734	4.81471	1.47414e-06	5.62796e-05	9.49771e-05	SYNGAP1
ENSG00000136059.14	84.9237	1.77794	0.369322	4.81407	1.47888e-06	5.63602e-05	9.51132e-05	VILL
ENSG00000236740.6	109.806	1.1809	0.245351	4.8131	1.48606e-06	5.65336e-05	9.54056e-05	RP11-411K7.1
ENSG00000121039.9	4496.39	0.898163	0.18688	4.80611	1.53899e-06	5.84434e-05	9.86286e-05	RDH10
ENSG00000124134.8	66.3544	1.22796	0.255979	4.79712	1.60963e-06	6.10116e-05	0.000102963	KCNS1
ENSG00000130429.12	1716.7	0.757967	0.158016	4.79679	1.6123e-06	6.10116e-05	0.000102963	ARPC1B
ENSG00000167081.16	161.547	-1.13909	0.237511	-4.79596	1.61898e-06	6.11564e-05	0.000103207	PBX3
ENSG00000221914.8	979.657	0.878589	0.183221	4.79525	1.6247e-06	6.12648e-05	0.00010339	PPP2R2A
ENSG00000110455.13	308.718	-1.09233	0.227813	-4.79485	1.62797e-06	6.12803e-05	0.000103416	ACCS
ENSG00000225130.9	10.6255	3.8689	0.807165	4.7932	1.64145e-06	6.15717e-05	0.000103908	TRIM31
ENSG00000260841.1	58.6577	1.30086	0.271391	4.79329	1.64069e-06	6.15717e-05	0.000103908	CTC-205M6.5
ENSG00000161888.11	967.493	-0.723336	0.150952	-4.79184	1.65257e-06	6.17728e-05	0.000104247	SPC24
ENSG00000205611.3	70.2014	1.94423	0.405717	4.79208	1.6506e-06	6.17728e-05	0.000104247	LINC01597
ENSG00000163507.13	1474.61	-0.856418	0.178794	-4.78996	1.66812e-06	6.22456e-05	0.000105045	KIAA1524
ENSG00000182463.15	83.8045	-1.21064	0.252888	-4.78726	1.69073e-06	6.29799e-05	0.000106284	TSHZ2
ENSG00000162194.12	87.0198	-1.19745	0.250251	-4.78499	1.70998e-06	6.35862e-05	0.000107308	LBHD1
ENSG00000229300.9	482.691	0.666259	0.139328	4.78193	1.73618e-06	6.44487e-05	0.000108763	C6orf48
ENSG00000176974.17	568.114	-0.601744	0.125859	-4.78111	1.74327e-06	6.46004e-05	0.000109019	SHMT1
ENSG00000127129.9	222.906	1.03666	0.216844	4.78066	1.74719e-06	6.4634e-05	0.000109076	EDN2
ENSG00000130294.14	11.5116	3.37358	0.706411	4.77566	1.79115e-06	6.61461e-05	0.000111628	KIF1A
ENSG00000277075.1	1503.32	-1.19735	0.250902	-4.7722	1.82227e-06	6.71798e-05	0.000113372	HIST1H2AE
ENSG00000206535.7	140.693	-0.985577	0.206696	-4.76824	1.85846e-06	6.83963e-05	0.000115425	LNP1
ENSG00000111275.12	1426.11	0.553067	0.11602	4.76699	1.86997e-06	6.87021e-05	0.000115941	ALDH2
ENSG00000186918.13	1420.6	0.660402	0.138621	4.76409	1.89709e-06	6.95793e-05	0.000117422	ZNF395
ENSG00000132475.8	17537.3	-0.787606	0.165348	-4.76332	1.90431e-06	6.96061e-05	0.000117467	H3F3B
ENSG00000224952.7	88.4792	1.58853	0.333491	4.76333	1.90424e-06	6.96061e-05	0.000117467	PBX2
ENSG00000280696.1	490.337	-0.928862	0.195424	-4.75305	2.00367e-06	7.31135e-05	0.000123386	AL021807.1
ENSG00000221829.9	1170.46	-0.693522	0.146027	-4.74928	2.04142e-06	7.43647e-05	0.000125497	FANCG
ENSG00000115977.18	2229.77	0.66147	0.139318	4.7479	2.0554e-06	7.4747e-05	0.000126143	AAK1
ENSG00000150556.16	727.479	0.61964	0.130526	4.74726	2.0619e-06	7.48565e-05	0.000126327	LYPD6B
ENSG00000172493.20	1493.63	0.57632	0.121422	4.74643	2.07037e-06	7.50369e-05	0.000126632	AFF1
ENSG00000183049.12	1179.68	0.616495	0.129932	4.74477	2.08744e-06	7.55282e-05	0.000127461	CAMK1D
ENSG00000122952.16	2784.33	-0.600067	0.126504	-4.74345	2.10105e-06	7.58924e-05	0.000128076	ZWINT
ENSG00000005483.19	2973.61	0.731159	0.154219	4.74103	2.12633e-06	7.66766e-05	0.000129399	KMT2E
ENSG00000187908.15	39.9563	1.44457	0.304787	4.73962	2.14124e-06	7.70845e-05	0.000130087	DMBT1
ENSG00000158125.9	225.885	0.751148	0.158509	4.73883	2.14956e-06	7.72546e-05	0.000130374	XDH
ENSG00000166199.12	1334.78	-0.662268	0.140041	-4.72911	2.25509e-06	8.09119e-05	0.000136546	ALKBH3
ENSG00000088280.18	536.861	0.750995	0.158821	4.72857	2.2611e-06	8.0992e-05	0.000136682	ASAP3
ENSG00000116774.11	753.784	-0.889181	0.188362	-4.72059	2.35157e-06	8.40921e-05	0.000141913	OLFML3
ENSG00000113369.8	3156.03	1.04465	0.221412	4.71812	2.38031e-06	8.49782e-05	0.000143409	ARRDC3
ENSG00000274210.1	238.494	-0.924634	0.196023	-4.71696	2.394e-06	8.53251e-05	0.000143994	U1
ENSG00000099194.5	27225.7	0.655155	0.138992	4.71361	2.43366e-06	8.65946e-05	0.000146136	SCD
ENSG00000203814.6	1032.91	-1.06574	0.22623	-4.71087	2.46666e-06	8.76235e-05	0.000147873	HIST2H2BF
ENSG00000175567.8	1839.62	0.827444	0.175672	4.71018	2.47502e-06	8.77753e-05	0.000148129	UCP2
ENSG00000135324.5	66.6474	1.45556	0.309249	4.70676	2.51685e-06	8.91113e-05	0.000150384	MRAP2
ENSG00000275744.4	171.525	-0.86076	0.18316	-4.69949	2.60815e-06	9.2192e-05	0.000155583	SLC2A11
ENSG00000275993.2	172.19	-0.81101	0.17264	-4.69768	2.63128e-06	9.28566e-05	0.000156704	CH507-42P11.8
ENSG00000162738.5	117.154	0.938694	0.199924	4.69526	2.66269e-06	9.36568e-05	0.000158055	VANGL2
ENSG00000206412.6	958.518	1.04961	0.223543	4.69535	2.66151e-06	9.36568e-05	0.000158055	GNL1
ENSG00000092621.11	5184.09	0.895778	0.190815	4.69449	2.67267e-06	9.36986e-05	0.000158125	PHGDH
ENSG00000218739.9	1241.2	-0.755611	0.160948	-4.69477	2.66913e-06	9.36986e-05	0.000158125	CEBPZOS
ENSG00000279095.1	204.803	-0.824354	0.175613	-4.69417	2.67698e-06	9.36986e-05	0.000158125	AC092066.1
ENSG00000197261.11	164.789	-0.982154	0.209369	-4.69102	2.71848e-06	9.49964e-05	0.000160315	C6orf141
ENSG00000259158.2	28.3158	1.99194	0.424757	4.68959	2.73754e-06	9.55067e-05	0.000161177	ADAM20P1
ENSG00000128039.10	1171.02	0.955968	0.203902	4.68837	2.75391e-06	9.59218e-05	0.000161877	SRD5A3
ENSG00000261092.1	13.4968	2.9194	0.622915	4.68667	2.77683e-06	9.65634e-05	0.00016296	RP11-21B23.2
ENSG00000242220.6	16.7932	-2.53832	0.541916	-4.68397	2.81367e-06	9.76863e-05	0.000164855	TCP10L
ENSG00000087266.15	729.647	0.769858	0.164547	4.67864	2.88784e-06	0.000100099	0.000168927	SH3BP2
ENSG00000158246.7	249.302	-0.936299	0.200242	-4.67584	2.9275e-06	0.00010131	0.000170971	FAM46B
ENSG00000224320.8	515.555	0.962546	0.205966	4.67332	2.96363e-06	0.000102231	0.000172524	HLA-A
ENSG00000229215.8	515.555	0.962546	0.205966	4.67332	2.96363e-06	0.000102231	0.000172524	HLA-A
ENSG00000142444.6	352.158	-0.773953	0.165656	-4.67206	2.98194e-06	0.000102698	0.000173312	C19orf52
ENSG00000116852.14	300.47	1.03597	0.221863	4.66941	3.02066e-06	0.000103698	0.000175	KIF21B
ENSG00000155792.9	164.432	1.06353	0.227756	4.66962	3.01752e-06	0.000103698	0.000175	DEPTOR
ENSG00000115616.2	115.623	-0.991922	0.212482	-4.66826	3.03763e-06	0.000103948	0.000175422	SLC9A2
ENSG00000241322.8	131.343	-1.02862	0.220339	-4.66834	3.03641e-06	0.000103948	0.000175422	CDRT1
ENSG00000251201.8	143.959	-1.45557	0.311984	-4.66551	3.07856e-06	0.000105181	0.000177502	TMED7-TICAM2
ENSG00000043143.20	894.597	0.620056	0.133141	4.65713	3.20654e-06	0.000109379	0.000184588	JADE2
ENSG00000100342.20	411.425	0.674002	0.144788	4.6551	3.23827e-06	0.000110286	0.000186118	APOL1
ENSG00000183853.17	1084.3	-0.637975	0.137155	-4.65149	3.29545e-06	0.000111878	0.000188805	KIRREL
ENSG00000196083.9	579.63	0.942598	0.202631	4.65179	3.29073e-06	0.000111878	0.000188805	IL1RAP
ENSG00000111674.8	181.852	0.864168	0.18594	4.64756	3.35887e-06	0.000113672	0.000191832	ENO2
ENSG00000134007.3	35.5946	1.88022	0.404544	4.64774	3.35586e-06	0.000113672	0.000191832	ADAM20
ENSG00000100100.12	156.553	0.954441	0.205601	4.6422	3.44715e-06	0.000116476	0.000196563	PIK3IP1
ENSG00000196652.11	779.905	-0.639285	0.137846	-4.63768	3.52341e-06	0.000118865	0.000200596	ZKSCAN5
ENSG00000185252.17	344.151	-0.766451	0.165333	-4.63581	3.55538e-06	0.000119678	0.000201968	ZNF74
ENSG00000271880.1	51.7483	1.44993	0.31278	4.63562	3.55866e-06	0.000119678	0.000201968	AGAP11
ENSG00000133816.13	853.723	0.585326	0.126356	4.63235	3.6153e-06	0.000121393	0.000204861	MICAL2
ENSG00000132698.13	1404.35	0.756857	0.163402	4.63188	3.62353e-06	0.000121479	0.000205007	RAB25
ENSG00000130600.15	28.5095	2.03399	0.439285	4.63022	3.65278e-06	0.000122269	0.00020634	H19
ENSG00000089127.12	413.68	0.814167	0.176012	4.62564	3.7344e-06	0.000124806	0.000210621	OAS1
ENSG00000175395.15	207.754	1.06162	0.229723	4.6213	3.81349e-06	0.000127251	0.000214748	ZNF25
ENSG00000148344.10	1614	0.713672	0.15451	4.61894	3.85714e-06	0.000128508	0.000216868	PTGES
ENSG00000170456.14	358.392	-0.705431	0.15285	-4.61517	3.92767e-06	0.000130655	0.000220492	DENND5B
ENSG00000278677.1	1389.25	-0.908514	0.1971	-4.6094	4.03823e-06	0.000134124	0.000226347	HIST1H2AM
ENSG00000026751.16	18.9954	2.36919	0.514189	4.60761	4.07321e-06	0.000135077	0.000227955	SLAMF7
ENSG00000172244.8	349.428	-0.948052	0.205789	-4.60692	4.08684e-06	0.00013532	0.000228365	C5orf34
ENSG00000178401.14	123.577	-0.961202	0.208729	-4.60502	4.12423e-06	0.000136347	0.000230099	DNAJC22
ENSG00000251396.6	32.0318	1.70537	0.370424	4.60382	4.14816e-06	0.000136927	0.000231078	LINC01301
ENSG00000111271.14	164.552	-0.816851	0.177479	-4.60252	4.17411e-06	0.000137222	0.000231575	ACAD10
ENSG00000128512.19	486.868	-0.732757	0.159193	-4.60295	4.16547e-06	0.000137222	0.000231575	DOCK4
ENSG00000175197.10	256.846	0.80296	0.174465	4.60241	4.17626e-06	0.000137222	0.000231575	DDIT3
ENSG00000260456.6	37.3527	-1.56284	0.339997	-4.59662	4.2939e-06	0.000140871	0.000237733	C16orf95
ENSG00000101384.11	1770	0.585844	0.12748	4.59557	4.31577e-06	0.000141373	0.00023858	JAG1
ENSG00000014123.9	1409.88	-1.02511	0.223239	-4.59199	4.39043e-06	0.000143583	0.00024231	UFL1
ENSG00000128886.11	306.333	-0.7857	0.171113	-4.59169	4.39663e-06	0.000143583	0.00024231	ELL3
ENSG00000169136.8	169.902	-0.97796	0.213102	-4.58917	4.45003e-06	0.000144886	0.000244508	ATF5
ENSG00000182253.14	573.497	-0.673069	0.146656	-4.58942	4.44472e-06	0.000144886	0.000244508	SYNM
ENSG00000134827.7	18.3178	2.86424	0.624284	4.58804	4.47428e-06	0.000145455	0.000245469	TCN1
ENSG00000133460.19	178.447	-0.842635	0.183792	-4.58472	4.54585e-06	0.000147558	0.000249017	SLC2A11
ENSG00000261716.1	363.774	-0.864115	0.188564	-4.5826	4.59231e-06	0.000148841	0.000251183	RP11-196G18.22
ENSG00000132975.7	16.9809	2.42758	0.530098	4.5795	4.66084e-06	0.000150834	0.000254547	GPR12
ENSG00000146242.8	3207.73	0.910481	0.19899	4.57552	4.7503e-06	0.000153498	0.000259042	TPBG
ENSG00000132207.17	376.497	-0.656065	0.143487	-4.57229	4.82412e-06	0.000155649	0.000262672	SLX1A
ENSG00000131944.9	184.502	-0.833387	0.182518	-4.56607	4.96961e-06	0.000160102	0.000270187	FAAP24
ENSG00000164342.12	313.807	1.00074	0.219442	4.56039	5.10592e-06	0.000164247	0.000277182	TLR3
ENSG00000090861.15	3928.11	0.646469	0.141845	4.55758	5.17453e-06	0.000165956	0.000280066	AARS
ENSG00000198939.7	28.2892	1.69654	0.372241	4.55763	5.17331e-06	0.000165956	0.000280066	ZFP2
ENSG00000140451.12	155.912	-1.17328	0.257534	-4.55584	5.21779e-06	0.000166845	0.000281566	PIF1
ENSG00000198888.2	1849.94	-0.901718	0.197922	-4.55593	5.21539e-06	0.000166845	0.000281566	MT-ND1
ENSG00000102243.12	4516.53	0.658351	0.144522	4.55536	5.22956e-06	0.000166972	0.000281781	VGLL1
ENSG00000115904.12	4495.56	0.823153	0.18072	4.55486	5.2421e-06	0.000167124	0.000282037	SOS1
ENSG00000100330.15	2417.87	0.499825	0.109832	4.55082	5.34379e-06	0.000170113	0.000287082	MTMR3
ENSG00000196154.11	5013.96	0.730307	0.160499	4.55023	5.35885e-06	0.00017034	0.000287465	S100A4
ENSG00000275600.2	233.657	-1.1107	0.244154	-4.54919	5.38517e-06	0.000170671	0.000288023	PIGW
ENSG00000277161.1	233.657	-1.1107	0.244154	-4.54919	5.38517e-06	0.000170671	0.000288023	PIGW
ENSG00000139514.12	1841.3	0.54501	0.119854	4.5473	5.43383e-06	0.000171959	0.000290197	SLC7A1
ENSG00000157193.14	3225.47	-0.532204	0.117074	-4.54589	5.47039e-06	0.000172861	0.000291719	LRP8
ENSG00000187605.15	1794.74	-0.502523	0.11059	-4.54403	5.51888e-06	0.000174137	0.000293872	TET3
ENSG00000259605.3	63.7652	1.35602	0.298481	4.54306	5.54427e-06	0.000174681	0.000294791	AC074212.5
ENSG00000135697.9	57.2846	1.31458	0.289455	4.54158	5.58346e-06	0.000175658	0.000296439	BCO1
ENSG00000159267.14	1909.38	-0.55951	0.123218	-4.54083	5.60337e-06	0.000176026	0.000297061	HLCS
ENSG00000008256.15	643.823	0.613166	0.135177	4.53603	5.73237e-06	0.000179815	0.000303455	CYTH3
ENSG00000130766.4	191.373	0.798926	0.176354	4.53024	5.89169e-06	0.000184543	0.000311434	SESN2
ENSG00000196542.8	394.017	-1.04235	0.230241	-4.52721	5.97677e-06	0.000186935	0.000315471	SPTSSB
ENSG00000156853.11	227.842	-0.765164	0.169186	-4.52263	6.10751e-06	0.000190469	0.000321435	ZNF689
ENSG00000175536.6	65.5013	-1.34141	0.296594	-4.5227	6.10556e-06	0.000190469	0.000321435	LIPT2
ENSG00000165507.8	323.775	0.688507	0.152253	4.52213	6.12215e-06	0.000190648	0.000321737	C10orf10
ENSG00000186591.11	3894.91	0.781412	0.172832	4.52121	6.14869e-06	0.000191198	0.000322664	UBE2H
ENSG00000101546.12	311.955	-0.712066	0.15761	-4.5179	6.24552e-06	0.000193368	0.000326326	RBFA
ENSG00000124523.14	875.224	0.684532	0.151495	4.51851	6.22756e-06	0.000193368	0.000326326	SIRT5
ENSG00000205420.10	230.743	0.948801	0.210007	4.51795	6.24425e-06	0.000193368	0.000326326	KRT6A
ENSG00000117318.8	532.707	0.941254	0.208394	4.51671	6.28069e-06	0.000194177	0.000327691	ID3
ENSG00000157483.8	1131.38	0.548163	0.121455	4.51328	6.38312e-06	0.000196941	0.000332356	MYO1E
ENSG00000200997.1	140.349	-1.32098	0.292699	-4.51311	6.38847e-06	0.000196941	0.000332356	RNU1-85P
ENSG00000119699.7	122.302	-0.929104	0.205978	-4.51071	6.4612e-06	0.000198898	0.000335658	TGFB3
ENSG00000091651.8	986.318	-0.550807	0.122137	-4.50976	6.49023e-06	0.00019902	0.000335865	ORC6
ENSG00000167656.4	85.0889	1.29548	0.287268	4.50967	6.49301e-06	0.00019902	0.000335865	LY6D
ENSG00000213714.1	20.2498	2.6946	0.597477	4.50998	6.48353e-06	0.00019902	0.000335865	FAM209B
ENSG00000201183.1	28.9086	-2.28299	0.506637	-4.50616	6.60104e-06	0.000202043	0.000340966	RNVU1-3
ENSG00000165501.16	586.273	-0.830331	0.184287	-4.50564	6.6173e-06	0.000202127	0.000341108	LRR1
ENSG00000261360.1	26.5303	1.81623	0.403118	4.50547	6.62262e-06	0.000202127	0.000341108	CTD-2165H16.4
ENSG00000226440.7	91.195	1.4244	0.316474	4.50083	6.7688e-06	0.000206233	0.000348038	RP11-506B6.6
ENSG00000241280.1	137.811	1.15296	0.256179	4.50059	6.7764e-06	0.000206233	0.000348038	RP11-221J22.2
ENSG00000113648.16	7458.54	-0.441017	0.0980967	-4.49573	6.93309e-06	0.000210703	0.000355581	H2AFY
ENSG00000113205.4	85.0763	1.20234	0.267486	4.49497	6.95801e-06	0.000211161	0.000356355	PCDHB3
ENSG00000120256.9	3384.14	-0.700758	0.156041	-4.49087	7.09338e-06	0.000214966	0.000362774	LRP11
ENSG00000000460.16	1480.57	-0.666245	0.1484	-4.48953	7.13817e-06	0.000215476	0.000363636	C1orf112
ENSG00000100181.21	422.947	0.754433	0.168038	4.48965	7.13415e-06	0.000215476	0.000363636	TPTEP1
ENSG00000162949.16	1059.45	-0.716822	0.159668	-4.48946	7.14035e-06	0.000215476	0.000363636	CAPN13
ENSG00000167755.13	531.685	0.871022	0.19427	4.48355	7.34106e-06	0.000221221	0.000373332	KLK6
ENSG00000127364.3	43.5741	1.54443	0.344675	4.48082	7.4357e-06	0.000223759	0.000377615	TAS2R4
ENSG00000174529.7	152.27	1.00856	0.225111	4.48027	7.45494e-06	0.000224024	0.000378062	TMEM81
ENSG00000159335.15	308.435	-0.780435	0.174259	-4.4786	7.5135e-06	0.000225468	0.000380498	PTMS
ENSG00000149657.19	721.961	-0.605669	0.135341	-4.47512	7.63674e-06	0.000228846	0.000386199	LSM14B
ENSG00000111348.8	4451.38	0.616786	0.138163	4.46419	8.03724e-06	0.000240512	0.000405886	ARHGDIB
ENSG00000147454.13	1973.43	0.559925	0.125486	4.46206	8.11767e-06	0.00024258	0.000409377	SLC25A37
ENSG00000153551.13	170.224	0.953588	0.213866	4.45882	8.24126e-06	0.000245267	0.000413912	CMTM7
ENSG00000184208.10	1439.61	-0.498172	0.111716	-4.45925	8.22458e-06	0.000245267	0.000413912	C22orf46
ENSG00000255561.6	208.73	-0.915646	0.205357	-4.4588	8.24188e-06	0.000245267	0.000413912	FDXACB1
ENSG00000240694.8	54.9626	1.28297	0.287762	4.45846	8.25503e-06	0.000245318	0.000413998	PNMA2
ENSG00000173281.4	631.457	0.743715	0.166837	4.45773	8.28306e-06	0.000245811	0.000414829	PPP1R3B
ENSG00000117009.11	522.813	-0.865683	0.194222	-4.45718	8.3045e-06	0.000246107	0.000415328	KMO
ENSG00000272168.5	375.182	0.713971	0.160386	4.45159	8.52366e-06	0.000252253	0.000425701	CASC15
ENSG00000107821.14	66.9339	-1.40462	0.315692	-4.44934	8.61359e-06	0.000254564	0.0004296	KAZALD1
ENSG00000171509.15	42.9973	1.61392	0.362913	4.44713	8.70253e-06	0.000256838	0.000433439	RXFP1
ENSG00000167996.15	39223.8	0.771814	0.173581	4.44643	8.73074e-06	0.000257317	0.000434246	FTH1
ENSG00000023839.10	239.694	-0.829612	0.186604	-4.44584	8.75498e-06	0.000257375	0.000434345	ABCC2
ENSG00000197142.10	80.2126	1.15539	0.259883	4.4458	8.75672e-06	0.000257375	0.000434345	ACSL5
ENSG00000122359.17	2826.41	0.612194	0.13774	4.44457	8.80687e-06	0.000258495	0.000436235	ANXA11
ENSG00000170270.4	170.012	-1.10412	0.248477	-4.44354	8.84887e-06	0.00025902	0.00043712	C14orf142
ENSG00000275619.2	170.012	-1.10412	0.248477	-4.44354	8.84887e-06	0.00025902	0.00043712	C14orf142
ENSG00000187134.12	633.661	-0.629375	0.141694	-4.44177	8.92201e-06	0.000260805	0.000440132	AKR1C1
ENSG00000110436.11	577.502	-0.757698	0.17063	-4.44059	8.97144e-06	0.000261893	0.000441969	SLC1A2
ENSG00000101849.15	625.387	0.544112	0.122583	4.43873	9.04914e-06	0.000263529	0.000444731	TBL1X
ENSG00000141867.17	1265.88	0.668362	0.150577	4.43866	9.05207e-06	0.000263529	0.000444731	BRD4
ENSG00000137038.7	356.269	-0.780316	0.176024	-4.43302	9.29228e-06	0.000269893	0.00045547	TMEM261
ENSG00000146670.9	1832.66	-0.6168	0.13914	-4.43294	9.29583e-06	0.000269893	0.00045547	CDCA5
ENSG00000112984.11	6064.78	-0.550754	0.124309	-4.43051	9.40102e-06	0.000272211	0.000459381	KIF20A
ENSG00000158806.13	44.5399	1.35194	0.305139	4.43058	9.39799e-06	0.000272211	0.000459381	NPM2
ENSG00000105483.16	648.466	-0.656349	0.148237	-4.42771	9.52405e-06	0.000275031	0.00046414	CARD8
ENSG00000186638.15	308.323	-0.662117	0.14953	-4.42799	9.51148e-06	0.000275031	0.00046414	KIF24
ENSG00000144655.14	211.597	-0.943419	0.213207	-4.42489	9.64904e-06	0.000278266	0.0004696	CSRNP1
ENSG00000274428.1	103.375	-1.04584	0.236499	-4.42219	9.77047e-06	0.00028139	0.000474871	U1
ENSG00000102393.9	550.324	-0.788132	0.178295	-4.42038	9.85253e-06	0.000283198	0.000477923	GLA
ENSG00000145833.15	4973.85	-0.792209	0.179224	-4.42023	9.85966e-06	0.000283198	0.000477923	DDX46
ENSG00000255073.8	145.697	-1.49749	0.338879	-4.41895	9.91811e-06	0.000284496	0.000480114	ZFP91-CNTF
ENSG00000255521.1	31.1429	-1.99593	0.451758	-4.41814	9.9555e-06	0.000284956	0.000480889	RP4-607I7.1
ENSG00000280287.1	45.8956	1.97649	0.447369	4.41802	9.9607e-06	0.000284956	0.000480889	RP13-554M15.7
ENSG00000139734.17	1063.85	-0.818887	0.185542	-4.41349	1.01717e-05	0.000290604	0.000490422	DIAPH3
ENSG00000179912.19	760.173	0.500529	0.113435	4.41249	1.02188e-05	0.000291562	0.000492038	R3HDM2
ENSG00000170006.11	378.995	0.757815	0.171759	4.41207	1.02385e-05	0.000291735	0.00049233	TMEM154
ENSG00000108590.10	226.871	-0.885606	0.201246	-4.40061	1.07945e-05	0.000307172	0.000518381	MED31
ENSG00000198901.13	4345.81	-0.641359	0.145925	-4.39512	1.10714e-05	0.000314633	0.000530972	PRC1
ENSG00000137801.10	1897.09	-0.945584	0.215243	-4.39311	1.11742e-05	0.000317134	0.000535192	THBS1
ENSG00000167608.11	57.8553	1.93935	0.441905	4.38862	1.14073e-05	0.000322896	0.000544918	TMC4
ENSG00000171206.13	359.877	0.650422	0.148206	4.38862	1.14072e-05	0.000322896	0.000544918	TRIM8
ENSG00000176912.3	67.897	-1.5935	0.363154	-4.38795	1.14423e-05	0.000323459	0.000545867	TYMSOS
ENSG00000115758.12	3077.95	-0.740521	0.168851	-4.38565	1.15639e-05	0.000326468	0.000550945	ODC1
ENSG00000196968.10	442.091	0.658375	0.15016	4.38448	1.16265e-05	0.000327372	0.000552471	FUT11
ENSG00000198648.10	645.324	0.803388	0.183231	4.38456	1.16223e-05	0.000327372	0.000552471	STK39
ENSG00000123080.10	558.308	-0.695491	0.158681	-4.38294	1.17089e-05	0.00032926	0.000555657	CDKN2C
ENSG00000272114.1	105.811	1.52281	0.347573	4.38127	1.17989e-05	0.000331357	0.000559197	RP1-261G23.7
ENSG00000111057.10	20035.1	0.636757	0.145389	4.37968	1.18854e-05	0.00033335	0.000562559	KRT18
ENSG00000014138.8	1366.29	-0.511195	0.116774	-4.37766	1.19961e-05	0.000336017	0.000567061	POLA2
ENSG00000273066.5	53.8178	1.27077	0.290398	4.37597	1.20895e-05	0.00033819	0.000570727	RP11-216L13.19
ENSG00000239672.7	1837.62	-0.612322	0.140042	-4.37243	1.22869e-05	0.000343265	0.000579292	NME1
ENSG00000118690.12	169.265	0.800778	0.183228	4.37039	1.24026e-05	0.000346047	0.000583986	ARMC2
ENSG00000005249.12	1977.81	0.99649	0.228054	4.36954	1.24507e-05	0.000346724	0.00058513	PRKAR2B
ENSG00000235394.6	82.2426	1.43943	0.329435	4.36939	1.24592e-05	0.000346724	0.00058513	NCRNA00171
ENSG00000171448.8	296	0.818427	0.187355	4.36831	1.2521e-05	0.000347993	0.00058727	ZBTB26
ENSG00000117151.12	602.123	-0.798254	0.182874	-4.36506	1.2709e-05	0.000352762	0.000595318	CTBS
ENSG00000168575.9	982.951	-0.525722	0.12045	-4.36465	1.27326e-05	0.000352959	0.000595651	SLC20A2
ENSG00000143786.7	139.594	0.859495	0.197232	4.35779	1.31379e-05	0.000363726	0.000613822	CNIH3
ENSG00000164465.18	881.838	-0.606448	0.139233	-4.35562	1.32691e-05	0.000366884	0.000619152	DCBLD1
ENSG00000100302.6	74.0174	1.28515	0.29518	4.35377	1.33817e-05	0.000369522	0.000623602	RASD2
ENSG00000167258.13	2237.24	-0.481258	0.110564	-4.35276	1.34432e-05	0.000370741	0.00062566	CDK12
ENSG00000058085.14	608.986	0.754644	0.173421	4.35151	1.35202e-05	0.000372386	0.000628437	LAMC2
ENSG00000127947.15	2211.46	0.814927	0.187306	4.35078	1.35655e-05	0.000372679	0.00062893	PTPN12
ENSG00000163932.13	514.619	0.790654	0.181727	4.35078	1.35655e-05	0.000372679	0.00062893	PRKCD
ENSG00000137135.17	600.185	-0.629043	0.144611	-4.34991	1.36191e-05	0.000373673	0.000630608	ARHGEF39
ENSG00000101542.9	13.2851	2.97506	0.683982	4.34962	1.36373e-05	0.000373693	0.000630642	CDH20
ENSG00000115163.14	1101.65	-0.762163	0.175266	-4.34862	1.36997e-05	0.000374925	0.00063272	CENPA
ENSG00000260280.5	100.524	-1.41457	0.325437	-4.34667	1.38222e-05	0.000377794	0.000637563	SLX1B-SULT1A4
ENSG00000132749.10	233.609	-0.800212	0.18426	-4.34284	1.40651e-05	0.000383946	0.000647944	MTL5
ENSG00000131153.8	965.56	-0.57062	0.131441	-4.34127	1.41661e-05	0.00038621	0.000651765	GINS2
ENSG00000279026.1	68.1383	1.17475	0.270764	4.33865	1.43359e-05	0.000390343	0.000658741	RP3-414A15.12
ENSG00000149483.11	957.551	-0.511216	0.117887	-4.33651	1.44764e-05	0.000393669	0.000664353	TMEM138
ENSG00000108506.11	511.946	-0.778269	0.179633	-4.33255	1.47394e-05	0.000400314	0.000675567	INTS2
ENSG00000260231.1	196.012	0.753808	0.174009	4.33202	1.47748e-05	0.000400751	0.000676304	JHDM1D-AS1
ENSG00000260804.3	783.43	0.76507	0.176619	4.33175	1.47928e-05	0.000400751	0.000676304	PKI55
ENSG00000250072.5	71.9931	1.27362	0.294547	4.32401	1.5322e-05	0.000414563	0.000699614	CTC-529P8.1
ENSG00000170469.10	93.6693	0.945692	0.218881	4.32058	1.5562e-05	0.000419091	0.000707255	SPATA24
ENSG00000173221.13	422.948	0.799356	0.185024	4.32029	1.55827e-05	0.000419091	0.000707255	GLRX
ENSG00000173575.18	3173.12	0.54332	0.125735	4.32117	1.55206e-05	0.000419091	0.000707255	CHD2
ENSG00000185973.10	1061.78	0.633241	0.146576	4.32023	1.5587e-05	0.000419091	0.000707255	TMLHE
ENSG00000196787.3	1393.69	-0.797224	0.184517	-4.3206	1.55603e-05	0.000419091	0.000707255	HIST1H2AG
ENSG00000168803.14	514.131	-0.717178	0.166112	-4.31744	1.57852e-05	0.000423889	0.000715352	ADAL
ENSG00000090339.8	956.038	0.658216	0.152495	4.3163	1.58664e-05	0.000425538	0.000718134	ICAM1
ENSG00000225472.1	15.8281	2.83864	0.657894	4.31473	1.59796e-05	0.000428038	0.000722354	RP11-120J1.1
ENSG00000125999.10	19.0098	1.98918	0.461072	4.31426	1.60136e-05	0.000428413	0.000722988	BPIFB1
ENSG00000163145.12	16.695	-2.34257	0.543845	-4.30742	1.65173e-05	0.000441338	0.0007448	C1QTNF7
ENSG00000163516.13	587.766	0.563357	0.130809	4.30671	1.65697e-05	0.000442189	0.000746236	ANKZF1
ENSG00000140326.12	356.055	-0.723288	0.167983	-4.30571	1.6645e-05	0.000443647	0.000748695	CDAN1
ENSG00000137965.10	195.819	0.957435	0.222393	4.30515	1.66869e-05	0.000444212	0.00074965	IFI44
ENSG00000131771.13	282.499	0.839413	0.194998	4.30472	1.67197e-05	0.000444533	0.000750191	PPP1R1B
ENSG00000135476.11	734.691	-0.860889	0.200051	-4.30335	1.68235e-05	0.000446738	0.000753912	ESPL1
ENSG00000137275.13	1142.7	-0.503373	0.116984	-4.30291	1.6857e-05	0.000447076	0.000754483	RIPK1
ENSG00000119938.8	349.169	1.0476	0.243504	4.3022	1.69111e-05	0.000447956	0.000755967	PPP1R3C
ENSG00000200913.1	25.7985	-2.10503	0.489366	-4.30155	1.69605e-05	0.000448712	0.000757243	SNORD46
ENSG00000006453.13	1086.72	0.484906	0.112766	4.30011	1.70717e-05	0.000451097	0.000761268	BAIAP2L1
ENSG00000030419.16	1309.68	0.800405	0.186238	4.29774	1.72545e-05	0.000454808	0.000767531	IKZF2
ENSG00000107738.19	291.145	0.99593	0.231725	4.2979	1.72427e-05	0.000454808	0.000767531	C10orf54
ENSG00000168395.14	315.911	-0.72251	0.168126	-4.29743	1.72787e-05	0.000454886	0.000767662	ING5
ENSG00000156639.11	1350.03	0.53772	0.12516	4.29626	1.73703e-05	0.000456736	0.000770785	ZFAND3
ENSG00000105499.13	241.828	0.646003	0.150418	4.29473	1.74906e-05	0.000459338	0.000775175	PLA2G4C
ENSG00000280138.1	869.801	-1.20649	0.280951	-4.29432	1.75231e-05	0.000459627	0.000775664	RP11-463O12.5
ENSG00000055732.12	444.37	-0.659277	0.153579	-4.29276	1.76469e-05	0.00046231	0.000780191	MCOLN3
ENSG00000102144.13	21875.4	0.787217	0.183427	4.29173	1.7729e-05	0.000463894	0.000782864	PGK1
ENSG00000005189.19	326.95	-0.704737	0.164225	-4.29129	1.7764e-05	0.000464243	0.000783454	AC004381.6
ENSG00000175591.11	536.817	0.673201	0.156903	4.29054	1.78236e-05	0.000465234	0.000785126	P2RY2
ENSG00000228794.8	736.574	-0.521288	0.121573	-4.28787	1.80395e-05	0.000470299	0.000793673	LINC01128
ENSG00000262243.5	440.168	1.29766	0.302857	4.28472	1.82972e-05	0.000476439	0.000804035	CES1
ENSG00000070476.14	723.911	-0.596855	0.13938	-4.2822	1.85053e-05	0.000481273	0.000812192	ZXDC
ENSG00000161958.10	56.0594	1.25538	0.293266	4.28068	1.86324e-05	0.000483407	0.000815794	FGF11
ENSG00000240350.2	130.421	-1.55791	0.363925	-4.28087	1.86167e-05	0.000483407	0.000815794	AC017002.1
ENSG00000071539.13	1787.02	-0.743478	0.173752	-4.27896	1.87766e-05	0.000486558	0.000821111	TRIP13
ENSG00000170364.12	328.311	-0.686537	0.160471	-4.27826	1.88363e-05	0.000487518	0.000822732	SETMAR
ENSG00000203668.1	6049.3	0.892613	0.208715	4.2767	1.89687e-05	0.000490353	0.000827516	CHML
ENSG00000168269.8	920.88	-0.616613	0.14421	-4.27581	1.90441e-05	0.000491117	0.000828806	FOXI1
ENSG00000272808.2	116.662	0.856458	0.200295	4.27599	1.90287e-05	0.000491117	0.000828806	RP11-66B24.7
ENSG00000013619.13	193.198	0.775836	0.181483	4.27498	1.91151e-05	0.000492357	0.000830898	MAMLD1
ENSG00000178184.15	69.9655	-1.10026	0.257388	-4.27471	1.91386e-05	0.000492372	0.000830924	PARD6G
ENSG00000137337.14	184.573	-1.67709	0.392524	-4.27257	1.93233e-05	0.000496528	0.000837937	MDC1
ENSG00000116984.12	1683.29	-0.548148	0.128323	-4.27162	1.94054e-05	0.000498042	0.000840492	MTR
ENSG00000171103.10	447.317	-0.830982	0.194834	-4.26508	1.99834e-05	0.000512262	0.000864491	TRMT61B
ENSG00000206530.8	397.778	-0.817515	0.191903	-4.26004	2.04392e-05	0.000523321	0.000883153	CFAP44
ENSG00000237298.8	152.391	-0.770812	0.181048	-4.2575	2.06725e-05	0.000528664	0.000892171	TTN-AS1
ENSG00000101040.19	3074.72	0.391709	0.0920311	4.25627	2.07864e-05	0.000530943	0.000896016	ZMYND8
ENSG00000161960.14	14835.9	-0.571885	0.134441	-4.25379	2.10181e-05	0.000535586	0.000903852	EIF4A1
ENSG00000230002.2	115.111	1.05233	0.247372	4.25404	2.0995e-05	0.000535586	0.000903852	ALMS1-IT1
ENSG00000166173.10	135.314	0.876932	0.206247	4.25185	2.12014e-05	0.000539618	0.000910655	LARP6
ENSG00000164308.16	268.892	0.634132	0.149168	4.25112	2.127e-05	0.000540721	0.000912518	ERAP2
ENSG00000106714.17	577.521	0.585445	0.137758	4.24982	2.13938e-05	0.000543225	0.000916744	CNTNAP3
ENSG00000142945.12	5072.44	-0.524895	0.123612	-4.24629	2.17336e-05	0.0005512	0.000930202	KIF2C
ENSG00000138640.14	630.577	0.66846	0.157442	4.24576	2.17855e-05	0.000551864	0.000931323	FAM13A
ENSG00000201558.1	278.514	-0.78968	0.186066	-4.24409	2.1948e-05	0.000555327	0.000937166	RNVU1-6
ENSG00000102910.13	4933.52	-0.590616	0.139184	-4.24342	2.20138e-05	0.000556336	0.000938869	LONP2
ENSG00000091436.16	4945.51	-0.695641	0.164083	-4.23957	2.23949e-05	0.0005653	0.000953997	pk
ENSG00000136247.14	302.298	-0.644802	0.152124	-4.23867	2.24852e-05	0.000566913	0.000956718	ZDHHC4
ENSG00000282685.1	812.603	-0.637162	0.15034	-4.23815	2.25367e-05	0.000567544	0.000957783	FAM83H-AS1
ENSG00000164485.14	553.176	-0.895827	0.211491	-4.23577	2.27775e-05	0.000572935	0.000966881	IL22RA2
ENSG00000232677.6	1368.69	-0.464941	0.109786	-4.23499	2.28561e-05	0.00057424	0.000969084	LINC00665
ENSG00000168393.12	405.958	-0.660746	0.156475	-4.2227	2.41393e-05	0.000604485	0.00102013	DTYMK
ENSG00000184564.8	127.071	-1.28328	0.303923	-4.22239	2.41726e-05	0.000604485	0.00102013	SLITRK6
ENSG00000233450.7	97.4696	-1.17272	0.277733	-4.22248	2.41625e-05	0.000604485	0.00102013	KIFC1
ENSG00000237649.7	97.4696	-1.17272	0.277733	-4.22248	2.41625e-05	0.000604485	0.00102013	KIFC1
ENSG00000117298.14	1219.48	0.822636	0.19491	4.2206	2.43654e-05	0.000608596	0.00102706	ECE1
ENSG00000164104.11	6543.45	-0.707595	0.167674	-4.22007	2.44231e-05	0.000609328	0.0010283	HMGB2
ENSG00000250073.2	80.3492	1.1458	0.271532	4.21976	2.44562e-05	0.000609445	0.0010285	RP11-677M14.3
ENSG00000110200.8	731.843	-0.642627	0.152317	-4.21902	2.45368e-05	0.000610745	0.00103069	ANAPC15
ENSG00000273478.1	103.265	0.883817	0.209594	4.2168	2.47791e-05	0.000616062	0.00103966	RP11-465N4.5
ENSG00000204310.10	5.25258	-6.30734	1.4959	-4.21643	2.48198e-05	NA	0.00104016	AGPAT1
ENSG00000205413.7	901.745	0.994147	0.235892	4.21442	2.50418e-05	0.000621871	0.00104825	SAMD9
ENSG00000258790.1	63.5238	-1.75275	0.415931	-4.21405	2.50836e-05	0.000622189	0.00104879	RP11-561B11.2
ENSG00000129473.9	829.458	-0.514144	0.122076	-4.21168	2.53484e-05	0.000628031	0.00105864	BCL2L2
ENSG00000109846.7	346.689	0.635695	0.150951	4.21127	2.53942e-05	0.000628105	0.00105877	CRYAB
ENSG00000140848.16	573.5	0.645762	0.153347	4.21113	2.54099e-05	0.000628105	0.00105877	CPNE2
ENSG00000114026.21	210.464	-0.721889	0.17155	-4.20804	2.57599e-05	0.000636023	0.00107211	OGG1
ENSG00000100592.15	3345.9	0.689854	0.164036	4.20551	2.60492e-05	0.000642427	0.00108291	DAAM1
ENSG00000160049.11	1418.49	-0.481295	0.114486	-4.20398	2.62258e-05	0.000646039	0.001089	DFFA
ENSG00000154814.13	385.666	-0.61706	0.146884	-4.20102	2.65721e-05	0.000653071	0.00110086	OXNAD1
ENSG00000213626.11	479.25	0.811784	0.193226	4.20121	2.65496e-05	0.000653071	0.00110086	LBH
ENSG00000123095.5	975.981	0.89465	0.213148	4.19732	2.70095e-05	0.000663062	0.0011177	BHLHE41
ENSG00000232040.2	124.38	-1.17125	0.279103	-4.1965	2.71073e-05	0.000664703	0.00112047	ZBED9
ENSG00000068654.15	2487.5	-0.477715	0.113892	-4.19444	2.7355e-05	0.00067001	0.00112942	POLR1A
ENSG00000267470.5	357.599	0.680432	0.16245	4.18857	2.80715e-05	0.000686776	0.00115768	ZNF571-AS1
ENSG00000196954.12	2698.48	0.645352	0.154093	4.18806	2.81352e-05	0.00068755	0.00115898	CASP4
ENSG00000076641.4	104.921	1.09606	0.262067	4.18239	2.88459e-05	0.000704115	0.00118691	PAG1
ENSG00000188643.10	5541.04	-0.692486	0.165638	-4.18071	2.906e-05	0.000708536	0.00119436	S100A16
ENSG00000100266.17	1899.5	0.506868	0.121251	4.18031	2.91115e-05	0.000708985	0.00119512	PACSIN2
ENSG00000282607.1	63.1881	1.18667	0.284057	4.17757	2.94638e-05	0.000716752	0.00120822	MGAM
ENSG00000101187.15	107.038	0.857328	0.205504	4.17183	3.02164e-05	0.000734228	0.00123768	SLCO4A1
ENSG00000135835.10	61.3606	-1.58513	0.380024	-4.17113	3.03099e-05	0.000735667	0.0012401	KIAA1614
ENSG00000166046.10	604.855	0.694372	0.166632	4.16709	3.08511e-05	0.000747112	0.0012594	TCP11L2
ENSG00000170004.16	6493.15	0.521781	0.125213	4.16714	3.08449e-05	0.000747112	0.0012594	CHD3
ENSG00000174206.12	117.605	-0.804288	0.193126	-4.16458	3.11923e-05	0.000754522	0.00127189	C12orf66
ENSG00000171848.13	12524.9	-0.787429	0.189119	-4.16367	3.13172e-05	0.000756692	0.00127555	RRM2
ENSG00000164292.12	1649.33	-0.777077	0.186669	-4.16286	3.14284e-05	0.000757672	0.00127721	RHOBTB3
ENSG00000167740.9	53.7175	-1.14513	0.27507	-4.16306	3.14011e-05	0.000757672	0.00127721	CYB5D2
ENSG00000105771.13	1426.32	-0.792265	0.190363	-4.16185	3.15674e-05	0.000760169	0.00128142	SMG9
ENSG00000265542.5	8.73166	4.82634	1.16002	4.16055	3.17487e-05	0.000763678	0.00128733	RP11-60A24.3
ENSG00000234678.1	210.476	0.666589	0.160232	4.16014	3.18046e-05	0.000764164	0.00128816	RP11-465N4.4
ENSG00000258616.5	192.483	-0.905434	0.217847	-4.15628	3.2347e-05	0.000776328	0.00130866	RP11-369C8.1
ENSG00000174652.17	528.091	-0.708272	0.170522	-4.15355	3.27356e-05	0.000784776	0.0013229	ZNF266
ENSG00000197818.11	405.752	0.66888	0.16105	4.15325	3.27786e-05	0.00078493	0.00132317	SLC9A8
ENSG00000070019.4	41.1578	-1.33716	0.322086	-4.15156	3.30215e-05	0.000788987	0.00133001	GUCY2C
ENSG00000171606.17	1232.3	-0.452089	0.108893	-4.15168	3.30038e-05	0.000788987	0.00133001	ZNF274
ENSG00000227460.8	22.4368	-2.98265	0.7189	-4.1489	3.3407e-05	0.000797309	0.00134404	SYNGAP1
ENSG00000186832.8	519.819	1.12485	0.271199	4.14768	3.35859e-05	0.000800116	0.00134877	KRT16
ENSG00000281205.1	62.5933	1.10602	0.266665	4.14759	3.35992e-05	0.000800116	0.00134877	LINC00950
ENSG00000158079.14	275.837	-0.681405	0.164441	-4.14377	3.41645e-05	0.000812675	0.00136995	PTPDC1
ENSG00000134690.10	2436.16	-0.6008	0.145156	-4.139	3.48822e-05	0.000828829	0.00139718	CDCA8
ENSG00000179046.8	120.377	0.901127	0.217811	4.1372	3.51574e-05	0.000834444	0.00140665	TRIML2
ENSG00000116698.20	3206.2	0.532708	0.128773	4.13679	3.52191e-05	0.000834985	0.00140756	SMG7
ENSG00000169093.14	119.679	1.36578	0.330181	4.13644	3.52734e-05	0.000835348	0.00140817	ASMTL
ENSG00000102125.15	244.127	-0.849725	0.205466	-4.1356	3.54023e-05	0.000836555	0.00141021	TAZ
ENSG00000261188.1	130.244	0.945306	0.228571	4.13573	3.5383e-05	0.000836555	0.00141021	CTA-445C9.14
ENSG00000213551.4	2645.37	-0.614778	0.148674	-4.13506	3.54856e-05	0.000837601	0.00141198	DNAJC9
ENSG00000118276.11	73.9387	-1.48569	0.359337	-4.13454	3.55674e-05	0.000837688	0.00141213	B4GALT6
ENSG00000165891.15	597.288	-0.773097	0.18698	-4.13466	3.55481e-05	0.000837688	0.00141213	E2F7
ENSG00000196236.12	1239.82	-0.552196	0.133566	-4.13424	3.56134e-05	0.000837852	0.0014124	XPNPEP3
ENSG00000148824.18	234.694	-0.76065	0.184142	-4.13078	3.61539e-05	0.000849636	0.00143227	MTG1
ENSG00000134222.16	748.518	-0.622377	0.150689	-4.13021	3.62426e-05	0.000850789	0.00143422	PSRC1
ENSG00000238795.1	412.309	-0.780518	0.189193	-4.12551	3.6991e-05	0.000867408	0.00146223	SCARNA12
ENSG00000254614.2	98.4105	0.949229	0.230247	4.12266	3.74528e-05	0.000877098	0.00147857	AP003068.23
ENSG00000270210.1	7.22761	3.93474	0.954465	4.12245	3.74859e-05	0.000877098	0.00147857	RP11-373D23.3
ENSG00000134574.11	523.858	-0.55623	0.135014	-4.11978	3.79238e-05	0.000886377	0.00149422	DDB2
ENSG00000145569.5	61.8122	1.31629	0.319659	4.11778	3.82535e-05	0.000893109	0.00150557	FAM105A
ENSG00000103811.15	1922.5	0.571123	0.138717	4.11718	3.83534e-05	0.000894467	0.00150786	CTSH
ENSG00000197594.11	238.32	-0.692951	0.168489	-4.11274	3.90992e-05	0.000910871	0.00153551	ENPP1
ENSG00000112874.9	534.682	-0.87491	0.212745	-4.11249	3.9142e-05	0.000910879	0.00153553	NUDT12
ENSG00000131620.17	3320.11	0.455392	0.110748	4.11196	3.92313e-05	0.000911855	0.00153718	ANO1
ENSG00000259006.1	18.9167	-2.25773	0.549094	-4.11174	3.92689e-05	0.000911855	0.00153718	RP11-566K11.4
ENSG00000187720.14	290.471	-0.748703	0.182118	-4.11108	3.93813e-05	0.000913476	0.00153991	THSD4
ENSG00000254206.5	27.3286	1.75909	0.428143	4.10866	3.97967e-05	0.000921606	0.00155362	NPIPB11
ENSG00000258130.7	58.5508	-1.21158	0.294894	-4.10853	3.98177e-05	0.000921606	0.00155362	RP11-347C12.3
ENSG00000181754.6	359.553	-0.59842	0.145719	-4.10666	4.01424e-05	0.000928121	0.0015646	AMIGO1
ENSG00000166803.10	818.991	-0.80043	0.194953	-4.10576	4.02984e-05	0.000930723	0.00156899	KIAA0101
ENSG00000100577.18	197.292	-0.929307	0.226538	-4.10222	4.09204e-05	0.000944073	0.0015915	GSTZ1
ENSG00000173681.16	828.425	0.615616	0.150099	4.1014	4.10664e-05	0.000946424	0.00159547	CXorf23
ENSG00000276043.4	1310.25	-0.581639	0.14183	-4.10095	4.11461e-05	0.000947242	0.00159685	UHRF1
ENSG00000232119.7	1158.07	-0.885043	0.215912	-4.0991	4.14766e-05	0.000953827	0.00160795	MCTS1
ENSG00000240541.2	73.4013	-1.05275	0.256945	-4.09719	4.1819e-05	0.000960672	0.00161949	TM4SF1-AS1
ENSG00000170044.8	77.1241	1.0861	0.265208	4.09528	4.21666e-05	0.000967621	0.00163121	ZPLD1
ENSG00000092853.13	2918.6	-0.700215	0.17101	-4.09458	4.22939e-05	0.000969506	0.00163438	CLSPN
ENSG00000104361.9	372.51	-0.725944	0.177318	-4.09404	4.23928e-05	0.000970735	0.00163646	NIPAL2
ENSG00000147459.17	2527.46	0.540623	0.132084	4.09304	4.25757e-05	0.000973885	0.00164177	DOCK5
ENSG00000130487.5	11.5147	2.88517	0.705287	4.09077	4.29942e-05	0.000982411	0.00165615	KLHDC7B
ENSG00000008086.10	914.733	0.629945	0.154049	4.08926	4.32748e-05	0.000987771	0.00166518	CDKL5
ENSG00000165689.16	533.118	-0.673895	0.164818	-4.08873	4.33751e-05	0.000989007	0.00166727	SDCCAG3
ENSG00000067066.16	735.092	0.682524	0.166963	4.08787	4.35354e-05	0.000991608	0.00167166	SP100
ENSG00000137822.12	1227.03	-0.489005	0.119665	-4.08646	4.37997e-05	0.00099657	0.00168002	TUBGCP4
ENSG00000130768.14	260.658	-0.817673	0.200142	-4.08547	4.39869e-05	0.00099977	0.00168542	SMPDL3B
ENSG00000151364.15	217.115	0.884398	0.216508	4.08483	4.411e-05	0.0010014	0.00168817	KCTD14
ENSG00000189171.13	1249.73	-0.586108	0.143492	-4.0846	4.4152e-05	0.0010014	0.00168817	S100A13
ENSG00000153044.9	334.949	-0.949301	0.232441	-4.08405	4.4258e-05	0.00100274	0.00169044	CENPH
ENSG00000135218.17	68.7181	-1.1849	0.290161	-4.08361	4.43414e-05	0.00100358	0.00169184	CD36
ENSG00000042493.15	752.484	0.918322	0.225144	4.07881	4.52667e-05	0.00102129	0.0017217	CAPG
ENSG00000137393.9	8590.17	0.717147	0.175813	4.07904	4.52224e-05	0.00102129	0.0017217	RNF144B
ENSG00000138764.13	1210.69	0.886752	0.217397	4.07895	4.52393e-05	0.00102129	0.0017217	CCNG2
ENSG00000138346.14	1423.86	-0.728389	0.178678	-4.07653	4.57124e-05	0.00103026	0.00173683	DNA2
ENSG00000228964.9	85.519	1.46719	0.360137	4.07398	4.62155e-05	0.0010405	0.00175411	HLA-B
ENSG00000148426.12	185.706	0.806334	0.198007	4.07225	4.65604e-05	0.00104648	0.00176419	PROSER2
ENSG00000151917.17	274.109	-0.749684	0.1841	-4.07216	4.65785e-05	0.00104648	0.00176419	BEND6
ENSG00000132274.15	603.064	0.722839	0.177577	4.07057	4.68975e-05	0.00105254	0.00177441	TRIM22
ENSG00000166398.12	709.621	0.479886	0.117913	4.06984	4.70461e-05	0.00105478	0.00177818	KIAA0355
ENSG00000184357.4	5074.21	-1.03079	0.25351	-4.06609	4.78084e-05	0.00107075	0.0018051	HIST1H1B
ENSG00000214290.7	147.278	-0.735757	0.180993	-4.06511	4.80101e-05	0.00107415	0.00181083	COLCA2
ENSG00000169679.14	3903.29	-0.662114	0.16301	-4.06179	4.86974e-05	0.00108725	0.00183294	BUB1
ENSG00000183908.5	44.1832	-1.27609	0.314167	-4.06183	4.86889e-05	0.00108725	0.00183294	LRRC55
ENSG00000121769.7	39.1388	1.40235	0.345322	4.06099	4.8865e-05	0.00108986	0.00183734	FABP3
ENSG00000185420.18	139.924	0.753353	0.185607	4.05887	4.93108e-05	0.00109866	0.00185217	SMYD3
ENSG00000149177.12	1754.33	0.518246	0.127711	4.05797	4.95018e-05	0.00110177	0.00185742	PTPRJ
ENSG00000188004.9	35.652	1.42345	0.35093	4.05623	4.9872e-05	0.00110886	0.00186938	C1orf204
ENSG00000224608.9	71.1577	1.40424	0.346281	4.0552	5.00914e-05	0.00111259	0.00187566	HLA-B
ENSG00000254726.2	930.854	-0.492754	0.121568	-4.05331	5.04973e-05	0.00112044	0.0018889	MEX3A
ENSG00000104765.14	3077.67	0.993693	0.245205	4.0525	5.06738e-05	0.0011232	0.00189355	BNIP3L
ENSG00000206828.1	190.775	-1.13871	0.281067	-4.0514	5.09131e-05	0.00112734	0.00190053	U1
ENSG00000170161.6	80.961	-1.15736	0.28601	-4.04657	5.19733e-05	0.00114963	0.0019381	RP11-262H14.4
ENSG00000118707.9	290.748	0.830463	0.205272	4.04567	5.21726e-05	0.00115285	0.00194354	TGIF2
ENSG00000109606.12	7741.42	-0.666183	0.164678	-4.04538	5.22391e-05	0.00115313	0.00194402	DHX15
ENSG00000228253.1	453.077	-0.959317	0.237235	-4.04375	5.26029e-05	0.00115997	0.00195554	MT-ATP8
ENSG00000244055.1	48.0985	1.27223	0.314665	4.04314	5.27392e-05	0.00116178	0.0019586	AC007566.10
ENSG00000165288.10	3224.68	0.73926	0.182947	4.04084	5.32605e-05	0.00117206	0.00197593	BRWD3
ENSG00000269713.7	5458.12	-0.450041	0.111384	-4.04043	5.33524e-05	0.00117288	0.00197732	NBPF9
ENSG00000101265.15	176.783	0.908919	0.225115	4.03758	5.40052e-05	0.00118601	0.00199946	RASSF2
ENSG00000106066.13	1077.99	0.822624	0.203832	4.0358	5.44166e-05	0.00119267	0.00201069	CPVL
ENSG00000244405.7	428.953	0.729515	0.180761	4.03579	5.44195e-05	0.00119267	0.00201069	ETV5
ENSG00000257671.1	403.206	-0.955743	0.236888	-4.03458	5.47011e-05	0.00119762	0.00201903	RP3-416H24.1
ENSG00000267316.5	9.21475	3.42359	0.849229	4.03141	5.5443e-05	0.00121263	0.00204434	RP11-879F14.3
ENSG00000136682.14	1197.21	-0.639884	0.158763	-4.03042	5.56767e-05	0.0012165	0.00205086	CBWD2
ENSG00000224259.5	843.864	0.731914	0.181612	4.03009	5.5755e-05	0.00121697	0.00205166	LINC01133
ENSG00000162407.8	2691.06	0.503622	0.125043	4.0276	5.6348e-05	0.00122786	0.00207002	PPAP2B
ENSG00000225691.6	1006.55	0.878534	0.218133	4.02752	5.63684e-05	0.00122786	0.00207002	HLA-C
ENSG00000249158.6	93.486	-0.998334	0.248104	-4.02386	5.72525e-05	0.00124585	0.00210036	PCDHA11
ENSG00000134716.9	485.978	0.770835	0.191651	4.02208	5.76875e-05	0.00125405	0.00211418	CYP2J2
ENSG00000154127.9	4789.76	0.719883	0.178994	4.02182	5.77508e-05	0.00125415	0.00211436	UBASH3B
ENSG00000273156.1	13.4647	2.28993	0.569686	4.01964	5.82866e-05	0.00126451	0.00213182	RP11-127B20.2
ENSG00000154529.14	271.755	0.738581	0.183782	4.01879	5.84982e-05	0.00126782	0.0021374	CNTNAP3B
ENSG00000123485.11	1250.04	-0.521005	0.129803	-4.0138	5.9749e-05	0.00129362	0.0021809	HJURP
ENSG00000162129.12	789.891	-0.74335	0.18559	-4.00534	6.1929e-05	0.00133821	0.00225609	CLPB
ENSG00000166860.2	342.027	-0.567588	0.141709	-4.00532	6.19335e-05	0.00133821	0.00225609	ZBTB39
ENSG00000279516.1	113.649	0.847147	0.211596	4.0036	6.23858e-05	0.00134663	0.00227028	FAM230C
ENSG00000007001.12	27.6075	1.54933	0.387598	3.99727	6.40773e-05	0.00138175	0.00232949	UPP2
ENSG00000276547.1	367.544	-0.602299	0.150731	-3.99584	6.44656e-05	0.00138873	0.00234126	PCDHGB5
ENSG00000158352.15	53.5245	1.07106	0.26817	3.99396	6.4978e-05	0.00139836	0.0023575	SHROOM4
ENSG00000157613.10	24.303	1.5837	0.396625	3.99293	6.52619e-05	0.00140307	0.00236543	CREB3L1
ENSG00000133195.11	867.196	-0.561272	0.14059	-3.99227	6.54442e-05	0.00140558	0.00236967	SLC39A11
ENSG00000161547.14	6026.71	-0.598726	0.149986	-3.99188	6.55516e-05	0.00140648	0.00237119	SRSF2
ENSG00000152433.14	161.36	0.93791	0.234993	3.99122	6.57336e-05	0.00140808	0.0023739	ZNF547
ENSG00000276368.1	807.277	-0.992251	0.248614	-3.99114	6.57578e-05	0.00140808	0.0023739	HIST1H2AJ
ENSG00000234690.6	79.4771	1.02184	0.256213	3.98826	6.65601e-05	0.00142384	0.00240047	AC073283.4
ENSG00000197653.14	95.8241	0.930647	0.233526	3.9852	6.74224e-05	0.00144085	0.00242915	DNAH10
ENSG00000228221.5	39.0849	1.31458	0.329971	3.98393	6.77837e-05	0.00144713	0.00243974	LINC00578
ENSG00000186806.5	45.2134	1.30899	0.328648	3.98295	6.80644e-05	0.00145168	0.00244741	VSIG10L
ENSG00000025039.14	1147.55	0.916844	0.230417	3.97906	6.91869e-05	0.00147375	0.00248462	RRAGD
ENSG00000102384.13	1272.16	-0.713602	0.17935	-3.97882	6.9259e-05	0.00147375	0.00248462	CENPI
ENSG00000263639.5	164.819	0.773039	0.194296	3.97866	6.93051e-05	0.00147375	0.00248462	MSMB
ENSG00000130347.12	796.294	-0.622635	0.156508	-3.97829	6.94114e-05	0.00147455	0.00248597	RTN4IP1
ENSG00000196511.13	198.728	-0.753364	0.189476	-3.97604	7.00717e-05	0.0014871	0.00250714	TPK1
ENSG00000162004.16	12.8133	-2.84034	0.714539	-3.97506	7.03601e-05	0.00149175	0.00251497	CCDC78
ENSG00000235806.1	27.4742	1.724	0.433919	3.97308	7.09491e-05	0.00150275	0.00253353	RP4-646N3.1
ENSG00000152253.8	532.628	-0.647011	0.162876	-3.97242	7.11469e-05	0.00150545	0.00253809	SPC25
ENSG00000237686.6	106.304	0.823076	0.207602	3.96468	7.34958e-05	0.00155362	0.0026193	RP5-1120P11.1
ENSG00000126351.12	182.748	0.83244	0.210055	3.96297	7.40237e-05	0.00156324	0.00263552	THRA
ENSG00000268465.1	5.19259	-5.79631	1.46334	-3.96101	7.4634e-05	NA	0.00265464	CTC-273B12.7
ENSG00000081803.15	2861	-0.65592	0.165653	-3.95961	7.50736e-05	0.0015836	0.00266723	CADPS2
ENSG00000108389.9	1777.67	-0.506473	0.127916	-3.95941	7.51352e-05	0.0015836	0.00266723	MTMR4
ENSG00000173432.10	308.721	0.73337	0.185237	3.95909	7.52351e-05	0.00158415	0.00266816	SAA1
ENSG00000235770.5	27.7325	1.57614	0.398269	3.95748	7.57442e-05	0.0015933	0.00268358	LINC00607
ENSG00000253837.1	48.8325	1.41887	0.358574	3.95696	7.59087e-05	0.0015952	0.00268678	RP11-177H13.2
ENSG00000157557.11	1046.76	0.508759	0.128632	3.95515	7.64851e-05	0.00160574	0.00270454	ETS2
ENSG00000170458.13	136.176	1.03633	0.262079	3.95426	7.67724e-05	0.00161019	0.00271205	CD14
ENSG00000262147.1	17.9442	2.0995	0.531023	3.95369	7.69539e-05	0.00161242	0.00271581	RP13-638C3.3
ENSG00000230836.1	10.3856	2.64964	0.670342	3.95268	7.7282e-05	0.00161772	0.00272474	LINC01293
ENSG00000070610.14	1444.27	-0.669065	0.169294	-3.95209	7.74711e-05	0.0016201	0.00272875	GBA2
ENSG00000232586.1	27.7995	-1.88203	0.476338	-3.95105	7.78087e-05	0.00162557	0.00273797	KIAA1614-AS1
ENSG00000183763.8	211.697	-0.796404	0.201631	-3.9498	7.8216e-05	0.00163249	0.00274963	TRAIP
ENSG00000114670.13	171.635	-0.711146	0.180082	-3.94901	7.8476e-05	0.00163633	0.0027561	NEK11
ENSG00000125827.8	1332.84	-0.752123	0.190561	-3.9469	7.91712e-05	0.00164922	0.00277782	TMX4
ENSG00000168454.11	10.7401	-2.64297	0.670461	-3.94203	8.07964e-05	0.00168144	0.0028321	TXNDC2
ENSG00000104055.14	15.3863	1.9161	0.486342	3.93982	8.15425e-05	0.00169368	0.00285273	TGM5
ENSG00000251179.1	29.0483	1.73924	0.441442	3.93991	8.15125e-05	0.00169368	0.00285273	TMEM92-AS1
ENSG00000203499.10	178.352	-0.761901	0.193522	-3.93704	8.24945e-05	0.00171039	0.00288088	FAM83H-AS1
ENSG00000280372.1	36.5506	1.66156	0.422037	3.937	8.25064e-05	0.00171039	0.00288088	bP-21201H5.2
ENSG00000157514.16	6586.55	0.509099	0.129325	3.93658	8.26522e-05	0.00171176	0.00288319	TSC22D3
ENSG00000236404.8	63.4062	1.09488	0.278309	3.93404	8.35315e-05	0.0017283	0.00291106	VLDLR-AS1
ENSG00000107672.14	702.631	-0.800092	0.203392	-3.93373	8.36364e-05	0.00172881	0.00291192	NSMCE4A
ENSG00000136854.17	235.288	0.657596	0.167296	3.93072	8.46911e-05	0.00174892	0.0029458	STXBP1
ENSG00000162783.10	3876.29	-0.522409	0.133076	-3.92564	8.64996e-05	0.00178455	0.00300582	IER5
ENSG00000047579.19	494.131	0.581391	0.148195	3.92314	8.7403e-05	0.00179973	0.00303139	DTNBP1
ENSG00000179029.14	583.637	-0.950573	0.242293	-3.92324	8.73647e-05	0.00179973	0.00303139	TMEM107
ENSG00000149548.14	73.64	-1.04817	0.26723	-3.92234	8.76936e-05	0.00180398	0.00303856	CCDC15
ENSG00000102385.12	23.9191	-2.01304	0.513322	-3.9216	8.79639e-05	0.00180595	0.0030419	DRP2
ENSG00000183340.6	832.617	0.862391	0.219916	3.92145	8.80182e-05	0.00180595	0.0030419	JRKL
ENSG00000269906.1	111.616	1.00717	0.256841	3.92138	8.80419e-05	0.00180595	0.0030419	RP11-248J18.2
ENSG00000134369.15	2574.14	0.448968	0.11453	3.92009	8.85172e-05	0.00181397	0.00305541	NAV1
ENSG00000048707.13	4005.04	0.449352	0.114668	3.91874	8.90134e-05	0.0018224	0.00306961	VPS13D
ENSG00000126005.15	184.554	0.922804	0.235502	3.91846	8.91183e-05	0.00182281	0.0030703	MMP24-AS1
ENSG00000165282.13	1098.22	-0.680692	0.173739	-3.9179	8.93246e-05	0.00182528	0.00307448	PIGO
ENSG00000274641.1	1396.37	-0.906988	0.231655	-3.91524	9.03125e-05	0.00184371	0.00310553	HIST1H2BO
ENSG00000110852.4	46.8116	1.28588	0.328789	3.91097	9.19246e-05	0.00187484	0.00315797	CLEC2B
ENSG00000189057.10	7079.31	-0.807957	0.206705	-3.90874	9.27769e-05	0.00189043	0.00318423	FAM111B
ENSG00000232063.1	243.666	0.661628	0.169354	3.90677	9.35374e-05	0.00190412	0.00320729	RP11-307E17.8
ENSG00000158747.13	142.447	1.1132	0.284993	3.90605	9.38154e-05	0.00190797	0.00321378	NBL1
ENSG00000108424.9	14807.9	-0.64274	0.164888	-3.89803	9.69773e-05	0.0019704	0.00331895	KPNB1
ENSG00000115415.18	5003.61	-0.642835	0.165034	-3.89518	9.81264e-05	0.00198998	0.00335194	STAT1
ENSG00000163389.10	505.27	-0.741833	0.190439	-3.89539	9.80426e-05	0.00198998	0.00335194	POGLUT1
ENSG00000186377.7	2299.7	-0.610515	0.156756	-3.89469	9.83248e-05	0.00199212	0.00335555	CYP4X1
ENSG00000272009.1	71.3185	-1.07717	0.276603	-3.8943	9.84838e-05	0.00199346	0.00335782	RP1-313I6.12
ENSG00000132837.14	84.3874	1.10324	0.28346	3.89204	9.94061e-05	0.00201023	0.00338607	DMGDH
ENSG00000275003.3	310.751	-0.68141	0.17509	-3.89178	9.95105e-05	0.00201045	0.00338644	DDT
ENSG00000153879.8	2936.14	0.716012	0.184014	3.89108	9.97974e-05	0.00201246	0.00338983	CEBPG
ENSG00000179776.17	40.7056	1.36296	0.350259	3.89128	9.97157e-05	0.00201246	0.00338983	CDH5
ENSG00000142178.7	239.947	-0.75749	0.194716	-3.89023	0.000100147	0.00201762	0.00339853	SIK1
ENSG00000148735.14	255.417	0.602945	0.155062	3.88841	0.000100905	0.00203097	0.00342103	PLEKHS1
ENSG00000146411.5	103.03	0.825849	0.21252	3.88598	0.000101918	0.00204753	0.00344894	SLC2A12
ENSG00000247809.7	12.6867	2.47592	0.637129	3.88606	0.000101885	0.00204753	0.00344894	NR2F2-AS1
ENSG00000204642.13	91.1666	1.03052	0.265267	3.88484	0.000102396	0.0020552	0.00346187	HLA-F
ENSG00000166123.13	2724.23	0.526679	0.135598	3.88413	0.000102695	0.00205873	0.00346783	GPT2
ENSG00000182606.14	939.316	0.473482	0.121907	3.88397	0.000102764	0.00205873	0.00346783	TRAK1
ENSG00000257310.1	39.186	-1.31451	0.338572	-3.88252	0.00010338	0.00206915	0.00348539	RP11-496I2.2
ENSG00000137054.15	1552.61	-0.545263	0.140459	-3.88202	0.000103591	0.00207144	0.00348924	POLR1E
ENSG00000160959.7	158.457	-1.12611	0.290133	-3.88137	0.00010387	0.00207371	0.00349308	LRRC14
ENSG00000259673.5	187.591	-0.723119	0.186308	-3.8813	0.000103898	0.00207371	0.00349308	IQCH-AS1
ENSG00000204176.13	382.328	0.696237	0.179398	3.88095	0.000104047	0.00207476	0.00349485	SYT15
ENSG00000275216.1	148.994	0.916764	0.236313	3.87945	0.000104693	0.00208569	0.00351327	RP11-54H7.4
ENSG00000133466.13	256.475	0.652341	0.168212	3.87808	0.000105285	0.00209554	0.00352987	C1QTNF6
ENSG00000275428.2	94.5511	-1.38031	0.356116	-3.876	0.000106189	0.00211159	0.0035569	OVOS2
ENSG00000180773.14	481.296	-0.740512	0.191183	-3.87331	0.000107367	0.00213302	0.00359302	SLC36A4
ENSG00000276903.1	418.544	-1.03629	0.26787	-3.86861	0.000109457	0.00217253	0.00365957	HIST1H2AL
ENSG00000280064.1	418.626	0.805363	0.208299	3.86638	0.000110464	0.0021905	0.00368986	RP11-205M5.3
ENSG00000196476.11	75.3441	0.933765	0.24158	3.86524	0.000110979	0.00219868	0.00370364	C20orf96
ENSG00000180190.11	302.035	0.878117	0.22732	3.86291	0.000112045	0.00221775	0.00373576	TDRP
ENSG00000165730.14	726.513	-0.744858	0.192847	-3.86244	0.00011226	0.00221996	0.0037395	STOX1
ENSG00000187189.10	427.702	0.593755	0.15378	3.86108	0.000112888	0.00223032	0.00375695	TSPYL4
ENSG00000273038.2	34.8441	1.45069	0.376147	3.85671	0.000114923	0.00226843	0.00382116	RP11-479G22.8
ENSG00000124942.13	52636.7	0.600686	0.155958	3.85159	0.000117355	0.00231431	0.00389845	AHNAK
ENSG00000112561.17	27.07	1.65254	0.429116	3.85104	0.000117616	0.0023152	0.00389996	TFEB
ENSG00000182132.12	17.3031	2.03088	0.527348	3.85112	0.000117579	0.0023152	0.00389996	KCNIP1
ENSG00000146576.12	357.442	-0.705152	0.183188	-3.84933	0.00011844	0.00232929	0.00392369	C7orf26
ENSG00000120915.13	194.618	0.706004	0.183524	3.84692	0.000119611	0.0023484	0.0039559	EPHX2
ENSG00000205060.10	704.651	-0.644309	0.167489	-3.84688	0.000119631	0.0023484	0.0039559	SLC35B4
ENSG00000179630.10	313.895	-0.724344	0.188395	-3.84481	0.000120646	0.00236616	0.00398582	LACC1
ENSG00000169764.14	6410.95	0.828332	0.215468	3.84434	0.000120878	0.00236855	0.00398986	UGP2
ENSG00000152409.8	1599.41	0.677981	0.176437	3.84263	0.000121723	0.00238292	0.00401408	JMY
ENSG00000119508.17	27.8374	-1.64203	0.427715	-3.83906	0.000123504	0.00241559	0.00406911	NR4A3
ENSG00000122778.9	1000.1	-0.493862	0.128722	-3.83667	0.000124714	0.00243704	0.00410526	KIAA1549
ENSG00000108179.13	1858.08	-0.5351	0.139502	-3.83579	0.000125161	0.00244354	0.00411622	PPIF
ENSG00000275714.1	499.746	-1.20368	0.31391	-3.83448	0.000125833	0.00245442	0.00413455	HIST1H3A
ENSG00000277140.2	981.801	0.560127	0.146121	3.83331	0.000126432	0.00246387	0.00415047	KIAA0430
ENSG00000232104.3	13.5759	-2.19753	0.573769	-3.82999	0.000128146	0.00249501	0.00420294	RFX3-AS1
ENSG00000181038.13	510.044	-0.693929	0.181342	-3.82664	0.000129907	0.002527	0.00425683	METTL23
ENSG00000236699.8	706.946	-0.532236	0.13912	-3.82572	0.000130392	0.00253414	0.00426887	ARHGEF38
ENSG00000181381.13	582.507	0.67046	0.175267	3.82536	0.000130581	0.00253551	0.00427117	DDX60L
ENSG00000070190.12	378.738	0.68835	0.180032	3.82349	0.000131578	0.00255256	0.0042999	DAPP1
ENSG00000229960.1	25.6389	1.89063	0.494576	3.82273	0.000131984	0.00255365	0.00430176	RP11-278H7.4
ENSG00000243244.5	51.3528	1.32516	0.346655	3.82271	0.000131991	0.00255365	0.00430176	STON1
ENSG00000250120.6	63.3149	-1.00831	0.263752	-3.82297	0.000131855	0.00255365	0.00430176	PCDHA10
ENSG00000172243.17	1427.06	-0.645877	0.168983	-3.82214	0.000132301	0.00255734	0.00430799	CLEC7A
ENSG00000136014.11	16.9308	2.25432	0.589941	3.82126	0.000132771	0.00256411	0.0043194	USP44
ENSG00000119397.16	604.692	-0.566749	0.148345	-3.82049	0.000133189	0.00256526	0.00432136	CNTRL
ENSG00000134256.12	92.608	-0.933453	0.244316	-3.82067	0.000133087	0.00256526	0.00432136	CD101
ENSG00000170921.14	1084.05	0.399555	0.104571	3.8209	0.000132965	0.00256526	0.00432136	TANC2
ENSG00000167183.2	447.784	0.607638	0.159105	3.81911	0.000133935	0.00257732	0.00434169	PRR15L
ENSG00000226328.6	147.628	-0.764137	0.200143	-3.81795	0.000134563	0.00258707	0.00435812	NUP50-AS1
ENSG00000170122.5	8.02055	4.53311	1.18767	3.81681	0.000135187	0.00259675	0.00437443	FOXD4
ENSG00000120451.10	2472.71	-0.445295	0.116688	-3.81613	0.000135563	0.00260165	0.00438269	SNX19
ENSG00000196338.12	50.6312	1.32273	0.347148	3.81027	0.000138815	0.00266168	0.00448381	NLGN3
ENSG00000261889.1	111.602	1.2864	0.337657	3.80979	0.000139087	0.00266452	0.0044886	RP11-473M20.16
ENSG00000134317.17	3835.91	0.487185	0.127917	3.80862	0.000139747	0.00267476	0.00450587	GRHL1
ENSG00000224264.9	99.4155	-0.986676	0.259289	-3.80531	0.000141625	0.00270589	0.00455832	VARS
ENSG00000231116.9	99.4155	-0.986676	0.259289	-3.80531	0.000141625	0.00270589	0.00455832	VARS
ENSG00000116260.16	1680.74	0.64373	0.169231	3.80385	0.000142464	0.00271707	0.00457718	QSOX1
ENSG00000161905.12	49.3914	1.20351	0.316409	3.80367	0.000142568	0.00271707	0.00457718	ALOX15
ENSG00000183010.16	489.126	0.897462	0.235949	3.80363	0.000142591	0.00271707	0.00457718	PYCR1
ENSG00000134531.9	3947.39	0.649975	0.170921	3.80277	0.000143087	0.00272197	0.00458546	EMP1
ENSG00000151746.13	223.69	-0.740449	0.194714	-3.80275	0.000143102	0.00272197	0.00458546	BICD1
ENSG00000196363.9	1046.09	-0.456315	0.120005	-3.80248	0.000143257	0.00272252	0.00458638	WDR5
ENSG00000259943.1	462.501	0.726582	0.191177	3.80057	0.000144366	0.00273874	0.00461371	RP1-39G22.7
ENSG00000262202.4	436.785	-0.941408	0.247698	-3.80063	0.00014433	0.00273874	0.00461371	RP11-160E2.6
ENSG00000120471.14	13.4467	-2.4487	0.644699	-3.7982	0.000145748	0.00276252	0.00465379	TP53AIP1
ENSG00000140044.12	319.255	0.65136	0.171501	3.79798	0.000145877	0.00276253	0.0046538	JDP2
ENSG00000070915.9	13.4949	2.52969	0.666146	3.79751	0.000146159	0.00276543	0.0046587	SLC12A3
ENSG00000145779.7	754.587	0.826502	0.217664	3.79714	0.000146377	0.0027671	0.00466152	TNFAIP8
ENSG00000189280.3	151.182	0.945196	0.248964	3.79652	0.000146743	0.00277158	0.00466908	GJB5
ENSG00000072786.12	603.385	0.73398	0.193347	3.79619	0.00014694	0.00277285	0.00467123	STK10
ENSG00000174564.12	46.592	-1.33029	0.350566	-3.79469	0.000147827	0.00278715	0.00469533	IL20RB
ENSG00000262795.5	1031.34	0.677301	0.178575	3.7928	0.000148957	0.00280598	0.00472705	IFNGR2
ENSG00000136938.8	2110.74	0.549433	0.144947	3.79058	0.000150297	0.00282564	0.0047602	ANP32B
ENSG00000139985.6	22.5313	1.75042	0.461802	3.79042	0.000150395	0.00282564	0.0047602	ADAM21
ENSG00000170779.10	327.932	-0.564312	0.148866	-3.79074	0.000150198	0.00282564	0.0047602	CDCA4
ENSG00000242689.2	173.344	-0.851495	0.224683	-3.78976	0.00015079	0.00283058	0.00476853	CNTF
ENSG00000277224.1	1363.8	-0.952772	0.251591	-3.78699	0.000152483	0.00285986	0.00481786	HIST1H2BF
ENSG00000112773.15	551.108	0.831642	0.219646	3.78628	0.000152916	0.00286548	0.00482733	FAM46A
ENSG00000068383.18	414.089	-0.580605	0.153371	-3.78563	0.000153319	0.00287051	0.00483581	INPP5A
ENSG00000205220.11	233.909	0.915152	0.241816	3.7845	0.000154015	0.00288103	0.00485355	PSMB10
ENSG00000074410.13	43.5412	1.18305	0.312623	3.78427	0.000154162	0.00288127	0.00485395	CA12
ENSG00000105173.13	765.184	-0.593111	0.156772	-3.78327	0.000154782	0.0028897	0.00486818	CCNE1
ENSG00000105220.14	9320.08	0.630017	0.166534	3.78311	0.000154882	0.0028897	0.00486818	GPI
ENSG00000130234.10	96.5114	1.06688	0.282067	3.78235	0.000155352	0.00289595	0.00487871	ACE2
ENSG00000272395.5	6.07143	4.28934	1.13515	3.77864	0.000157687	NA	0.00494774	IFNL4
ENSG00000162227.7	236.769	-0.855893	0.226565	-3.7777	0.000158285	0.00294805	0.00496219	TAF6L
ENSG00000158828.5	1625.45	0.690005	0.182712	3.77646	0.000159072	0.00295929	0.00498112	PINK1
ENSG00000243749.1	52.5637	1.62721	0.4309	3.77632	0.000159164	0.00295929	0.00498112	ZMYM6NB
ENSG00000092094.10	1425.78	-0.394139	0.104388	-3.77572	0.000159545	0.00296381	0.00498874	OSGEP
ENSG00000168634.4	4.76656	5.51206	1.46028	3.77467	0.000160217	NA	0.00500542	WFDC13
ENSG00000110721.11	2635.85	0.438836	0.11633	3.77232	0.000161734	0.00300187	0.00504846	CHKA
ENSG00000162496.8	1654.58	0.497782	0.132043	3.76985	0.000163347	0.00302919	0.00509442	DHRS3
ENSG00000273760.1	108.389	0.880796	0.233661	3.76954	0.000163548	0.0030303	0.00509631	CH17-360D5.3
ENSG00000235823.1	211.191	-0.690236	0.183182	-3.76803	0.000164542	0.00304608	0.00512286	OLMALINC
ENSG00000141854.7	106.921	0.908234	0.241313	3.76371	0.000167408	0.00309647	0.00520762	CTB-55O6.8
ENSG00000140545.14	307.137	-0.959283	0.254922	-3.76304	0.00016786	0.00310216	0.00521721	MFGE8
ENSG00000156966.6	32.3031	1.35326	0.35986	3.7605	0.000169572	0.00313109	0.00526588	B3GNT7
ENSG00000026950.16	932.535	0.447309	0.119015	3.75841	0.000170996	0.00315467	0.00530555	BTN3A1
ENSG00000158402.18	532.236	-0.611636	0.162886	-3.75501	0.000173336	0.0031951	0.00537356	CDC25C
ENSG00000116221.15	2491.71	-0.516065	0.137501	-3.75316	0.000174617	0.00321442	0.0054061	MRPL37
ENSG00000155961.4	8.41638	3.39162	0.903694	3.75307	0.000174684	0.00321442	0.0054061	RAB39B
ENSG00000275538.1	49.8031	-1.52928	0.407565	-3.75223	0.000175266	0.00322238	0.00541949	RNVU1-19
ENSG00000165138.16	543.78	0.467106	0.124508	3.75162	0.000175695	0.00322748	0.00542809	ANKS6
ENSG00000272734.1	120.621	-1.03821	0.276758	-3.75134	0.000175894	0.00322838	0.00542961	ADIRF-AS1
ENSG00000095319.14	2200.73	-0.446684	0.119087	-3.75092	0.000176184	0.00323095	0.00543394	NUP188
ENSG00000243646.8	900.578	0.497573	0.132687	3.74998	0.000176847	0.00324033	0.00544975	IL10RB
ENSG00000104147.8	496.761	-0.79309	0.211729	-3.74579	0.000179829	0.00329217	0.00553694	OIP5
ENSG00000026297.15	389.978	0.594355	0.158683	3.74556	0.000179993	0.00329236	0.00553728	RNASET2
ENSG00000109046.14	1852.85	0.671279	0.179261	3.7447	0.00018061	0.00330082	0.00555152	WSB1
ENSG00000273983.1	2195.66	-0.707174	0.188882	-3.744	0.00018111	0.00330715	0.00556219	HIST1H3G
ENSG00000186081.11	11293.4	-0.617868	0.165154	-3.74115	0.000183178	0.00334207	0.00562093	KRT5
ENSG00000272703.1	15.0687	-2.07549	0.554911	-3.74022	0.000183861	0.00335167	0.0056371	RP11-78A19.4
ENSG00000189337.15	266.268	0.602073	0.160993	3.73975	0.000184203	0.00335506	0.00564281	KAZN
ENSG00000171467.15	2042.74	-0.518995	0.138849	-3.73783	0.000185613	0.00337787	0.00568119	ZNF318
ENSG00000073849.14	1739.11	0.454156	0.121516	3.73743	0.000185911	0.00338042	0.00568551	ST6GAL1
ENSG00000150687.11	736.187	0.520075	0.139202	3.73612	0.000186884	0.00339524	0.00571044	PRSS23
ENSG00000116793.15	915.901	-0.675967	0.181018	-3.73425	0.000188275	0.00341761	0.00574809	PHTF1
ENSG00000170445.12	1565.46	-0.425242	0.11392	-3.7328	0.000189362	0.00343155	0.00577156	HARS
ENSG00000196517.11	652.315	0.965104	0.258545	3.73283	0.000189342	0.00343155	0.00577156	SLC6A9
ENSG00000167653.4	32.9182	1.72637	0.462574	3.7321	0.00018989	0.0034382	0.00578277	PSCA
ENSG00000143590.13	168.812	1.03017	0.276065	3.73161	0.000190259	0.00343909	0.0057843	EFNA3
ENSG00000164078.12	145.551	-1.17882	0.315899	-3.73162	0.000190249	0.00343909	0.0057843	MST1R
ENSG00000266094.6	244.718	0.731241	0.196038	3.73009	0.000191412	0.00345701	0.00581445	RASSF5
ENSG00000125657.4	107.57	0.894541	0.239873	3.72923	0.000192069	0.00346597	0.00582953	TNFSF9
ENSG00000047346.12	1130.38	0.66617	0.178677	3.72835	0.000192737	0.0034751	0.00584491	FAM214A
ENSG00000169499.14	1167.86	0.605139	0.162358	3.72719	0.000193628	0.00348548	0.00586241	PLEKHA2
ENSG00000170075.8	52.2899	1.38948	0.372798	3.72717	0.000193638	0.00348548	0.00586241	GPR37L1
ENSG00000132141.13	55.5342	-1.05669	0.283648	-3.72535	0.000195045	0.00350786	0.00590007	CCT6B
ENSG00000278705.1	1794.3	-1.04407	0.280304	-3.72477	0.000195495	0.00351301	0.00590874	HIST1H4B
ENSG00000103202.12	337.218	0.652735	0.175272	3.72412	0.000196002	0.00351781	0.00591686	NME4
ENSG00000137486.16	1076.52	0.594392	0.15962	3.72379	0.000196254	0.00351781	0.00591686	ARRB1
ENSG00000189058.8	19.2997	1.65331	0.44398	3.72385	0.00019621	0.00351781	0.00591686	APOD
ENSG00000229124.6	12.5672	2.1852	0.586965	3.72289	0.000196957	0.0035261	0.00593083	VIM-AS1
ENSG00000277775.1	1166.97	-0.951214	0.255512	-3.72278	0.000197045	0.0035261	0.00593083	HIST1H3F
ENSG00000167720.12	231.432	-0.682225	0.183271	-3.72249	0.000197267	0.00352713	0.00593259	SRR
ENSG00000006016.10	81.578	-0.87413	0.234871	-3.72175	0.000197846	0.00353455	0.00594508	CRLF1
ENSG00000105011.8	1520.88	-0.606607	0.163063	-3.72008	0.000199157	0.003555	0.00597949	ASF1B
ENSG00000198908.11	158.177	-0.762347	0.205141	-3.71622	0.000202229	0.00360383	0.00606167	BHLHB9
ENSG00000250312.6	235.703	0.771934	0.207714	3.71633	0.000202138	0.00360383	0.00606167	ZNF718
ENSG00000267519.3	268.918	-1.25451	0.337699	-3.71488	0.000203301	0.00361993	0.00608876	CTD-3252C9.4
ENSG00000180592.16	71.9437	-0.925726	0.249257	-3.71394	0.000204054	0.00363034	0.00610628	SKIDA1
ENSG00000107485.15	502.481	0.556638	0.149911	3.71312	0.000204717	0.00363697	0.00611746	GATA3
ENSG00000123737.12	1052.96	-0.661189	0.178071	-3.71306	0.000204766	0.00363697	0.00611746	EXOSC9
ENSG00000107736.19	46.0629	1.35576	0.365302	3.71134	0.000206165	0.00365879	0.00615419	CDH23
ENSG00000158315.10	1160.04	0.562031	0.151485	3.71014	0.000207142	0.00367309	0.00617827	RHBDL2
ENSG00000113368.11	6843.64	-0.648936	0.174983	-3.70857	0.000208435	0.00368688	0.0062015	LMNB1
ENSG00000157625.15	2411.7	0.63175	0.170347	3.70861	0.000208397	0.00368688	0.0062015	TAB3
ENSG00000203772.7	22.8801	-2.13713	0.576207	-3.70896	0.000208112	0.00368688	0.0062015	SPRN
ENSG00000161249.20	630.374	0.516014	0.139218	3.70652	0.000210126	0.00371373	0.00624668	DMKN
ENSG00000164096.12	1529.49	0.863841	0.233123	3.70552	0.000210961	0.00372541	0.00626635	C4orf3
ENSG00000130066.16	19330.5	-0.71999	0.194318	-3.70521	0.000211215	0.00372684	0.00626877	SAT1
ENSG00000124243.17	247.074	0.680986	0.183953	3.70197	0.000213936	0.00377174	0.0063443	BCAS4
ENSG00000155918.7	9.90072	2.76044	0.745888	3.70087	0.000214859	0.00378491	0.00636648	RAET1L
ENSG00000003756.16	1632.08	-0.407019	0.109993	-3.70042	0.000215239	0.00378849	0.00637251	RBM5
ENSG00000236144.6	258.521	-0.758659	0.205098	-3.69901	0.000216438	0.00380647	0.00640278	TMEM147-AS1
ENSG00000140416.19	8965.01	-0.478797	0.129469	-3.69816	0.000217169	0.0038162	0.00641917	TPM1
ENSG00000153071.14	79.1979	1.05794	0.286176	3.69682	0.000218313	0.00383316	0.00644771	DAB2
ENSG00000197020.10	404.337	-0.90709	0.245479	-3.69518	0.000219728	0.00385486	0.00648423	ZNF100
ENSG00000233621.1	25.3183	-1.57058	0.425399	-3.69202	0.000222482	0.00389679	0.00655479	LINC01137
ENSG00000237126.8	36.2014	1.44253	0.390696	3.69221	0.000222311	0.00389679	0.00655479	AC073254.1
ENSG00000087586.17	2949.08	-0.652127	0.176777	-3.68899	0.000225148	0.00394028	0.00662796	AURKA
ENSG00000196659.9	289.548	-0.828177	0.224572	-3.6878	0.000226197	0.00395219	0.00664803	TTC30B
ENSG00000197813.5	32.0989	1.23308	0.334361	3.68786	0.000226146	0.00395219	0.00664803	CTC-301O7.4
ENSG00000281289.2	244.379	-0.759194	0.205896	-3.68727	0.000226677	0.00395734	0.00665672	LSS
ENSG00000162063.12	1118.3	-0.637313	0.172927	-3.68545	0.000228298	0.00398242	0.00669891	CCNF
ENSG00000198483.12	11.9258	2.61885	0.711238	3.6821	0.000231323	0.00403189	0.00678216	ANKRD35
ENSG00000110171.18	385.619	-0.81148	0.220454	-3.68095	0.000232363	0.00404673	0.00680714	TRIM3
ENSG00000103037.11	1053.21	-0.529655	0.143913	-3.6804	0.000232872	0.00404982	0.00681237	SETD6
ENSG00000278114.4	155.7	-0.792867	0.215433	-3.68035	0.000232917	0.00404982	0.00681237	MUC20
ENSG00000119729.10	1194.29	0.688677	0.187181	3.67921	0.00023396	0.00406465	0.00683733	RHOQ
ENSG00000115009.11	28.5179	-1.53797	0.41809	-3.67856	0.00023455	0.00407161	0.00684906	CCL20
ENSG00000159871.14	225.915	0.57322	0.155848	3.67807	0.000235002	0.00407616	0.00685673	LYPD5
ENSG00000235750.9	555.607	0.644629	0.175279	3.67773	0.000235322	0.00407841	0.00686054	KIAA0040
ENSG00000171161.12	392.274	-0.563658	0.153316	-3.67645	0.000236502	0.00409556	0.00688939	ZNF672
ENSG00000100941.8	4572.23	-0.524814	0.142784	-3.67557	0.000237322	0.00410643	0.00690771	PNN
ENSG00000259319.1	40.0288	-1.30036	0.353822	-3.67519	0.000237676	0.00410925	0.00691247	RP11-293M10.6
ENSG00000130363.11	454.168	-0.576436	0.156897	-3.67397	0.000238814	0.0041256	0.00693998	RSPH3
ENSG00000126226.21	1589.71	-0.494923	0.134736	-3.67327	0.000239466	0.00413354	0.00695336	PCID2
ENSG00000129455.15	147.204	0.804533	0.21907	3.6725	0.000240189	0.00414268	0.00696874	KLK8
ENSG00000111364.15	667.5	-0.449389	0.122424	-3.67077	0.000241821	0.00416748	0.00701049	DDX55
ENSG00000275713.1	2492.29	-0.935104	0.254926	-3.66814	0.000244319	0.00420714	0.00707722	HIST1H2BH
ENSG00000154229.11	562.206	0.474868	0.129486	3.66734	0.000245083	0.00421692	0.0070937	PRKCA
ENSG00000113916.17	1441.17	0.41441	0.113041	3.66602	0.000246354	0.00423539	0.00712477	BCL6
ENSG00000254363.6	36.0605	-1.22532	0.334274	-3.66561	0.000246748	0.00423877	0.00713048	CTB-131B5.5
ENSG00000129514.5	1651.86	-0.590846	0.161208	-3.66512	0.000247226	0.00424222	0.00713632	FOXA1
ENSG00000169045.17	18656.1	-0.482169	0.131561	-3.66499	0.000247344	0.00424222	0.00713632	HNRNPH1
ENSG00000243155.1	26.6959	-1.63291	0.4456	-3.66452	0.000247803	0.00424669	0.00714387	RP11-46A10.5
ENSG00000258667.1	46.9787	1.17431	0.320645	3.66234	0.00024992	0.00427955	0.00719916	HIF1A-AS2
ENSG00000187837.3	6909.35	-0.872827	0.238562	-3.65871	0.00025349	0.00433722	0.00729619	HIST1H1C
ENSG00000272142.1	40.3307	-1.1635	0.318157	-3.65699	0.000255194	0.0043629	0.0073394	RP11-428J1.5
ENSG00000268812.3	11.7452	-2.78894	0.7629	-3.6557	0.000256478	0.00438137	0.00737049	RP1-102K2.8
ENSG00000221878.10	51.4064	1.21556	0.332586	3.65489	0.000257293	0.00439179	0.00738805	PSG7
ENSG00000140297.12	59.0154	1.00915	0.27623	3.65328	0.000258914	0.00441594	0.00742869	GCNT3
ENSG00000130477.14	58.9567	1.07512	0.294328	3.65279	0.000259411	0.0044209	0.00743706	UNC13A
ENSG00000272851.1	10.1159	-4.56309	1.24964	-3.65153	0.00026068	0.004439	0.00746752	RP11-801F7.1
ENSG00000177025.3	13.2355	-2.30141	0.63045	-3.65042	0.000261812	0.00445474	0.00749402	C19orf18
ENSG00000213619.9	1667.38	-0.486346	0.133291	-3.64876	0.00026351	0.00447654	0.00753074	NDUFS3
ENSG00000235091.1	13.2249	2.32325	0.636689	3.64895	0.000263311	0.00447654	0.00753074	WI2-85898F10.1
ENSG00000072571.19	2934.91	-0.804031	0.220406	-3.64795	0.000264336	0.00448702	0.00754838	HMMR
ENSG00000143374.14	651.038	-0.585458	0.160511	-3.64746	0.000264845	0.0044921	0.00755695	TARS2
ENSG00000178385.13	287.923	0.578188	0.15854	3.64697	0.000265354	0.00449719	0.00756552	PLEKHM3
ENSG00000155085.15	340.651	-0.716644	0.196533	-3.64644	0.000265902	0.00450292	0.00757518	AK9
ENSG00000184897.5	172.457	-1.17372	0.321931	-3.64588	0.000266474	0.00450905	0.00758551	H1FX
ENSG00000197536.10	183.737	0.794045	0.217939	3.64343	0.000269028	0.00454866	0.00765218	C5orf56
ENSG00000274849.1	19.4549	2.01803	0.554061	3.64225	0.000270267	0.00456602	0.00768139	RP11-49I11.4
ENSG00000248323.5	73.5269	0.992313	0.272495	3.64159	0.000270963	0.00457418	0.00769514	LUCAT1
ENSG00000272666.1	43.5239	1.19357	0.327854	3.64056	0.000272047	0.00458886	0.00771986	CTA-384D8.35
ENSG00000200169.1	242.884	-0.915515	0.251496	-3.64028	0.000272338	0.00459016	0.00772206	RNU5D-1
ENSG00000277258.4	96.6277	0.984121	0.270374	3.63985	0.000272792	0.00459061	0.00772285	PCGF2
ENSG00000278644.2	96.6277	0.984121	0.270374	3.63985	0.000272792	0.00459061	0.00772285	PCGF2
ENSG00000073008.14	1575.23	-0.495116	0.13607	-3.63869	0.000274033	0.00460787	0.00775192	PVR
ENSG00000168792.4	74.5509	-0.937183	0.257646	-3.63748	0.000275322	0.00462592	0.0077823	ABHD15
ENSG00000023902.13	128.47	-0.797595	0.219303	-3.63695	0.000275886	0.00463178	0.00779218	PLEKHO1
ENSG00000183111.11	1673.26	0.483257	0.133009	3.63326	0.000279867	0.00469494	0.00789845	ARHGEF37
ENSG00000130119.15	1125.71	-0.444142	0.122278	-3.63222	0.000280994	0.00471016	0.00792407	GNL3L
ENSG00000099977.13	324.909	-0.686434	0.189001	-3.6319	0.00028134	0.00471229	0.00792767	DDT
ENSG00000164116.16	1281.69	-0.614713	0.16933	-3.63026	0.00028314	0.00473377	0.00796387	GUCY1A3
ENSG00000172201.10	770.724	-0.855111	0.235552	-3.63024	0.000283158	0.00473377	0.00796387	ID4
ENSG00000253671.1	62.7902	1.0639	0.293076	3.63012	0.000283285	0.00473377	0.00796387	RP11-806O11.1
ENSG00000140839.11	5.35815	-5.24204	1.44475	-3.62833	0.000285265	NA	0.0080071	CLEC18B
ENSG00000282147.1	15.4837	2.06726	0.569734	3.62847	0.000285107	0.00476051	0.0080071	FAM20C
ENSG00000128165.8	185.294	1.04144	0.287109	3.62734	0.000286352	0.00477758	0.00803139	ADM2
ENSG00000170919.15	309.298	0.582277	0.160673	3.62397	0.00029011	0.00483527	0.00812841	TPT1-AS1
ENSG00000173715.15	645.47	0.549403	0.151608	3.62384	0.00029026	0.00483527	0.00812841	C11orf80
ENSG00000196449.3	1277.98	-0.472409	0.130468	-3.62089	0.000293591	0.00488695	0.00821532	YRDC
ENSG00000166825.13	1291.95	0.89451	0.247109	3.61989	0.000294723	0.004902	0.00824064	ANPEP
ENSG00000250295.6	135.186	1.1559	0.319389	3.61909	0.000295646	0.00490974	0.00825371	RDH10-AS1
ENSG00000267288.2	29.1399	-1.44644	0.399667	-3.61911	0.000295617	0.00490974	0.00825371	RP13-890H12.2
ENSG00000100650.15	3702.45	-0.436495	0.120626	-3.6186	0.000296202	0.00491517	0.00826285	SRSF5
ENSG00000249584.1	64.4812	1.05551	0.291733	3.61806	0.000296818	0.00492159	0.00827367	RP11-478P10.1
ENSG00000037757.13	588.398	-0.530042	0.146652	-3.61428	0.000301186	0.00499016	0.00838897	MRI1
ENSG00000149503.12	1233.37	-0.643091	0.178025	-3.61237	0.000303409	0.0050231	0.00844437	INCENP
ENSG00000129422.13	6122.68	0.609377	0.16876	3.6109	0.000305135	0.00504778	0.00848588	MTUS1
ENSG00000101868.10	3375.21	-0.527669	0.146162	-3.61017	0.000305997	0.00505814	0.00850332	POLA1
ENSG00000100033.16	425.168	-1.22596	0.339626	-3.60975	0.000306493	0.00506245	0.00851059	PRODH
ENSG00000188021.8	1561.91	0.541084	0.149941	3.60864	0.000307807	0.00508024	0.00854054	UBQLN2
ENSG00000029993.14	8179.39	-0.704166	0.195225	-3.60695	0.000309819	0.00510952	0.00858978	HMGB3
ENSG00000054392.12	110.568	-0.80762	0.223964	-3.60602	0.000310925	0.00511869	0.00860529	HHAT
ENSG00000162174.12	532.099	-0.563143	0.156158	-3.60623	0.00031068	0.00511869	0.00860529	ASRGL1
ENSG00000172965.14	1162	-0.414336	0.114908	-3.6058	0.000311193	0.00511869	0.00860529	MIR4435-2HG
ENSG00000227372.10	498.842	-0.512328	0.142089	-3.60569	0.00031133	0.00511869	0.00860529	TP73-AS1
ENSG00000183421.11	2121.91	-0.541396	0.150483	-3.59772	0.00032102	0.00527396	0.00886636	RIPK4
ENSG00000177045.7	32.9146	-2.72732	0.758593	-3.59523	0.000324105	0.00532059	0.00894477	SIX5
ENSG00000173456.4	618.863	-0.65731	0.182868	-3.59446	0.000325066	0.00533227	0.00896444	RNF26
ENSG00000248019.2	66.1779	1.02002	0.283839	3.59366	0.00032606	0.00534449	0.00898501	FAM13A-AS1
ENSG00000125457.13	217.833	-0.674696	0.187828	-3.5921	0.000328021	0.00537254	0.00903219	MIF4GD
ENSG00000116761.11	242.671	0.820148	0.228351	3.59162	0.000328633	0.00537588	0.00903785	CTH
ENSG00000120685.19	917.145	0.549602	0.153027	3.59154	0.000328726	0.00537588	0.00903785	PROSER1
ENSG00000062038.13	1248.56	0.616865	0.171768	3.59127	0.000329072	0.00537743	0.00904049	CDH3
ENSG00000204128.5	118.298	0.774286	0.215729	3.58917	0.000331733	0.00541679	0.00910668	C2orf72
ENSG00000100350.14	2039.14	-0.472451	0.131704	-3.58722	0.000334217	0.0054532	0.00916792	FOXRED2
ENSG00000106804.7	103.195	-0.83682	0.233321	-3.58656	0.000335072	0.00546299	0.00918441	C5
ENSG00000185022.11	908.273	-0.793049	0.221241	-3.58455	0.000337663	0.00550107	0.00924845	MAFF
ENSG00000261335.1	26.663	1.54223	0.430305	3.58404	0.000338319	0.00550514	0.00925536	RP11-318A15.2
ENSG00000264577.1	111.222	-0.823032	0.229643	-3.58396	0.000338427	0.00550514	0.00925536	AC010761.8
ENSG00000126870.15	379.909	0.473935	0.132286	3.58265	0.000340128	0.00552863	0.00928787	WDR60
ENSG00000271141.1	3.23685	-5.46709	1.52596	-3.58273	0.000340019	NA	0.00928787	RP11-171I2.4
ENSG00000115896.15	121.724	0.84183	0.23499	3.5824	0.00034045	0.00552967	0.00928965	PLCL1
ENSG00000089356.16	5406.05	0.576961	0.161067	3.58212	0.000340819	0.00553147	0.0092927	FXYD3
ENSG00000042088.13	974.157	-0.438083	0.122438	-3.57801	0.00034622	0.0056108	0.00942603	TDP1
ENSG00000232126.7	68.6353	1.57301	0.439633	3.578	0.000346229	0.0056108	0.00942603	HLA-B
ENSG00000276248.1	79.5983	0.983342	0.274868	3.57751	0.000346884	0.00561717	0.00943676	RP11-230F18.5
ENSG00000142396.10	1796.95	-0.424825	0.118768	-3.57692	0.000347671	0.00562566	0.00945106	ERVK3-1
ENSG00000101811.13	921.633	-0.478185	0.133717	-3.57611	0.000348742	0.00563874	0.00947307	CSTF2
ENSG00000100558.8	144.491	0.696659	0.194897	3.57449	0.000350906	0.00566946	0.00952471	PLEK2
ENSG00000171320.14	1083.88	-0.680271	0.190332	-3.57412	0.000351408	0.00567329	0.00953118	ESCO2
ENSG00000126070.18	2508.26	-0.510514	0.142869	-3.57329	0.000352523	0.00568702	0.00955428	AGO3
ENSG00000159423.16	281.947	-0.941527	0.26363	-3.5714	0.000355084	0.00572403	0.00961648	ALDH4A1
ENSG00000206299.8	689.769	0.512121	0.143419	3.57081	0.000355879	0.00573253	0.0096308	TAP2
ENSG00000273284.1	58.9733	1.09231	0.305987	3.5698	0.000357259	0.00575044	0.00966093	RP11-888D10.4
ENSG00000046651.14	998.346	-0.51313	0.143783	-3.56879	0.000358636	0.00576829	0.00969095	OFD1
ENSG00000260793.2	13.3574	-2.3153	0.64898	-3.56759	0.000360274	0.0057903	0.00972794	RP5-882C2.2
ENSG00000244242.1	123.028	0.959323	0.268946	3.56696	0.00036114	0.00579986	0.00974405	IFITM10
ENSG00000168447.10	32.6221	1.46588	0.410984	3.56677	0.000361411	0.00579987	0.00974409	SCNN1B
ENSG00000204941.13	53.0082	1.05318	0.295388	3.56542	0.000363273	0.0058254	0.00978702	PSG5
ENSG00000083750.12	367.693	-0.562619	0.157827	-3.56479	0.000364148	0.00583506	0.00980329	RRAGB
ENSG00000115919.14	6564.67	-0.547917	0.153756	-3.56354	0.000365886	0.00585855	0.00984278	KYNU
ENSG00000103227.18	11.0645	-2.6772	0.751357	-3.56316	0.000366418	0.0058615	0.0098478	LMF1
ENSG00000156026.14	1748.59	0.650879	0.182676	3.56302	0.000366617	0.0058615	0.0098478	MCU
ENSG00000215021.8	2013.12	-0.576825	0.161951	-3.56172	0.000368431	0.00588612	0.0098892	PHB2
ENSG00000277610.1	11.0831	-2.81281	0.789796	-3.56144	0.000368826	0.00588804	0.00989245	RNVU1-4
ENSG00000161956.12	891.707	-0.599326	0.168409	-3.55875	0.000372631	0.00594436	0.00998711	SENP3
ENSG00000006634.7	1574.87	-0.75126	0.211153	-3.55789	0.000373852	0.00595941	0.0100124	DBF4
ENSG00000274949.1	10.8933	-2.68189	0.754598	-3.55407	0.000379325	0.00603769	0.010144	RP5-1009E24.9
ENSG00000278062.2	299.634	-0.937344	0.263724	-3.55426	0.000379047	0.00603769	0.010144	ZNF251
ENSG00000186395.6	822.253	0.88442	0.248876	3.55366	0.000379911	0.00604253	0.0101522	KRT10
ENSG00000168090.9	1230.23	0.486454	0.136899	3.55337	0.000380326	0.00604465	0.0101558	COPS6
ENSG00000130522.5	804.834	-0.621041	0.174948	-3.54986	0.000385431	0.0061122	0.0102694	JUND
ENSG00000138161.12	50.8027	1.18133	0.332775	3.54992	0.000385346	0.0061122	0.0102694	CUZD1
ENSG00000141404.15	197.777	-0.705204	0.19864	-3.55017	0.000384986	0.0061122	0.0102694	GNAL
ENSG00000103496.14	343.78	0.648269	0.182638	3.54948	0.000385996	0.00611664	0.0102769	STX4
ENSG00000197905.8	410.871	-0.558237	0.157315	-3.54854	0.000387372	0.00613391	0.0103059	TEAD4
ENSG00000162366.7	300.997	0.732166	0.20635	3.54818	0.000387907	0.00613505	0.0103079	PDZK1IP1
ENSG00000273722.4	14.3377	1.97761	0.557371	3.5481	0.000388015	0.00613505	0.0103079	TMC4
ENSG00000110195.11	33.142	1.54222	0.43489	3.54624	0.000390769	0.00616949	0.0103658	FOLR1
ENSG00000172340.14	1246.95	0.646983	0.182435	3.54637	0.000390576	0.00616949	0.0103658	SUCLG2
ENSG00000132437.17	123.223	-0.916517	0.258535	-3.54504	0.000392559	0.0061932	0.0104057	DDC
ENSG00000154447.14	1426.76	0.512761	0.144757	3.54221	0.000396791	0.00625536	0.0105102	SH3RF1
ENSG00000090889.11	4272.93	-0.542299	0.153225	-3.53924	0.000401277	0.00632145	0.0106212	KIF4A
ENSG00000279253.1	72.1508	1.07427	0.303636	3.53803	0.000403127	0.00634593	0.0106624	RP4-614O4.13
ENSG00000119596.17	1510.51	-0.41033	0.116	-3.53733	0.000404191	0.00635801	0.0106828	YLPM1
ENSG00000128274.15	8.93394	3.02125	0.854486	3.53576	0.00040661	0.00639137	0.0107388	A4GALT
ENSG00000163435.15	7988.3	0.511365	0.144717	3.53356	0.000410003	0.00643999	0.0108206	ELF3
ENSG00000156587.15	1210.43	0.481818	0.136472	3.53052	0.000414744	0.00650969	0.0109377	UBE2L6
ENSG00000230939.1	22.4854	-1.61544	0.458043	-3.52683	0.000420569	0.0065963	0.0110833	RP11-314C16.1
ENSG00000162994.15	87.7027	0.941268	0.26695	3.52601	0.000421878	0.00661199	0.0111097	CLHC1
ENSG00000275853.1	9.66982	-3.0965	0.878491	-3.5248	0.000423805	0.00663734	0.0111523	Metazoa_SRP
ENSG00000261104.1	111.855	-0.705583	0.200204	-3.52433	0.00042456	0.00664432	0.011164	RP11-734K21.5
ENSG00000170634.12	353.138	-0.675065	0.191702	-3.52143	0.000429227	0.00671247	0.0112786	ACYP2
ENSG00000229353.10	3.80938	5.90073	1.67578	3.52119	0.000429613	NA	0.0112805	TNXB
ENSG00000133805.15	69.1539	0.860378	0.244578	3.51781	0.000435129	0.0067998	0.0114171	AMPD3
ENSG00000231881.1	12.5849	2.45804	0.698787	3.51759	0.00043549	0.0068005	0.0114183	RP5-1120P11.3
ENSG00000176783.14	1229.38	-0.469952	0.133648	-3.51635	0.000437532	0.0068274	0.0114635	RUFY1
ENSG00000197982.13	924.083	-0.531912	0.151283	-3.51601	0.000438085	0.00683107	0.0114697	C1orf122
ENSG00000121152.9	1853.02	-0.389471	0.110789	-3.51543	0.000439049	0.00684113	0.0114867	NCAPH
ENSG00000065809.13	823.055	0.720879	0.205075	3.5152	0.000439424	0.006842	0.0114882	FAM107B
ENSG00000105976.14	1479.05	0.692706	0.197118	3.51417	0.000441136	0.00685993	0.0115183	MET
ENSG00000185418.15	133.392	-0.781756	0.222461	-3.51412	0.000441215	0.00685993	0.0115183	TARSL2
ENSG00000118961.14	908.767	0.643712	0.183262	3.51252	0.000443877	0.00689632	0.0115795	LDAH
ENSG00000254605.1	13.1008	2.01307	0.573221	3.51185	0.000445002	0.0069088	0.0116005	RP11-626H12.2
ENSG00000134698.10	1615.98	0.52511	0.149665	3.50856	0.000450533	0.00698962	0.0117362	AGO4
ENSG00000180891.12	70.3155	1.21606	0.346641	3.50814	0.000451251	0.00699065	0.011738	CUEDC1
ENSG00000264235.5	60.9988	-1.0615	0.30257	-3.50827	0.000451036	0.00699065	0.011738	RP13-270P17.1
ENSG00000229321.1	22.8373	1.64784	0.469847	3.50718	0.000452883	0.00701087	0.011772	AC008269.2
ENSG00000197183.12	346.661	0.521865	0.14888	3.50528	0.000456125	0.00705596	0.0118478	NOL4L
ENSG00000141519.14	97.9581	-1.00343	0.286303	-3.50479	0.000456968	0.00706392	0.0118612	CCDC40
ENSG00000157601.13	889.481	0.510707	0.145804	3.50269	0.000460594	0.00710971	0.0119382	MX1
ENSG00000170275.14	1443.2	-0.445017	0.127049	-3.50271	0.000460553	0.00710971	0.0119382	CRTAP
ENSG00000199347.1	132.671	-0.864515	0.247018	-3.4998	0.000465602	0.0071786	0.0120539	RNU5E-1
ENSG00000267278.5	60.1453	1.04382	0.298258	3.49973	0.000465725	0.0071786	0.0120539	MAP3K14-AS1
ENSG00000281991.1	25.6012	7.51138	2.14653	3.49931	0.000466466	0.00718485	0.0120645	TMEM265
ENSG00000185215.8	1329.77	0.61598	0.176074	3.49841	0.000468042	0.00720394	0.0120966	TNFAIP2
ENSG00000274963.1	15.9041	-1.82917	0.522944	-3.49784	0.000469047	0.00721424	0.0121139	RN7SL600P
ENSG00000281332.1	75.684	0.874034	0.2499	3.49754	0.000469574	0.00721717	0.0121189	LINC00997
ENSG00000196943.12	1748.6	-0.450225	0.128734	-3.49733	0.000469937	0.00721759	0.0121196	NOP9
ENSG00000241058.3	162.526	-0.683127	0.195371	-3.49657	0.00047128	0.00723303	0.0121456	NSUN6
ENSG00000155158.20	1049.39	0.657716	0.188155	3.4956	0.000472989	0.00725408	0.012181	TTC39B
ENSG00000204197.9	1527.94	-0.639133	0.182853	-3.49535	0.000473448	0.00725593	0.0121841	KIFC1
ENSG00000198793.12	2964.59	-0.394525	0.112895	-3.49462	0.000474732	0.00726826	0.0122049	MTOR
ENSG00000255310.2	140.153	0.707216	0.202379	3.49451	0.00047493	0.00726826	0.0122049	AF131215.2
ENSG00000006712.14	1819.02	-0.502917	0.143924	-3.49431	0.000475281	0.00726845	0.0122053	PAF1
ENSG00000181192.11	2550.55	-0.425599	0.121825	-3.49352	0.000476691	0.00728482	0.0122328	DHTKD1
ENSG00000001461.16	1642.65	0.398468	0.114124	3.49154	0.00048024	0.0073234	0.0122977	NIPAL3
ENSG00000093009.9	922.262	-0.52009	0.148953	-3.49164	0.000480062	0.0073234	0.0122977	CDC45
ENSG00000112118.17	6246.44	-0.376219	0.10775	-3.49158	0.000480175	0.0073234	0.0122977	MCM3
ENSG00000152558.14	22220.2	0.849121	0.243207	3.49135	0.000480594	0.0073236	0.0122981	TMEM123
ENSG00000089159.15	778.142	0.614468	0.176188	3.48757	0.000487439	0.00741737	0.0124557	PXN
ENSG00000254602.1	195.168	0.706087	0.202449	3.48772	0.000487158	0.00741737	0.0124557	AP000662.4
ENSG00000240038.6	44.2556	1.11506	0.320083	3.48364	0.000494643	0.00752166	0.0126308	AMY2B
ENSG00000119900.7	2496.1	0.763336	0.219263	3.48136	0.000498867	0.00758052	0.0127297	OGFRL1
ENSG00000153885.14	507.602	0.552043	0.158614	3.48042	0.000500629	0.00760191	0.0127657	KCTD15
ENSG00000143624.13	1073.05	-0.491236	0.141209	-3.47878	0.000503701	0.00763774	0.012826	INTS3
ENSG00000262826.5	1073.05	-0.491236	0.141209	-3.47878	0.000503701	0.00763774	0.012826	INTS3
ENSG00000255693.1	11.6953	-2.03513	0.585156	-3.47793	0.000505309	0.00765672	0.0128579	RP11-766N7.3
ENSG00000065923.9	3555.27	0.555928	0.159864	3.4775	0.000506116	0.00766353	0.0128694	SLC9A7
ENSG00000227403.1	73.7156	1.07983	0.310546	3.47721	0.000506658	0.00766634	0.0128741	AC009299.3
ENSG00000101255.10	4060.09	0.475008	0.136638	3.47639	0.000508206	0.00767351	0.0128863	TRIB3
ENSG00000139624.12	460.593	0.446338	0.128389	3.47645	0.000508105	0.00767351	0.0128863	CERS5
ENSG00000259498.1	208.364	-1.07639	0.309621	-3.47646	0.000508083	0.00767351	0.0128863	RP11-244F12.3
ENSG00000033327.12	2314.92	0.46601	0.134071	3.47585	0.000509232	0.00768361	0.0129033	GAB2
ENSG00000078124.11	2488.69	-0.613198	0.176482	-3.47457	0.000511678	0.00771508	0.0129562	ACER3
ENSG00000148187.17	1211.62	0.460578	0.132594	3.4736	0.000513523	0.00773746	0.0129938	MRRF
ENSG00000105197.10	1467.17	-0.49041	0.141256	-3.47179	0.000516993	0.00778428	0.0130725	TIMM50
ENSG00000185483.11	1091.22	0.616304	0.17762	3.46979	0.000520865	0.00783708	0.0131612	ROR1
ENSG00000261167.1	134.682	0.710885	0.204907	3.46931	0.00052179	0.0078455	0.0131754	RP11-517B11.7
ENSG00000139133.6	205.239	-0.831702	0.239758	-3.46893	0.000522545	0.00785134	0.0131852	ALG10
ENSG00000131089.13	1114.24	0.394064	0.113605	3.46871	0.000522972	0.00785227	0.0131868	ARHGEF9
ENSG00000157600.11	1626.47	0.457479	0.132008	3.46553	0.000529179	0.00793991	0.0133341	TMEM164
ENSG00000123384.13	208.661	0.924894	0.266951	3.46466	0.000530894	0.00796007	0.013368	LRP1
ENSG00000134851.12	2581.93	0.660408	0.190663	3.46374	0.000532718	0.00798184	0.0134046	TMEM165
ENSG00000178409.13	827.354	-0.473798	0.136802	-3.46339	0.000533412	0.00798666	0.0134127	BEND3
ENSG00000010704.18	783.93	0.483538	0.139665	3.46212	0.00053593	0.00801876	0.0134667	HFE
ENSG00000259774.1	314.742	-0.668905	0.1933	-3.46045	0.000539266	0.00806306	0.0135411	RP11-182J1.13
ENSG00000243130.7	31.7741	1.23684	0.357455	3.46013	0.000539922	0.00806725	0.0135482	PSG11
ENSG00000204387.12	1078.28	1.04286	0.301446	3.45951	0.000541161	0.00808013	0.0135699	C6orf48
ENSG00000169213.6	118.106	0.69277	0.20038	3.45728	0.000545659	0.00813032	0.0136543	RAB3B
ENSG00000204149.9	273.444	-0.663156	0.191812	-3.45732	0.000545575	0.00813032	0.0136543	AGAP6
ENSG00000213462.4	309.025	-0.729605	0.211034	-3.45729	0.000545632	0.00813032	0.0136543	ERV3-1
ENSG00000110484.6	155.738	0.996932	0.288392	3.45687	0.000546497	0.00813716	0.0136658	SCGB2A2
ENSG00000183605.16	321.986	-0.590685	0.170887	-3.45658	0.000547084	0.00814025	0.0136711	SFXN4
ENSG00000102908.20	2173.08	0.508681	0.147178	3.45623	0.00054778	0.00814496	0.013679	NFAT5
ENSG00000173320.9	479.715	-0.52283	0.151322	-3.45508	0.000550135	0.00816864	0.0137189	STOX2
ENSG00000173511.9	506.501	0.550028	0.159189	3.45519	0.000549908	0.00816864	0.0137189	VEGFB
ENSG00000169855.19	2504.1	-0.530949	0.153728	-3.45382	0.000552708	0.00820117	0.0137736	ROBO1
ENSG00000090857.13	1235.07	-0.418591	0.121204	-3.45359	0.000553177	0.00820247	0.0137758	PDPR
ENSG00000060656.19	275.738	0.92228	0.267126	3.4526	0.000555202	0.00822113	0.0138072	PTPRU
ENSG00000141556.20	1065.77	-0.505193	0.146315	-3.45276	0.000554875	0.00822113	0.0138072	TBCD
ENSG00000124731.12	9.41298	-3.26348	0.946064	-3.44954	0.00056155	0.00830939	0.0139555	TREM1
ENSG00000186185.13	371.256	-0.82346	0.238797	-3.44837	0.000563984	0.00833965	0.0140064	KIF18B
ENSG00000250722.5	4242.59	-0.657094	0.190638	-3.44681	0.000567238	0.008382	0.0140775	SEPP1
ENSG00000174282.11	894.718	0.452582	0.131315	3.44653	0.000567837	0.00838507	0.0140827	ZBTB4
ENSG00000101158.12	1333.83	-0.396951	0.115244	-3.44443	0.000572265	0.00844465	0.0141829	NELFCD
ENSG00000131746.12	67.2651	1.0089	0.292976	3.44363	0.00057397	0.00845818	0.0142057	TNS4
ENSG00000270277.1	24.3067	1.518	0.440797	3.44377	0.000573661	0.00845818	0.0142057	RP11-65L3.2
ENSG00000158406.3	2564.39	-0.857325	0.249126	-3.44132	0.000578873	0.00852457	0.0143172	HIST1H4H
ENSG00000104415.13	15.465	1.99116	0.578752	3.44044	0.00058077	0.00854664	0.0143543	WISP1
ENSG00000140948.11	1425.69	-0.427788	0.124351	-3.44016	0.000581362	0.00854948	0.0143592	ZCCHC14
ENSG00000176393.10	1846.85	-0.489809	0.142433	-3.43888	0.00058413	0.00858431	0.0144177	RNPEP
ENSG00000139998.14	1145	0.501168	0.145761	3.43829	0.000585394	0.00859699	0.014439	RAB15
ENSG00000204685.6	90.3528	-0.832685	0.242221	-3.43771	0.000586656	0.00860964	0.0144603	STARD7-AS1
ENSG00000266680.1	10.5774	-2.24508	0.653308	-3.43649	0.000589312	0.0086427	0.0145159	RP5-1148A21.3
ENSG00000082516.8	1947.37	-0.551625	0.16061	-3.43457	0.000593498	0.00869815	0.0146091	GEMIN5
ENSG00000133961.19	1369.19	0.431166	0.125552	3.43417	0.000594381	0.00870515	0.0146209	NUMB
ENSG00000198018.6	504.448	-0.480407	0.140004	-3.43137	0.000600532	0.00878923	0.0147622	ENTPD7
ENSG00000170965.9	14.2301	1.74668	0.509176	3.43041	0.000602674	0.00881456	0.0148048	PLAC1
ENSG00000163218.14	70.0465	0.869205	0.253438	3.42966	0.000604334	0.00883282	0.0148355	PGLYRP4
ENSG00000126458.3	48.7339	1.33909	0.390578	3.42848	0.000606975	0.00886539	0.0148902	RRAS
ENSG00000064195.7	176.254	0.784176	0.228737	3.42828	0.000607411	0.00886572	0.0148908	DLX3
ENSG00000100503.23	4259.59	-0.506392	0.147722	-3.42801	0.000608028	0.0088687	0.0148959	NIN
ENSG00000243943.9	1362.55	0.55804	0.16284	3.42692	0.000610472	0.00889829	0.0149456	ZNF512
ENSG00000006744.18	1209.31	-0.498115	0.145402	-3.42579	0.000613023	0.00892942	0.0149979	ELAC2
ENSG00000256206.2	10.8905	3.51275	1.02571	3.42469	0.000615499	0.00895939	0.0150483	PSMA1
ENSG00000152977.9	184.174	-0.685041	0.200045	-3.42444	0.000616058	0.00896145	0.0150518	ZIC1
ENSG00000100271.16	215.207	0.632533	0.184833	3.42219	0.000621187	0.00902993	0.0151669	TTLL1
ENSG00000244005.12	845.382	-0.426615	0.124823	-3.41777	0.000631368	0.00917171	0.0154051	NFS1
ENSG00000110619.16	1659.57	0.451122	0.132003	3.41752	0.000631941	0.00917274	0.0154069	CARS
ENSG00000134504.12	886.187	-0.439964	0.128743	-3.41737	0.000632293	0.00917274	0.0154069	KCTD1
ENSG00000117533.14	582.75	0.795371	0.232765	3.41706	0.000633005	0.00917687	0.0154139	VAMP4
ENSG00000244187.7	276.987	0.821584	0.240582	3.41498	0.000637869	0.00924113	0.0155219	TMEM141
ENSG00000073792.15	483.66	0.458818	0.134425	3.41319	0.000642078	0.00929583	0.0156138	IGF2BP2
ENSG00000135045.6	220.635	-0.828334	0.242724	-3.41266	0.000643315	0.00930746	0.0156334	C9orf40
ENSG00000117407.16	240.491	0.803852	0.235626	3.41155	0.000645935	0.00932734	0.015667	ARTN
ENSG00000143079.14	1706.56	0.524349	0.153699	3.41153	0.000645993	0.00932734	0.015667	CTTNBP2NL
ENSG00000197930.12	2476.92	0.804335	0.235767	3.41156	0.000645916	0.00932734	0.015667	ERO1L
ENSG00000273000.5	74.1143	-0.90564	0.265488	-3.41122	0.000646727	0.00933166	0.0156743	KB-1572G7.2
ENSG00000135451.12	423.916	-0.852141	0.249882	-3.41017	0.000649231	0.00936149	0.0157244	TROAP
ENSG00000280206.1	115.104	0.813516	0.238598	3.40957	0.000650643	0.00936926	0.0157376	CTB-193M12.5
ENSG00000282638.1	115.104	0.813516	0.238598	3.40957	0.000650643	0.00936926	0.0157376	CTB-193M12.5
ENSG00000131848.9	180.117	-0.624938	0.183332	-3.40878	0.000652532	0.00938386	0.0157622	ZSCAN5A
ENSG00000151012.13	1316.72	0.75454	0.221342	3.40893	0.000652184	0.00938386	0.0157622	SLC7A11
ENSG00000096171.14	127.017	-1.04214	0.305774	-3.40821	0.000653909	0.00939108	0.0157744	VARS
ENSG00000204394.12	127.017	-1.04214	0.305774	-3.40821	0.000653909	0.00939108	0.0157744	VARS
ENSG00000161267.11	812.165	-0.457079	0.134196	-3.40606	0.000659078	0.00945479	0.0158816	BDH1
ENSG00000249042.5	190.107	-0.621151	0.182371	-3.40597	0.000659298	0.00945479	0.0158816	CTD-2015H6.3
ENSG00000267041.5	1199.73	-0.558904	0.164103	-3.40582	0.000659667	0.00945479	0.0158816	ZNF850
ENSG00000122641.9	248.806	0.771737	0.226663	3.40478	0.000662178	0.00947179	0.0159072	INHBA
ENSG00000140718.18	2534.41	-0.444632	0.130584	-3.40495	0.000661753	0.00947179	0.0159072	FTO
ENSG00000150540.13	1041.47	-0.676532	0.198689	-3.40498	0.000661693	0.00947179	0.0159072	HNMT
ENSG00000277078.1	4.91933	-5.00843	1.47106	-3.40465	0.000662489	NA	0.0159072	KIR2DS4
ENSG00000234912.9	253.369	-0.664049	0.195073	-3.40411	0.000663799	0.00948865	0.0159281	SNHG20
ENSG00000104332.11	4698.36	0.598638	0.175913	3.40303	0.000666432	0.00951995	0.0159807	SFRP1
ENSG00000116353.15	261.752	0.594554	0.174788	3.40157	0.00067	0.00956455	0.0160556	MECR
ENSG00000257103.8	3332.17	0.989192	0.29083	3.40127	0.000670737	0.0095687	0.0160626	LSM14A
ENSG00000227739.10	63528	-0.498254	0.146544	-3.40003	0.000673772	0.00960562	0.0161247	TUBB
ENSG00000251247.9	238.431	0.570951	0.167937	3.39978	0.000674395	0.00960811	0.0161289	ZNF345
ENSG00000185033.14	269.02	0.797405	0.234615	3.39879	0.00067685	0.00963669	0.0161769	SEMA4B
ENSG00000163328.13	124.954	0.6662	0.196063	3.39788	0.0006791	0.00966231	0.01622	GPR155
ENSG00000120837.7	2220.2	-0.701181	0.206451	-3.39635	0.000682902	0.00970353	0.0162893	NFYB
ENSG00000228801.5	38.9926	-1.17305	0.345379	-3.39642	0.000682726	0.00970353	0.0162893	RP11-110G21.1
ENSG00000078018.19	567.086	0.542877	0.159853	3.39609	0.000683556	0.0097064	0.0162942	MAP2
ENSG00000160051.11	226.157	-0.547572	0.161261	-3.39557	0.000684856	0.00971843	0.0163144	IQCC
ENSG00000078687.16	441.589	-0.492384	0.145023	-3.39522	0.00068574	0.00972454	0.0163248	TNRC6C
ENSG00000251555.1	34.3382	1.21361	0.357479	3.39492	0.000686479	0.0097286	0.0163316	RP11-745L13.2
ENSG00000221890.2	115.641	-0.844129	0.2487	-3.39417	0.000688367	0.00974892	0.0163658	NPTXR
ENSG00000280693.2	69.0652	0.92127	0.27148	3.39352	0.000690018	0.00976584	0.0163943	SH3PXD2A-AS1
ENSG00000152990.13	1247.8	-0.472873	0.139365	-3.39306	0.000691168	0.00977567	0.0164108	ADGRA3
ENSG00000197568.13	192.693	-0.626895	0.184839	-3.39157	0.000694934	0.00982247	0.0164894	HHLA3
ENSG00000113083.12	250.317	0.836568	0.246766	3.39012	0.000698617	0.00986802	0.016566	LOX
ENSG00000144410.4	16.495	1.81633	0.535894	3.38935	0.000700582	0.00988926	0.0166017	CPO
ENSG00000145348.16	542.628	-0.597516	0.17634	-3.38844	0.000702908	0.00991558	0.0166459	TBCK
ENSG00000132846.5	147.691	0.701716	0.207126	3.38788	0.00070436	0.00992953	0.0166694	ZBED3
ENSG00000153363.12	181.046	-0.626354	0.184921	-3.38714	0.000706248	0.00994961	0.0167032	LINC00467
ENSG00000161551.12	413.588	0.61039	0.180245	3.38645	0.000708026	0.00996812	0.0167343	ZNF577
ENSG00000226589.9	126.4	-1.04497	0.308688	-3.38519	0.000711287	0.0100075	0.0168004	VARS
ENSG00000100811.10	4836.91	0.551173	0.162848	3.38459	0.000712834	0.0100227	0.016826	YY1
ENSG00000204779.2	15.3395	1.69881	0.502012	3.384	0.000714367	0.0100376	0.0168512	FOXD4L5
ENSG00000067064.10	4214.78	-0.672562	0.198926	-3.38096	0.00072232	0.0101427	0.0170277	IDI1
ENSG00000126581.12	1545.07	0.517149	0.152985	3.38038	0.000723852	0.0101576	0.0170527	BECN1
ENSG00000139915.18	90.6298	-0.721555	0.213514	-3.37942	0.000726383	0.0101865	0.0171012	MDGA2
ENSG00000120254.15	1754.48	0.407782	0.120677	3.37912	0.000727185	0.010191	0.0171089	MTHFD1L
ENSG00000188827.10	275.109	-0.585924	0.173451	-3.37803	0.000730064	0.0102247	0.0171655	SLX4
ENSG00000105851.10	21.8394	1.78153	0.527451	3.37762	0.00073117	0.0102335	0.0171804	PIK3CG
ENSG00000154144.12	1250.17	0.544074	0.161115	3.37693	0.000732998	0.0102524	0.0172121	TBRG1
ENSG00000120800.4	1769.68	-0.597378	0.176997	-3.37506	0.000737986	0.0103087	0.0173068	UTP20
ENSG00000156675.15	3740.76	0.459838	0.136245	3.37509	0.000737928	0.0103087	0.0173068	RAB11FIP1
ENSG00000225790.1	31.1041	-1.28814	0.381784	-3.37401	0.00074083	0.0103417	0.0173623	RP11-2L8.1
ENSG00000085552.16	233.277	-0.814401	0.241483	-3.3725	0.000744899	0.0103918	0.0174463	IGSF9
ENSG00000100150.16	424.934	-0.448731	0.133246	-3.36768	0.000758025	0.010568	0.0177423	DEPDC5
ENSG00000276115.1	116.412	-0.900022	0.267287	-3.36725	0.000759217	0.0105778	0.0177587	RP11-817I4.2
ENSG00000114023.15	1003.53	0.715415	0.212484	3.36691	0.000760162	0.0105841	0.0177693	FAM162A
ENSG00000063180.8	92.4682	0.85419	0.253734	3.36648	0.000761351	0.0105937	0.0177857	CA11
ENSG00000156711.16	3036.29	0.410713	0.12202	3.36596	0.000762765	0.0105997	0.0177957	MAPK13
ENSG00000241794.1	10.8383	2.36156	0.701591	3.36601	0.000762647	0.0105997	0.0177957	SPRR2A
ENSG00000178977.3	88.3184	1.09917	0.32665	3.36498	0.000765505	0.0106309	0.0178481	LINC00324
ENSG00000225335.3	37.3888	-1.1848	0.352191	-3.36409	0.000767962	0.0106581	0.0178939	XXbac-B476C20.9
ENSG00000179041.3	369.838	-0.632391	0.188074	-3.36246	0.000772502	0.0107072	0.0179766	RRS1
ENSG00000261478.1	11.9725	2.04143	0.607111	3.36253	0.000772313	0.0107072	0.0179766	RP11-429B14.4
ENSG00000187741.14	863.985	-0.66906	0.199075	-3.36085	0.000777041	0.0107632	0.0180706	FANCA
ENSG00000235437.7	628.286	0.548637	0.163263	3.36046	0.000778139	0.0107714	0.0180845	LINC01278
ENSG00000198933.9	41.9887	1.0322	0.307292	3.35902	0.000782186	0.0108205	0.0181669	TBKBP1
ENSG00000087086.13	2061.16	0.54447	0.162139	3.35804	0.000784983	0.0108522	0.0182202	FTL
ENSG00000111907.20	6886.56	0.482783	0.143782	3.35774	0.000785827	0.0108569	0.0182281	TPD52L1
ENSG00000022567.9	247.947	-0.523905	0.156182	-3.35445	0.000795242	0.0109799	0.0184346	SLC45A4
ENSG00000227388.2	32.3028	1.27547	0.380309	3.35377	0.000797191	0.0109997	0.018468	RP11-112J3.16
ENSG00000273604.1	93.7854	-0.773307	0.230627	-3.35306	0.000799227	0.0110136	0.0184915	C17orf96
ENSG00000277303.2	93.7854	-0.773307	0.230627	-3.35306	0.000799227	0.0110136	0.0184915	C17orf96
ENSG00000159403.15	92.9729	0.815733	0.243342	3.3522	0.000801712	0.0110343	0.0185263	C1R
ENSG00000196664.4	44.505	0.989976	0.295322	3.35219	0.000801753	0.0110343	0.0185263	TLR7
ENSG00000126790.11	241.982	-0.722792	0.215723	-3.35056	0.000806497	0.0110924	0.018624	L3HYPDH
ENSG00000149311.17	2535.96	-0.629953	0.188185	-3.34752	0.000815371	0.0112001	0.0188049	ATM
ENSG00000172159.15	94.5871	0.834376	0.249246	3.3476	0.000815139	0.0112001	0.0188049	FRMD3
ENSG00000187790.10	561.975	-0.59859	0.178878	-3.34637	0.000818782	0.0112398	0.0188716	FANCM
ENSG00000196427.13	84.0179	-0.96492	0.288414	-3.34561	0.000821029	0.0112634	0.0189114	NBPF4
ENSG00000196167.9	507.637	0.658962	0.197123	3.3429	0.000829067	0.0113664	0.0190844	COLCA1
ENSG00000188811.12	351.156	-0.628036	0.187923	-3.34198	0.000831816	0.0113968	0.0191355	NHLRC3
ENSG00000184992.10	2639.88	-0.573661	0.171783	-3.33945	0.000839459	0.0114942	0.019299	BRI3BP
ENSG00000215845.10	618.038	-0.479485	0.143624	-3.33847	0.000842419	0.0115274	0.0193548	TSTD1
ENSG00000266805.1	29.6588	1.28287	0.384341	3.33784	0.000844335	0.0115462	0.0193865	RP11-61L19.1
ENSG00000271826.5	36.6761	-1.18483	0.355115	-3.33648	0.000848456	0.0115952	0.0194688	PLS3-AS1
ENSG00000143457.10	1865.66	0.658357	0.197358	3.33585	0.000850399	0.0116144	0.019501	GOLPH3L
ENSG00000154065.16	30.4877	1.24605	0.373609	3.33517	0.000852488	0.0116355	0.0195365	ANKRD29
ENSG00000186684.12	148.956	0.70669	0.211907	3.33491	0.000853276	0.0116388	0.0195422	CYP27C1
ENSG00000134262.12	520.895	-0.523519	0.15702	-3.33408	0.000855813	0.0116615	0.0195804	AP4B1
ENSG00000146858.7	254.547	0.556473	0.166908	3.33401	0.000856025	0.0116615	0.0195804	ZC3HAV1L
ENSG00000198646.13	1823.54	0.439145	0.13173	3.33367	0.000857079	0.0116685	0.0195922	NCOA6
ENSG00000159231.5	201.61	-0.685978	0.205797	-3.33327	0.000858328	0.0116781	0.0196083	CBR3
ENSG00000111801.15	369.089	0.44423	0.133295	3.33268	0.000860126	0.0116951	0.019637	BTN3A3
ENSG00000141441.15	958.965	0.504503	0.151405	3.33214	0.000861799	0.0117023	0.0196493	GAREM
ENSG00000196550.10	402.996	-0.656895	0.197136	-3.33219	0.000861651	0.0117023	0.0196493	FAM72A
ENSG00000274276.4	530.267	0.745091	0.223618	3.33198	0.000862294	0.0117023	0.0196493	CBS
ENSG00000233323.10	11.1495	2.94275	0.88329	3.33158	0.000863559	0.0117121	0.0196658	TNXB
ENSG00000251349.3	153.603	-0.821612	0.246646	-3.33114	0.000864918	0.0117231	0.0196844	MSANTD3-TMEFF1
ENSG00000044115.20	3199.4	0.361746	0.108733	3.32692	0.000878131	0.0118947	0.0199725	CTNNA1
ENSG00000183317.16	87.5111	-0.972543	0.292343	-3.32672	0.000878748	0.0118955	0.019974	EPHA10
ENSG00000138459.8	1181.79	-0.601105	0.180765	-3.32534	0.000883104	0.011947	0.0200604	SLC35A5
ENSG00000132669.12	735.616	0.480446	0.144539	3.32399	0.000887401	0.0119975	0.0201454	RIN2
ENSG00000184117.11	2998.93	0.45895	0.138164	3.32177	0.000894484	0.0120857	0.0202935	NIPSNAP1
ENSG00000117519.15	12849.1	0.701061	0.211155	3.32013	0.000899742	0.0121491	0.0204	CNN3
ENSG00000162408.10	1215.5	-0.438517	0.132126	-3.31893	0.000903621	0.0121861	0.0204623	NOL9
ENSG00000166016.5	611.366	0.634554	0.191188	3.31901	0.000903367	0.0121861	0.0204623	ABTB2
ENSG00000092969.11	1959.69	-0.570878	0.172072	-3.31766	0.000907734	0.0122339	0.0205426	TGFB2
ENSG00000143315.6	540.247	-0.511477	0.15419	-3.31719	0.000909278	0.012247	0.0205647	PIGM
ENSG00000116675.15	1238.92	-0.556054	0.16764	-3.31695	0.000910067	0.0122474	0.0205654	DNAJC6
ENSG00000124613.8	420.672	0.621189	0.187284	3.31683	0.000910447	0.0122474	0.0205654	ZNF391
ENSG00000148296.6	502.118	-0.437802	0.132005	-3.31655	0.000911374	0.0122522	0.0205735	SURF6
ENSG00000173530.5	119.158	0.922994	0.278405	3.31529	0.000915495	0.0122998	0.0206537	TNFRSF10D
ENSG00000136527.17	6434.4	-0.51495	0.155358	-3.31459	0.00091777	0.0123227	0.0206921	TRA2B
ENSG00000178607.15	406.606	0.466378	0.140716	3.31432	0.000918667	0.012327	0.0206995	ERN1
ENSG00000143494.15	199.662	-0.63523	0.191753	-3.31275	0.000923826	0.0123885	0.0208027	VASH2
ENSG00000187325.4	1763.69	0.698491	0.210959	3.31103	0.000929521	0.0124571	0.020918	TAF9B
ENSG00000180772.6	2.83537	-5.24869	1.58579	-3.30982	0.000933576	NA	0.0209962	AGTR2
ENSG00000173930.8	71.7783	1.06975	0.323289	3.30896	0.000936436	0.0125419	0.0210474	SLCO4C1
ENSG00000278259.4	957.699	-0.471766	0.142663	-3.30687	0.000943458	0.0126202	0.021179	MYO19
ENSG00000278372.4	957.699	-0.471766	0.142663	-3.30687	0.000943458	0.0126202	0.021179	MYO19
ENSG00000154767.14	418.105	-0.473446	0.143225	-3.30561	0.000947693	0.0126453	0.0212214	XPC
ENSG00000154920.14	121.668	-0.702667	0.21254	-3.30605	0.00094621	0.0126453	0.0212214	EME1
ENSG00000165006.13	1460.61	0.485484	0.146858	3.3058	0.00094704	0.0126453	0.0212214	UBAP1
ENSG00000254087.7	246.361	0.601004	0.181804	3.30578	0.000947139	0.0126453	0.0212214	LYN
ENSG00000166436.15	126.264	-0.796266	0.240916	-3.30517	0.000949191	0.0126575	0.0212418	TRIM66
ENSG00000281060.2	158.988	0.736203	0.222942	3.30222	0.000959224	0.0127833	0.0214531	LINC00969
ENSG00000131650.13	12.9386	2.24922	0.681268	3.30153	0.000961602	0.012807	0.021493	KREMEN2
ENSG00000103534.16	818.888	0.447242	0.13549	3.30092	0.000963673	0.0128267	0.021526	TMC5
ENSG00000158483.15	213.858	-0.5427	0.164441	-3.30028	0.000965884	0.0128481	0.0215621	FAM86C1
ENSG00000103495.13	2019.94	-0.563595	0.170821	-3.29933	0.000969163	0.0128837	0.021622	MAZ
ENSG00000279191.1	180.536	-0.92668	0.280892	-3.29907	0.000970074	0.0128879	0.021629	RP11-803D5.1
ENSG00000139438.5	49.7701	-0.992354	0.30082	-3.29883	0.000970883	0.0128906	0.0216337	FAM222A
ENSG00000111641.10	948.18	-0.497458	0.150872	-3.29722	0.000976466	0.0129541	0.0217404	NOP2
ENSG00000115705.20	34.9962	-1.0727	0.32537	-3.29686	0.00097772	0.0129541	0.0217404	TPO
ENSG00000169429.10	283.742	-0.918592	0.278635	-3.29676	0.000978075	0.0129541	0.0217404	CXCL8
ENSG00000175061.17	8412.02	0.529446	0.160592	3.29684	0.00097778	0.0129541	0.0217404	LRRC75A-AS1
ENSG00000218510.5	152.722	-0.657258	0.199411	-3.29599	0.000980742	0.0129814	0.0217863	LINC00339
ENSG00000260686.1	22.3825	1.58471	0.480852	3.29562	0.000982048	0.0129906	0.0218019	CTB-36H16.2
ENSG00000273165.1	22.1361	1.49768	0.454527	3.29504	0.000984066	0.0130093	0.0218334	RP11-1057B6.1
ENSG00000148290.9	313.24	-0.51637	0.156728	-3.29468	0.000985347	0.0130182	0.0218484	SURF1
ENSG00000244491.1	7.43485	-4.60601	1.39814	-3.29439	0.000986347	0.0130234	0.0218572	RP3-508I15.18
ENSG00000051620.10	3314.85	0.569088	0.172788	3.29355	0.000989299	0.0130363	0.0218792	HEBP2
ENSG00000166938.12	950.462	-0.482171	0.1464	-3.29352	0.000989409	0.0130363	0.0218792	DIS3L
ENSG00000215522.11	3166.95	0.551401	0.167434	3.29325	0.000990361	0.0130363	0.0218792	DDR1
ENSG00000234078.10	3166.95	0.551401	0.167434	3.29325	0.000990361	0.0130363	0.0218792	DDR1
ENSG00000242265.5	2585.01	-0.487363	0.147972	-3.29363	0.00098904	0.0130363	0.0218792	PEG10
ENSG00000181026.14	409.039	-0.544787	0.165457	-3.29262	0.000992569	0.0130574	0.0219146	AEN
ENSG00000228917.1	74.2208	-1.17355	0.356482	-3.29205	0.00099461	0.0130762	0.0219463	RP11-544M22.8
ENSG00000007933.12	78.0249	-0.799123	0.242951	-3.28924	0.0010046	0.0131913	0.0221396	FMO3
ENSG00000129595.12	808.976	0.433803	0.131884	3.28929	0.00100442	0.0131913	0.0221396	EPB41L4A
ENSG00000079156.16	299.565	0.614243	0.186837	3.28759	0.00101048	0.0132524	0.0222423	OSBPL6
ENSG00000119669.4	419.322	-0.492658	0.149847	-3.28774	0.00100995	0.0132524	0.0222423	IRF2BPL
ENSG00000168936.10	118.072	-1.10183	0.335235	-3.28672	0.00101361	0.0132723	0.0222759	TMEM129
ENSG00000184330.11	1397.48	0.364087	0.110777	3.28665	0.00101386	0.0132723	0.0222759	S100A7A
ENSG00000274020.1	113.748	0.650614	0.197951	3.28675	0.00101352	0.0132723	0.0222759	LINC01138
ENSG00000269688.1	48.0268	-1.15981	0.352965	-3.2859	0.00101658	0.0132999	0.0223223	AC008982.2
ENSG00000147140.15	14766.3	-0.388031	0.118121	-3.28503	0.00101972	0.0133327	0.0223775	NONO
ENSG00000133739.15	237.654	-0.760715	0.231625	-3.28425	0.00102255	0.013355	0.022415	LRRCC1
ENSG00000275379.1	827.283	-0.784544	0.238883	-3.28422	0.00102266	0.013355	0.022415	HIST1H3I
ENSG00000111877.17	1167.21	-0.46932	0.142942	-3.28328	0.00102606	0.0133912	0.0224759	MCM9
ENSG00000162654.8	207.906	0.670944	0.204534	3.28035	0.00103679	0.013523	0.0226972	GBP4
ENSG00000142794.18	767.325	-0.435606	0.132822	-3.27962	0.00103946	0.0135249	0.0227007	NBPF3
ENSG00000163251.3	672.227	0.578125	0.176253	3.28009	0.00103774	0.0135249	0.0227007	FZD5
ENSG00000170561.12	574.077	-0.548896	0.167361	-3.27971	0.00103915	0.0135249	0.0227007	IRX2
ENSG00000223201.1	13.9974	2.43686	0.742992	3.2798	0.00103882	0.0135249	0.0227007	AC004699.1
ENSG00000205542.10	35472.1	0.589558	0.179794	3.27908	0.00104146	0.0135427	0.0227306	TMSB4X
ENSG00000197506.7	342.585	0.698072	0.212956	3.27801	0.00104542	0.0135854	0.0228024	SLC28A3
ENSG00000204219.9	417.102	0.472408	0.144121	3.27785	0.00104601	0.0135854	0.0228024	TCEA3
ENSG00000229619.3	45.399	-1.08074	0.330184	-3.27313	0.00106364	0.0138061	0.0231728	MBNL1-AS1
ENSG00000182551.13	2449.04	-0.436393	0.133349	-3.27257	0.00106573	0.0138248	0.0231955	ADI1
ENSG00000232803.1	5.50704	3.18615	0.97361	3.27251	0.00106596	NA	0.0231955	SLCO4A1-AS1
ENSG00000160294.10	2980	-0.331008	0.101178	-3.27153	0.00106966	0.0138675	0.0232622	MCM3AP
ENSG00000277496.1	8.52744	2.27136	0.694499	3.2705	0.00107357	0.0139097	0.0233331	RP11-93B14.9
ENSG00000224616.1	24.0001	1.31451	0.401983	3.27006	0.00107523	0.0139228	0.0233551	RTCA-AS1
ENSG00000109576.13	231.456	-0.692594	0.211827	-3.26962	0.00107692	0.0139363	0.0233779	AADAT
ENSG00000182010.10	1258.78	-0.518068	0.158603	-3.26645	0.00108904	0.0140847	0.0236268	RTKN2
ENSG00000170848.15	54.5067	1.21722	0.372881	3.26435	0.00109714	0.0141809	0.0237882	PSG6
ENSG00000169105.7	113.867	-0.821585	0.251709	-3.26402	0.00109844	0.0141891	0.0238021	CHST14
ENSG00000142731.10	984.463	-0.609504	0.18677	-3.26339	0.00110087	0.0142119	0.0238405	PLK4
ENSG00000105639.18	40.5557	1.15725	0.354993	3.25992	0.00111442	0.0143696	0.0241051	JAK3
ENSG00000178982.9	3588.55	-0.540634	0.165835	-3.26008	0.00111381	0.0143696	0.0241051	EIF3K
ENSG00000010030.13	88.6868	0.759695	0.233141	3.25852	0.00111995	0.0144322	0.0242102	ETV7
ENSG00000113161.15	3809.64	-0.588367	0.180676	-3.25647	0.00112806	0.0145197	0.0243572	HMGCR
ENSG00000176124.11	340.014	-0.485644	0.149132	-3.25646	0.00112809	0.0145197	0.0243572	DLEU1
ENSG00000090539.15	13.1075	2.12329	0.652101	3.25608	0.00112964	0.0145221	0.0243616	CHRD
ENSG00000135269.17	2648.96	0.629427	0.193311	3.25604	0.00112977	0.0145221	0.0243616	TES
ENSG00000163346.16	381.693	0.661036	0.203027	3.25591	0.00113031	0.0145221	0.0243616	PBXIP1
ENSG00000125730.16	746.474	0.590153	0.181305	3.25502	0.00113383	0.0145561	0.0244187	C3
ENSG00000135763.9	1139.45	-0.443905	0.13638	-3.2549	0.00113431	0.0145561	0.0244187	URB2
ENSG00000196139.11	384.857	-0.576423	0.177168	-3.25355	0.00113975	0.0146171	0.0245211	AKR1C3
ENSG00000260711.2	178.854	0.646477	0.198804	3.25183	0.00114665	0.014688	0.0246403	RP11-747H7.3
ENSG00000282241.1	178.854	0.646477	0.198804	3.25183	0.00114665	0.014688	0.0246403	RP11-747H7.3
ENSG00000197299.10	850.99	-0.662373	0.203705	-3.25163	0.00114746	0.0146897	0.0246432	BLM
ENSG00000109654.14	1585.39	0.592605	0.182323	3.25031	0.00115278	0.0147314	0.0247134	TRIM2
ENSG00000186847.5	289.324	0.943279	0.290182	3.25065	0.00115142	0.0147314	0.0247134	KRT14
ENSG00000234289.5	142.456	-1.0059	0.309478	-3.25032	0.00115274	0.0147314	0.0247134	H2BFS
ENSG00000147274.14	12743.3	-0.525307	0.161663	-3.2494	0.00115648	0.0147699	0.0247781	RBMX
ENSG00000102760.12	46.0837	-1.11635	0.343721	-3.24784	0.00116284	0.0148423	0.0248997	RGCC
ENSG00000163874.8	283.485	-0.864065	0.266083	-3.24735	0.00116484	0.014859	0.0249278	ZC3H12A
ENSG00000188610.12	566.132	-0.532654	0.164071	-3.24648	0.0011684	0.0148956	0.0249892	FAM72B
ENSG00000184588.17	674.577	-0.521348	0.160607	-3.2461	0.00116997	0.0149067	0.025008	PDE4B
ENSG00000165533.18	247.971	-0.572647	0.176463	-3.24514	0.00117393	0.0149483	0.0250779	TTC8
ENSG00000166451.13	2251.38	-0.552311	0.170343	-3.24234	0.00118551	0.0150867	0.0253101	CENPN
ENSG00000196890.4	196.794	-0.957887	0.295601	-3.24047	0.00119332	0.0151771	0.0254619	HIST3H2BB
ENSG00000110492.15	880.244	0.674261	0.208151	3.23929	0.00119829	0.0152275	0.0255466	MDK
ENSG00000162542.13	157.796	0.621828	0.19197	3.23919	0.0011987	0.0152275	0.0255466	TMCO4
ENSG00000075785.12	3868.27	0.486929	0.150368	3.23826	0.00120263	0.0152616	0.025604	RAB7A
ENSG00000151474.19	660.16	-0.47449	0.146528	-3.23821	0.0012028	0.0152616	0.025604	FRMD4A
ENSG00000122870.11	204.567	-0.63852	0.197229	-3.23746	0.001206	0.0152931	0.025657	BICC1
ENSG00000100612.13	406.398	0.707801	0.218664	3.23694	0.00120819	0.0153118	0.0256884	DHRS7
ENSG00000153814.11	33.615	1.13125	0.349894	3.23312	0.00122447	0.015509	0.0260193	JAZF1
ENSG00000157216.15	1882.34	0.415561	0.128546	3.23278	0.0012259	0.0155179	0.0260343	SSBP3
ENSG00000049656.13	3070.07	-0.454717	0.140739	-3.23093	0.0012339	0.0155976	0.0261684	CLPTM1L
ENSG00000111335.12	119.902	0.643945	0.199296	3.2311	0.00123314	0.0155976	0.0261684	OAS2
ENSG00000175305.16	1217.29	-0.682823	0.211347	-3.23082	0.00123438	0.0155976	0.0261684	CCNE2
ENSG00000122435.9	497.926	-0.544575	0.168596	-3.23007	0.00123762	0.0156294	0.0262217	TRMT13
ENSG00000078804.12	892.818	0.369104	0.11429	3.22954	0.00123988	0.0156487	0.0262543	TP53INP2
ENSG00000102904.14	23.7528	-1.35317	0.419259	-3.22754	0.0012486	0.0157495	0.0264234	TSNAXIP1
ENSG00000184481.16	289.524	0.553019	0.171384	3.22679	0.00125188	0.0157816	0.0264774	FOXO4
ENSG00000160201.11	1396.28	-0.439533	0.136229	-3.22642	0.00125349	0.0157927	0.026496	U2AF1
ENSG00000086062.12	1733.39	0.48663	0.150855	3.22581	0.00125619	0.0158173	0.0265375	B4GALT1
ENSG00000185432.11	699.876	-0.448141	0.138998	-3.22408	0.00126379	0.0159038	0.0266826	METTL7A
ENSG00000161010.14	581.981	-0.481179	0.149295	-3.22302	0.00126848	0.0159535	0.026766	C5orf45
ENSG00000122707.11	145.411	0.797794	0.247549	3.22277	0.00126955	0.0159576	0.026773	RECK
ENSG00000104635.13	944.586	0.533796	0.165674	3.22196	0.00127318	0.0159937	0.0268338	SLC39A14
ENSG00000148229.12	2014.46	-0.588708	0.182772	-3.22101	0.00127742	0.016036	0.0269049	POLE3
ENSG00000260583.1	18.8048	1.49352	0.463702	3.22087	0.00127804	0.016036	0.0269049	AP000223.42
ENSG00000169813.16	8835.49	-0.359525	0.111634	-3.22058	0.00127931	0.0160426	0.0269161	HNRNPF
ENSG00000126803.9	254.991	0.519516	0.161355	3.21971	0.00128319	0.0160818	0.0269819	HSPA2
ENSG00000278318.4	1037.3	-0.439375	0.136475	-3.21945	0.00128436	0.0160872	0.026991	ZNF229
ENSG00000170348.8	6455.08	0.590046	0.183306	3.21891	0.00128678	0.0161081	0.0270262	TMED10
ENSG00000277013.1	226.496	-0.56272	0.17485	-3.21829	0.00128956	0.0161334	0.0270688	CTC-526N19.1
ENSG00000281026.1	100.408	0.959237	0.29828	3.2159	0.00130037	0.0162591	0.0272798	N4BP2L2-IT2
ENSG00000218416.4	9.35943	2.11884	0.658942	3.21553	0.00130206	0.0162708	0.0272996	PP14571
ENSG00000066739.11	664.446	-0.581687	0.181023	-3.21333	0.00131206	0.0163862	0.0274932	ATG2B
ENSG00000112237.12	4887.11	-0.672874	0.209444	-3.21267	0.00131506	0.0164142	0.0275402	CCNC
ENSG00000149573.8	1246.64	0.596971	0.18585	3.21212	0.00131761	0.0164364	0.0275777	MPZL2
ENSG00000166507.16	222.633	-0.713459	0.222163	-3.21141	0.00132083	0.0164575	0.0276132	NDST2
ENSG00000184949.15	226.54	-0.596528	0.185748	-3.21149	0.00132047	0.0164575	0.0276132	FAM227A
ENSG00000213719.8	1709.2	0.494354	0.153998	3.21013	0.00132676	0.016493	0.0276731	CLIC1
ENSG00000223639.6	1709.2	0.494354	0.153998	3.21013	0.00132676	0.016493	0.0276731	CLIC1
ENSG00000226248.6	1709.2	0.494354	0.153998	3.21013	0.00132676	0.016493	0.0276731	CLIC1
ENSG00000226417.6	1709.2	0.494354	0.153998	3.21013	0.00132676	0.016493	0.0276731	CLIC1
ENSG00000161996.17	131.095	-1.17029	0.364971	-3.20652	0.00134351	0.0166916	0.0279904	WDR90
ENSG00000232618.1	3.83291	-4.70108	1.46603	-3.20668	0.00134278	NA	0.0279904	RP11-439L18.1
ENSG00000160194.17	1132.53	-0.3753	0.117061	-3.20601	0.00134592	0.0167021	0.0280082	NDUFV3
ENSG00000183734.4	14.7935	1.6506	0.514831	3.20611	0.00134545	0.0167021	0.0280082	ASCL2
ENSG00000198805.11	2554.25	-0.442834	0.138141	-3.20568	0.00134744	0.0167113	0.0280237	PNP
ENSG00000133812.14	1516.84	0.489956	0.152909	3.20424	0.00135422	0.0167857	0.0281486	SBF2
ENSG00000226651.6	1708.84	0.494358	0.154296	3.20396	0.00135551	0.0167889	0.0281542	CLIC1
ENSG00000262533.1	134.432	-0.703509	0.219583	-3.20385	0.00135604	0.0167889	0.0281542	RP11-667K14.4
ENSG00000274750.1	135.778	-0.714338	0.223041	-3.20273	0.00136134	0.0168448	0.0282479	HIST1H3E
ENSG00000206394.8	1711.94	0.494817	0.154552	3.20162	0.00136659	0.0169	0.0283407	CLIC1
ENSG00000163913.11	689.576	-0.466885	0.145862	-3.20087	0.00137013	0.0169341	0.0283979	IFT122
ENSG00000168303.6	758.243	0.538643	0.168296	3.20058	0.00137151	0.0169414	0.0284103	MPLKIP
ENSG00000086696.10	494.129	-0.437283	0.136648	-3.20008	0.00137389	0.0169512	0.0284269	HSD17B2
ENSG00000101986.11	69.2758	-1.08683	0.339609	-3.20023	0.00137318	0.0169512	0.0284269	ABCD1
ENSG00000168872.15	1246.06	-0.424359	0.132646	-3.19918	0.00137817	0.0169943	0.0284993	DDX19A
ENSG00000111665.11	528.426	-0.482953	0.151042	-3.19748	0.00138633	0.0170851	0.0286517	CDCA3
ENSG00000108448.20	478.381	-0.492509	0.154123	-3.19555	0.00139564	0.0171899	0.0288275	TRIM16L
ENSG00000117226.11	1758.27	0.534421	0.167286	3.19466	0.00139997	0.0172155	0.0288709	GBP3
ENSG00000168389.17	108.548	0.760161	0.237939	3.19477	0.00139942	0.0172155	0.0288709	MFSD2A
ENSG00000203760.8	981.06	-0.609085	0.190679	-3.1943	0.00140172	0.0172155	0.0288709	CENPW
ENSG00000221886.3	437.657	0.718878	0.225035	3.19452	0.00140063	0.0172155	0.0288709	ZBED8
ENSG00000236266.1	27.5968	1.21744	0.381117	3.19439	0.00140127	0.0172155	0.0288709	RP3-467L1.4
ENSG00000080845.17	443.259	0.61078	0.191329	3.1923	0.00141146	0.0172954	0.0290054	DLGAP4
ENSG00000154274.14	131.654	0.649193	0.203353	3.19245	0.00141073	0.0172954	0.0290054	C4orf19
ENSG00000171992.12	473.17	0.470304	0.147321	3.19238	0.00141108	0.0172954	0.0290054	SYNPO
ENSG00000279047.3	114.175	-0.793471	0.24855	-3.1924	0.00141093	0.0172954	0.0290054	CTC-270D5.1
ENSG00000100316.15	14703.8	0.483482	0.1515	3.1913	0.00141633	0.0173353	0.0290725	RPL3
ENSG00000213424.8	20.6459	1.64377	0.515072	3.19135	0.0014161	0.0173353	0.0290725	KRT222
ENSG00000212195.2	388.221	-0.961126	0.301246	-3.1905	0.00142024	0.0173733	0.0291363	U3
ENSG00000130164.11	2287.85	-0.483115	0.151449	-3.18996	0.00142293	0.0173934	0.0291703	LDLR
ENSG00000251191.7	20.6791	1.36204	0.426992	3.18984	0.00142351	0.0173934	0.0291703	LINC00589
ENSG00000013810.18	846.676	-0.592047	0.185711	-3.18801	0.00143255	0.0174939	0.0293388	TACC3
ENSG00000276418.4	26.2083	1.53732	0.482607	3.18545	0.00144527	0.0176392	0.0295826	RP11-26J3.4
ENSG00000132382.14	454.621	-0.853337	0.267926	-3.18497	0.00144768	0.0176586	0.0296152	MYBBP1A
ENSG00000229153.5	35.0106	1.06283	0.333914	3.18296	0.00145777	0.0177716	0.0298049	EPHA1-AS1
ENSG00000059378.12	584.486	0.452514	0.142205	3.18212	0.00146203	0.0178133	0.029875	PARP12
ENSG00000159259.7	1206.69	-0.401165	0.126094	-3.18149	0.00146519	0.0178413	0.0299222	CHAF1B
ENSG00000197712.11	1769.09	0.469408	0.147558	3.18118	0.00146678	0.0178413	0.0299222	FAM114A1
ENSG00000273686.4	2543.21	0.569174	0.17892	3.18117	0.00146682	0.0178413	0.0299222	B2M
ENSG00000046604.12	2786.46	0.589173	0.185262	3.18022	0.00147166	0.01789	0.0300041	DSG2
ENSG00000164236.11	150.629	0.623474	0.196091	3.17952	0.00147521	0.0179231	0.0300596	ANKRD33B
ENSG00000257218.5	1024.7	-0.459421	0.144513	-3.1791	0.00147735	0.0179389	0.0300761	GATC
ENSG00000259287.2	6.1907	-3.12031	0.981528	-3.17903	0.00147768	NA	0.0300761	RP11-3D4.2
ENSG00000276107.1	18.4911	-1.60494	0.505044	-3.17781	0.00148392	0.0180084	0.030186	CTD-2033D15.2
ENSG00000279312.1	98.3881	0.864009	0.271927	3.17735	0.00148627	0.0180267	0.0302168	RP3-331H24.7
ENSG00000166788.9	555.679	-0.568408	0.17894	-3.17653	0.00149047	0.0180676	0.0302854	SAAL1
ENSG00000117448.13	1306.3	0.492197	0.154967	3.17614	0.0014925	0.0180783	0.0303039	AKR1A1
ENSG00000175414.6	124.918	0.613424	0.193154	3.17583	0.00149407	0.0180783	0.0303039	ARL10
ENSG00000228592.1	210.534	0.696473	0.219313	3.1757	0.00149473	0.0180783	0.0303039	D21S2088E
ENSG00000280071.3	1060.34	-0.487063	0.15336	-3.17596	0.00149344	0.0180783	0.0303039	CH507-9B2.3
ENSG00000088325.15	6166.62	-0.478405	0.150656	-3.17548	0.00149586	0.0180818	0.0303099	TPX2
ENSG00000272440.1	44.7488	1.02929	0.324159	3.17526	0.00149703	0.0180858	0.0303166	RP11-379F4.6
ENSG00000114166.7	199.686	0.747631	0.235481	3.1749	0.00149886	0.0180886	0.0303216	KAT2B
ENSG00000197635.9	129.443	-0.744943	0.234636	-3.17489	0.00149895	0.0180886	0.0303216	DPP4
ENSG00000152492.13	1759.62	0.5908	0.186106	3.17454	0.00150076	0.0181002	0.0303412	CCDC50
ENSG00000171720.9	1844.12	-0.368338	0.116056	-3.17381	0.00150453	0.0181355	0.0304003	HDAC3
ENSG00000145623.12	1561.94	0.512961	0.161681	3.17268	0.0015104	0.0181961	0.0305021	OSMR
ENSG00000038002.8	593.18	-0.632547	0.199417	-3.17198	0.00151406	0.0182196	0.0305418	AGA
ENSG00000251513.2	30.2232	-1.10103	0.347109	-3.17198	0.00151401	0.0182196	0.0305418	CTD-2215E18.1
ENSG00000168159.10	983.313	-0.606212	0.191205	-3.17047	0.00152191	0.0183038	0.030683	RNF187
ENSG00000133328.3	208.105	0.608048	0.191813	3.17001	0.00152434	0.018315	0.0307019	HRASLS2
ENSG00000186150.4	7.69927	2.47037	0.779305	3.16997	0.00152454	0.018315	0.0307019	UBL4B
ENSG00000130305.16	397.122	-0.656856	0.207247	-3.16943	0.00152737	0.0183387	0.0307417	NSUN5
ENSG00000103021.9	279.488	-0.509392	0.160728	-3.16927	0.00152823	0.0183387	0.030742	CCDC113
ENSG00000084731.13	488.957	-0.517379	0.163287	-3.16853	0.00153212	0.0183752	0.0308032	KIF3C
ENSG00000171861.10	249.319	-0.552532	0.174446	-3.16735	0.00153835	0.0184376	0.030908	RNMTL1
ENSG00000272568.5	46.8957	1.01852	0.321581	3.16722	0.00153904	0.0184376	0.030908	CTB-113D17.1
ENSG00000165782.10	1035.6	-0.387502	0.122372	-3.16659	0.00154239	0.0184674	0.0309582	TMEM55B
ENSG00000126787.12	3545.29	-0.646573	0.204199	-3.1664	0.0015434	0.0184692	0.0309612	DLGAP5
ENSG00000280416.1	12.53	-2.86869	0.906039	-3.16619	0.00154452	0.0184723	0.0309665	RP11-361L15.3
ENSG00000214691.7	12.053	1.83641	0.580039	3.166	0.00154549	0.0184736	0.0309688	AC104654.1
ENSG00000175170.14	41.1172	1.42725	0.450832	3.1658	0.00154656	0.018476	0.0309731	FAM182B
ENSG00000112578.9	623.173	-0.488107	0.154271	-3.16395	0.00155642	0.0185836	0.0311534	BYSL
ENSG00000121270.15	57.5106	0.867925	0.274539	3.16139	0.00157018	0.0187374	0.0314114	ABCC11
ENSG00000136450.12	12280.9	-0.561808	0.177722	-3.16116	0.00157145	0.0187421	0.0314194	SRSF1
ENSG00000280832.1	195.293	0.506339	0.160235	3.15997	0.00157783	0.0188077	0.0315296	ST3GAL4-AS1
ENSG00000090470.14	549.819	-0.489231	0.154877	-3.15883	0.00158404	0.0188608	0.0316187	PDCD7
ENSG00000128578.9	945.049	-0.42833	0.135594	-3.15891	0.0015836	0.0188608	0.0316187	STRIP2
ENSG00000255649.1	75.63	1.02645	0.324994	3.15837	0.00158656	0.0188804	0.0316517	RP11-502N13.2
ENSG00000168646.12	658.217	-0.388915	0.123275	-3.15484	0.00160584	0.0190991	0.0320185	AXIN2
ENSG00000215447.7	192.57	0.588731	0.186721	3.15299	0.00161606	0.0192101	0.0322047	BX322557.10
ENSG00000116678.18	604.579	-0.647062	0.205252	-3.15252	0.00161868	0.0192203	0.0322221	LEPR
ENSG00000277157.1	966.006	-0.999947	0.31719	-3.15251	0.00161871	0.0192203	0.0322221	HIST1H4D
ENSG00000204947.8	96.6557	0.674324	0.214073	3.14997	0.0016329	0.019378	0.0324866	ZNF425
ENSG00000132773.11	592.338	-0.477429	0.15159	-3.14947	0.00163565	0.0193999	0.0325234	TOE1
ENSG00000166783.19	975.412	0.525214	0.166872	3.1474	0.00164728	0.0195271	0.0327368	KIAA0430
ENSG00000139618.14	1855.82	-0.604355	0.192085	-3.14629	0.00165354	0.0195905	0.0328432	BRCA2
ENSG00000101846.6	2475.77	0.416991	0.132545	3.14604	0.00165497	0.0195966	0.0328535	STS
ENSG00000100714.15	2768.46	-0.376033	0.119538	-3.14572	0.0016568	0.0196074	0.0328718	MTHFD1
ENSG00000025434.18	265.001	0.59084	0.18788	3.14478	0.00166213	0.0196597	0.0329596	NR1H3
ENSG00000261040.6	39.8942	1.08333	0.344545	3.14422	0.00166532	0.0196757	0.0329866	WFDC21P
ENSG00000280605.1	11.4467	-2.00571	0.637885	-3.14431	0.00166478	0.0196757	0.0329866	AP001107.1
ENSG00000157456.7	2221.84	-0.513896	0.163488	-3.14333	0.00167036	0.0197244	0.0330683	CCNB2
ENSG00000125247.15	1057.65	-0.416048	0.132434	-3.14154	0.0016806	0.0198344	0.0332529	TMTC4
ENSG00000229263.1	9.77002	2.04358	0.65055	3.14132	0.0016819	0.0198389	0.0332605	AC004691.5
ENSG00000153558.13	244.005	0.559807	0.178241	3.14074	0.00168524	0.0198673	0.0333083	FBXL2
ENSG00000088836.12	666.284	0.749204	0.238604	3.13994	0.0016898	0.0199101	0.0333802	SLC4A11
ENSG00000113389.15	122.432	-0.850096	0.270769	-3.13956	0.00169201	0.0199252	0.0334057	NPR3
ENSG00000138074.14	4310.08	-0.417999	0.133168	-3.13889	0.00169588	0.019949	0.0334457	SLC5A6
ENSG00000273812.1	12.7113	1.93729	0.617175	3.13896	0.00169546	0.019949	0.0334457	WI2-87327B8.2
ENSG00000064309.14	515.457	0.475662	0.151572	3.13819	0.00169994	0.0199748	0.0334892	CDON
ENSG00000227794.5	24.3022	-2.54069	0.809593	-3.13823	0.00169971	0.0199748	0.0334892	RPS18
ENSG00000166986.12	6037.05	0.41979	0.133788	3.13772	0.00170265	0.0199956	0.0335243	MARS
ENSG00000254873.1	3.37391	-5.10993	1.62874	-3.13736	0.0017048	NA	0.0335483	RP11-770J1.5
ENSG00000148120.14	631.717	0.45119	0.143881	3.13586	0.00171351	0.0201122	0.0337016	C9orf3
ENSG00000213977.7	560.189	-0.48274	0.153966	-3.13536	0.00171645	0.0201357	0.033741	TAX1BP3
ENSG00000155660.10	3737.83	-0.406001	0.129524	-3.13457	0.00172109	0.0201791	0.0338138	PDIA4
ENSG00000132522.15	624.204	-0.489011	0.156059	-3.1335	0.00172736	0.0202416	0.0339187	GPS2
ENSG00000168306.12	55.3936	-0.89117	0.284468	-3.13276	0.0017317	0.0202813	0.0339854	ACOX2
ENSG00000243156.7	1567.98	0.459263	0.146655	3.13159	0.00173861	0.0203511	0.0341026	MICAL3
ENSG00000241316.6	64.983	-0.912275	0.291369	-3.131	0.00174212	0.0203811	0.0341528	SUCLG2-AS1
ENSG00000171729.13	205.979	0.543631	0.17364	3.1308	0.00174331	0.0203839	0.0341577	TMEM51
ENSG00000227400.2	31.384	-1.13812	0.363598	-3.13017	0.00174705	0.0204165	0.0342124	AC012501.2
ENSG00000200972.1	138.885	-0.910112	0.290791	-3.12978	0.00174935	0.0204322	0.034239	RNU5A-8P
ENSG00000077235.17	1616.55	-0.402599	0.128721	-3.12769	0.00176184	0.0205394	0.0344192	GTF3C1
ENSG00000154764.5	29.3062	1.25684	0.401819	3.12788	0.0017607	0.0205394	0.0344192	WNT7A
ENSG00000168411.13	3962.95	-0.410475	0.131243	-3.12761	0.00176236	0.0205394	0.0344192	RFWD3
ENSG00000180667.10	1729.28	-0.633933	0.202683	-3.1277	0.00176178	0.0205394	0.0344192	YOD1
ENSG00000136811.16	1342	-0.373235	0.119375	-3.12659	0.00176849	0.0205998	0.0345204	ODF2
ENSG00000213160.9	658.613	-0.587865	0.188105	-3.1252	0.00177682	0.0206855	0.0346642	KLHL23
ENSG00000085999.11	938.063	-0.498521	0.159552	-3.12451	0.00178101	0.020723	0.0347272	RAD54L
ENSG00000144724.18	717.413	-0.505414	0.1619	-3.12176	0.0017977	0.020906	0.0350339	PTPRG
ENSG00000114805.16	429.079	-0.456615	0.146311	-3.12086	0.00180325	0.0209478	0.0351043	PLCH1
ENSG00000227051.5	502.26	0.423361	0.13565	3.12099	0.00180246	0.0209478	0.0351043	C14orf132
ENSG00000003249.13	305.528	0.785553	0.251902	3.11849	0.00181783	0.0210945	0.0353481	DBNDD1
ENSG00000258897.1	2.40027	5.40554	1.73346	3.11834	0.00181871	NA	0.0353481	EGLN3-AS1
ENSG00000273033.2	202.728	0.589491	0.189031	3.11848	0.00181785	0.0210945	0.0353481	RP11-67L2.2
ENSG00000133121.20	896.331	-0.368908	0.118312	-3.11809	0.00182027	0.0211112	0.0353595	STARD13
ENSG00000127463.13	1358.92	-0.332029	0.106492	-3.11788	0.00182159	0.0211144	0.0353651	EMC1
ENSG00000273727.1	43.8145	-1.23941	0.397537	-3.11773	0.00182251	0.0211144	0.0353651	U1
ENSG00000112855.14	2085.03	-0.488719	0.156768	-3.11747	0.0018241	0.0211213	0.035377	HARS2
ENSG00000236221.9	5.08183	4.46585	1.43269	3.11711	0.00182633	NA	0.0354013	TNXB
ENSG00000228261.1	23.5787	-1.57795	0.506269	-3.11682	0.00182815	0.0211569	0.0354177	RP11-127L20.3
ENSG00000075426.11	1973.11	0.429057	0.137667	3.11662	0.00182936	0.0211595	0.0354221	FOSL2
ENSG00000277938.1	67.9248	0.781652	0.250842	3.11611	0.00183252	0.0211846	0.0354643	RP5-965G21.3
ENSG00000281035.1	15.8917	-1.66109	0.533165	-3.11553	0.00183615	0.0212151	0.0355156	AC017104.3
ENSG00000273445.1	54.7141	-1.14685	0.368131	-3.11534	0.00183735	0.0212176	0.0355199	RP11-1399P15.1
ENSG00000249471.7	162.272	-0.732374	0.235149	-3.11451	0.00184251	0.0212657	0.0356006	ZNF324B
ENSG00000127903.13	149.918	-0.65574	0.210581	-3.11395	0.00184599	0.0212944	0.0356488	ZNF835
ENSG00000128340.14	277.846	0.581557	0.186784	3.11353	0.00184861	0.0213132	0.0356804	RAC2
ENSG00000114904.12	1291.27	-0.504901	0.162176	-3.11329	0.00185016	0.0213195	0.0356912	NEK4
ENSG00000135631.15	338.284	0.621924	0.199786	3.11296	0.00185224	0.0213213	0.0356944	RAB11FIP5
ENSG00000242110.7	347.495	-0.619573	0.199031	-3.11295	0.0018523	0.0213213	0.0356944	AMACR
ENSG00000275560.1	45.2113	-1.01328	0.325568	-3.11234	0.0018561	0.0213536	0.0357486	RP11-180M15.7
ENSG00000160471.12	43.188	1.09418	0.351625	3.11178	0.00185963	0.0213616	0.0357625	COX6B2
ENSG00000166949.15	1052.53	0.359851	0.115642	3.11178	0.00185964	0.0213616	0.0357625	SMAD3
ENSG00000225762.1	21.2906	-1.43896	0.462426	-3.11176	0.00185978	0.0213616	0.0357625	LINC01389
ENSG00000236384.7	40.7594	-1.1741	0.377332	-3.11157	0.00186093	0.0213633	0.0357655	LINC00479
ENSG00000120162.9	74.5566	0.733689	0.235854	3.11078	0.00186592	0.0214092	0.0358426	MOB3B
ENSG00000213066.11	1543.9	-0.443131	0.142505	-3.10958	0.00187354	0.0214851	0.0359697	FGFR1OP
ENSG00000101665.8	141.618	-0.582006	0.187368	-3.10623	0.00189492	0.0217187	0.036361	SMAD7
ENSG00000109452.12	1322.55	0.548241	0.176517	3.10588	0.00189716	0.0217327	0.0363846	INPP4B
ENSG00000085276.17	53.5015	-1.28245	0.412964	-3.10547	0.00189976	0.0217458	0.0364069	MECOM
ENSG00000148343.18	233.289	-0.819303	0.263833	-3.10538	0.00190033	0.0217458	0.0364069	FAM73B
ENSG00000005469.11	346.234	-0.54724	0.17627	-3.10455	0.00190566	0.0217952	0.0364897	CROT
ENSG00000137807.13	3844.46	-0.565801	0.182275	-3.10411	0.00190855	0.0218166	0.0365257	KIF23
ENSG00000254690.1	3.67375	-5.35883	1.72646	-3.10394	0.00190965	NA	0.0365274	GS1-393G12.12
ENSG00000110090.12	4910.39	-0.364098	0.117319	-3.10349	0.0019125	0.0218502	0.0365627	CPT1A
ENSG00000169258.6	579.041	-0.496606	0.160026	-3.10328	0.00191388	0.0218543	0.0365697	GPRIN1
ENSG00000196562.14	874.389	-0.405153	0.130565	-3.10307	0.00191522	0.021858	0.0365761	SULF2
ENSG00000147689.16	26.2754	1.15971	0.373767	3.10276	0.00191723	0.0218693	0.0365952	FAM83A
ENSG00000268163.1	8.21754	2.17536	0.701152	3.10255	0.00191862	0.0218735	0.0366023	AC004076.9
ENSG00000165521.15	774.734	-0.566055	0.182499	-3.10169	0.00192422	0.0219257	0.0366898	EML5
ENSG00000184678.9	1369.32	-0.749643	0.24173	-3.10117	0.00192761	0.0219526	0.0367351	HIST2H2BE
ENSG00000090776.5	111.04	0.885749	0.285636	3.10097	0.00192886	0.0219552	0.0367396	EFNB1
ENSG00000092208.16	343.219	-0.498054	0.160677	-3.09973	0.00193696	0.0220008	0.0368165	GEMIN2
ENSG00000117010.15	293.785	-0.593261	0.191381	-3.0999	0.00193589	0.0220008	0.0368165	ZNF684
ENSG00000163739.4	70.366	-1.10125	0.35525	-3.09991	0.00193577	0.0220008	0.0368165	CXCL1
ENSG00000262714.1	53.6954	-0.938435	0.302736	-3.09984	0.00193623	0.0220008	0.0368165	RP11-44F14.8
ENSG00000013573.16	1076.39	-0.730508	0.235874	-3.09703	0.00195473	0.0221848	0.0371248	DDX11
ENSG00000163820.14	527.812	0.398336	0.128622	3.09695	0.00195523	0.0221848	0.0371248	FYCO1
ENSG00000205744.9	395.043	0.567141	0.18314	3.09677	0.00195643	0.0221866	0.037128	DENND1C
ENSG00000239887.4	104.456	0.716404	0.23137	3.09635	0.00195916	0.0222059	0.0371604	C1orf226
ENSG00000118515.11	484.465	0.562803	0.181801	3.09571	0.00196339	0.0222412	0.0372199	SGK1
ENSG00000146151.12	13.804	-2.0255	0.654322	-3.09557	0.00196435	0.0222412	0.0372199	HMGCLL1
ENSG00000146005.3	18.1691	1.90874	0.616739	3.09489	0.00196886	0.0222775	0.037281	PSD2
ENSG00000171163.15	390.334	-0.666957	0.215511	-3.09477	0.00196963	0.0222775	0.037281	ZNF692
ENSG00000131981.15	2791.7	0.652953	0.211053	3.09379	0.0019762	0.02234	0.0373857	LGALS3
ENSG00000147536.11	1097.79	-0.40045	0.129469	-3.09301	0.00198134	0.0223864	0.0374634	GINS4
ENSG00000262454.1	30.3375	1.18247	0.38241	3.09216	0.00198704	0.0224389	0.0375515	RP11-65J21.3
ENSG00000272097.1	26.383	1.2235	0.395702	3.09198	0.00198827	0.022441	0.0375551	RP11-421M1.8
ENSG00000102699.5	1560.64	0.49265	0.15935	3.09162	0.00199067	0.0224562	0.0375808	PARP4
ENSG00000132768.13	856.342	-0.489901	0.158516	-3.09054	0.0019979	0.022526	0.0376978	DPH2
ENSG00000166582.9	273.589	-0.540936	0.175039	-3.09038	0.00199902	0.0225268	0.0376992	CENPV
ENSG00000105373.18	603.177	0.503446	0.162937	3.08982	0.00200279	0.0225574	0.0377507	GLTSCR2
ENSG00000186354.10	36.5843	1.08886	0.352437	3.08951	0.00200485	0.0225688	0.0377698	C9orf47
ENSG00000183647.10	500.623	-0.44188	0.143175	-3.0863	0.00202661	0.0228017	0.0381599	ZNF530
ENSG00000123444.13	731.153	-0.454159	0.147161	-3.08614	0.00202773	0.0228023	0.0381611	KBTBD4
ENSG00000011426.10	12202.3	-0.566696	0.183664	-3.08551	0.00203206	0.0228391	0.0382227	ANLN
ENSG00000169919.16	652.056	-0.428126	0.138798	-3.08453	0.00203875	0.0229023	0.0383287	GUSB
ENSG00000176533.12	74.809	0.738199	0.23934	3.08431	0.00204023	0.022907	0.0383367	GNG7
ENSG00000176909.11	13.5594	1.79037	0.580618	3.08356	0.00204542	0.0229412	0.0383943	MAMSTR
ENSG00000233725.7	60.579	0.909563	0.294965	3.08363	0.00204491	0.0229412	0.0383943	LINC00284
ENSG00000258365.1	8.72555	-2.29136	0.743235	-3.08295	0.00204961	0.0229762	0.0384531	RP11-1105G2.3
ENSG00000272933.1	10.9351	1.84773	0.599921	3.07995	0.00207036	0.0231967	0.0388223	RP11-47A8.5
ENSG00000181649.5	35.0609	-1.08689	0.353014	-3.07888	0.00207778	0.0232555	0.0389209	PHLDA2
ENSG00000274538.2	35.0609	-1.08689	0.353014	-3.07888	0.00207778	0.0232555	0.0389209	PHLDA2
ENSG00000073737.16	20.7978	1.6167	0.525146	3.07858	0.00207992	0.0232558	0.038922	DHRS9
ENSG00000146426.17	187.974	-0.582884	0.189346	-3.07841	0.00208106	0.0232558	0.038922	TIAM2
ENSG00000182359.14	134.619	0.780191	0.253427	3.07857	0.00207999	0.0232558	0.038922	KBTBD3
ENSG00000006747.14	163.67	-0.550979	0.179004	-3.07803	0.00208377	0.023274	0.0389527	SCIN
ENSG00000163412.12	475.226	0.62857	0.204231	3.07774	0.00208579	0.0232844	0.0389703	EIF4E3
ENSG00000028310.17	1236.14	-0.446735	0.145171	-3.0773	0.00208888	0.0233068	0.0390079	BRD9
ENSG00000174640.12	56.4811	-0.852491	0.277123	-3.07622	0.00209643	0.0233789	0.0391287	SLCO2A1
ENSG00000253417.5	49.4325	-0.977188	0.317698	-3.07584	0.00209912	0.0233968	0.0391588	RP11-109J4.1
ENSG00000116560.10	18387.8	-0.431745	0.140382	-3.0755	0.00210153	0.0234114	0.0391834	SFPQ
ENSG00000120324.6	76.8093	0.788606	0.256451	3.07507	0.00210452	0.0234326	0.039219	PCDHB10
ENSG00000164040.16	1132.56	0.599979	0.195138	3.07464	0.00210756	0.0234459	0.0392416	PGRMC2
ENSG00000206384.10	22.0343	1.27818	0.415724	3.07459	0.0021079	0.0234459	0.0392416	COL6A6
ENSG00000267374.1	279.99	-0.565705	0.184052	-3.07361	0.00211483	0.0235108	0.0393504	RP11-244M2.1
ENSG00000188994.12	4513.86	0.58113	0.18916	3.07216	0.00212519	0.0236137	0.0395229	ZNF292
ENSG00000141086.17	4.91983	-4.50274	1.46613	-3.07117	0.00213218	NA	0.0396325	CTRL
ENSG00000001497.16	1616.04	-0.390414	0.127137	-3.07082	0.00213469	0.0236947	0.0396385	LAS1L
ENSG00000167815.11	1998.59	-0.804146	0.26186	-3.0709	0.00213414	0.0236947	0.0396385	PRDX2
ENSG00000215523.7	72.6967	1.19064	0.387797	3.07026	0.00213874	0.0237274	0.0396932	C6orf214
ENSG00000135404.11	2489	0.477613	0.155604	3.06941	0.0021448	0.0237701	0.039765	CD63
ENSG00000273003.1	55.2761	8.33269	2.71467	3.0695	0.00214418	0.0237701	0.039765	ARL2-SNX15
ENSG00000124207.16	10756.2	-0.609978	0.198755	-3.069	0.00214776	0.0237906	0.0397995	CSE1L
ENSG00000166025.17	3624.34	0.424588	0.138361	3.06871	0.00214987	0.0238016	0.0398182	AMOTL1
ENSG00000273841.4	401.489	-0.623619	0.203292	-3.0676	0.00215788	0.023878	0.0399461	TAF9
ENSG00000162734.12	2323.27	0.424866	0.138534	3.06688	0.00216307	0.0239231	0.0400217	PEA15
ENSG00000185201.16	51.1559	1.18654	0.387015	3.06587	0.00217036	0.0239913	0.0401361	IFITM2
ENSG00000079841.18	52.5668	0.856842	0.279702	3.06341	0.00218829	0.0241772	0.0404472	RIMS1
ENSG00000175352.10	103.7	0.795152	0.259654	3.06235	0.00219607	0.0242505	0.0405701	NRIP3
ENSG00000124107.5	3571.67	0.48298	0.157749	3.06169	0.00220092	0.0242916	0.0406389	SLPI
ENSG00000112081.16	14077.2	-0.511329	0.167024	-3.06141	0.00220294	0.0243014	0.0406556	SRSF3
ENSG00000171853.15	343.678	-0.585526	0.191325	-3.06038	0.00221059	0.0243607	0.0407552	TRAPPC12
ENSG00000247735.2	26.471	-1.18936	0.388626	-3.06041	0.00221032	0.0243607	0.0407552	CTD-2574D22.2
ENSG00000160783.19	615.349	-0.489814	0.160082	-3.05978	0.00221502	0.0243971	0.0408161	PMF1
ENSG00000138642.14	284.156	0.560795	0.183399	3.05779	0.00222976	0.0245468	0.0410667	HERC6
ENSG00000051825.14	1529.18	-0.527501	0.172582	-3.05652	0.00223924	0.0246386	0.0412205	MPHOSPH9
ENSG00000225830.10	996.297	-0.429792	0.140645	-3.05587	0.00224408	0.0246792	0.0412886	ERCC6
ENSG00000106617.13	841.131	0.594216	0.194464	3.05566	0.00224568	0.0246841	0.041297	PRKAG2
ENSG00000256928.1	28.5435	-1.21495	0.397814	-3.05407	0.00225759	0.0248023	0.041495	RP11-809N8.2
ENSG00000127838.13	529.086	0.70338	0.230364	3.05334	0.00226307	0.0248441	0.0415654	PNKD
ENSG00000236908.2	9.20767	-2.2115	0.724308	-3.05326	0.00226372	0.0248441	0.0415654	RP5-1063M23.2
ENSG00000116990.10	25.2125	1.41949	0.464996	3.05268	0.00226805	0.0248767	0.0416202	MYCL
ENSG00000196549.10	397.116	-0.615229	0.201545	-3.05256	0.002269	0.0248767	0.0416202	MME
ENSG00000275482.4	383.972	-0.75295	0.246674	-3.0524	0.00227016	0.0248767	0.0416204	EPHB6
ENSG00000212232.1	838.537	0.49995	0.163811	3.05199	0.00227327	0.024898	0.0416563	SNORD17
ENSG00000156030.12	697.139	0.352823	0.115665	3.05039	0.00228544	0.0250058	0.041837	ELMSAN1
ENSG00000184207.8	246.634	-0.548526	0.179816	-3.05049	0.00228468	0.0250058	0.041837	PGP
ENSG00000267924.1	80.3032	0.759862	0.249124	3.05014	0.00228736	0.0250141	0.0418509	RP11-255H23.4
ENSG00000259291.2	307.488	0.548523	0.179878	3.04941	0.00229291	0.025062	0.0419313	RP11-617F23.1
ENSG00000131351.14	397.677	-0.420411	0.137943	-3.04771	0.0023059	0.0251911	0.0421476	HAUS8
ENSG00000174718.11	1619.12	-0.574478	0.188548	-3.04686	0.00231247	0.0252501	0.0422464	KIAA1551
ENSG00000252010.1	378.646	0.615376	0.20204	3.04581	0.00232055	0.0253254	0.0423726	SCARNA5
ENSG00000274627.1	374.416	-0.745047	0.244688	-3.04489	0.00232766	0.0253901	0.042481	RP11-104N10.2
ENSG00000124181.14	1498.9	-0.575356	0.189012	-3.04402	0.00233442	0.0254509	0.0425829	PLCG1
ENSG00000076513.16	2386.32	0.452906	0.148838	3.04296	0.00234266	0.0255278	0.0427117	ANKRD13A
ENSG00000163286.7	25.8505	1.70866	0.561588	3.04255	0.00234583	0.025542	0.0427359	ALPPL2
ENSG00000185482.7	75.054	0.733349	0.241036	3.04248	0.00234635	0.025542	0.0427359	STAC3
ENSG00000138641.15	477.439	0.465459	0.153004	3.04213	0.00234908	0.0255587	0.0427641	HERC3
ENSG00000228343.1	62.1499	0.911684	0.299766	3.04132	0.00235547	0.0256153	0.0428589	RP11-1148L6.5
ENSG00000177854.7	45.8998	-0.914552	0.300739	-3.04102	0.0023578	0.0256277	0.0428798	TMEM187
ENSG00000135829.16	15385.4	-0.521629	0.17162	-3.03944	0.00237017	0.0257361	0.0430615	DHX9
ENSG00000164733.20	2682.21	0.424288	0.139588	3.03957	0.00236915	0.0257361	0.0430615	CTSB
ENSG00000167995.15	184.08	0.756121	0.248866	3.03826	0.00237947	0.0258239	0.0432087	BEST1
ENSG00000166391.14	102.773	0.729014	0.239965	3.038	0.00238151	0.025833	0.0432241	MOGAT2
ENSG00000166396.12	24.0873	1.3984	0.460451	3.03703	0.00238919	0.0259032	0.0433417	SERPINB7
ENSG00000108592.16	1791.06	-0.423463	0.139456	-3.03652	0.00239323	0.025934	0.0433934	FTSJ3
ENSG00000141580.15	2353.06	0.456292	0.150285	3.03618	0.00239599	0.0259507	0.0434216	WDR45B
ENSG00000279407.1	146.966	-0.738478	0.243247	-3.03592	0.00239804	0.0259598	0.0434371	AC007191.4
[truncated: 34,210 more rows]

## Sheet: Fig.4b
Name	Genes (tot)	Stat (dist.dir)	Genes (up)	Genes (down)	pval	FDR
HALLMARK_E2F_TARGETS	199	-0.75368	21	178	0.00026911	0.000747528
HALLMARK_G2M_CHECKPOINT	198	-0.7221	34	164	0.00026853	0.000747528
HALLMARK_MYC_TARGETS_V2	58	-0.69667	4	54	0.00023137	0.000747528
HALLMARK_INTERFERON_ALPHA_RESPONSE	94	0.65746	76	18	0.00016969	0.000747528
HALLMARK_INTERFERON_GAMMA_RESPONSE	193	0.61092	134	59	0.00015924	0.000747528
HALLMARK_HYPOXIA	196	0.5933	141	54	0.00015913	0.000747528
HALLMARK_GLYCOLYSIS	195	0.5903	121	74	0.00015959	0.000747528
HALLMARK_MYC_TARGETS_V1	199	-0.56444	52	147	0.00026911	0.000747528
HALLMARK_MYOGENESIS	182	0.5261	115	67	0.00016033	0.000747528
HALLMARK_DNA_REPAIR	143	-0.50176	47	96	0.0002586	0.000747528
HALLMARK_TNFA_SIGNALING_VIA_NFKB	196	-0.49547	93	103	0.00026896	0.000747528
HALLMARK_COMPLEMENT	185	0.48185	127	58	0.00016015	0.000747528
HALLMARK_MTORC1_SIGNALING	199	0.4711	96	103	0.00015908	0.000747528
HALLMARK_ESTROGEN_RESPONSE_EARLY	195	0.45849	116	79	0.00015959	0.000747528
HALLMARK_APICAL_JUNCTION	195	0.4537	124	71	0.00015959	0.000747528
HALLMARK_HEME_METABOLISM	187	0.4447	109	78	0.00015995	0.000747528
HALLMARK_OXIDATIVE_PHOSPHORYLATION	199	-0.4049	69	130	0.00026911	0.000747528
HALLMARK_MITOTIC_SPINDLE	199	-0.39307	93	106	0.00026911	0.000747528
HALLMARK_COAGULATION	124	0.46578	68	56	0.00050243	0.00119626
HALLMARK_ALLOGRAFT_REJECTION	176	0.42823	114	61	0.00048379	0.00119626
HALLMARK_KRAS_SIGNALING_UP	186	0.42735	109	77	0.00048154	0.00119626
HALLMARK_INFLAMMATORY_RESPONSE	188	0.41333	130	57	0.00079643	0.00181007
HALLMARK_ESTROGEN_RESPONSE_LATE	194	0.39999	108	86	0.0014347	0.00311891
HALLMARK_PROTEIN_SECRETION	94	0.4775	59	35	0.0016969	0.0033938
HALLMARK_UNFOLDED_PROTEIN_RESPONSE	112	0.44136	52	59	0.0016926	0.0033938
HALLMARK_EPITHELIAL_MESENCHYMAL_TRANSITION	195	0.3881	122	72	0.0019151	0.00368288
HALLMARK_UV_RESPONSE_DN	143	0.419	84	59	0.002119	0.00392407
HALLMARK_HEDGEHOG_SIGNALING	35	0.57606	21	14	0.0050278	0.00897821
HALLMARK_ANDROGEN_RESPONSE	99	0.42845	52	47	0.0067716	0.0116752
HALLMARK_SPERMATOGENESIS	114	-0.37981	47	67	0.010044	0.01674
HALLMARK_KRAS_SIGNALING_DN	174	0.36402	98	75	0.011081	0.0178726
HALLMARK_ANGIOGENESIS	33	0.54901	18	15	0.013001	0.0202606
HALLMARK_IL2_STAT5_SIGNALING	190	0.3525	114	75	0.013372	0.0202606
HALLMARK_APOPTOSIS	159	0.35924	99	60	0.019137	0.0281426
HALLMARK_APICAL_SURFACE	43	0.47724	26	17	0.029317	0.0418814
HALLMARK_FATTY_ACID_METABOLISM	153	-0.32976	67	86	0.031348	0.0435389
HALLMARK_UV_RESPONSE_UP	152	-0.32753	74	78	0.035261	0.0473711
HALLMARK_ADIPOGENESIS	193	-0.30993	94	99	0.036002	0.0473711
HALLMARK_P53_PATHWAY	198	-0.30688	99	99	0.038668	0.0495744
HALLMARK_PEROXISOME	96	-0.33732	45	51	0.084264	0.10533
HALLMARK_PI3K_AKT_MTOR_SIGNALING	103	0.3514	56	47	0.089891	0.109623
HALLMARK_TGF_BETA_SIGNALING	54	-0.36896	32	22	0.12273	0.146107
HALLMARK_IL6_JAK_STAT3_SIGNALING	82	0.35077	54	28	0.13931	0.161988
HALLMARK_CHOLESTEROL_HOMEOSTASIS	73	0.33551	36	37	0.22137	0.251557
HALLMARK_BILE_ACID_METABOLISM	103	-0.29294	43	60	0.23039	0.254522
HALLMARK_XENOBIOTIC_METABOLISM	190	0.2817	88	100	0.23416	0.254522
HALLMARK_WNT_BETA_CATENIN_SIGNALING	41	-0.35804	23	18	0.2427	0.258191
HALLMARK_REACTIVE_OXIGEN_SPECIES_PATHWAY	46	0.34553	23	23	0.32584	0.339417
HALLMARK_NOTCH_SIGNALING	32	0.34272	19	13	0.45453	0.463806
HALLMARK_PANCREAS_BETA_CELLS	32	0.33937	13	19	0.46891	0.46891

## Sheet: Fig.4c_Left
	gene_id	ensembl_id	baseMean	log2FoldChange	lfcSE	stat	pvalue	padj
AAAS	8086	ENSG00000094914	557.412	-0.490639	0.185993	-2.63794	0.00834113	0.0668968
ADCY6	112	ENSG00000174233	1116.43	-0.0377209	0.184199	-0.204784	0.837741	0.956638
ADRM1	11047	ENSG00000130706	524.144	-0.159574	0.305719	-0.521963	0.601696	0.877513
AK1	203	ENSG00000106992	146.261	-0.0418139	0.314046	-0.133146	0.894078	0.973918
AK3	50808	ENSG00000147853	513.796	-0.210059	0.200755	-1.04634	0.295403	0.650073
ALYREF	10189	ENSG00000183684	945.862	-0.223504	0.183078	-1.22081	0.222157	0.56382
APRT	353	ENSG00000198931	454.692	-0.63816	0.297216	-2.14713	0.0317833	0.172549
ARL6IP1	23204	ENSG00000170540	7452.16	-0.311289	0.211588	-1.4712	0.141236	0.441706
BOLA2	552900	ENSG00000169627	277.183	-0.243651	0.20454	-1.19122	0.233568	0.577806
CANT1	124583	ENSG00000171302	1732.35	-0.0775889	0.146408	-0.529951	0.596146	0.873796
CCNO	10309	ENSG00000152669	17.3563	-0.580111	0.460041	-1.261	0.207309	0.545624
CETN2	1069	ENSG00000147400	1949.88	-0.233255	0.232592	-1.00285	0.315934	0.671255
CLP1	10978	ENSG00000172409	765.271	-0.358308	0.166825	-2.14781	0.0317292	0.172429
CMPK2	129607	ENSG00000134326	147.272	-0.16537	0.219501	-0.753391	0.451215	0.786478
COX17	10063	ENSG00000138495	516.151	-0.258315	0.173438	-1.48938	0.136387	0.433213
DDB1	1642	ENSG00000167986	12620	-0.282867	0.113655	-2.48882	0.0128169	0.0916064
DDB2	1643	ENSG00000134574	523.857	-0.556969	0.135114	-4.12223	3.7522e-05	0.000882422
DGCR8	54487	ENSG00000128191	1272.38	-0.126253	0.135703	-0.930364	0.352183	0.706201
DUT	1854	ENSG00000128951	1173.67	-0.29615	0.25203	-1.17506	0.23997	0.585507
ELOA	6924	ENSG00000011007	5076.62	-0.164808	0.124417	-1.32464	0.18529	0.512794
ERCC2	2068	ENSG00000104884	311.65	-0.259164	0.262293	-0.98807	0.323118	0.679349
ERCC3	2071	ENSG00000163161	1767.51	-0.17966	0.110714	-1.62275	0.104644	0.373058
ERCC4	2072	ENSG00000175595	83.3237	-0.185759	0.24021	-0.773319	0.439334	0.776003
ERCC8	1161	ENSG00000049167	424.515	-0.195187	0.172963	-1.12849	0.259114	0.609775
FEN1	2237	ENSG00000168496	2637.03	-0.703062	0.130358	-5.39331	6.91715e-08	3.85037e-06
GMPR2	51292	ENSG00000100938	865.329	-0.0163159	0.133837	-0.12191	0.902971	0.975853
GSDME	1687	ENSG00000105928	66.9645	-0.0977968	0.26537	-0.36853	0.712478	0.919788
GTF2F1	2962	ENSG00000125651	525.756	-0.114384	0.229876	-0.497591	0.618772	0.883398
GTF2H3	2967	ENSG00000111358	955.14	-0.11	0.193741	-0.567771	0.570191	0.859537
GTF2H5	404672	ENSG00000272047	883.954	-0.250869	0.20016	-1.25335	0.21008	0.549826
GTF3C5	9328	ENSG00000148308	658.213	-0.224407	0.245812	-0.912923	0.361283	0.715722
HCLS1	3059	ENSG00000180353	8.55717	-0.768884	0.709744	-1.08333	0.278664	0.630963
IMPDH2	3615	ENSG00000178035	2129.04	-0.284148	0.130028	-2.18529	0.0288675	0.161565
LIG1	3978	ENSG00000105486	989.08	-0.562974	0.212013	-2.65537	0.00792206	0.0642051
MPC2	25874	ENSG00000143158	1320.94	-0.0452872	0.232669	-0.194642	0.845673	0.958311
MPG	4350	ENSG00000103152	39.875	-0.675796	0.38042	-1.77645	0.0756589	0.3051
MRPL40	64976	ENSG00000185608	669.627	-0.387193	0.161205	-2.40187	0.0163114	0.108117
NCBP2	22916	ENSG00000114503	2628.47	-0.0380149	0.187062	-0.203221	0.838962	0.957147
NELFB	25920	ENSG00000188986	188.395	-0.177086	0.277556	-0.63802	0.523461	0.832738
NELFCD	51497	ENSG00000101158	1333.87	-0.397678	0.115399	-3.4461	0.00056874	0.00842627
NELFE	7936	ENSG00000206357	230.457	-0.0275903	0.182126	-0.15149	0.879589	0.968805
NFX1	4799	ENSG00000086102	1507.67	-0.0137288	0.110716	-0.123999	0.901316	0.975735
NME1	4830	ENSG00000239672	1837.82	-0.613045	0.140159	-4.37391	1.22042e-05	0.000343215
NME3	4832	ENSG00000103024	22.1802	-0.256748	0.564519	-0.454809	0.649247	0.895807
NUDT21	11051	ENSG00000167005	9858.4	-0.0908347	0.214901	-0.422682	0.672527	0.903948
PCNA	5111	ENSG00000132646	8666.16	-0.562063	0.218582	-2.57141	0.0101285	0.0770714
PDE4B	5142	ENSG00000184588	674.637	-0.522088	0.160698	-3.24887	0.00115864	0.0148584
PNP	4860	ENSG00000198805	2554.46	-0.44356	0.138259	-3.20819	0.00133574	0.0166906
POLA1	5422	ENSG00000101868	3375.27	-0.528404	0.146233	-3.61345	0.000302155	0.00501879
POLA2	23649	ENSG00000014138	1366.31	-0.511921	0.116919	-4.37841	1.19549e-05	0.000337085
POLD1	5424	ENSG00000062822	300.421	-0.398427	0.331476	-1.20198	0.229372	0.572751
POLE4	56655	ENSG00000115350	388.793	-0.171253	0.178297	-0.960492	0.336808	0.691001
POLH	5429	ENSG00000170734	1176.22	-0.316323	0.120721	-2.62028	0.00878568	0.0695557
POLL	27343	ENSG00000166169	167.002	-0.293567	0.268227	-1.09447	0.273748	0.626549
POLR1C	9533	ENSG00000171453	1156.18	-0.25066	0.110966	-2.25889	0.0238904	0.141154
POLR1H	30834	ENSG00000066379	65.0513	-0.0686967	0.27327	-0.251388	0.801514	0.944431
POLR2A	5430	ENSG00000181222	1917.44	-0.105078	0.199377	-0.52703	0.598173	0.875454
POLR2C	5432	ENSG00000102978	3017.14	-0.159931	0.15466	-1.03408	0.301098	0.656431
POLR2D	5433	ENSG00000144231	2344.69	-0.0866221	0.140971	-0.614466	0.538908	0.841345
POLR2F	5435	ENSG00000100142	600.022	-0.302105	0.195401	-1.54607	0.122087	0.407182
POLR2G	5436	ENSG00000168002	2240.15	-0.389555	0.158164	-2.46298	0.0137787	0.0960897
POLR2H	5437	ENSG00000163882	899.206	-0.138115	0.139779	-0.988093	0.323107	0.679349
POLR2I	5438	ENSG00000105258	301.316	-0.11349	0.24513	-0.46298	0.643378	0.893831
POLR2J	5439	ENSG00000005075	348.514	-0.0458124	0.233292	-0.196374	0.844318	0.958084
POLR2K	5440	ENSG00000147669	2425.03	-0.078156	0.221542	-0.352781	0.724252	0.923706
POLR3C	10623	ENSG00000186141	2063.26	-0.286327	0.152812	-1.87372	0.0609689	0.266175
POM121	9883	ENSG00000196313	1243.26	-0.174616	0.156944	-1.1126	0.265881	0.617398
PRIM1	5557	ENSG00000198056	712.025	-0.389705	0.234202	-1.66397	0.0961187	0.353947
RAD51	5888	ENSG00000051180	534.109	-0.174025	0.18771	-0.927095	0.353877	0.70787
RAE1	8480	ENSG00000101146	1504.54	-0.0553733	0.162795	-0.340141	0.73375	0.926851
RBX1	9978	ENSG00000100387	1686	-0.195227	0.208758	-0.935184	0.349694	0.703844
REV3L	5980	ENSG00000009413	3704.16	-0.243293	0.169354	-1.43659	0.150834	0.45758
RFC2	5982	ENSG00000049541	863.676	-0.308023	0.140317	-2.19519	0.02815	0.158496
RFC3	5983	ENSG00000133119	1729.4	-0.556079	0.196121	-2.83538	0.00457707	0.0424448
RFC4	5984	ENSG00000163918	1221.11	-0.292438	0.188363	-1.55252	0.120538	0.404204
RFC5	5985	ENSG00000111445	1129.41	-0.0838466	0.164946	-0.508327	0.611224	0.880599
RPA2	6118	ENSG00000117748	1297.07	-0.379747	0.180589	-2.10283	0.035481	0.185158
RPA3	6119	ENSG00000106399	1089.82	-0.569157	0.219824	-2.58915	0.00962132	0.0742877
RRM2B	50484	ENSG00000048392	990.472	-0.0848236	0.227797	-0.372364	0.709622	0.918827
SAC3D1	29901	ENSG00000168061	166.357	-0.443821	0.35307	-1.25703	0.208741	0.547577
SEC61A1	29927	ENSG00000058262	7865.24	-0.146238	0.114141	-1.28121	0.20012	0.536125
SF3A3	10946	ENSG00000183431	9355.86	-0.222305	0.157972	-1.40724	0.159355	0.471741
SNAPC4	6621	ENSG00000165684	145.574	-0.122242	0.242093	-0.504939	0.613602	0.881034
SRSF6	6431	ENSG00000124193	6134.6	-0.372824	0.171292	-2.17654	0.0295147	0.164291
SSRP1	6749	ENSG00000149136	11162.8	-0.102498	0.122789	-0.834746	0.403861	0.749764
STX3	6809	ENSG00000166900	2667.76	-0.102388	0.143643	-0.712797	0.475971	0.803013
SUPT5H	6829	ENSG00000196235	2828.62	-0.0495405	0.185716	-0.266754	0.789658	0.941645
SURF1	6834	ENSG00000148290	313.246	-0.517108	0.156856	-3.29669	0.0009783	0.0130009
TAF10	6881	ENSG00000166337	425.062	-0.0306091	0.159894	-0.191434	0.848186	0.959049
TAF13	6884	ENSG00000197780	1685.11	-0.237917	0.243059	-0.978845	0.327657	0.683039
TAF1C	9013	ENSG00000103168	350.782	-0.545271	0.251211	-2.17056	0.0299641	0.165637
TAF6	6878	ENSG00000106290	636.888	-0.0486664	0.248648	-0.195724	0.844826	0.958111
TAF9	6880	ENSG00000273841	401.52	-0.624349	0.203346	-3.07038	0.00213784	0.0238372
TARBP2	6895	ENSG00000139546	244.818	-0.386027	0.224722	-1.7178	0.0858339	0.330126
TK2	7084	ENSG00000166548	283.353	-0.0744224	0.157403	-0.472815	0.636345	0.891761
TP53	7157	ENSG00000141510	2864.31	-0.358589	0.139706	-2.56673	0.0102662	0.0778238
TYMS	7298	ENSG00000176890	3193.06	-0.0531643	0.17453	-0.304614	0.76066	0.934926
UMPS	7372	ENSG00000114491	1521.78	-0.198327	0.156521	-1.26709	0.205124	0.543309
UPF3B	65109	ENSG00000125351	2533.31	-0.380954	0.180271	-2.11323	0.034581	0.182193
VPS37B	79720	ENSG00000139722	623.237	-0.00236513	0.155077	-0.0152513	0.987832	0.996286
XPC	7508	ENSG00000154767	418.106	-0.474188	0.143338	-3.30818	0.000939037	0.0126272
ZWINT	11130	ENSG00000122952	2784.52	-0.600795	0.126624	-4.74472	2.08793e-06	7.62342e-05

## Sheet: Fig.4c_Right
	gene_id	ensembl_id	baseMean	log2FoldChange	lfcSE	stat	pvalue	padj
AAAS	8086	ENSG00000094914	622.674	0.110408	0.368931	0.299264	0.764739	0.893484
AGO4	192670	ENSG00000134698	728.605	0.9882	0.229345	4.30879	1.64153e-05	0.000742257
ALYREF	10189	ENSG00000183684	851.384	0.151801	0.569347	0.266623	0.78976	0.906186
BCAP31	10134	ENSG00000185825	2571.91	0.0765846	0.260575	0.293907	0.768829	0.895055
CANT1	124583	ENSG00000171302	775.533	0.456929	0.440297	1.03778	0.299374	0.557734
CLP1	10978	ENSG00000172409	401.004	1.17734	0.567872	2.07325	0.0381495	0.176223
CSTF3	1479	ENSG00000176102	1404.59	0.904862	0.316068	2.86287	0.00419823	0.0439126
DAD1	1603	ENSG00000129562	1644.59	0.544082	0.230556	2.35987	0.0182812	0.111184
DCTN4	51164	ENSG00000132912	3628.54	0.282814	0.236068	1.19802	0.23091	0.48852
DDB1	1642	ENSG00000167986	10404	0.113426	0.224377	0.505517	0.613196	0.804288
DGUOK	1716	ENSG00000114956	763.542	0.255915	0.199481	1.2829	0.199526	0.451877
DUT	1854	ENSG00000128951	1266.47	0.369924	0.223796	1.65295	0.0983407	0.306867
ELOA	6924	ENSG00000011007	2280.19	0.309959	0.324787	0.954344	0.33991	0.597427
ERCC3	2071	ENSG00000163161	819.59	0.547919	0.282298	1.94092	0.0522675	0.211982
ERCC4	2072	ENSG00000175595	438.861	0.479255	0.350258	1.36829	0.171221	0.417427
ERCC5	2073	ENSG00000134899	455.605	0.181883	0.230953	0.787535	0.430969	0.675739
ERCC8	1161	ENSG00000049167	472.152	0.414155	0.316215	1.30973	0.190289	0.441158
GTF2A2	2958	ENSG00000140307	782.143	0.738903	0.216852	3.40741	0.000655818	0.0124224
GTF2B	2959	ENSG00000137947	882.39	0.834766	0.285319	2.92572	0.00343655	0.0387276
GTF2F1	2962	ENSG00000125651	1121.81	0.0413373	0.364352	0.113454	0.909671	0.962792
GTF2H1	2965	ENSG00000110768	1680.88	1.12756	0.366172	3.07931	0.00207481	0.0274796
GTF2H5	404672	ENSG00000272047	651.229	0.479522	0.253959	1.88818	0.0590012	0.227796
HCLS1	3059	ENSG00000180353	9.07915	1.1976	0.80291	1.49157	0.135813	0.366417
HPRT1	3251	ENSG00000165704	598.494	0.0796832	0.246837	0.322817	0.746834	0.883721
ITPA	3704	ENSG00000125877	415.823	0.567508	0.44496	1.27542	0.202162	0.455037
MPC2	25874	ENSG00000143158	771.83	0.103037	0.246842	0.417422	0.67637	0.843935
NELFE	7936	ENSG00000206268	186.558	0.276789	0.29494	0.938461	0.348008	0.605134
NFX1	4799	ENSG00000086102	1047.75	0.0245524	0.232156	0.105758	0.915774	0.965511
NME1	4830	ENSG00000239672	2107.38	0.422782	0.331798	1.27422	0.202587	0.45545
NME4	4833	ENSG00000103202	478.872	0.0863936	0.349655	0.247082	0.804845	0.913845
NT5C	30833	ENSG00000125458	110.077	0.0524594	0.531257	0.0987458	0.92134	0.967175
NUDT21	11051	ENSG00000167005	3388.67	0.110971	0.265786	0.417521	0.676297	0.843935
NUDT9	53343	ENSG00000170502	381.128	0.317336	0.218036	1.45543	0.14555	0.380469
PCNA	5111	ENSG00000132646	4423.17	0.78011	0.48641	1.60381	0.108756	0.324043
POLA1	5422	ENSG00000101868	1666.29	0.725076	0.392696	1.84641	0.0648331	0.241268
POLB	5423	ENSG00000070501	1409.58	0.197757	0.235081	0.84123	0.400219	0.650523
POLD3	10714	ENSG00000077514	853.85	0.328563	0.240371	1.3669	0.171657	0.417902
POLE4	56655	ENSG00000115350	570.96	0.075215	0.215946	0.348304	0.727612	0.873614
POLH	5429	ENSG00000170734	651.03	0.428851	0.372999	1.14974	0.250253	0.508781
POLL	27343	ENSG00000166169	206.041	0.0071543	0.32739	0.0218526	0.982566	0.99302
POLR1C	9533	ENSG00000171453	634.188	0.320315	0.244767	1.30865	0.190651	0.441598
POLR1D	51082	ENSG00000186184	764.608	0.21131	0.214326	0.985928	0.324169	0.583279
POLR2D	5433	ENSG00000144231	1114.77	0.429223	0.393068	1.09198	0.27484	0.533984
POLR2E	5434	ENSG00000099817	929.072	0.183973	0.553935	0.33212	0.739799	0.880121
POLR2G	5436	ENSG00000168002	1426.7	0.192334	0.188424	1.02075	0.307374	0.56582
POLR2H	5437	ENSG00000163882	749.219	0.188852	0.271696	0.695089	0.487	0.715868
POLR2J	5439	ENSG00000005075	242.393	0.255689	0.425737	0.600579	0.54812	0.759603
POLR2K	5440	ENSG00000147669	1996.19	0.108033	0.263935	0.409316	0.682308	0.847695
POLR3C	10623	ENSG00000186141	576.014	0.685366	0.380973	1.79899	0.0720203	0.256706
PRIM1	5557	ENSG00000198056	554.413	0.392457	0.439362	0.893244	0.371727	0.62676
RAD51	5888	ENSG00000051180	333.867	0.376341	0.460499	0.817246	0.413788	0.661369
RAE1	8480	ENSG00000101146	1354.48	0.0670172	0.249039	0.269103	0.787851	0.905552
RALA	5898	ENSG00000006451	1271.47	0.880989	0.255701	3.44539	0.000570239	0.0112756
REV3L	5980	ENSG00000009413	1456.29	0.0813557	0.239129	0.340216	0.733694	0.876589
RFC2	5982	ENSG00000049541	680.01	0.175616	0.440282	0.398872	0.689988	0.85189
RFC3	5983	ENSG00000133119	1072.61	0.445088	0.349903	1.27203	0.203361	0.45656
RFC4	5984	ENSG00000163918	1401.61	0.00937651	0.323513	0.0289834	0.976878	0.990535
RFC5	5985	ENSG00000111445	741.643	0.345573	0.308045	1.12183	0.261935	0.521531
RNMT	8731	ENSG00000101654	1835.01	0.501306	0.302744	1.65587	0.0977476	0.305942
RPA2	6118	ENSG00000117748	1312.21	0.329258	0.268572	1.22596	0.220214	0.476563
RPA3	6119	ENSG00000106399	656.986	0.101499	0.262354	0.386878	0.698846	0.856991
RRM2B	50484	ENSG00000048392	2281.94	0.120572	0.286022	0.421549	0.673354	0.842137
SDCBP	6386	ENSG00000137575	7839.76	0.225279	0.27782	0.810882	0.417433	0.664336
SEC61A1	29927	ENSG00000058262	10938.7	0.119582	0.191974	0.622907	0.533346	0.748943
SF3A3	10946	ENSG00000183431	3559.94	0.12134	0.343169	0.353587	0.723648	0.871041
SMAD5	4090	ENSG00000113658	3209.14	0.13904	0.248575	0.559347	0.575925	0.778546
SRSF6	6431	ENSG00000124193	4165.46	0.126566	0.245547	0.515443	0.606243	0.799442
SSRP1	6749	ENSG00000149136	7696.54	0.0555976	0.298515	0.186248	0.852251	0.937401
STX3	6809	ENSG00000166900	1280.3	1.71426	0.223074	7.68468	1.5338e-14	5.77554e-12
SUPT4H1	6827	ENSG00000213246	1037.71	0.59098	0.214916	2.74982	0.00596272	0.0552507
SUPT5H	6829	ENSG00000196235	2117.46	0.0140212	0.334498	0.041917	0.966565	0.987173
TAF12	6883	ENSG00000120656	551.749	0.0454458	0.244353	0.185984	0.852457	0.937401
TAF9	6880	ENSG00000276463	1124.4	0.441872	0.262047	1.68623	0.0917517	0.295135
TK2	7084	ENSG00000166548	857.275	0.301164	0.219605	1.37139	0.170254	0.41597
TMED2	10959	ENSG00000086598	7298.54	0.174	0.246126	0.706952	0.479596	0.710332
TP53	7157	ENSG00000141510	1280.57	0.0423609	0.289105	0.146524	0.883508	0.950907
TSG101	7251	ENSG00000074319	1282.14	0.288518	0.249469	1.15653	0.247465	0.505674
TYMS	7298	ENSG00000176890	1244.77	0.330481	0.387083	0.853772	0.393231	0.644612
UMPS	7372	ENSG00000114491	1266.52	0.967813	0.509472	1.89964	0.0574805	0.224134
USP11	8237	ENSG00000102226	786.527	0.436021	0.307561	1.41767	0.156286	0.396479
VPS37B	79720	ENSG00000139722	245.012	0.112187	0.351509	0.319159	0.749606	0.885367
ZNF707	286075	ENSG00000274352	63.1195	0.11682	0.443579	0.263357	0.792276	0.90769

## Sheet: Fig.4f
	DMSO					MS023
STING1	0.623222	0.707651	1.79045	1.41313	1	1.75294	1.79297	4.14286	4.19042	4.90436
TLR-3	0.566833	0.542721	1.76419	1.92717	1	0.762394	1.18218	2.32188	3.38877	4.90276
MAVS	0.92418	1.00843	1.56232	0.991639	1	2.42272	1.88502	1.65811	1.40237	1.3446
MDA5	0.799362	0.944002	1.17081	1.05932	1	0.988694	1.10717	0.425814	0.488202	0.596326
RIG-1	0.868589	1.02921	1.97162	1.24968	1	1.81004	1.54136	1.70477	1.55538	1.69228
IFN	1.07921	1.28736	0.824941			2.05623	3.63008	3.36359
IFNr	1.29731	1.3369	0.846843			1.86607	2.65737	2.32947
Tublin	0.933414	1.07134	1.64462	0.733484	1	1.22347	1.2766	1.39321	1.35189	0.898468
GAPDH	0.811037	0.920443	1.08643	1.23462	1	1.15	0.818825	0.95326	1.02763	1.00696
