# Supplementary material for: PRMT inhibition induces a viral mimicry response in triple-negative breast cancer
Source: Nat Chem Biol. 2022 May 16;18(8):821–30. doi: 10.1038/s41589-022-01024-4 (PMC9337992; doi:10.1038/s41589-022-01024-4)
Supplement: Source Data Fig. 6 — Statistical source data. [file 41589_2022_1024_MOESM10_ESM.xlsx]

## Sheet: Fig.6a
	shCTL			shCTL+MS023			shMDA5+MS023
MDA5	1	1.25701	0.697372	2.28945	1.77154	1.15269	0.0490365	0.0415214	0.0384733
OAS1	1	0.920188	1.36604	2.33755	1.97931	2.03496	1.91853	2	1.75321
MX1	1.03526	1.34723	1	3.2154	2.13613	2.27363	0.993092	1.84038	1.71713
IFNb	0.852635	1	1.21419	3.90413	2.48802	2.62989	3.97237	3.68075	2.49666
MAVS	0.895025	1	1.46409	5.83608	5.44526	3.71922	1.64718	1.8025	1.77769
STING	0.913831	1.12506	1	3.61752	6.21175	4.48466	3.34035	6.06287	2.80889

## Sheet: Fig.6b
	shCTL			shCTL+MS023			shRIG-1+MS023
RIG-I	1	1.26576	0.840896	1.32409	1.39959	1.22688	0.0705603	0.0984135	0.0782915
OAS1	1	0.920188	1.36604	2.33755	1.97931	2.03496	1.26138	1.45902	1.3333
MX1	1.03526	1.34723	1	3.2154	2.13613	2.27363	1.37078	1.6644	1.44894
IFNb	0.852635	1	1.21419	3.90413	2.48802	2.62989	0.576343	1.07549	0.99654
MAVS	0.895025	1	1.46409	5.83608	5.44526	3.71922	0.820742	0.929805	1.37078
STING	0.913831	1.12506	1	3.61752	6.21175	4.48466	2.43682	1.72309	3.02095

## Sheet: Fig.6c
	shCTL			shCTL+MS023			shMDA5+MS023
TLR3	0.852635	1.23114	1	1.88557	2.40327	2.52275	0.626332	0.671286	0.639493
OAS1	1	0.920188	1.36604	2.33755	1.97931	2.03496	0.936272	0.99654	0.861546
MX1	1.03526	1.34723	1	3.2154	2.13613	2.27363	0.843816	0.787308	0.765779
IFNb	0.852635	1	1.21419	3.90413	2.48802	2.62989	0.855595	0.639493	1.22688
MAVS	0.895025	1	1.46409	5.83608	5.44526	3.71922	1.64718	1.8025	1.77769
STING	0.913831	1.12506	1	3.61752	6.21175	4.48466	0.835088	1.51572	1.40444

## Sheet: Fig.6d
	ShCTL				shMDA5				shRIG-I				siTLR-3
	92.4061	84.6295	84.8887	88.133	91.0485	83.6602	82.565	82.3429	89.4956	88.9074	84.5188	93.2686	73.1094	70.7687	76.3555	63.5002

## Sheet: Fig.6e
	Log[MS023]	shctl				shCTL+MS023				shMDA5+MS023
	1	88.5639	83.6879	82.7048	86.0102	26.8609	26.6003	21.1764	29.4523	10.5422	19.118	10.0973	15.5968
	0.69897	79.94	87.6887	82.9629	81.6822	37.0625	41.3963	32.2651	46.3944	24.3208	20.7412	16.4379	9.96795
	0.39794	88.7703	86.2059	83.9818	90.3285	47.8151	47.7013	52.7614	54.1691	21.32	24.7392	25.6323	20.8167
	0.09691	95.1036	91.2838	89.0391	90.0043	41.4652	59.8254	71.6853	70.4731	17.4802	18.6662	26.1915	26.2496
	-0.20412	87.7452	89.0117	90.1148	93.0142	46.2735	60.4941	66.1921	72.6248	20.9592	29.8871	23.8716	32.4577
	-0.50515	92.8715	91.9407	90.4297	90.9791	73.9799	50.5097	63.8315	79.4816	38.9351	51.0885	50.8288	45.9602
	-0.80618	94.2222	91.7108	92.72	92.1268	40.8414	81.7464	93.7566	88.9602	23.607	55.2128	54.6289	58.9455
	-1.10721	96.2395	91.2901	89.6827	95.0485	79.6272	68.4217	85.3503	95.4265	49.0244	68.7523	55.1276	60.1491
	-1.40824	92.1179	93.5405	88.4429	90.2902	55.0432	85.1458	92.4202	86.2152	60.2806	53.1264	61.8718	77.1842
	-1.70927	95.3015	89.1465	93.9571	92.6732	92.4527	91.8504	88.8126	96.4914	60.5339	71.7048	11.3397	70.9506
	-2.0103	93.4879	88.6867	89.7699	88.1329	96.3449	91.5156	98.9037	97.4457	83.6277	89.0144	84.1314	65.7794

## Sheet: Fig.6f
Log[MS023]	shctl				shCTL+MS023				shRig-1+MS023
1	88.5639	83.6879	82.7048	86.0102	26.8609	26.6003	21.1764	29.4523	59.4834	48.2301	42.0487	33.312
0.69897	79.94	87.6887	82.9629	81.6822	37.0625	41.3963	32.2651	46.3944	61.3616	68.9997	55.2167	45.6904
0.39794	88.7703	86.2059	83.9818	90.3285	47.8151	47.7013	52.7614	54.1691	83.0063	77.2705	82.1317	42.0334
0.09691	95.1036	91.2838	89.0391	90.0043	41.4652	59.8254	71.6853	70.4731	60.0691	62.9898	67.3877	54.4094
-0.20412	87.7452	89.0117	90.1148	93.0142	46.2735	60.4941	66.1921	72.6248	79.0529	76.182	79.9762	57.2709
-0.50515	92.8715	91.9407	90.4297	90.9791	73.9799	50.5097	63.8315	79.4816	83.9664	26.9264	90.5447	90.7645
-0.80618	94.2222	91.7108	92.72	92.1268	40.8414	81.7464	93.7566	88.9602	90.5205	89.2738	92.6195	93.04
-1.10721	96.2395	91.2901	89.6827	95.0485	79.6272	68.4217	85.3503	95.4265	90.0119	93.0495	93.3434	91.4762
-1.40824	92.1179	93.5405	88.4429	90.2902	55.0432	85.1458	92.4202	86.2152	93.4294	91.9909	94.4106	96.9679
-1.70927	95.3015	89.1465	93.9571	92.6732	92.4527	91.8504	88.8126	96.4914	87.3077	92.7198	89.7681	92.3578
-2.0103	93.4879	88.6867	89.7699	88.1329	96.3449	91.5156	98.9037	97.4457	93.3123	91.584	92.6286	94.7245

## Sheet: Fig.6g
Log[MS023]	shctl				shCTL+MS023				shMDA5+MS023
1	88.5639	83.6879	82.7048	86.0102	26.8609	26.6003	21.1764	29.4523	60.3281	59.6377	57.2317	47.726
0.69897	79.94	87.6887	82.9629	81.6822	37.0625	41.3963	32.2651	46.3944	76.3129	62.915	68.6104	55.761
0.39794	88.7703	86.2059	83.9818	90.3285	47.8151	47.7013	52.7614	54.1691	78.8577	80.1302	79.5224	79.1567
0.09691	95.1036	91.2838	89.0391	90.0043	41.4652	59.8254	71.6853	70.4731	84.5047	95.4027	91.8111	68.561
-0.20412	87.7452	89.0117	90.1148	93.0142	46.2735	60.4941	66.1921	72.6248	93.7017	93.1064	87.8983	92.4381
-0.50515	92.8715	91.9407	90.4297	90.9791	73.9799	50.5097	63.8315	79.4816	91.9628	84.7662	94.9937	92.7018
-0.80618	94.2222	91.7108	92.72	92.1268	40.8414	81.7464	93.7566	88.9602	94.5743	90.4461	94.7978	90.3337
-1.10721	96.2395	91.2901	89.6827	95.0485	79.6272	68.4217	85.3503	95.4265	93.3454	92.294	94.8359	93.8375
-1.40824	92.1179	93.5405	88.4429	90.2902	55.0432	85.1458	92.4202	86.2152	95.9115	95.294	94.8538	96.5519
-1.70927	95.3015	89.1465	93.9571	92.6732	92.4527	91.8504	88.8126	96.4914	92.6489	92.8607	92.9577	91.7648
-2.0103	93.4879	88.6867	89.7699	88.1329	96.3449	91.5156	98.9037	97.4457	94.6369	95.878	91.8906	93.4921

## Sheet: Fig.6h
mdamb468
Exon skipping	366
IR	152
A3SS	15
A5SS	13

## Sheet: Fig.6i
		1	2	1_2
MDA-MB-468		10	17	66

## Sheet: Fig.6j
Tubline				GAPDH				CD46				Ash1L
1.05984	0.505683	0.504776	0.7193	0.83497	1.34972	0.639015	1.43872	3.9627	6.35424	3.67275	4.36036	8.72376	16.9984	14.4433	14.8237
