# Supplementary material for: PRMT inhibition induces a viral mimicry response in triple-negative breast cancer
Source: Nat Chem Biol. 2022 May 16;18(8):821–30. doi: 10.1038/s41589-022-01024-4 (PMC9337992; doi:10.1038/s41589-022-01024-4)
Supplement: Source Data Extended Data Fig. 1 — Statistical source data. [file 41589_2022_1024_MOESM11_ESM.xlsx]

## Sheet: Extended Data Fig. 1c
		MS023 resistant					MS023 sensitive
		-1.21005	-1.2747	-1.08319	-1.05525		-1.28578	-1.31231	-1.71241	-1.4129

## Sheet: Extended Data Fig. 1e
Row.names	AAC	PRMT6	PRMT3	PRMT1
BT549	0	NA	-0.697243	-0.0983833
CAL120	0	NA	0.143099	1.26744
HCC1143	0.27	-1.26722	-0.118978	-0.344056
HCC1395	0.11	-0.879645	0.557515	-0.542826
HCC1806	0.05	-1.14968	-0.815085	-0.617596
HCC38	0.09	-0.333131	-1.33121	-0.2226
HCC70	0.1	-0.32903	-0.821901	-0.696451
MDAMB157	0	NA	-0.314989	-0.374061
MDAMB231	0.12	-0.498812	0.641026	0.238627
MDAMB436	0.25	0.218405	1.52062	-0.184432
MDAMB468	0.38	NA	-1.11806	-0.175072
