# Supplementary material for: PRMT inhibition induces a viral mimicry response in triple-negative breast cancer
Source: Nat Chem Biol. 2022 May 16;18(8):821–30. doi: 10.1038/s41589-022-01024-4 (PMC9337992; doi:10.1038/s41589-022-01024-4)
Supplement: Source Data Extended Data Fig. 2 — Statistical source data. [file 41589_2022_1024_MOESM12_ESM.xlsx]

## Sheet: Extended Data Fig. 2a
	BT549				HCC1806				MDA-MB436				MDA-MB468				CAL120				HCC38				HCC1143				HCC1395				HCC3153				Hs578T				MDA-MB-157				MDAMB231				MX1
1	54.8229	48.2034	63.5331	46.9255	53.6872	71.5953	66.1665	74.7939	21.1132	22.1813	27.4424	20.7998	22.3422	25.0137	23.3678	30.3653	100.175	99.6715	99.4757	99.0427	70.2647	64.3943	49.7643	56.6957	21.8187	18.8769	24.0871	19.7033			55.9053	50.6686	48.9018	53.433	49.7471	55.4298	89.8775	78.0444	71.5653	78.9395	70.7954	86.5697	78.2151	90.0768	65.6698	61.104	57.0196	60.4125	31.9694
0.69897	60.2571	54.8601	72.2241	58.4818	86.6446	82.5896	86.7769	82.2412	26.594	25.8635	21.7781	23.2268	34.4991	37.6623	33.0926	39.9959	100.041	99.9447	99.8543	100.335	84.5661	74.1942	69.7365	78.9908	25.6243	32.5532	26.1874	19.6547	71.2611	57.4889	79.4321	72.8795	70.6693	64.953	67.7203	65.6652	89.0561	87.696	90.6771	92.0165	78.9114	93.8426	89.3436	93.6647	71.1527	76.4841	68.4095	68.0835	50.6861
0.39794	78.1108	86.511	82.0496	96.0512	95.8768	93.2699	102.151	98.4817	41.3386	33.0926	29.154	30.9562	36.5338	34.0226	34.0907	38.388	99.9074	100.021	100.159	100.215	90.2523	90.113	85.5733	79.6963	54.9976	49.4423	58.4594	46.9046	80.5246	84.5961	97.8527	108.412	85.6278	88.034	81.9767	85.9242	96.6315	98.206	98.0577	98.2527	84.9767	100.194	87.9248	100.298	87.6926	92.5555	83.6155	89.0247	83.1314
0.09691	104.229	86.2103	88.1126	88.6421	97.8014	91.9647	91.6459	95.4662	70.0273	88.3829	57.4591	67.7423	56.9361	60.9395	54.3742	62.6464	100.049	100.027	99.9825	100.171	97.1802	95.0679	94.935	95.5315	84.4908	93.065	79.406	80.1474	97.6274	92.27	110.458	104.987	94.5514	93.953	96.6045	94.732	99.5646	99.1237	99.6963	99.4737	88.4979	93.3125	88.7423	101.824	96.0908	97.0715	96.4529	97.4485	92.9815
-0.20412	99.3289	96.3552	103.624	98.8679	100.105	97.7757	102.265	100.995	74.2939	78.3726	83.2568	76.6343	72.9915	80.3888	80.0821	84.3655	100.386	99.8466	100.164	100.287	99.7119	97.5296	96.1314	99.0011	88.9567	67.4537	86.3293	88.3119	91.7814	96.7908	112.475	106.228	96.8769	99.8017	97.9292	97.8553	99.5775	99.8716	99.8711	99.8344	88.6969	101.561	84.1178	107.963	99.7495	99.0827	99.5301	99.8772	96.3622
-0.50515	89.3877	104.287	104.09	91.3107	101.043	98.3335	103.295	98.377	87.7179	80.3986	91.1549	72.4583	96.2148	89.2087	94.6733	100.465	100.303	99.9642	99.7915	99.9131	99.8668	99.51	99.5644	97.5388	98.3558	78.2361	95.8641	87.1927	100.164	97.919	117.159	112.137	97.547	99.4066	98.8156	97.9876	99.9749	99.8541	99.9378	99.9169	94.6864	110.099	93.4287	105.959	99.728	99.7716	99.8091	99.8916	101.222
-0.80618	105.138	98.4131	105.963	103.582	95.9285	98.7414	104.386	101.054	107.631	94.3002	102.038	87.6746	95.1704	88.1759	93.5693	102.459	100.385	100.042	100.035	100.306	99.4036	100.119	100.273	100.286	94.0698	94.8765	99.7134	97.8305	100.42	100.106	118.885	110.533	97.9252	101.62	100.334	97.1406	99.9226	99.9539	99.9749	99.8792	99.0126	97.5275	100.237	102.022	99.9708	99.9058	99.9773	99.7591	101.115
-1.10721	113.883	97.0507	114.769	108.352	103.559	103.475	99.1973	98.4011	108.473	95.8645	97.9061	82.538	92.825	94.7381	93.2045	103.836	100.331	99.9763	99.7363	100.168	99.9802	100.362	100.431	100.453	100.286	98.8427	101.567	99.361	100.589	99.5881	118.875	112.214	99.097	100.495	100.119	98.1075	99.8366	99.8996	99.9672	99.8898	98.9294	105.674	92.1807	103.529	99.9585	99.8698	99.9489	99.9957	93.6342
-1.40824	95.9121	100.976	104.175	94.0517	104.062	99.9161	103.239	103.145	102.163	102.966	98.9489	97.6667	94.0813	91.2736	102.976	105.847	100.275	100.051	100.021	100.218	100.352	100.319	99.7345	100.133	97.905	101.793	95.6551	98.6561	100.589	100.114	118.872	112.254	98.7682	99.7633	98.5544	98.6315	99.9433	99.91	99.8566	99.9757	92.9156	100.364	98.1215	101.593	99.9888	99.9744	99.9589	99.9891	98.7253
[truncated: 23 more columns]

## Sheet: Extended Data Fig. 2b
MDA-MB-468			HCC1143			SUM149-PT			Hs578T			CAL-120			HCC1806
44.7115	26.7115	29.0385	13.6154	14.0385	22.679	22.6684	23.6996	13.7317	52.4296	51.8759	63.8854	42.2692	44.6154	48.5346	74.7399	39.7041	51.2554

## Sheet: Extended Data Fig. 2d
MDAMB468	shPRMT1#5-DOX				shPRMT1#5+DOX				shPRMT1#250+DOX				shPRMT1#250-DOX
	1.3263	1.32212	0.747209	0.836139	0.847437	0.735671	1.08829	0.887143	0.913642	1.00218	1.10535	1.12268	0.707628	0.808146	0.827031	1.26981
	1.69507	1.05149	1.58311	1.54211	0.905735	0.73358	1.1169	0.899364	1.53929	1.12381	1.07879	1.34851	1.18602	1.11605	1.47728	1.41132
	1.98517	2.71407	1.98357	2.13725	1.24592	1.19045	1.44062	1.32787	2.31827	1.35256	1.58792	2.90948	1.57439	1.26255	1.61854	1.35343
Hs578T	shPRMT1#5-DOX				shPRMT1#5+DOX				shPRMT1#250+DOX				shPRMT1#250-DOX
	1.2498	0.746728	0.836284	1.65101	0.813921	1.05082	0.909782	0.830396	1.06312	1.24382	1.60379	1.84739	0.820942	0.81281	1.00394	1.22327
	1.31975	1.74156	1.31763	1.46182	1.0106	1.91603	1.4341	1.61665	1.89503	2.54246	2.32696	2.33272	1.79348	1.31786	2.02332	1.16836
	4.00076	2.50095	2.36221	3.24549	2.00848	2.12112	2.83726	3.6903	2.99668	4.00405	3.0931	5.02925	2.41293	1.50537	3.29466	3.98321

## Sheet: Extended Data Fig. 2g
CAL-120					DOX
	1.20164	1.40444	0.904379	1	1.14076	0.861894	1.09085	1.02811
	1.88884	1.88884	2.26607	2.65737	1.71698	2.15669	1.88884	1.88786
	3.50698	2.14076	3.09051	2.14076	3.45692	2.69134	1.88884	2.0127
HCC1806					DOX
	0.843132	1.26721	0.93	1	0.789165	1.26897	1.36792	1.56732
	1.67894	1.88884	2.37917	2.0747	1.53713	2.08347	2.46163	1.36793
	3.50698	2.14076	3.09051	2.14076	2.67319	2.37198	4.29714	3.67911
HCC1143					DOX
0	0.825413	0.89584	1.35257	1	1.25752	0.924403	0.718161	1.55448
48	1.43762	1.28435	1.6831	1.20239	1.37839	0.991503	1.01277	1.79956
96	1.91214	2.19467	1.97649	2.48498	1.3307	1.27757	1.60792	1.88692
SUM149					DOX
	1.23392	0.846397	1.02221	0.979258	1.32017	0.919354	1.01378	1.02793
	1.6603	1.35724	1.59548	1.48795	1.30147	1.31662	1.34898	0.942176
	1.81765	1.49871	2.59496	2.14053	1.31214	1.59467	1.47649	1.08498

## Sheet: Extended Data Fig. 2h
	H2O
0	20.16	19.45	18.97	18.95	19.34	20.33
7	20.23	18.75	19.48	17.49	19.88	19.6
14	19.57	20.43	20.16	19.23	21.32	18.47
21	18.45	19.46	21.53	19.58	20.76	19.35
28	20.66	20.33	20.48	19	19.89	19.82
35	21.32	20.69	19.92	20.7	21.64	20.17
