# Supplementary material for: PRMT inhibition induces a viral mimicry response in triple-negative breast cancer
Source: Nat Chem Biol. 2022 May 16;18(8):821–30. doi: 10.1038/s41589-022-01024-4 (PMC9337992; doi:10.1038/s41589-022-01024-4)
Supplement: Source Data Extended Data Fig. 3 — Statistical source data. [file 41589_2022_1024_MOESM14_ESM.xlsx]

## Sheet: ED_Fig.3a
	MS023_AAC	MTP_mRNA
BT-549	0	5.99122
CAL-120	0	4.67814
CAL-85-1	0.158293	6.33381
Hs-578-T	0.044544	3.87742
MDA-MB-468	0.380697	5.32828
HCC1806	0.04663	5.31928
HCC1143	0.268349	4.10069
HCC1395	0.10625	-1.91982
HCC3153	0.070843	6.22588
HCC38	0.086839	4.34259
HCC70	0.23719	6.92058
MX-1	0.1204	5.35475
MDA-MB-157	0	5.16281
SUM 149PT	0.263869	-2.14628
SUM 159PT	0.25736	-2.52933

## Sheet: ED_Fig.3d
Row.names	PRMT5
BT549	0.339648
CAL120	0.208185
HCC1143	-0.544506
HCC1395	0.0466224
HCC1806	-1.00121
HCC38	-0.58214
HCC70	-0.212363
MDAMB157	0.217168
MDAMB231	0.331612
MDAMB436	0.0582735
MDAMB468	-0.0221601

## Sheet: ED_Fig.3e
BT549	CAL120	MDAMB157	HCC1806	HCC3153	Hs578t	HCC38	HCC70	HCC1395	MX1	MDAMB231	MDAMB436	SUM149PT	SUM159PT	HCC1143	MDAMB468
33.8028	33.8028	111.628	33.8983	68.3761	36.8098	45.0281	74.7664	34.9854	56.2061	42.9338	33.5196	69.9708	39.3443	42.7046	39.6694
