# Supplementary material for: PRMT inhibition induces a viral mimicry response in triple-negative breast cancer
Source: Nat Chem Biol. 2022 May 16;18(8):821–30. doi: 10.1038/s41589-022-01024-4 (PMC9337992; doi:10.1038/s41589-022-01024-4)
Supplement: Source Data Extended Data Fig. 4 — Statistical source data. [file 41589_2022_1024_MOESM15_ESM.xlsx]

## Sheet: Extended Data Fig. 4a
	G0/G1			S			G2/M
DMSO	79.9	81.1	80.2	12.8	11.3	13.2	5.2	4.93	5.15
MS023	85.9	87.6	84.3	8.6	7.5	8.73	3.97	4	2.98

## Sheet: Extended Data Fig. 4c
	DMSO			MS023
	12.5	14.86	20.4	65.7	72.6	58.64

## Sheet: Extended Data Fig. 4d
	baseMean	log2FoldChange	lfcSE	stat	pvalue	padj	fdr	Gene
ENSG00000137573.13	996.15	-4.666	0.298855	-15.6129	5.9447e-55	1.1481e-50	2.14925e-50	SULF1
ENSG00000134121.9	227.192	-5.15242	0.380568	-13.5388	9.23166e-42	8.91455e-38	1.66881e-37	CHL1
ENSG00000107562.16	819.187	-3.68849	0.29953	-12.3143	7.58886e-35	4.88545e-31	9.14559e-31	CXCL12
ENSG00000206532.2	1071.58	3.78343	0.309775	12.2135	2.6342e-34	1.27186e-30	2.38092e-30	RP11-553A10.1
ENSG00000164744.12	553.515	3.48544	0.310402	11.2288	2.94559e-29	1.13776e-25	2.1299e-25	SUN3
ENSG00000138829.10	168.492	-4.30563	0.394691	-10.9088	1.04573e-27	3.36602e-24	6.30121e-24	FBN2
ENSG00000133026.12	448.244	-4.53053	0.423736	-10.6919	1.11095e-26	3.06511e-23	5.7379e-23	MYH10
ENSG00000124212.5	341.233	-3.85836	0.388111	-9.94138	2.74984e-23	6.63845e-20	1.24272e-19	PTGIS
ENSG00000087116.13	257.368	-3.87101	0.398147	-9.72258	2.41579e-22	5.18402e-19	9.7045e-19	ADAMTS2
ENSG00000103489.11	217.42	-2.94656	0.305543	-9.64368	5.2278e-22	1.00964e-18	1.89006e-18	XYLT1
ENSG00000100867.14	551.09	-2.77111	0.298792	-9.27438	1.78656e-20	3.13671e-17	5.87193e-17	DHRS2
ENSG00000242265.5	456.84	-5.24638	0.568028	-9.23613	2.55574e-20	4.11325e-17	7.70003e-17	PEG10
ENSG00000158270.11	227.792	-3.11485	0.34826	-8.94403	3.75244e-19	5.57469e-16	1.04358e-15	COLEC12
ENSG00000136235.15	2798.09	2.30154	0.259397	8.87264	7.14301e-19	9.85378e-16	1.84463e-15	GPNMB
ENSG00000242242.5	169.174	3.27067	0.374243	8.73942	2.3432e-18	3.01695e-15	5.64773e-15	PVRL3-AS1
ENSG00000214548.14	510.774	-6.09508	0.701825	-8.68461	3.80028e-18	4.58718e-15	8.58722e-15	MEG3
ENSG00000240476.1	472.585	2.87387	0.335697	8.56088	1.12006e-17	1.27245e-14	2.38203e-14	LINC00973
ENSG00000134853.11	671.383	-3.14255	0.367515	-8.55081	1.22229e-17	1.31145e-14	2.45504e-14	PDGFRA
ENSG00000178776.4	754.187	2.65008	0.31242	8.48242	2.20566e-17	2.24199e-14	4.19702e-14	C5orf46
ENSG00000107796.12	778.343	-2.18382	0.265412	-8.22805	1.90292e-16	1.83756e-13	3.43992e-13	ACTA2
ENSG00000106333.12	86.0128	-4.7844	0.594668	-8.04549	8.58999e-16	7.79751e-13	1.4597e-12	PCOLCE
ENSG00000232759.1	302.967	2.81448	0.349999	8.04139	8.88237e-16	7.79751e-13	1.4597e-12	AC002480.3
ENSG00000081803.15	76.8552	-3.916	0.491055	-7.97468	1.52781e-15	1.2829e-12	2.40159e-12	CADPS2
ENSG00000168542.12	2243.02	-3.23174	0.409645	-7.88913	3.04289e-15	2.44864e-12	4.58386e-12	COL3A1
ENSG00000060138.12	435.194	-2.54986	0.3251	-7.84329	4.38884e-15	3.39047e-12	6.34696e-12	YBX3
ENSG00000023839.10	573.378	2.78801	0.357135	7.80662	5.87437e-15	4.36352e-12	8.16853e-12	ABCC2
ENSG00000118971.7	50.0058	-5.39598	0.691937	-7.79837	6.27105e-15	4.48566e-12	8.39717e-12	CCND2
ENSG00000148677.6	2872.2	3.05534	0.400287	7.63289	2.29554e-14	1.58335e-11	2.96403e-11	ANKRD1
ENSG00000126860.11	595.242	2.45548	0.321992	7.62589	2.42361e-14	1.61404e-11	3.02149e-11	EVI2A
ENSG00000189056.13	131.915	-2.77115	0.364256	-7.6077	2.79023e-14	1.79626e-11	3.3626e-11	RELN
ENSG00000225746.8	62.152	-5.00748	0.659181	-7.59652	3.04195e-14	1.89513e-11	3.54769e-11	SNHG23
ENSG00000183098.10	250.767	-3.40099	0.448653	-7.58043	3.44404e-14	2.07858e-11	3.89112e-11	GPC6
ENSG00000156804.7	3745.49	1.97944	0.26311	7.52324	5.34365e-14	3.12733e-11	5.85437e-11	FBXO32
ENSG00000143061.17	151.32	-3.01764	0.403301	-7.48237	7.29947e-14	4.14631e-11	7.76191e-11	IGSF3
ENSG00000106484.14	138.503	-3.54787	0.479537	-7.39853	1.37704e-13	7.59853e-11	1.42245e-10	MEST
ENSG00000204262.11	2812	-1.69111	0.229711	-7.36189	1.81318e-13	9.72719e-11	1.82093e-10	COL5A2
ENSG00000166250.11	1103.9	-1.94445	0.264772	-7.34384	2.0755e-13	1.08336e-10	2.02805e-10	CLMP
ENSG00000198840.2	2681.22	1.83858	0.254182	7.23333	4.71305e-13	2.39535e-10	4.4841e-10	MT-ND3
ENSG00000271417.2	32.7722	-6.44794	0.896616	-7.19141	6.41241e-13	3.17546e-10	5.94447e-10	SNHG24
ENSG00000117595.10	58.1208	3.38157	0.473397	7.1432	9.11821e-13	4.4025e-10	8.24149e-10	IRF6
ENSG00000026751.16	471.576	3.12861	0.439319	7.1215	1.06756e-12	5.02871e-10	9.41376e-10	SLAMF7
ENSG00000145107.15	116.688	2.68276	0.377156	7.11314	1.13431e-12	5.21595e-10	9.76427e-10	TM4SF19
ENSG00000176399.3	102.499	3.26198	0.458849	7.10905	1.16847e-12	5.24806e-10	9.82438e-10	DMRTA1
ENSG00000163710.7	38.7937	-4.22615	0.604525	-6.99086	2.73197e-12	1.19915e-09	2.24481e-09	PCOLCE2
ENSG00000164692.17	2010.11	-3.94766	0.565256	-6.98384	2.87211e-12	1.23264e-09	2.30751e-09	COL1A2
ENSG00000157227.12	579.508	-3.33053	0.477504	-6.97487	3.06156e-12	1.28539e-09	2.40625e-09	MMP14
ENSG00000265843.2	51.8797	-3.52038	0.507258	-6.94002	3.92047e-12	1.61098e-09	3.01576e-09	LINC01029
ENSG00000166900.14	1502.3	1.79553	0.260644	6.88881	5.62602e-12	2.21746e-09	4.15109e-09	STX3
ENSG00000184985.16	56.4021	-4.16114	0.603803	-6.89156	5.51829e-12	2.21746e-09	4.15109e-09	SORCS2
ENSG00000265190.6	217.167	2.12122	0.308534	6.87516	6.19207e-12	2.39175e-09	4.47736e-09	ANXA8
ENSG00000113389.15	741.43	-1.95165	0.284005	-6.87188	6.33624e-12	2.39945e-09	4.49177e-09	NPR3
ENSG00000230797.2	160.937	2.30887	0.338758	6.81569	9.38114e-12	3.48419e-09	6.52242e-09	YY2
ENSG00000257732.1	99.2288	2.53558	0.374918	6.76301	1.35155e-11	4.925e-09	9.21962e-09	RP11-818F20.5
ENSG00000110031.12	1292.72	1.71188	0.254016	6.73926	1.5919e-11	5.6934e-09	1.06581e-08	LPXN
ENSG00000109511.10	3583.95	2.03712	0.304323	6.69394	2.1724e-11	7.62827e-09	1.42801e-08	ANXA10
ENSG00000149557.12	175.142	-2.08558	0.314612	-6.62905	3.37844e-11	1.16514e-08	2.18115e-08	FEZ1
ENSG00000081189.13	448.052	2.38595	0.360735	6.61413	3.73736e-11	1.24872e-08	2.33761e-08	MEF2C
ENSG00000112902.11	3117.72	-1.74387	0.263679	-6.61363	3.7501e-11	1.24872e-08	2.33761e-08	SEMA5A
ENSG00000144810.15	1379.24	-1.87014	0.283046	-6.6072	3.91647e-11	1.28201e-08	2.39993e-08	COL8A1
ENSG00000188404.8	142.66	-2.89465	0.43909	-6.59238	4.32833e-11	1.39322e-08	2.60811e-08	SELL
ENSG00000215269.5	31.1977	-4.1266	0.627673	-6.57444	4.88373e-11	1.52128e-08	2.84784e-08	GAGE12G
ENSG00000236362.7	31.1977	-4.1266	0.627673	-6.57444	4.88373e-11	1.52128e-08	2.84784e-08	GAGE12F
ENSG00000136542.8	69.677	-3.01382	0.458763	-6.56945	5.05004e-11	1.54812e-08	2.89808e-08	GALNT5
ENSG00000224596.7	71.3087	2.99546	0.456912	6.55589	5.53097e-11	1.66906e-08	3.12448e-08	ZMIZ1-AS1
ENSG00000259129.5	125.362	2.56474	0.391531	6.55053	5.73344e-11	1.70354e-08	3.18903e-08	LINC00648
ENSG00000279576.1	912.616	-28.1984	4.32799	-6.51535	7.25195e-11	2.12207e-08	3.97253e-08	MALAT1
ENSG00000204397.7	278.995	2.16617	0.335274	6.46089	1.04091e-10	3.00047e-08	5.61688e-08	CARD16
ENSG00000196569.11	203.913	-2.22352	0.346987	-6.4081	1.47349e-10	4.18493e-08	7.8342e-08	LAMA2
ENSG00000102317.17	5647.54	1.67273	0.261371	6.39984	1.55543e-10	4.35363e-08	8.15001e-08	RBM3
ENSG00000169429.10	535.149	-3.41875	0.536409	-6.3734	1.84882e-10	5.10089e-08	9.54888e-08	CXCL8
ENSG00000129422.13	1066.42	2.49234	0.394468	6.31822	2.64591e-10	7.19724e-08	1.34733e-07	MTUS1
ENSG00000128510.10	10098.4	1.45473	0.231076	6.29546	3.06488e-10	8.22113e-08	1.539e-07	CPA4
ENSG00000168077.13	837.692	-2.61943	0.417489	-6.27424	3.51338e-10	9.16943e-08	1.71652e-07	SCARA3
ENSG00000198938.2	20387.2	1.78141	0.283887	6.27508	3.49458e-10	9.16943e-08	1.71652e-07	MT-CO3
ENSG00000108821.13	1892.84	-3.57055	0.572427	-6.23756	4.4444e-10	1.14446e-07	2.14244e-07	COL1A1
ENSG00000109819.8	64.4228	3.10654	0.498416	6.23282	4.581e-10	1.149e-07	2.15093e-07	PPARGC1A
ENSG00000166825.13	408.403	-3.0833	0.494593	-6.23401	4.54649e-10	1.149e-07	2.15093e-07	ANPEP
ENSG00000189064.8	45.7857	-4.77797	0.767299	-6.227	4.75458e-10	1.17725e-07	2.20381e-07	GAGE2A
ENSG00000229056.2	438.643	2.25237	0.362496	6.21349	5.1819e-10	1.26681e-07	2.37147e-07	AC020571.3
ENSG00000135899.16	347.852	1.89678	0.307058	6.17727	6.52186e-10	1.57446e-07	2.94739e-07	SP110
ENSG00000079263.18	45.6218	3.19074	0.516819	6.1738	6.6669e-10	1.5896e-07	2.97574e-07	SP140
ENSG00000198947.14	705.794	1.63553	0.265188	6.16744	6.94033e-10	1.63462e-07	3.06001e-07	DMD
ENSG00000113396.12	34.6487	-3.97198	0.648526	-6.12462	9.09007e-10	2.11514e-07	3.95955e-07	SLC27A6
ENSG00000139112.10	38.7527	-5.40769	0.887609	-6.09243	1.11213e-09	2.55697e-07	4.78665e-07	GABARAPL1
ENSG00000053747.15	84.5491	-2.98228	0.489924	-6.08723	1.14883e-09	2.61028e-07	4.88645e-07	LAMA3
ENSG00000135931.17	2713.15	1.55154	0.256166	6.05679	1.38868e-09	3.11855e-07	5.83794e-07	ARMC9
ENSG00000169247.11	345.804	1.9574	0.323501	6.05067	1.44243e-09	3.20202e-07	5.99419e-07	SH3TC2
ENSG00000182492.15	20.9908	-4.42341	0.73671	-6.00428	1.92187e-09	4.21786e-07	7.89584e-07	BGN
ENSG00000196756.11	380.402	-1.87249	0.312379	-5.99429	2.0437e-09	4.24409e-07	7.94495e-07	SNHG17
ENSG00000233491.6	159.646	-2.16033	0.360113	-5.99904	1.98492e-09	4.24409e-07	7.94495e-07	AC010091.1
ENSG00000253819.1	136.483	2.31308	0.385841	5.99492	2.03584e-09	4.24409e-07	7.94495e-07	LINC01151
ENSG00000256813.1	104.972	9.22333	1.5375	5.99892	1.98635e-09	4.24409e-07	7.94495e-07	RP11-804A23.4
ENSG00000256861.1	19.177	-7.86093	1.31096	-5.99633	2.01828e-09	4.24409e-07	7.94495e-07	RP11-512M8.5
ENSG00000187123.14	55.6331	2.99529	0.502172	5.96467	2.45134e-09	5.03647e-07	9.42828e-07	LYPD6
ENSG00000104081.13	286.132	1.8544	0.311001	5.96266	2.48166e-09	5.04508e-07	9.44441e-07	BMF
ENSG00000041982.14	171.372	-3.04353	0.510889	-5.95731	2.56417e-09	5.15851e-07	9.65676e-07	TNC
ENSG00000041353.9	2660.48	2.11035	0.356213	5.92441	3.13421e-09	6.24031e-07	1.16819e-06	RAB27B
ENSG00000109743.10	43.2731	-3.11337	0.526301	-5.91557	3.30731e-09	6.51775e-07	1.22013e-06	BST1
ENSG00000166033.11	710.269	-2.01585	0.342249	-5.89	3.86201e-09	7.53403e-07	1.41037e-06	HTRA1
ENSG00000273038.2	228.691	2.20546	0.374662	5.88654	3.94358e-09	7.61624e-07	1.42576e-06	RP11-479G22.8
ENSG00000248905.8	164.925	1.9965	0.339924	5.87336	4.27052e-09	8.166e-07	1.52868e-06	FMN1
ENSG00000078114.18	214.09	2.01946	0.344329	5.86492	4.49338e-09	8.42531e-07	1.57722e-06	NEBL
ENSG00000168398.6	48.9646	-2.68477	0.457672	-5.86615	4.46029e-09	8.42531e-07	1.57722e-06	BDKRB2
ENSG00000154553.13	269.577	-1.60409	0.274317	-5.84759	4.98753e-09	9.26193e-07	1.73384e-06	PDLIM3
ENSG00000052795.12	2352.58	1.80242	0.309583	5.82209	5.81147e-09	1.06892e-06	2.00103e-06	FNIP2
ENSG00000261761.3	54.0038	3.11394	0.537633	5.79195	6.95727e-09	1.2676e-06	2.37295e-06	RP11-103J17.2
ENSG00000170369.3	67.2302	-3.12125	0.541185	-5.76743	8.04901e-09	1.45281e-06	2.71966e-06	CST2
ENSG00000132357.13	182.631	2.22318	0.386093	5.75814	8.50443e-09	1.5208e-06	2.84694e-06	CARD6
ENSG00000112769.18	520.014	-1.66138	0.289214	-5.74446	9.22127e-09	1.63386e-06	3.05858e-06	LAMA4
ENSG00000147647.12	16.1422	-5.37461	0.949842	-5.65842	1.52771e-08	2.68224e-06	5.02116e-06	DPYS
ENSG00000079257.7	66.4893	-2.19838	0.391094	-5.6211	1.8975e-08	3.30149e-06	6.18039e-06	LXN
ENSG00000204176.13	301.152	1.69851	0.303881	5.5894	2.2786e-08	3.92916e-06	7.3554e-06	SYT15
ENSG00000276107.1	279.544	1.91983	0.345018	5.56445	2.6298e-08	4.49463e-06	8.41397e-06	CTD-2033D15.2
ENSG00000153294.11	560.894	3.03178	0.545674	5.55603	2.75973e-08	4.67532e-06	8.75222e-06	ADGRF4
ENSG00000184845.3	130.141	-2.7734	0.499664	-5.55054	2.84796e-08	4.78285e-06	8.9535e-06	DRD1
ENSG00000163431.12	49.7396	-2.55629	0.461902	-5.53426	3.12551e-08	5.2037e-06	9.74134e-06	LMOD1
ENSG00000113319.11	86.1556	2.46406	0.448328	5.4961	3.88272e-08	6.34315e-06	1.18744e-05	RASGRF2
ENSG00000187689.9	35.4737	3.48948	0.635035	5.49494	3.90843e-08	6.34315e-06	1.18744e-05	AMTN
ENSG00000205777.17	73.3844	-3.89157	0.708115	-5.49567	3.89223e-08	6.34315e-06	1.18744e-05	GAGE1
ENSG00000113532.12	139.804	2.10167	0.383499	5.48026	4.24713e-08	6.8354e-06	1.27959e-05	ST8SIA4
ENSG00000232018.4	28.3336	-4.66211	0.851095	-5.47778	4.30703e-08	6.87451e-06	1.28691e-05	AL132709.8
ENSG00000138642.14	355.384	1.87345	0.34212	5.47602	4.35005e-08	6.878e-06	1.28756e-05	HERC6
ENSG00000253898.1	49.8241	-3.64374	0.66555	-5.47478	4.38044e-08	6.878e-06	1.28756e-05	LINC01419
ENSG00000133110.14	1235.24	-1.59296	0.291581	-5.46316	4.6772e-08	7.28473e-06	1.3637e-05	POSTN
ENSG00000158966.13	34.7697	-3.39655	0.622599	-5.45543	4.88535e-08	7.54807e-06	1.413e-05	CACHD1
ENSG00000101928.12	1128.55	1.68242	0.308792	5.44838	5.08298e-08	7.79108e-06	1.45849e-05	MOSPD1
ENSG00000154646.8	397.386	-1.59583	0.293634	-5.43476	5.48694e-08	8.34404e-06	1.56201e-05	TMPRSS15
ENSG00000011465.16	283.437	-2.21421	0.408885	-5.41524	6.12066e-08	9.23503e-06	1.7288e-05	DCN
ENSG00000144891.17	53.8858	-4.34796	0.803325	-5.41246	6.21659e-08	9.30706e-06	1.74228e-05	AGTR1
ENSG00000164512.17	231.825	2.12534	0.394199	5.39154	6.98557e-08	1.03031e-05	1.92875e-05	ANKRD55
ENSG00000254995.4	22.9773	-5.10097	0.94612	-5.39146	6.9886e-08	1.03031e-05	1.92875e-05	STX16-NPEPL1
ENSG00000141753.6	2024.04	-2.46669	0.459832	-5.36432	8.12533e-08	1.17988e-05	2.20875e-05	IGFBP4
ENSG00000185008.17	39.3645	-2.74062	0.51084	-5.36494	8.09782e-08	1.17988e-05	2.20875e-05	ROBO2
ENSG00000127329.14	95.2277	2.12427	0.397136	5.34897	8.84552e-08	1.27488e-05	2.38657e-05	PTPRB
ENSG00000107104.18	374.126	-1.68466	0.316129	-5.32903	9.87368e-08	1.41252e-05	2.64424e-05	KANK1
ENSG00000170162.13	104.452	3.36039	0.631993	5.31713	1.05416e-07	1.49699e-05	2.80237e-05	VGLL2
ENSG00000241978.9	5466.39	1.75129	0.330643	5.29662	1.17967e-07	1.66298e-05	3.11311e-05	AKAP2
ENSG00000134056.11	592.991	1.49368	0.282621	5.28511	1.25626e-07	1.75813e-05	3.29123e-05	MRPS36
ENSG00000232453.5	38.7547	2.87738	0.54487	5.28086	1.28577e-07	1.78648e-05	3.34429e-05	RP4-794H19.1
ENSG00000149257.13	2184.91	-2.59916	0.493202	-5.26998	1.36435e-07	1.88213e-05	3.52335e-05	SERPINH1
ENSG00000120256.9	932.949	-1.72912	0.328242	-5.26782	1.38052e-07	1.89092e-05	3.53981e-05	LRP11
ENSG00000185862.6	184.022	2.41185	0.459653	5.24711	1.54504e-07	2.10136e-05	3.93376e-05	EVI2B
ENSG00000134668.12	397.677	-1.90577	0.363856	-5.23769	1.62596e-07	2.19596e-05	4.11085e-05	SPOCD1
ENSG00000166275.15	283.35	1.4343	0.2747	5.22135	1.77625e-07	2.38227e-05	4.45962e-05	C10orf32
ENSG00000224705.6	37.1008	8.23394	1.58033	5.21027	1.88569e-07	2.51162e-05	4.70175e-05	HCG18
ENSG00000169282.17	211.703	1.72486	0.331533	5.20267	1.96449e-07	2.59865e-05	4.86468e-05	KCNAB1
ENSG00000147614.3	84.6381	1.92877	0.371034	5.19836	2.01051e-07	2.62358e-05	4.91136e-05	ATP6V0D2
ENSG00000279528.1	35.8456	3.35776	0.645917	5.19844	2.00968e-07	2.62358e-05	4.91136e-05	RP11-1148L6.8
ENSG00000056291.17	89.0665	2.19589	0.422973	5.19157	2.08525e-07	2.70284e-05	5.05973e-05	NPFFR2
ENSG00000001561.6	179.324	2.16734	0.41895	5.17328	2.30024e-07	2.96164e-05	5.5442e-05	ENPP4
ENSG00000260841.1	98.259	2.25302	0.437937	5.14461	2.68076e-07	3.4287e-05	6.41855e-05	CTC-205M6.5
ENSG00000116157.5	18.3977	-3.64973	0.711982	-5.12615	2.95727e-07	3.75748e-05	7.03402e-05	GPX7
ENSG00000000971.15	481.48	-1.59694	0.31207	-5.11726	3.10011e-07	3.89328e-05	7.28823e-05	CFH
ENSG00000261578.1	105.828	1.75462	0.342901	5.11699	3.10446e-07	3.89328e-05	7.28823e-05	RP11-21L23.2
ENSG00000132205.10	75.4062	-1.91738	0.376683	-5.09018	3.57723e-07	4.45722e-05	8.34394e-05	EMILIN2
ENSG00000256977.10	206.805	-1.89913	0.373209	-5.08865	3.60621e-07	4.46453e-05	8.35761e-05	LIMS3
ENSG00000173210.19	2894.55	1.09296	0.215177	5.07936	3.78705e-07	4.65855e-05	8.72083e-05	ABLIM3
ENSG00000210112.1	33.828	-3.82064	0.752706	-5.07587	3.85722e-07	4.71485e-05	8.82621e-05	MT-TM
ENSG00000099999.14	283.113	-1.668	0.329757	-5.05826	4.23092e-07	5.13911e-05	9.62042e-05	RNF215
ENSG00000234745.9	1110.76	-2.22714	0.441259	-5.04725	4.4821e-07	5.41017e-05	0.000101279	HLA-B
ENSG00000074181.8	50.8522	-3.19126	0.632933	-5.04202	4.60638e-07	5.52565e-05	0.00010344	NOTCH3
ENSG00000135211.5	342.507	1.62596	0.324184	5.01555	5.2882e-07	6.30438e-05	0.000118018	TMEM60
ENSG00000197461.13	975.832	-1.44565	0.289274	-4.99749	5.80804e-07	6.88164e-05	0.000128825	PDGFA
ENSG00000008517.16	122.804	-2.27951	0.456679	-4.99149	5.99155e-07	7.05579e-05	0.000132085	IL32
ENSG00000116117.17	667.598	1.4381	0.288505	4.98468	6.20657e-07	7.2647e-05	0.000135995	PARD3B
ENSG00000125398.5	745.782	1.24601	0.250236	4.97931	6.38104e-07	7.42392e-05	0.000138976	SOX9
ENSG00000197872.11	696.37	1.6128	0.324995	4.96254	6.95789e-07	8.04657e-05	0.000150632	FAM49A
ENSG00000261069.3	92.885	-1.74973	0.352806	-4.95947	7.06842e-07	8.12574e-05	0.000152114	RP11-701H24.4
ENSG00000164695.4	174.62	1.82613	0.368972	4.94925	7.44997e-07	8.51369e-05	0.000159377	CHMP4C
ENSG00000076716.8	18.0201	-3.74005	0.75594	-4.94755	7.51549e-07	8.53804e-05	0.000159832	GPC4
ENSG00000232126.7	317.541	-2.07552	0.420459	-4.93632	7.96113e-07	8.93914e-05	0.000167341	HLA-B
ENSG00000270277.1	53.7097	2.50347	0.50705	4.93733	7.91997e-07	8.93914e-05	0.000167341	RP11-65L3.2
ENSG00000262664.2	77.9368	3.30437	0.670402	4.92894	8.26774e-07	9.22976e-05	0.000172781	OVCA2
ENSG00000232956.8	447.712	-2.50734	0.509051	-4.92552	8.41369e-07	9.33871e-05	0.000174821	SNHG15
ENSG00000123595.6	911.742	1.3085	0.265857	4.92181	8.57481e-07	9.40939e-05	0.000176144	RAB9A
ENSG00000237890.5	28.5841	3.84783	0.781622	4.92288	8.52778e-07	9.40939e-05	0.000176144	C6orf214
ENSG00000103241.6	40.7129	-2.89994	0.590499	-4.91099	9.06165e-07	9.83189e-05	0.000184053	FOXF1
ENSG00000103642.11	2530.44	1.41783	0.288667	4.91164	9.03193e-07	9.83189e-05	0.000184053	LACTB
ENSG00000273760.1	95.9104	2.48182	0.505954	4.90524	9.33154e-07	0.000100682	0.000188476	CH17-360D5.3
ENSG00000231187.2	93.5053	1.7808	0.363263	4.90222	9.47595e-07	0.000101672	0.00019033	RP11-38L15.3
ENSG00000154589.6	222.716	1.71555	0.350495	4.89463	9.8491e-07	0.000105092	0.000196732	LY96
ENSG00000197632.8	360.409	1.67127	0.341802	4.88958	1.01052e-06	0.000107232	0.000200739	SERPINB2
ENSG00000272990.1	40.3385	2.41454	0.494262	4.88513	1.03359e-06	0.000109081	0.0002042	RP11-305K5.1
ENSG00000106714.17	1569.99	-1.19247	0.244976	-4.86768	1.12915e-06	0.000118518	0.000221866	CNTNAP3
ENSG00000273311.1	163.841	1.52447	0.314047	4.85428	1.20824e-06	0.000126133	0.000236122	DGCR11
ENSG00000142583.17	230.061	1.39611	0.287712	4.85245	1.21943e-06	0.000126618	0.000237029	SLC2A5
ENSG00000130396.20	175.04	-1.66151	0.343201	-4.84123	1.29039e-06	0.000133269	0.000249481	MLLT4
ENSG00000123496.7	14.3399	-4.99648	1.03239	-4.83972	1.3002e-06	0.000133567	0.000250039	IL13RA2
ENSG00000102271.13	597.011	1.7997	0.372056	4.83716	1.31705e-06	0.000134583	0.000251939	KLHL4
ENSG00000162078.11	128.673	1.96347	0.406151	4.83433	1.33596e-06	0.000135796	0.000254211	ZG16B
ENSG00000137752.22	370.5	1.62944	0.33716	4.83283	1.34606e-06	0.000136107	0.000254793	CASP1
ENSG00000205755.10	63.1656	2.1168	0.438414	4.82831	1.37694e-06	0.000138504	0.00025928	CRLF2
ENSG00000168016.13	274.898	1.34437	0.278907	4.82015	1.43448e-06	0.000143545	0.000268716	TRANK1
ENSG00000146674.14	23305.6	-2.09929	0.435909	-4.81588	1.46554e-06	0.000145897	0.000273119	IGFBP3
ENSG00000214435.7	8.2317	-7.53599	1.56807	-4.80591	1.54052e-06	NA	0.00028562	AS3MT
ENSG00000170345.9	1041.44	-2.15493	0.448619	-4.80348	1.55934e-06	0.000154439	0.000287635	FOS
ENSG00000080573.6	53.2245	-3.04774	0.634786	-4.8012	1.57715e-06	0.000155406	0.000289444	COL5A3
ENSG00000167600.13	98.4046	-1.97429	0.411351	-4.79953	1.5904e-06	0.000155916	0.000290401	CYP2S1
ENSG00000153956.15	103.83	-2.08024	0.433799	-4.79541	1.62344e-06	0.000158351	0.000294943	CACNA2D1
ENSG00000260604.2	530.46	1.33116	0.277668	4.79407	1.63433e-06	0.000158613	0.000295439	RP1-140K8.5
ENSG00000136026.13	4037.71	-1.09947	0.229503	-4.79064	1.66247e-06	0.000159902	0.000297855	CKAP4
ENSG00000271643.1	129.516	1.67752	0.35018	4.79044	1.66418e-06	0.000159902	0.000297855	RP11-10C24.3
ENSG00000251320.1	27.8631	4.27726	0.893828	4.78533	1.70711e-06	0.000163215	0.000304033	CTC-327F10.4
ENSG00000132535.18	98.1362	-2.85245	0.596258	-4.78391	1.71916e-06	0.000163557	0.000304679	DLG4
ENSG00000139508.14	308.851	1.61179	0.337147	4.78069	1.74691e-06	0.000165383	0.000308086	SLC46A3
ENSG00000187243.16	12.9034	-3.83145	0.802357	-4.77524	1.79492e-06	0.000169099	0.000315017	MAGED4B
ENSG00000214814.6	26.7185	3.95354	0.828834	4.77001	1.84221e-06	0.000172712	0.000321755	FER1L6
ENSG00000250801.1	61.851	2.52259	0.528969	4.76888	1.85251e-06	0.000172839	0.000321999	RP11-91H12.3
ENSG00000138796.15	305.738	-1.29064	0.271036	-4.76186	1.91819e-06	0.000178106	0.000331819	HADH
ENSG00000205571.12	98.8124	2.42126	0.509352	4.7536	1.99825e-06	0.000184651	0.000344022	SMN2
ENSG00000110723.11	485.125	1.39609	0.294235	4.7448	2.08709e-06	0.000191943	0.000357615	EXPH5
ENSG00000139269.2	39.8914	-3.22491	0.681325	-4.73329	2.20912e-06	0.000202203	0.000376739	INHBE
ENSG00000273387.1	44.9748	-4.68133	0.991353	-4.72216	2.33354e-06	0.000212584	0.000396089	RP3-412A9.16
ENSG00000258399.6	14.0177	-4.83724	1.02498	-4.71934	2.36608e-06	0.000214536	0.000399735	MEG8
ENSG00000074966.10	111.738	1.66534	0.353087	4.71652	2.3991e-06	0.000216513	0.000403429	TXK
ENSG00000221955.10	2766.6	1.11249	0.235948	4.715	2.41708e-06	0.000217121	0.00040457	SLC12A8
ENSG00000102007.10	2743.75	1.09303	0.232012	4.71109	2.46394e-06	0.000220306	0.000410513	PLP2
ENSG00000100968.13	26.8042	-3.06195	0.651556	-4.69944	2.60877e-06	0.00023218	0.000432648	NFATC4
ENSG00000116977.18	370.046	1.52044	0.324682	4.68285	2.8292e-06	0.000250644	0.000467064	LGALS8
ENSG00000122642.10	1650.27	-1.2502	0.267513	-4.67343	2.96205e-06	0.000261215	0.000486772	FKBP9
ENSG00000263873.1	386.676	-2.06095	0.441101	-4.67229	2.97856e-06	0.000261477	0.00048727	RP11-334E6.12
ENSG00000114631.10	15.9067	-5.19908	1.11401	-4.66701	3.05618e-06	0.000266197	0.000496088	PODXL2
ENSG00000115165.9	315.815	-1.87676	0.402155	-4.66676	3.0599e-06	0.000266197	0.000496088	CYTIP
ENSG00000077264.14	100.273	-1.6283	0.350418	-4.64673	3.37244e-06	0.000292071	0.000544318	PAK3
ENSG00000122641.9	2676.14	1.22147	0.263501	4.63553	3.56021e-06	0.000306957	0.000572071	INHBA
ENSG00000159899.14	227.064	-1.36571	0.294907	-4.63097	3.63953e-06	0.000311019	0.000579663	NPR2
ENSG00000197496.5	40.2466	-2.13956	0.461965	-4.63144	3.63123e-06	0.000311019	0.000579663	SLC2A10
ENSG00000276959.1	11.0786	20.3989	4.40983	4.62579	3.73179e-06	0.000317498	0.000591751	LENG1
ENSG00000136999.4	1378.96	1.43162	0.310106	4.61654	3.90182e-06	0.000330508	0.000616011	NOV
ENSG00000261742.5	31.5272	2.66623	0.578253	4.61084	4.01053e-06	0.000338233	0.000630421	LINC00922
ENSG00000091656.15	129.123	1.57116	0.341257	4.60404	4.14375e-06	0.000344325	0.000641847	ZFHX4
ENSG00000139151.14	46.2215	2.4208	0.526062	4.60174	4.18974e-06	0.000344325	0.000641847	PLCZ1
ENSG00000164929.16	45.6174	-2.60204	0.56542	-4.60196	4.18542e-06	0.000344325	0.000641847	BAALC
ENSG00000198108.3	11.968	-4.17021	0.906009	-4.60283	4.16779e-06	0.000344325	0.000641847	CHSY3
ENSG00000228343.1	63.3319	2.3703	0.514859	4.60378	4.14893e-06	0.000344325	0.000641847	RP11-1148L6.5
ENSG00000277600.4	36.7594	-2.83698	0.616183	-4.60412	4.1422e-06	0.000344325	0.000641847	CNOT3
ENSG00000157514.16	481.186	-3.50533	0.762201	-4.59895	4.24621e-06	0.000347487	0.000647752	TSC22D3
ENSG00000145864.12	14.6477	-3.71495	0.80871	-4.59368	4.35502e-06	0.000354888	0.00066156	GABRB2
ENSG00000198712.1	19339.3	1.80068	0.393313	4.57824	4.68914e-06	0.00038051	0.000709335	MT-CO2
ENSG00000178462.11	60.6765	2.07306	0.452977	4.57652	4.72776e-06	0.000382039	0.000712198	TUBAL3
ENSG00000167920.8	319.599	1.31686	0.288384	4.56633	4.9633e-06	0.000399401	0.000744577	TMEM99
ENSG00000259753.1	6.86547	-7.34544	1.60933	-4.5643	5.01167e-06	NA	0.000748726	RP11-290H9.2
ENSG00000102362.15	50.6331	-1.84145	0.404077	-4.55718	5.1844e-06	0.000415462	0.000771345	SYTL4
ENSG00000130176.7	26.0601	-2.93916	0.645263	-4.55498	5.23895e-06	0.000418098	0.000776266	CNN1
ENSG00000249917.2	37.2826	2.90493	0.638252	4.55138	5.32952e-06	0.000423577	0.000786464	LINC00536
ENSG00000171509.15	251.35	2.35727	0.518379	4.5474	5.4314e-06	0.000428149	0.000795007	RXFP1
ENSG00000186469.8	449.79	1.56733	0.344641	4.54773	5.4227e-06	0.000428149	0.000795007	GNG2
ENSG00000203644.3	172.082	1.75292	0.386081	4.54029	5.61775e-06	0.000439254	0.000815679	RP11-332M2.1
ENSG00000228253.1	549.605	1.15388	0.254101	4.54103	5.59793e-06	0.000439254	0.000815679	MT-ATP8
ENSG00000138623.9	183.344	-2.85961	0.630106	-4.5383	5.67097e-06	0.000441627	0.000820113	SEMA7A
ENSG00000062282.14	73.155	-1.83493	0.404794	-4.53299	5.81558e-06	0.00045107	0.000837676	DGAT2
ENSG00000158109.14	1435.97	1.11318	0.245781	4.52915	5.92228e-06	0.000457508	0.000849659	TPRG1L
ENSG00000154027.18	198.49	-1.73433	0.383455	-4.5229	6.09985e-06	0.000469348	0.000871676	AK5
ENSG00000146938.14	2246.46	1.22097	0.270007	4.52201	6.12566e-06	0.000469464	0.000871918	NLGN4X
ENSG00000273033.2	195.18	1.37283	0.304964	4.5016	6.74428e-06	0.000514831	0.000956206	RP11-67L2.2
ENSG00000211445.11	83.1131	2.46061	0.550212	4.47212	7.7449e-06	0.000588886	0.00109378	GPX3
ENSG00000234487.10	29.0737	-2.69668	0.603293	-4.46993	7.82467e-06	0.000592619	0.00110075	HLA-F
ENSG00000176868.2	26.3592	19.6883	4.40941	4.46506	8.0047e-06	0.000603886	0.00112171	RP11-334J6.7
ENSG00000183979.7	40.0627	3.81089	0.853685	4.46404	8.04281e-06	0.0006044	0.0011227	NPB
ENSG00000143353.11	794.905	1.29861	0.291176	4.4599	8.1998e-06	0.00061257	0.00113795	LYPLAL1
ENSG00000173376.13	65.0466	-1.78578	0.400444	-4.4595	8.21497e-06	0.00061257	0.00113795	NDNF
ENSG00000170801.9	9.72776	-5.27307	1.1844	-4.4521	8.50351e-06	NA	0.00117342	HTRA3
ENSG00000164749.11	75.7352	2.10322	0.472865	4.44782	8.67468e-06	0.000644362	0.00119249	HNF4G
ENSG00000099290.15	3206.9	1.2359	0.278256	4.44158	8.92998e-06	0.000660784	0.00122293	FAM21A
ENSG00000162437.14	123.425	-1.53434	0.346108	-4.43313	9.28738e-06	0.000682005	0.00126232	RAVER2
ENSG00000166387.11	99.693	1.47397	0.332449	4.43367	9.26408e-06	0.000682005	0.00126232	PPFIBP2
ENSG00000165355.7	932.688	1.56394	0.353011	4.4303	9.41034e-06	0.000688416	0.00127424	FBXO33
ENSG00000131203.12	624.252	1.44505	0.326356	4.42783	9.51853e-06	0.000693703	0.00128408	IDO1
ENSG00000235360.2	104.101	2.72451	0.615699	4.42506	9.64146e-06	0.000700021	0.00129583	C6orf47
ENSG00000224320.8	99.8482	-3.01665	0.683389	-4.41425	1.01359e-05	0.000730426	0.00135222	HLA-A
ENSG00000229215.8	99.8482	-3.01665	0.683389	-4.41425	1.01359e-05	0.000730426	0.00135222	HLA-A
ENSG00000128340.14	146.904	-1.87667	0.425612	-4.40934	1.03687e-05	0.00074443	0.0013782	RAC2
ENSG00000067445.20	104.377	-2.36629	0.538066	-4.39776	1.09372e-05	0.000782333	0.00144844	TRO
ENSG00000267980.1	41.9662	-3.13211	0.713044	-4.39259	1.12007e-05	0.000798225	0.00147792	AC007292.6
ENSG00000013588.5	4831.07	1.31916	0.3009	4.38405	1.16493e-05	0.000827145	0.00153153	GPRC5A
ENSG00000157445.14	29.5973	-2.51004	0.573224	-4.37881	1.19328e-05	0.000844171	0.00156311	CACNA2D3
ENSG00000111058.7	29.0445	-2.19614	0.501776	-4.37674	1.20467e-05	0.00084702	0.00156851	ACSS3
ENSG00000257242.6	38.4747	2.24622	0.513248	4.37649	1.20608e-05	0.00084702	0.00156851	C12orf79
ENSG00000178031.15	472.06	-2.15954	0.493718	-4.37404	1.21968e-05	0.000847326	0.00156926	ADAMTSL1
ENSG00000217128.11	3791.55	1.31984	0.301693	4.37478	1.21556e-05	0.000847326	0.00156926	FNIP1
ENSG00000269973.1	146.739	1.61311	0.368703	4.37508	1.21388e-05	0.000847326	0.00156926	RP11-95D17.1
ENSG00000114405.10	959.446	1.53767	0.35203	4.368	1.25388e-05	0.000867962	0.00160754	C3orf14
ENSG00000135549.14	402.49	1.34606	0.308516	4.363	1.28289e-05	0.000881724	0.00163315	PKIB
ENSG00000198865.9	56.3336	-2.11076	0.483705	-4.36374	1.2786e-05	0.000881724	0.00163315	CCDC152
ENSG00000149591.16	447.886	-2.3068	0.530931	-4.34481	1.39394e-05	0.000954652	0.0017683	TAGLN
ENSG00000196604.11	560.122	-1.48545	0.342813	-4.33312	1.47009e-05	0.00100325	0.00185838	POTEF
ENSG00000184465.15	392.169	-1.57364	0.363591	-4.32804	1.5044e-05	0.00101945	0.00188854	WDR27
ENSG00000264112.1	388.239	1.66582	0.384857	4.32842	1.50185e-05	0.00101945	0.00188854	RP11-159D12.2
ENSG00000082074.15	573.79	1.50704	0.348329	4.3265	1.515e-05	0.00102305	0.00189527	FYB
ENSG00000151952.14	6.4812	-7.29664	1.68726	-4.32454	1.52852e-05	NA	0.00190559	TMEM132D
ENSG00000116299.16	152.216	1.39706	0.323942	4.31269	1.61281e-05	0.00108531	0.00200377	KIAA1324
ENSG00000101333.16	599.283	1.35967	0.315389	4.3111	1.62442e-05	0.00108932	0.00201128	PLCB4
ENSG00000147434.8	30.7315	2.86506	0.664803	4.30963	1.63525e-05	0.00109279	0.00201777	CHRNA6
ENSG00000260686.1	36.542	2.80378	0.650763	4.30844	1.64408e-05	0.0010949	0.00202178	CTB-36H16.2
ENSG00000099139.13	5606.03	-6.1151	1.42006	-4.30623	1.66059e-05	0.0011021	0.00203515	PCSK5
ENSG00000174684.6	610.532	-1.09708	0.254993	-4.3024	1.68959e-05	0.00111377	0.0020569	B4GAT1
ENSG00000187189.10	693.711	1.23616	0.287321	4.30238	1.68972e-05	0.00111377	0.0020569	TSPYL4
ENSG00000153233.12	87.7261	1.81826	0.422703	4.3015	1.69642e-05	0.00111439	0.00205813	PTPRR
ENSG00000175274.18	106.772	-1.94394	0.452411	-4.29683	1.73255e-05	0.00113426	0.00209493	TP53I11
ENSG00000112511.17	58.5447	-2.9501	0.687835	-4.28896	1.7951e-05	0.00117125	0.00216334	PHF1
ENSG00000196104.10	32.2161	-2.61479	0.610173	-4.28532	1.82476e-05	0.00118165	0.00218285	SPOCK3
ENSG00000258659.6	373.865	1.34561	0.313964	4.28586	1.82031e-05	0.00118165	0.00218285	TRIM34
ENSG00000272114.1	274.762	-1.33449	0.311451	-4.28476	1.82941e-05	0.00118165	0.00218285	RP1-261G23.7
ENSG00000108599.14	996.635	1.1948	0.279078	4.28126	1.85835e-05	0.00119634	0.00221009	AKAP10
ENSG00000163017.13	2702.41	-1.23697	0.289033	-4.2797	1.87148e-05	0.00119859	0.00221444	ACTG2
ENSG00000254894.1	14.9291	7.10202	1.6596	4.27937	1.87426e-05	0.00119859	0.00221444	NAV2-AS1
ENSG00000121895.7	5322.12	1.35649	0.317068	4.27824	1.8838e-05	0.00120072	0.00221847	TMEM156
ENSG00000184164.14	382.779	-1.89905	0.444066	-4.27649	1.89861e-05	0.00120222	0.00222143	CRELD2
ENSG00000200354.1	90.4623	-1.59145	0.372113	-4.27678	1.89614e-05	0.00120222	0.00222143	SNORA71D
ENSG00000204792.2	184.831	1.95291	0.457265	4.27086	1.94724e-05	0.00122899	0.00227098	LINC01291
ENSG00000157538.13	1309.38	1.03721	0.243077	4.26702	1.98099e-05	0.00123843	0.00228871	DSCR3
ENSG00000182326.14	643.834	-1.39886	0.327834	-4.26697	1.98143e-05	0.00123843	0.00228871	C1S
ENSG00000236824.1	5477.06	-1.77103	0.414938	-4.26818	1.97076e-05	0.00123843	0.00228871	BCYRN1
ENSG00000108861.8	2354.92	0.961646	0.225568	4.26321	2.01507e-05	0.00125539	0.00232015	DUSP3
ENSG00000150867.13	2096	1.26706	0.297351	4.26116	2.03369e-05	0.00126292	0.00233416	PIP4K2A
ENSG00000136052.9	574.289	1.32712	0.311628	4.25865	2.05664e-05	0.00127308	0.00235303	SLC41A2
ENSG00000174640.12	28.2853	-2.5064	0.588804	-4.25676	2.07413e-05	0.0012798	0.00236555	SLCO2A1
ENSG00000164181.13	754.983	1.43361	0.33709	4.25289	2.11032e-05	0.00129386	0.00239174	ELOVL7
ENSG00000261167.1	124.512	1.96913	0.462979	4.25318	2.10755e-05	0.00129386	0.00239174	RP11-517B11.7
ENSG00000159208.15	211.979	-2.88014	0.680103	-4.23486	2.28696e-05	0.00139772	0.00258384	CIART
ENSG00000173110.7	235.635	-6.50126	1.53597	-4.23268	2.30927e-05	0.00140691	0.00260092	HSPA6
ENSG00000223768.1	129.356	1.69432	0.400516	4.23034	2.3334e-05	0.00141269	0.00261181	LINC00205
ENSG00000267270.5	42.6676	-2.23208	0.527553	-4.231	2.32652e-05	0.00141269	0.00261181	PARD6G-AS1
ENSG00000161638.10	9711.67	-1.79296	0.424004	-4.22865	2.35099e-05	0.00141889	0.00262338	ITGA5
ENSG00000112964.13	93.4211	-1.9895	0.47068	-4.22686	2.36972e-05	0.00142574	0.00263614	GHR
ENSG00000264230.7	119.758	1.78616	0.422714	4.22547	2.38445e-05	0.00143015	0.0026444	ANXA8L1
ENSG00000149346.14	969.18	1.64921	0.391023	4.21766	2.46845e-05	0.0014714	0.00272087	SLX4IP
ENSG00000261488.1	101.823	1.59709	0.37863	4.21808	2.46388e-05	0.0014714	0.00272087	RP11-757F18.5
ENSG00000254614.2	247.659	1.09525	0.260018	4.21222	2.52871e-05	0.00150268	0.00277882	AP003068.23
ENSG00000154153.13	233.964	1.76941	0.420158	4.2113	2.53902e-05	0.00150418	0.00278169	FAM134B
ENSG00000257219.5	22.0622	3.22795	0.766989	4.2086	2.56958e-05	0.00151763	0.00280667	RP11-54A9.1
ENSG00000120594.16	120.011	-1.56036	0.371658	-4.19837	2.68846e-05	0.00158299	0.00292767	PLXDC2
ENSG00000100003.17	685.863	-1.34091	0.319497	-4.19693	2.70562e-05	0.00158826	0.00293751	SEC14L2
ENSG00000260804.3	409.992	2.23155	0.532318	4.19213	2.76347e-05	0.0016173	0.00299133	PKI55
ENSG00000135525.18	95.2877	1.41153	0.337049	4.1879	2.81542e-05	0.00163777	0.00302942	MAP7
ENSG00000269967.1	56.7969	-3.8032	0.908061	-4.18827	2.81091e-05	0.00163777	0.00302942	RP11-84A19.4
ENSG00000143416.20	14.9276	-3.46117	0.828301	-4.17864	2.93258e-05	0.00170081	0.00314613	SELENBP1
ENSG00000065559.14	1715.27	1.55302	0.371732	4.1778	2.94337e-05	0.00170196	0.00314836	MAP2K4
ENSG00000169891.17	513.987	1.16821	0.279794	4.17524	2.97677e-05	0.00171613	0.00317469	REPS2
ENSG00000167676.4	37.8831	-2.87828	0.690484	-4.1685	3.06616e-05	0.0017624	0.00326041	PLIN4
ENSG00000119125.16	211.219	-1.68314	0.403986	-4.16634	3.09528e-05	0.00177386	0.00328172	GDA
ENSG00000144366.15	3652.71	1.29085	0.309932	4.16494	3.11436e-05	0.00177427	0.0032827	GULP1
ENSG00000213903.8	165.069	1.42234	0.341482	4.1652	3.11081e-05	0.00177427	0.0032827	LTB4R
ENSG00000273618.1	29.1703	-4.83478	1.1617	-4.1618	3.15753e-05	0.00179357	0.00331852	RP11-66N24.7
ENSG00000152229.18	215.802	-1.4217	0.342655	-4.14907	3.33826e-05	0.00189067	0.00349831	PSTPIP2
ENSG00000260766.1	88.1802	1.95651	0.471932	4.14575	3.38698e-05	0.00191265	0.0035391	RP11-226L15.5
ENSG00000203668.1	5385.93	1.34755	0.325908	4.13476	3.55319e-05	0.00200066	0.00370207	CHML
ENSG00000091592.15	568.265	-1.33104	0.322022	-4.13337	3.57481e-05	0.00200117	0.00370326	NLRP1
ENSG00000171163.15	165.815	-1.37053	0.331532	-4.13392	3.56633e-05	0.00200117	0.00370326	ZNF692
ENSG00000100376.11	868.201	-1.14898	0.278256	-4.12921	3.6401e-05	0.00202578	0.00374918	FAM118A
ENSG00000224608.9	61.4189	-2.74126	0.663972	-4.12857	3.65025e-05	0.00202578	0.00374918	HLA-B
ENSG00000258791.7	33.5685	2.3205	0.561883	4.12986	3.62987e-05	0.00202578	0.00374918	LINC00520
ENSG00000146386.7	754.252	1.23345	0.298946	4.126	3.69124e-05	0.00204266	0.00378054	ABRACL
ENSG00000115461.4	103.9	-3.81391	0.925241	-4.12207	3.75483e-05	0.00207191	0.0038348	IGFBP5
ENSG00000239282.7	102.813	-3.35394	0.815077	-4.11488	3.87385e-05	0.0021315	0.00394522	GATSL3
ENSG00000160469.16	101.291	-2.05771	0.500205	-4.11374	3.89294e-05	0.00213592	0.00395353	BRSK1
ENSG00000213240.8	66.5404	-2.20063	0.535042	-4.11301	3.90528e-05	0.00213662	0.00395494	NOTCH2NL
ENSG00000196597.11	199.053	1.75909	0.427907	4.11091	3.94109e-05	0.00215012	0.00398006	ZNF782
ENSG00000107957.16	123.911	-1.47778	0.359962	-4.10538	4.03656e-05	0.0021776	0.00403143	SH3PXD2A
ENSG00000164379.5	56.071	1.99049	0.484637	4.10717	4.00538e-05	0.0021776	0.00403143	FOXQ1
ENSG00000260073.2	342.564	1.77595	0.432569	4.10559	4.0328e-05	0.0021776	0.00403143	RP11-488I20.9
ENSG00000272872.1	236.428	1.35577	0.330164	4.10635	4.01955e-05	0.0021776	0.00403143	LL22NC03-N14H11.1
ENSG00000169018.5	1992.61	1.27462	0.310634	4.10329	4.07323e-05	0.00219126	0.00405684	FEM1B
ENSG00000186847.5	8.92788	-5.58342	1.36115	-4.102	4.096e-05	NA	0.00406832	KRT14
ENSG00000095637.20	193.918	1.27718	0.311737	4.09696	4.18612e-05	0.00224574	0.00414644	SORBS1
ENSG00000104213.12	375.279	-0.981716	0.239992	-4.09061	4.30237e-05	0.00229081	0.00423013	PDGFRL
ENSG00000159596.6	1017.21	1.112	0.271854	4.09043	4.30572e-05	0.00229081	0.00423013	TMEM69
ENSG00000162702.7	1849.52	1.27524	0.311724	4.09093	4.29639e-05	0.00229081	0.00423013	ZNF281
ENSG00000275035.2	115.136	-1.75405	0.428978	-4.08891	4.33403e-05	0.00229954	0.00424641	CCDC92
ENSG00000175197.10	800.868	-3.05742	0.748305	-4.08579	4.39265e-05	0.00232426	0.00429222	DDIT3
ENSG00000159403.15	1051	-1.5004	0.367327	-4.08464	4.41455e-05	0.00232946	0.00430198	C1R
ENSG00000105290.11	166.82	-2.09414	0.512832	-4.08349	4.43651e-05	0.00233467	0.00431176	APLP1
ENSG00000080709.14	101.134	1.48108	0.362864	4.08163	4.47218e-05	0.00234704	0.00433477	KCNN2
ENSG00000213468.3	76.5795	-1.42318	0.348783	-4.08043	4.49525e-05	0.00235276	0.00434549	FIRRE
ENSG00000189180.15	1211.78	1.35407	0.33212	4.07706	4.56084e-05	0.00238064	0.00439714	ZNF33A
ENSG00000233818.1	103.1	1.76966	0.434999	4.0682	4.73787e-05	0.00246637	0.00455566	AP000695.4
ENSG00000092531.9	1705.23	1.11118	0.27325	4.06652	4.7721e-05	0.00247751	0.0045764	SNAP23
ENSG00000271020.1	86.162	2.06772	0.509741	4.05642	4.98301e-05	0.00258008	0.00476603	RP11-10C24.1
ENSG00000112419.14	3647.68	1.65457	0.408416	4.05118	5.09589e-05	0.00263147	0.00486113	PHACTR2
ENSG00000068308.13	872.76	1.05189	0.259733	4.04987	5.12462e-05	0.00263223	0.00486288	OTUD5
ENSG00000128578.9	326.598	1.11467	0.275205	4.05033	5.1146e-05	0.00263223	0.00486288	STRIP2
ENSG00000110721.11	726.266	1.2207	0.301594	4.04751	5.1766e-05	0.00265187	0.00489934	CHKA
ENSG00000197506.7	2380.11	1.16114	0.286933	4.04673	5.19392e-05	0.00265371	0.0049029	SLC28A3
ENSG00000009694.13	150.664	-1.86695	0.462281	-4.03857	5.3778e-05	0.00274041	0.00506326	TENM1
ENSG00000180777.13	153.92	1.7637	0.43694	4.03648	5.42602e-05	0.0027577	0.00509538	ANKRD30B
ENSG00000249669.7	685.32	-1.46939	0.364418	-4.03216	5.52657e-05	0.00280143	0.00517636	MIR143HG
ENSG00000231290.5	3376.19	1.30368	0.324048	4.0231	5.74373e-05	0.00289631	0.00535204	APCDD1L-AS1
ENSG00000281289.2	325.536	1.42205	0.35343	4.02356	5.73245e-05	0.00289631	0.00535204	LSS
ENSG00000268516.2	160.786	1.34723	0.335027	4.02127	5.78857e-05	0.00291132	0.00537995	CTD-3138B18.5
ENSG00000109846.7	165.112	-7.62499	1.8969	-4.01972	5.82686e-05	0.00292296	0.00540165	CRYAB
ENSG00000272579.1	179.219	1.60817	0.400646	4.01394	5.97126e-05	0.00298764	0.00552136	RP11-101E13.5
ENSG00000099194.5	27981.7	1.41642	0.353217	4.01007	6.07005e-05	0.00302141	0.00558414	SCD
ENSG00000236790.5	26.123	2.47745	0.617731	4.01056	6.0575e-05	0.00302141	0.00558414	LINC00299
ENSG00000146966.12	43.0594	-1.70285	0.425283	-4.00405	6.22672e-05	0.0030835	0.00569926	DENND2A
ENSG00000281484.2	14.477	-3.43597	0.858035	-4.00446	6.21582e-05	0.0030835	0.00569926	BTG3
ENSG00000117600.12	33.7136	-2.06095	0.515914	-3.99475	6.4762e-05	0.00319545	0.00590656	LPPR4
ENSG00000164237.8	41.8228	-1.81627	0.454704	-3.9944	6.48588e-05	0.00319545	0.00590656	CMBL
ENSG00000179083.6	18.065	-2.65128	0.663962	-3.99312	6.52084e-05	0.0032045	0.00592348	FAM133A
ENSG00000237094.11	105.738	-1.5939	0.399413	-3.9906	6.59077e-05	0.00323065	0.00597199	RP4-669L17.10
ENSG00000130224.14	12.7484	-4.33425	1.08744	-3.98574	6.72714e-05	0.00328915	0.00608032	LRCH2
ENSG00000172586.7	690.616	1.05593	0.265084	3.98339	6.79378e-05	0.00331334	0.00612524	CHCHD1
ENSG00000113578.17	208.39	1.27718	0.321325	3.97474	7.04562e-05	0.00341889	0.00632078	FGF1
ENSG00000226950.6	1166.18	1.06084	0.266871	3.97511	7.03482e-05	0.00341889	0.00632078	DANCR
ENSG00000170396.7	378.788	2.34514	0.591094	3.96745	7.26459e-05	0.00351631	0.00650108	ZNF804A
ENSG00000021355.12	1004.88	1.13354	0.285995	3.96349	7.38611e-05	0.0035662	0.00659351	SERPINB1
ENSG00000188580.13	38.1112	2.27379	0.574853	3.95543	7.63975e-05	0.00367946	0.00680314	NKAIN2
ENSG00000099399.5	22.3997	3.8786	0.982645	3.94711	7.91015e-05	0.00380022	0.00702662	MAGEB2
ENSG00000095752.6	100.4	-1.83245	0.464488	-3.94511	7.97636e-05	0.00382252	0.00706807	IL11
ENSG00000145022.4	810.311	1.13703	0.288507	3.94108	8.11172e-05	0.00387776	0.00717045	TCTA
ENSG00000140297.12	190.831	1.41789	0.359834	3.94041	8.13437e-05	0.00387899	0.00717293	GCNT3
ENSG00000182824.7	127.305	1.71464	0.435261	3.93933	8.17092e-05	0.00388682	0.00718763	AC008132.15
ENSG00000157625.15	843.271	1.12012	0.284468	3.9376	8.23007e-05	0.00390534	0.00722209	TAB3
ENSG00000169894.17	11.1495	-7.04099	1.78895	-3.93582	8.29132e-05	0.00392476	0.00725822	MUC3A
ENSG00000251022.6	704.753	-2.36993	0.603246	-3.92863	8.54315e-05	0.00403408	0.00746061	THAP9-AS1
ENSG00000206450.10	70.0641	-2.67948	0.682294	-3.92716	8.59542e-05	0.00404886	0.00748817	HLA-B
ENSG00000188211.8	1280.2	1.38132	0.351824	3.92618	8.63073e-05	0.0040549	0.00749977	NCR3LG1
ENSG00000254620.1	41.2825	1.97585	0.50332	3.92563	8.65023e-05	0.0040549	0.00749977	RP5-907D15.3
ENSG00000185033.14	384.08	-2.26869	0.578364	-3.92259	8.76006e-05	0.00409644	0.00757682	SEMA4B
ENSG00000117425.13	57.4848	1.98201	0.50556	3.92042	8.83937e-05	0.00412354	0.00762717	PTCH2
ENSG00000235715.6	110.742	-3.17384	0.810099	-3.91784	8.93445e-05	0.00415786	0.00769086	PSMB8
ENSG00000248698.5	1025.2	1.48669	0.379599	3.91647	8.98561e-05	0.00417161	0.00771652	LINC01085
ENSG00000196876.13	219.612	1.18993	0.30418	3.91193	9.15615e-05	0.00424059	0.00784434	SCN8A
ENSG00000124486.12	9647.18	1.16378	0.298556	3.89803	9.69789e-05	0.00448075	0.00828883	USP9X
ENSG00000272661.1	8.79897	6.5619	1.68648	3.89088	9.98831e-05	NA	0.00851692	RP4-548D19.3
ENSG00000183578.5	86.8502	1.50136	0.38644	3.88512	0.000102279	0.00471437	0.00870073	TNFAIP8L3
ENSG00000111962.7	701.988	1.05391	0.271484	3.88205	0.000103581	0.00475168	0.00877017	UST
ENSG00000147010.17	2610.63	0.890892	0.229463	3.88251	0.000103384	0.00475168	0.00877017	SH3KBP1
ENSG00000181904.8	3276.72	1.10868	0.286026	3.87616	0.000106119	0.00485656	0.00896405	C5orf24
ENSG00000177409.11	1014.46	1.75882	0.454428	3.87041	0.000108652	0.00496073	0.00915662	SAMD9L
ENSG00000183508.4	78.7845	1.57612	0.408154	3.86157	0.000112659	0.00510748	0.00942842	FAM46C
ENSG00000185022.11	1207.03	-2.03197	0.526109	-3.86227	0.000112339	0.00510748	0.00942842	MAFF
ENSG00000248103.1	27.4643	-2.85746	0.739972	-3.86158	0.000112657	0.00510748	0.00942842	CTC-338M12.9
ENSG00000064655.18	6.04373	-5.94708	1.54036	-3.86083	0.000113003	NA	0.00943536	EYA2
ENSG00000176171.11	3644.3	0.952372	0.246838	3.85828	0.000114188	0.00516465	0.0095123	BNIP3
ENSG00000118263.14	1391.79	0.976607	0.253226	3.85666	0.000114946	0.0051747	0.00953153	KLF7
ENSG00000260966.1	150.912	1.51165	0.391943	3.85681	0.000114877	0.0051747	0.00953153	RP11-690D19.3
ENSG00000119922.8	174.59	1.96985	0.511293	3.85269	0.000116827	0.00524718	0.00966539	IFIT2
ENSG00000175029.16	2332.85	0.824356	0.214185	3.8488	0.000118696	0.00531874	0.00979757	CTBP2
ENSG00000230836.1	50.4856	2.33263	0.606227	3.84779	0.00011919	0.00532853	0.00981597	LINC01293
ENSG00000137210.13	1951.62	1.02702	0.266963	3.84706	0.000119542	0.0053319	0.00982254	TMEM14B
ENSG00000109654.14	421.68	1.57622	0.409803	3.84629	0.000119918	0.00533633	0.00983106	TRIM2
ENSG00000173890.16	253.169	1.51681	0.394495	3.84494	0.000120582	0.00535354	0.00986313	GPR160
ENSG00000054277.12	111.654	-1.78171	0.463757	-3.8419	0.000122086	0.00539555	0.00994125	OPN3
ENSG00000075785.12	4254.49	0.848081	0.220715	3.84243	0.000121821	0.00539555	0.00994125	RAB7A
ENSG00000135363.11	761.929	-1.01837	0.265129	-3.84103	0.000122517	0.00540221	0.00995387	LMO2
ENSG00000265972.5	200.575	-5.2446	1.36563	-3.84043	0.000122821	0.0054033	0.00995624	TXNIP
ENSG00000076641.4	1230.2	1.08744	0.283251	3.83912	0.000123475	0.0054197	0.00998682	PAG1
ENSG00000243701.5	1044.21	1.66954	0.435747	3.83145	0.000127391	0.00557892	0.0102806	LINC00883
ENSG00000102359.5	54.6996	-2.47238	0.645567	-3.82979	0.000128254	0.00560401	0.0103272	SRPX2
ENSG00000253304.1	279.007	1.02718	0.268346	3.82781	0.000129291	0.00563655	0.0103875	TMEM200B
ENSG00000135318.11	2757.12	-1.42159	0.371813	-3.8234	0.000131625	0.00572539	0.0105516	NT5E
ENSG00000162599.15	741.383	1.08854	0.284782	3.82237	0.000132175	0.00573637	0.0105722	NFIA
ENSG00000103196.11	3235.03	-0.851978	0.223162	-3.81775	0.000134674	0.0058247	0.0107357	CRISPLD2
ENSG00000120690.13	1086.4	1.23463	0.323413	3.8175	0.000134813	0.0058247	0.0107357	ELF1
ENSG00000154096.13	2118.16	-1.39885	0.366773	-3.81393	0.000136775	0.00589627	0.010868	THY1
ENSG00000173598.13	10593.2	1.14125	0.299716	3.80776	0.000140231	0.0060318	0.0111182	NUDT4
ENSG00000112624.12	547.778	1.10236	0.289639	3.80597	0.00014125	0.00604868	0.0111501	GLTSCR1L
ENSG00000116954.7	1670.68	1.0853	0.285128	3.80637	0.00014102	0.00604868	0.0111501	RRAGC
ENSG00000173681.16	318.32	1.17165	0.308312	3.8002	0.00014458	0.0061776	0.0113881	CXorf23
ENSG00000258667.1	88.6762	-3.20188	0.842677	-3.79965	0.000144901	0.00617763	0.0113886	HIF1A-AS2
ENSG00000006715.15	2568.64	1.18656	0.312374	3.79852	0.00014556	0.00619207	0.0114156	VPS41
ENSG00000137801.10	68044.3	1.57764	0.415586	3.79619	0.000146939	0.00623698	0.0114988	THBS1
ENSG00000141255.12	28.2156	2.48846	0.655614	3.79563	0.000147272	0.00623741	0.0114999	SPATA22
ENSG00000248690.6	75.8347	-1.47189	0.387851	-3.79498	0.000147657	0.00624006	0.0115052	HAS2-AS1
ENSG00000178202.12	852.703	-1.11882	0.294882	-3.79413	0.000148165	0.00624783	0.0115199	KDELC2
ENSG00000146197.8	141.728	-1.45239	0.382951	-3.79263	0.000149062	0.00627196	0.0115648	SCUBE3
ENSG00000176542.9	1044.72	1.25345	0.331091	3.78582	0.000153201	0.00643211	0.0118604	KIAA2018
ENSG00000155792.9	1431.63	1.20425	0.318359	3.78269	0.00015514	0.00649941	0.0119849	DEPTOR
ENSG00000087245.12	5528.18	-1.50793	0.398764	-3.7815	0.000155885	0.00651646	0.0120168	MMP2
ENSG00000125740.13	446.194	-1.78406	0.472013	-3.7797	0.000157019	0.00654495	0.0120701	FOSB
ENSG00000130962.17	378.657	1.12088	0.29658	3.77934	0.000157244	0.00654495	0.0120701	PRRG1
ENSG00000168917.8	631.483	1.31888	0.34908	3.77816	0.000157994	0.00656203	0.012102	SLC35G2
ENSG00000196693.14	905.672	1.73151	0.458586	3.77577	0.000159515	0.00661096	0.0121926	ZNF33B
ENSG00000146530.11	12.9619	-2.91952	0.773335	-3.77523	0.000159859	0.00661102	0.0121931	VWDE
ENSG00000144152.12	41.1063	-1.97512	0.523744	-3.77116	0.000162488	0.00669113	0.0123416	FBLN7
ENSG00000210156.1	16.7166	-3.79881	1.0073	-3.77126	0.000162422	0.00669113	0.0123416	MT-TK
ENSG00000004961.14	745.462	1.13293	0.300515	3.76997	0.000163264	0.00669453	0.0123487	HCCS
ENSG00000147364.16	1057.54	1.05905	0.280918	3.76997	0.000163264	0.00669453	0.0123487	FBXO25
ENSG00000278962.1	8.52028	-5.76657	1.53015	-3.76862	0.00016415	NA	0.0123897	RP11-399B17.1
ENSG00000127125.8	1146.12	1.1237	0.298459	3.76502	0.000166534	0.0067711	0.0124656	PPCS
ENSG00000139211.6	7441.41	1.04412	0.277294	3.76538	0.000166299	0.0067711	0.0124656	AMIGO2
ENSG00000223532.9	212.118	-1.93876	0.514939	-3.76502	0.000166533	0.0067711	0.0124656	HLA-B
ENSG00000243414.5	313.272	1.82915	0.485761	3.76554	0.00016619	0.0067711	0.0124656	TICAM2
ENSG00000231555.4	2258.87	-2.4489	0.650639	-3.76384	0.000167327	0.00678905	0.012499	HSPA1B
ENSG00000115594.11	206.072	-1.27937	0.340136	-3.76136	0.000168995	0.00684234	0.0125976	IL1R1
ENSG00000182752.9	1970.24	-1.15294	0.306913	-3.75658	0.000172253	0.00695965	0.012814	PAPPA
ENSG00000076685.18	1833.9	0.975032	0.259664	3.75497	0.000173362	0.00698983	0.01287	NT5C2
ENSG00000114126.17	1830.13	0.981868	0.261554	3.75397	0.000174055	0.00700319	0.0128951	TFDP2
ENSG00000279348.1	331.576	1.93131	0.514864	3.75111	0.000176055	0.00706892	0.0130166	RP11-566E18.1
ENSG00000143786.7	351.46	1.22392	0.326356	3.75026	0.000176651	0.00707812	0.0130339	CNIH3
ENSG00000164128.6	142.693	2.28069	0.6094	3.74251	0.000182193	0.00728507	0.0134155	NPY1R
ENSG00000162407.8	564.912	-1.0381	0.277467	-3.74136	0.000183024	0.00728812	0.013422	PPAP2B
ENSG00000237499.6	27.4758	-2.31354	0.618349	-3.74148	0.00018294	0.00728812	0.013422	RP11-356I2.4
ENSG00000170373.8	292.198	-1.72059	0.460109	-3.73952	0.000184376	0.00732685	0.0134938	CST1
ENSG00000069020.18	23.3164	-2.09936	0.561857	-3.73647	0.000186623	0.00735931	0.0135553	MAST4
ENSG00000130766.4	317.868	-2.13562	0.571561	-3.73647	0.000186619	0.00735931	0.0135553	SESN2
ENSG00000198846.5	303.02	1.14321	0.305972	3.73634	0.000186717	0.00735931	0.0135553	TOX
ENSG00000200879.1	204.748	-4.85783	1.30011	-3.73648	0.000186615	0.00735931	0.0135553	SNORD14E
ENSG00000126756.11	703.062	0.922902	0.247098	3.73497	0.000187737	0.00738446	0.0136021	UXT
ENSG00000143507.17	763.904	1.14585	0.307043	3.73189	0.000190047	0.0074601	0.0137419	DUSP10
ENSG00000134324.11	1927.4	0.907992	0.243429	3.73001	0.000191473	0.00750086	0.0138174	LPIN1
ENSG00000246283.2	16.5566	-4.49971	1.20706	-3.72783	0.000193136	0.00755067	0.0139096	CTD-2036P10.3
ENSG00000103888.15	3681.95	1.02984	0.276618	3.72298	0.000196884	0.00768165	0.0141514	CEMIP
ENSG00000131389.16	2829.18	-0.915276	0.245939	-3.72156	0.000197997	0.00769398	0.014175	SLC6A6
ENSG00000276017.1	169.98	-1.845	0.495701	-3.72199	0.000197659	0.00769398	0.014175	AC007325.1
ENSG00000156475.18	305.764	1.02716	0.276093	3.72033	0.000198966	0.00770066	0.0141882	PPP2R2B
ENSG00000277086.3	53.5435	2.7016	0.726129	3.72056	0.000198785	0.00770066	0.0141882	MTMR10
ENSG00000100345.20	15243.6	-1.56641	0.42117	-3.7192	0.000199856	0.00771965	0.0142236	MYH9
ENSG00000134986.13	3606.44	1.1523	0.310012	3.71694	0.000201654	0.00774113	0.014265	NREP
ENSG00000171877.19	466.44	1.26798	0.341179	3.71648	0.000202016	0.00774113	0.014265	FRMD5
ENSG00000176907.4	31.2272	-2.80805	0.755462	-3.717	0.000201602	0.00774113	0.014265	C8orf4
ENSG00000251350.1	51.8327	-3.2489	0.873878	-3.7178	0.000200965	0.00774113	0.014265	RP11-328N19.1
ENSG00000009724.16	46.3295	1.87197	0.503843	3.71539	0.000202894	0.00775941	0.0142991	MASP2
ENSG00000138356.13	476.142	1.42545	0.384093	3.7112	0.000206281	0.00781158	0.0143697	AOX1
ENSG00000140307.10	899.951	0.876663	0.2362	3.71153	0.000206013	0.00781158	0.0143697	GTF2A2
ENSG00000267013.5	513.879	1.8608	0.501306	3.71191	0.000205703	0.00781158	0.0143697	CTD-2171N6.1
ENSG00000267559.5	55.2844	-3.40684	0.917693	-3.71239	0.00020531	0.00781158	0.0143697	RP11-383M4.6
ENSG00000271324.1	35.781	2.36274	0.636621	3.71137	0.000206139	0.00781158	0.0143697	RP11-10C24.2
ENSG00000279809.1	7.06046	-4.51214	1.21572	-3.7115	0.000206033	NA	0.0143697	AC005538.3
ENSG00000276850.4	52.0999	1.79937	0.485113	3.70917	0.000207938	0.00785891	0.0144573	CH17-360D5.2
ENSG00000167767.13	3136	1.6631	0.448838	3.70534	0.000211111	0.00796327	0.0146497	KRT80
ENSG00000266401.1	36.9066	1.9479	0.525786	3.70474	0.000211604	0.00796628	0.0146558	RP11-874J12.4
ENSG00000179933.5	1463.68	1.4682	0.396646	3.70153	0.000214304	0.00805223	0.0148144	C14orf119
ENSG00000186352.8	236.622	1.58636	0.42875	3.69996	0.000215632	0.00808642	0.0148778	ANKRD37
ENSG00000205740.2	57.5148	1.46561	0.396204	3.69913	0.00021634	0.00809724	0.0148982	RP11-363N22.3
ENSG00000243224.1	28.1871	2.29555	0.621082	3.69606	0.000218973	0.00817992	0.0150508	RP5-1157M23.2
ENSG00000173281.4	364.249	1.61594	0.437615	3.69261	0.000221962	0.00827556	0.0152273	PPP1R3B
ENSG00000269823.1	25.0019	5.7517	1.55887	3.68967	0.000224545	0.00833969	0.0153463	AL513523.1
ENSG00000279767.1	25.0019	5.7517	1.55887	3.68967	0.000224545	0.00833969	0.0153463	AL513523.2
ENSG00000182054.9	225.141	-1.7091	0.463296	-3.689	0.000225137	0.00834561	0.0153577	IDH2
ENSG00000077942.17	520.133	-1.19513	0.324597	-3.6819	0.000231503	0.00856516	0.0157622	FBLN1
ENSG00000084070.11	1300.23	-0.808252	0.2197	-3.67889	0.000234252	0.00865031	0.0159195	SMAP2
ENSG00000253731.2	308.577	0.973267	0.264636	3.67776	0.000235292	0.00867212	0.0159601	PCDHGA6
ENSG00000065802.11	1447.36	-1.65898	0.451209	-3.67675	0.000236224	0.0086899	0.0159933	ASB1
ENSG00000272010.1	17.0604	3.89635	1.06033	3.67466	0.000238168	0.00874476	0.0160948	CTD-3025N20.3
ENSG00000242852.6	88.4441	1.83367	0.499103	3.67393	0.000238851	0.00875318	0.0161108	ZNF709
ENSG00000044574.7	25825.1	-2.43776	0.663687	-3.67305	0.000239671	0.0087666	0.0161361	HSPA5
ENSG00000280741.1	22.6084	-2.7212	0.741246	-3.67112	0.000241491	0.00881646	0.0162283	LINC00685
ENSG00000150907.6	1132.8	1.23266	0.335957	3.66909	0.000243414	0.00886991	0.0163272	FOXO1
ENSG00000101911.12	1831.96	1.01355	0.276427	3.66661	0.000245789	0.00893958	0.016456	PRPS2
ENSG00000143882.9	112.234	-2.58579	0.706724	-3.65885	0.000253352	0.00912871	0.016776	ATP6V1C2
ENSG00000178381.11	191.407	-2.39779	0.655105	-3.66017	0.00025205	0.00911396	0.016776	ZFAND2A
ENSG00000226742.3	52.2407	1.88669	0.515517	3.6598	0.000252417	0.00911396	0.016776	HSBP1L1
ENSG00000250041.2	72.6274	1.72708	0.471802	3.66061	0.00025162	0.00911396	0.016776	CTD-2003C8.2
ENSG00000267257.1	63.0258	2.20799	0.603318	3.65974	0.000252471	0.00911396	0.016776	RP11-1151B14.4
ENSG00000270316.1	9.84617	6.66657	1.82199	3.65896	0.000253239	NA	0.016776	C10orf32-ASMT
ENSG00000169436.16	6.70435	-5.46371	1.4938	-3.65758	0.000254605	NA	0.0168281	COL22A1
ENSG00000273338.1	73.274	1.90573	0.521162	3.65669	0.000255496	0.00918882	0.0168562	RP11-386I14.4
ENSG00000163818.16	1076.27	1.22242	0.334698	3.65231	0.000259893	0.00931521	0.0170893	LZTFL1
ENSG00000254092.1	18.1076	2.94794	0.807161	3.65223	0.000259975	0.00931521	0.0170893	RP11-369E15.3
ENSG00000126752.7	831.629	0.981429	0.268843	3.65057	0.000261657	0.00934449	0.0171443	SSX1
ENSG00000166922.8	49.4117	1.63093	0.446774	3.65047	0.00026176	0.00934449	0.0171443	SCG5
ENSG00000128342.4	865.732	-1.75355	0.480738	-3.64763	0.000264674	0.00943109	0.0173038	LIF
ENSG00000100092.20	46.3172	-2.43223	0.667322	-3.64476	0.00026764	0.00951198	0.0174535	SH3BP1
ENSG00000100739.10	20.879	-2.57382	0.706223	-3.64448	0.000267929	0.00951198	0.0174535	BDKRB1
ENSG00000204540.10	74.8198	2.32219	0.637342	3.64355	0.000268902	0.00952899	0.0174854	PSORS1C1
ENSG00000134365.12	18.5289	2.92484	0.803181	3.64156	0.000270989	0.00955685	0.017539	CFHR4
ENSG00000141338.13	79.3386	-1.66276	0.456517	-3.64226	0.000270252	0.00955685	0.017539	ABCA8
ENSG00000148158.16	1456.28	1.06552	0.292651	3.64094	0.00027165	0.00955685	0.017539	SNX30
ENSG00000166167.17	776.144	1.34529	0.369492	3.64092	0.000271667	0.00955685	0.017539	BTRC
ENSG00000183963.18	284.376	-2.07492	0.570003	-3.64019	0.000272437	0.00956651	0.0175574	SMTN
ENSG00000126368.5	162.684	-2.86227	0.786716	-3.63825	0.000274494	0.00962124	0.0176585	NR1D1
ENSG00000273680.1	46.7528	2.02196	0.555887	3.63736	0.000275445	0.00963709	0.0176882	RP11-996F15.6
ENSG00000276855.1	33.6172	2.23033	0.613377	3.63616	0.000276736	0.00966473	0.0177395	CTD-3157E16.2
ENSG00000160613.12	605.635	-1.07583	0.295983	-3.63478	0.000278216	0.00969889	0.0178029	PCSK7
ENSG00000137507.11	7.42586	-3.51584	0.96757	-3.63368	0.000279403	NA	0.0178472	LRRC32
ENSG00000112936.18	810.805	-1.70064	0.468157	-3.63262	0.000280557	0.00974797	0.0178641	C7
ENSG00000149380.11	47.7289	-1.96478	0.541009	-3.63169	0.000281569	0.00974797	0.0178641	P4HA3
ENSG00000213214.4	23.3304	2.27615	0.626747	3.63169	0.000281569	0.00974797	0.0178641	ARHGEF35
ENSG00000272370.1	23.81	2.72495	0.750339	3.63162	0.000281643	0.00974797	0.0178641	RP11-307L14.1
ENSG00000210077.1	16.9472	-3.81398	1.05181	-3.62613	0.000287702	0.00993987	0.0182164	MT-TV
ENSG00000147155.10	594.376	1.10475	0.304731	3.62534	0.000288583	0.00995252	0.0182403	EBP
ENSG00000102935.11	108.036	-1.83512	0.506898	-3.62029	0.000294271	0.0101306	0.0185673	ZNF423
ENSG00000102218.5	780.07	1.54376	0.426781	3.61723	0.000297774	0.0102329	0.0187556	RP2
ENSG00000251034.1	76.4119	1.45981	0.403784	3.61533	0.000299965	0.0102899	0.0188608	RP11-582J16.4
ENSG00000164684.13	13906.4	1.51222	0.418581	3.61274	0.000302973	0.0103747	0.0190168	ZNF704
ENSG00000273513.1	13.9596	6.37584	1.76876	3.6047	0.000312518	0.0106826	0.019582	TBC1D3K
ENSG00000269096.6	58.9699	-1.74365	0.483909	-3.60326	0.000314257	0.010723	0.0196568	CT45A3
ENSG00000162576.16	281.873	-2.08807	0.579768	-3.60156	0.00031631	0.0107741	0.0197511	MXRA8
ENSG00000119917.13	574.002	2.18753	0.607694	3.59972	0.00031856	0.0108316	0.0198573	IFIT3
ENSG00000114166.7	1592.62	1.15942	0.322154	3.59896	0.000319489	0.0108441	0.0198809	KAT2B
ENSG00000233117.2	223.509	1.28616	0.357439	3.59828	0.000320331	0.0108536	0.0198991	LINC00702
ENSG00000116741.7	225.685	-2.52615	0.702209	-3.59743	0.00032138	0.0108701	0.01993	RGS2
ENSG00000165568.17	22.4954	2.64989	0.737309	3.594	0.00032564	0.0109949	0.0201596	AKR1E2
ENSG00000102221.13	656.667	1.07851	0.300141	3.59337	0.000326434	0.0110025	0.0201742	JADE3
ENSG00000240694.8	2157.1	0.997959	0.277928	3.59072	0.000329771	0.0110956	0.0203456	PNMA2
ENSG00000164951.15	4877.83	1.19678	0.333435	3.58925	0.000331633	0.0111388	0.0204257	PDP1
ENSG00000259727.1	96.3745	1.84442	0.514209	3.58691	0.000334616	0.0112195	0.0205744	RP11-1069G10.2
ENSG00000138061.11	146.522	-1.35082	0.376717	-3.58578	0.000336075	0.0112489	0.020629	CYP1B1
ENSG00000273840.1	178.853	-1.19508	0.333386	-3.58468	0.000337491	0.0112767	0.0206808	AL078471.5
ENSG00000259176.5	6.01273	-4.70475	1.31267	-3.58411	0.000338225	NA	0.0206907	RP11-69H14.6
ENSG00000207523.1	30.8998	-2.83753	0.791797	-3.58366	0.00033881	0.0113013	0.0206915	SNORA66
ENSG00000106799.12	4182.26	1.30695	0.365505	3.57573	0.000349251	0.0114275	0.0209341	TGFBR1
ENSG00000118242.15	210.651	1.65505	0.462891	3.57546	0.000349609	0.0114275	0.0209341	MREG
ENSG00000134516.15	91.5043	1.47143	0.411334	3.57721	0.00034728	0.0114275	0.0209341	DOCK2
ENSG00000198168.8	577.457	0.939917	0.262704	3.57786	0.000346416	0.0114275	0.0209341	SVIP
ENSG00000206588.1	1715.43	-1.47147	0.411707	-3.57407	0.000351468	0.0114275	0.0209341	RNU1-28P
ENSG00000206596.1	1715.43	-1.47147	0.411707	-3.57407	0.000351468	0.0114275	0.0209341	RNU1-27P
ENSG00000206652.1	1715.43	-1.47147	0.411707	-3.57407	0.000351468	0.0114275	0.0209341	RNU1-1
ENSG00000206737.1	1715.43	-1.47147	0.411707	-3.57407	0.000351468	0.0114275	0.0209341	RNVU1-18
ENSG00000207005.1	1715.43	-1.47147	0.411707	-3.57407	0.000351468	0.0114275	0.0209341	RNU1-2
ENSG00000207389.1	1715.43	-1.47147	0.411707	-3.57407	0.000351468	0.0114275	0.0209341	RNU1-4
ENSG00000207513.1	1715.43	-1.47147	0.411707	-3.57407	0.000351468	0.0114275	0.0209341	RNU1-3
ENSG00000225541.1	46.82	1.91948	0.536925	3.57495	0.000350291	0.0114275	0.0209341	AC002480.5
ENSG00000241625.3	12.2088	-4.22593	1.18216	-3.57474	0.000350576	0.0114275	0.0209341	RN7SL18P
ENSG00000273768.1	1715.43	-1.47147	0.411707	-3.57407	0.000351468	0.0114275	0.0209341	U1
ENSG00000275405.1	1715.43	-1.47147	0.411707	-3.57407	0.000351468	0.0114275	0.0209341	U1
ENSG00000089057.14	1950.19	0.764941	0.214242	3.57046	0.000356355	0.0115325	0.0211287	SLC23A2
ENSG00000155324.9	221.462	1.24702	0.349201	3.57107	0.000355523	0.0115325	0.0211287	GRAMD3
ENSG00000212866.6	133.414	-2.36803	0.663247	-3.57036	0.000356489	0.0115325	0.0211287	HSPA1B
ENSG00000065413.16	666.598	1.04064	0.291666	3.56791	0.000359845	0.0116216	0.0212927	ANKRD44
ENSG00000139182.13	127.004	-2.05629	0.57663	-3.56604	0.000362416	0.0116683	0.0213798	CLSTN3
ENSG00000174899.10	24.5107	-2.39058	0.670386	-3.56598	0.000362501	0.0116683	0.0213798	PQLC2L
ENSG00000153904.18	3462.62	1.01129	0.28364	3.5654	0.000363302	0.0116746	0.0213922	DDAH1
ENSG00000259049.1	25.2001	5.2213	1.46577	3.56215	0.000367829	0.0118005	0.0216236	RP11-589M4.1
ENSG00000117597.17	1144.64	1.14285	0.320935	3.561	0.000369446	0.0118205	0.0216625	DIEXF
ENSG00000138190.16	879.509	1.42352	0.399797	3.56061	0.000369992	0.0118205	0.0216625	EXOC6
ENSG00000155966.13	24.3261	-2.21821	0.623022	-3.5604	0.000370289	0.0118205	0.0216625	AFF2
ENSG00000196233.11	1010.55	0.983865	0.276419	3.55932	0.000371816	0.0118496	0.0217167	LCOR
ENSG00000099992.15	252.815	-2.02452	0.568989	-3.55811	0.000373534	0.0118848	0.0217819	TBC1D10A
ENSG00000173567.14	13.5448	-4.19317	1.17931	-3.5556	0.000377113	0.0119789	0.0219551	ADGRF3
ENSG00000134698.10	846.481	0.971466	0.273268	3.555	0.000377986	0.0119869	0.0219706	AGO4
ENSG00000122912.14	717.883	0.967846	0.272422	3.55275	0.000381227	0.0120699	0.0221234	SLC25A16
ENSG00000123096.11	42.1093	-1.89234	0.532935	-3.55079	0.00038408	0.0121205	0.0222176	SSPN
ENSG00000232043.1	127.035	-2.23274	0.628785	-3.55088	0.000383941	0.0121205	0.0222176	RP4-530I15.9
ENSG00000127325.18	43.7749	1.64	0.461994	3.54982	0.000385496	0.0121453	0.022264	BEST3
ENSG00000204217.12	3208.71	1.38078	0.389203	3.54771	0.000388603	0.0122211	0.0224043	BMPR2
ENSG00000279159.1	713.024	-1.79165	0.505071	-3.54732	0.000389166	0.0122211	0.0224043	RP3-394A18.1
ENSG00000198804.2	44142.6	0.951516	0.268318	3.54623	0.00039079	0.012252	0.0224621	MT-CO1
ENSG00000171234.13	38.6862	1.97777	0.557777	3.5458	0.000391419	0.012252	0.0224625	UGT2B7
ENSG00000258768.2	33.6312	1.86165	0.525231	3.54445	0.000393438	0.0122952	0.0225425	CTD-2292M16.8
ENSG00000259823.5	37.4468	1.98356	0.559758	3.54361	0.000394695	0.0123146	0.0225788	LYPD8
ENSG00000023572.8	451.744	1.29261	0.364982	3.54156	0.000397763	0.0123635	0.0226713	GLRX2
ENSG00000198513.11	393.431	1.35868	0.383587	3.54205	0.000397034	0.0123635	0.0226713	ATL1
ENSG00000243156.7	1805.5	-1.13279	0.319918	-3.54086	0.000398821	0.0123635	0.0226713	MICAL3
ENSG00000282057.1	257.465	1.76634	0.498791	3.54124	0.000398255	0.0123635	0.0226713	RP4-621F18.2
ENSG00000164040.16	1574.18	0.995351	0.281485	3.53608	0.000406117	0.0125694	0.0230498	PGRMC2
ENSG00000173727.11	223.577	1.03064	0.291589	3.53456	0.000408461	0.0126218	0.0231465	CMB9-22P13.1
ENSG00000241468.7	1483.38	0.989123	0.279907	3.53376	0.000409695	0.0126397	0.0231801	ATP5J2
ENSG00000165272.14	11.6977	-2.98401	0.844851	-3.53199	0.000412445	0.0127042	0.0232993	AQP3
ENSG00000269951.1	36.2427	1.76492	0.499849	3.5309	0.000414151	0.0127365	0.0233592	RP11-797A18.6
ENSG00000123643.12	692.855	1.12979	0.320149	3.52896	0.000417196	0.0128097	0.0234942	SLC36A1
ENSG00000235385.1	194.364	1.99656	0.565837	3.52851	0.0004179	0.012811	0.0234973	GS1-600G8.5
ENSG00000087258.13	226.752	-1.29971	0.368393	-3.52806	0.000418616	0.0128126	0.023501	GNAO1
ENSG00000123689.5	70.8527	-3.10263	0.879865	-3.52626	0.000421467	0.0128407	0.0235549	G0S2
ENSG00000167695.14	278.127	1.27213	0.36071	3.52675	0.000420697	0.0128407	0.0235549	FAM57A
ENSG00000231298.6	327.515	2.12969	0.603959	3.52622	0.00042153	0.0128407	0.0235549	LINC00704
ENSG00000174238.14	1745.79	0.994112	0.282131	3.52358	0.000425761	0.0129492	0.0237546	PITPNA
ENSG00000151067.20	48.6412	-1.76496	0.501011	-3.5228	0.000427009	0.0129667	0.0237875	CACNA1C
ENSG00000279770.1	6.26358	5.91752	1.68009	3.52215	0.000428061	NA	0.0238094	LINC00552
ENSG00000155850.7	3300.74	1.59312	0.452632	3.51968	0.000432064	0.0130996	0.0239951	SLC26A2
ENSG00000187720.14	1322.41	-1.53111	0.435084	-3.51912	0.000432985	0.0131069	0.0240094	THSD4
ENSG00000277641.2	43.5107	2.48226	0.705465	3.51862	0.000433794	0.0131109	0.0240174	WNT3
ENSG00000145569.5	99.6997	-1.48458	0.422061	-3.51745	0.000435717	0.0131485	0.024087	FAM105A
ENSG00000120885.19	1660.45	-1.41675	0.403066	-3.51492	0.000439887	0.0132536	0.0242804	CLU
ENSG00000269586.7	382.454	-1.05187	0.299346	-3.51388	0.000441612	0.0132848	0.0243385	CT45A10
ENSG00000259869.1	18.7865	2.57884	0.734063	3.51311	0.000442894	0.0133027	0.024372	AL022344.7
ENSG00000133028.10	1099.22	1.08811	0.310016	3.50985	0.000448356	0.0134458	0.024635	SCO1
ENSG00000090339.8	52.4952	-1.774	0.505596	-3.50873	0.000450249	0.0134816	0.0247015	ICAM1
ENSG00000272540.1	163.911	-1.23722	0.352948	-3.50538	0.000455951	0.0136313	0.0249765	XXbac-BPG252P9.9
ENSG00000228299.8	148.149	-2.20997	0.630574	-3.5047	0.000457126	0.0136452	0.0250029	HLA-C
ENSG00000130254.11	1537.3	-1.20237	0.34334	-3.50198	0.00046182	0.0137641	0.0252215	SAFB2
ENSG00000089280.18	1088.37	-0.864215	0.247035	-3.49835	0.000468141	0.0139242	0.0255165	FUS
ENSG00000172575.11	100.27	1.53467	0.438718	3.49807	0.000468634	0.0139242	0.0255165	RASGRP1
ENSG00000133142.17	1441.84	0.774096	0.221382	3.49665	0.000471144	0.0139558	0.0255762	TCEAL4
ENSG00000152092.15	23.326	-2.04026	0.58349	-3.49666	0.00047113	0.0139558	0.0255762	ASTN1
ENSG00000133460.19	79.2805	-1.2075	0.345402	-3.49591	0.000472444	0.0139729	0.0256083	SLC2A11
ENSG00000116717.11	1859.18	-1.58808	0.454365	-3.49516	0.000473785	0.0139912	0.0256426	GADD45A
ENSG00000142556.18	600.253	1.59452	0.45641	3.49361	0.000476545	0.0140371	0.0257284	ZNF614
ENSG00000163347.5	101.336	-1.62101	0.464012	-3.49347	0.000476794	0.0140371	0.0257284	CLDN1
ENSG00000188177.13	117.189	-1.34545	0.385231	-3.49259	0.000478352	0.0140615	0.025774	ZC3H6
ENSG00000135473.14	783.611	-1.38146	0.395973	-3.48876	0.000485265	0.0142313	0.0260868	PAN2
ENSG00000256235.1	512.715	-1.06487	0.305246	-3.48858	0.000485601	0.0142313	0.0260868	SMIM3
ENSG00000177494.5	69.9682	2.18583	0.6267	3.48784	0.000486942	0.014249	0.0261201	ZBED2
ENSG00000204128.5	28.6855	2.05868	0.59041	3.48687	0.000488714	0.0142792	0.0261762	C2orf72
ENSG00000171724.2	15.8673	-2.34532	0.672699	-3.48644	0.000489502	0.0142806	0.0261797	VAT1L
ENSG00000002587.9	67.1221	1.51689	0.435194	3.48554	0.000491152	0.0143071	0.0262291	HS3ST1
ENSG00000204179.10	216.541	1.24347	0.356942	3.48367	0.000494582	0.0143853	0.0263733	PTPN20
ENSG00000105963.13	14.0715	-3.58325	1.02911	-3.48188	0.000497902	0.0144601	0.0265113	ADAP1
ENSG00000140538.16	430.547	0.883046	0.253691	3.4808	0.000499927	0.0144971	0.0265799	NTRK3
ENSG00000119979.15	940.8	1.0227	0.293898	3.47977	0.000501851	0.0145039	0.0265949	FAM45A
ENSG00000137273.3	324.659	1.6561	0.475963	3.47947	0.000502415	0.0145039	0.0265949	FOXF2
ENSG00000265784.1	101.817	9.37408	2.69406	3.47954	0.000502273	0.0145039	0.0265949	RP1-56K13.3
ENSG00000273738.4	11.3891	-4.92238	1.41509	-3.47849	0.000504242	0.014535	0.0266526	FCAR
ENSG00000170122.5	7.56878	5.93456	1.70693	3.47675	0.000507529	NA	0.0267872	FOXD4
ENSG00000187627.14	9.05101	-5.36047	1.54222	-3.47582	0.000509301	NA	0.0268024	RGPD1
ENSG00000187699.10	71.6438	1.68066	0.483522	3.47588	0.000509178	0.0146554	0.0268024	C2orf88
ENSG00000198089.14	349	-0.951705	0.273877	-3.47494	0.000510968	0.014685	0.0268511	SFI1
ENSG00000088888.17	8010.7	1.384	0.398621	3.47198	0.000516638	0.0148259	0.0270899	MAVS
ENSG00000154545.16	8.7994	-3.42168	0.985567	-3.47178	0.000517012	NA	0.0270899	MAGED4
ENSG00000124787.13	466.421	0.986456	0.284279	3.47003	0.000520406	0.0149119	0.0272283	RPP40
ENSG00000179674.3	56.841	1.64526	0.474308	3.46876	0.000522858	0.0149599	0.0273171	ARL14
ENSG00000151623.14	507.65	1.15763	0.333988	3.46609	0.000528089	0.0150525	0.0274891	NR3C2
ENSG00000253385.1	91.2238	-2.93981	0.848057	-3.46653	0.000527229	0.0150525	0.0274891	KB-1254G8.1
ENSG00000261762.1	171.971	1.33954	0.386491	3.46591	0.000528432	0.0150525	0.0274891	RP11-650L12.2
ENSG00000186564.5	61.666	1.37487	0.396854	3.46443	0.000531357	0.0151136	0.0276016	FOXD2
ENSG00000105894.11	1027.04	-0.953499	0.275425	-3.46192	0.000536331	0.0152326	0.0278199	PTN
ENSG00000182013.17	559.659	-0.937003	0.270775	-3.46045	0.000539282	0.0152882	0.0279236	PNMAL1
ENSG00000230163.1	67.5731	1.89028	0.546299	3.46015	0.000539873	0.0152882	0.0279236	RP5-997D16.2
ENSG00000164342.12	356.404	1.91302	0.553246	3.45781	0.000544583	0.015399	0.0281269	TLR3
ENSG00000179755.3	53.1399	-1.62655	0.471192	-3.452	0.000556451	0.0157116	0.0286989	CTD-2144E22.5
ENSG00000072952.18	32.7826	-1.76012	0.510156	-3.45015	0.000560279	0.0157736	0.0288141	MRVI1
ENSG00000250170.1	19.0902	-3.76718	1.09179	-3.45047	0.000559618	0.0157736	0.0288141	RASA2-IT1
ENSG00000215271.7	149.287	1.29129	0.374316	3.44972	0.00056116	0.0157754	0.0288184	HOMEZ
ENSG00000118785.13	61.2268	1.40844	0.408549	3.44742	0.000565968	0.0158655	0.0289861	SPP1
ENSG00000136244.11	1179.4	1.06814	0.309874	3.44701	0.000566831	0.0158655	0.0289861	IL6
ENSG00000253672.1	13.47	2.93494	0.851426	3.44709	0.000566667	0.0158655	0.0289861	RP11-536K17.1
ENSG00000224914.2	114.062	1.16941	0.339306	3.44647	0.000567958	0.0158741	0.0290028	LINC00863
ENSG00000138413.13	3668.26	0.968992	0.2812	3.44592	0.000569112	0.0158833	0.0290207	IDH1
ENSG00000140403.12	15.0201	-2.3444	0.680626	-3.44448	0.000572164	0.0159455	0.0291352	DNAJA4
ENSG00000172638.12	142.603	-1.63915	0.475983	-3.44372	0.00057376	0.0159669	0.0291754	EFEMP2
ENSG00000133247.13	64.8726	-2.31668	0.673339	-3.44059	0.000580455	0.01613	0.0294744	SUV420H2
ENSG00000118523.5	5019.64	-1.7176	0.499562	-3.43822	0.00058556	0.016242	0.0296811	CTGF
ENSG00000163293.11	583.996	1.92192	0.559032	3.43794	0.000586167	0.016242	0.0296811	NIPAL1
ENSG00000100979.14	57.9783	-1.8843	0.548367	-3.4362	0.000589944	0.0163232	0.0298305	PLTP
ENSG00000111670.14	2791.63	1.01935	0.296712	3.43549	0.000591489	0.0163334	0.0298522	GNPTAB
ENSG00000166669.13	34.9151	-2.00895	0.584871	-3.43487	0.000592849	0.0163334	0.0298522	ATF7IP2
ENSG00000178764.7	242.089	0.927179	0.269913	3.43511	0.000592315	0.0163334	0.0298522	ZHX2
ENSG00000273055.1	43.4603	1.87851	0.547146	3.43329	0.000596296	0.0164049	0.029984	CTB-13F3.1
ENSG00000108091.10	2965.62	0.988496	0.288124	3.4308	0.0006018	0.0165093	0.0301768	CCDC6
ENSG00000153558.13	790.472	0.918982	0.267833	3.43117	0.000600989	0.0165093	0.0301768	FBXL2
ENSG00000143315.6	418.177	1.14586	0.334085	3.42984	0.000603944	0.0165446	0.0302424	PIGM
ENSG00000205808.5	233.767	1.90451	0.555467	3.42866	0.000606565	0.0165929	0.0303316	PPAPDC2
ENSG00000177483.11	43.393	-1.77674	0.518414	-3.42727	0.000609684	0.0166336	0.030408	RBM44
ENSG00000279805.1	25.6277	2.51802	0.73471	3.42723	0.000609775	0.0166336	0.030408	CTA-212A2.1
ENSG00000124802.11	1805.36	0.874059	0.255216	3.42478	0.000615302	0.0167596	0.0306403	EEF1E1
ENSG00000271430.1	397.216	1.40834	0.411264	3.42441	0.000616128	0.0167596	0.0306403	RP3-368A4.5
ENSG00000134533.6	83.8514	1.35697	0.396479	3.42255	0.000620376	0.0168277	0.0307669	RERG
ENSG00000234068.6	44.1635	-1.50139	0.438668	-3.42262	0.000620198	0.0168277	0.0307669	PAGE2
ENSG00000240553.1	25.5185	-3.1426	0.918576	-3.42116	0.000623539	0.0168898	0.0308814	RP1-184J9.2
ENSG00000162409.10	784.846	1.25133	0.36588	3.42006	0.000626066	0.0169133	0.0308842	PRKAA2
ENSG00000231336.1	7.55818	-3.74187	1.09393	-3.42057	0.000624901	NA	0.0308842	AC017006.3
ENSG00000278456.1	53.9497	-2.2358	0.653738	-3.42002	0.000626157	0.0169133	0.0308842	RP11-66B24.9
ENSG00000164743.4	47.0807	1.87286	0.547686	3.41959	0.000627155	0.0169165	0.0308912	C8orf48
ENSG00000249395.2	136.96	1.14068	0.333645	3.41886	0.000628848	0.0169385	0.0309325	CASC9
ENSG00000271862.1	59.5625	1.96514	0.57535	3.41555	0.000636526	0.0171215	0.0312676	RP11-343L5.2
ENSG00000099860.8	957.153	-2.12548	0.622476	-3.41455	0.000638865	0.0171605	0.0313399	GADD45B
ENSG00000108061.11	2216	1.06317	0.311535	3.41269	0.000643262	0.0172546	0.0315129	SHOC2
ENSG00000278133.1	159.674	1.02336	0.300395	3.40672	0.000657482	0.0176116	0.0321659	RP11-196G11.5
ENSG00000155367.15	23.3835	-3.41317	1.00227	-3.40543	0.00066059	0.0176656	0.0322668	PPM1J
ENSG00000165633.12	43.4961	-2.03321	0.597102	-3.40513	0.000661329	0.0176656	0.0322668	VSTM4
ENSG00000258634.3	117.505	-1.34505	0.395054	-3.40473	0.000662305	0.0176673	0.0322708	RP4-773N10.4
ENSG00000272791.1	27.6474	2.32831	0.684025	3.40384	0.000664453	0.0177001	0.0323319	RP11-464F9.22
ENSG00000243251.5	402.89	4.19671	1.23325	3.40296	0.000666594	0.0177327	0.0323925	PGBD3
ENSG00000100036.12	127.613	-1.86315	0.547981	-3.40003	0.000673784	0.0178993	0.032698	SLC35E4
ENSG00000113742.12	2998.98	0.922732	0.271474	3.39897	0.000676399	0.0179441	0.0327809	CPEB4
ENSG00000272734.1	181.953	-1.06457	0.313286	-3.39807	0.000678643	0.0179789	0.0328456	ADIRF-AS1
ENSG00000120685.19	445.574	0.921718	0.271454	3.39549	0.00068506	0.0180914	0.0330543	PROSER1
ENSG00000173846.12	247.29	-1.96186	0.577826	-3.39523	0.000685697	0.0180914	0.0330543	PLK3
ENSG00000184307.13	789.949	0.921588	0.271409	3.39557	0.000684856	0.0180914	0.0330543	ZDHHC23
ENSG00000015568.12	297.213	-1.81305	0.534064	-3.39481	0.000686766	0.0180948	0.0330617	RGPD5
ENSG00000261519.3	18.7677	-2.75619	0.812059	-3.39407	0.00068861	0.0181187	0.0331064	RP11-403P17.4
ENSG00000229950.1	26.6605	-2.27647	0.670827	-3.39353	0.000689983	0.0181301	0.0331284	TFAP2A-AS1
ENSG00000167771.5	13.318	-2.53941	0.748525	-3.39256	0.000692431	0.0181451	0.0331578	RCOR2
ENSG00000253363.5	73.0532	1.22811	0.361974	3.39282	0.000691766	0.0181451	0.0331578	RP11-962G15.1
ENSG00000251361.1	21.9841	2.98399	0.880536	3.38883	0.000701912	0.0183686	0.0335674	CTD-2091N23.1
ENSG00000259248.5	66.7707	-2.72949	0.805845	-3.38712	0.000706316	0.0184589	0.0337334	USP3-AS1
ENSG00000120327.6	273.122	1.10489	0.326329	3.38583	0.000709628	0.0185109	0.0338349	PCDHB14
ENSG00000124098.9	927.852	1.01387	0.299544	3.38471	0.000712531	0.0185109	0.0338349	FAM210B
ENSG00000139985.6	28.7739	2.00487	0.592434	3.38412	0.000714057	0.0185109	0.0338349	ADAM21
ENSG00000151893.14	3305.08	1.00791	0.297812	3.38437	0.000713416	0.0185109	0.0338349	CACUL1
ENSG00000198883.11	27.4666	-2.22379	0.657104	-3.38422	0.000713805	0.0185109	0.0338349	PNMA5
ENSG00000272345.1	25.406	2.84879	0.841561	3.38513	0.000711443	0.0185109	0.0338349	RP1-30M3.5
ENSG00000128617.2	145.93	1.34988	0.398948	3.38359	0.000715457	0.0185223	0.0338568	OPN1SW
ENSG00000139631.18	100.209	-1.49625	0.442417	-3.382	0.000719593	0.0186044	0.034008	CSAD
ENSG00000157613.10	50.7222	-2.14931	0.635602	-3.38153	0.000720844	0.0186118	0.0340227	CREB3L1
ENSG00000129518.8	543.871	0.909577	0.269107	3.37999	0.000724891	0.0186914	0.0341691	EAPP
ENSG00000073849.14	213.778	1.07966	0.319556	3.37862	0.000728501	0.0187095	0.0342055	ST6GAL1
ENSG00000170142.11	3152.61	1.01015	0.298926	3.37928	0.000726771	0.0187095	0.0342055	UBE2E1
ENSG00000185686.17	294.994	-0.868109	0.256916	-3.37896	0.000727605	0.0187095	0.0342055	PRAME
ENSG00000049192.14	920.244	-1.44466	0.427972	-3.37559	0.000736587	0.018892	0.0345403	ADAMTS6
ENSG00000073711.10	2034.59	1.03258	0.306082	3.37353	0.000742112	0.0190085	0.0347543	PPP2R3A
ENSG00000205212.3	184.928	-1.98268	0.5879	-3.37248	0.000744937	0.0190556	0.0348415	CCDC144NL
ENSG00000100226.15	672.894	-1.45542	0.432027	-3.36881	0.000754931	0.0192857	0.0352633	GTPBP1
ENSG00000236003.1	16.6896	-3.37084	1.00075	-3.36833	0.00075625	0.0192939	0.0352793	AC007050.17
ENSG00000118515.11	2002.7	0.834645	0.247927	3.3665	0.000761292	0.0193969	0.0354687	SGK1
ENSG00000116675.15	1089.38	0.950106	0.282264	3.36602	0.000762604	0.0194047	0.0354842	DNAJC6
ENSG00000118257.16	626.251	-1.4343	0.426171	-3.36556	0.000763892	0.0194119	0.0354984	NRP2
ENSG00000153485.5	127.563	1.19052	0.354163	3.36151	0.000775188	0.0195702	0.0357933	TMEM251
ENSG00000185745.9	251.07	1.5005	0.446296	3.36212	0.000773475	0.0195702	0.0357933	IFIT1
ENSG00000224717.1	15.8192	-2.42391	0.720933	-3.36218	0.000773286	0.0195702	0.0357933	RP11-576D8.4
ENSG00000272325.1	3349.21	1.22726	0.365089	3.36154	0.000775083	0.0195702	0.0357933	NUDT3
ENSG00000275947.2	127.563	1.19052	0.354163	3.36151	0.000775188	0.0195702	0.0357933	TMEM251
ENSG00000102125.15	158.356	-1.44126	0.429264	-3.35751	0.000786492	0.0198171	0.036247	TAZ
ENSG00000281851.1	15.5579	-4.68853	1.39651	-3.35732	0.000787019	0.0198171	0.036247	Z98744.3
ENSG00000183808.11	2297.87	1.10284	0.328669	3.35546	0.000792317	0.0199245	0.0364446	RBM12B
ENSG00000136811.16	1111.71	-0.850361	0.253483	-3.35471	0.000794489	0.0199272	0.0364517	ODF2
ENSG00000210196.2	344.386	1.09941	0.327703	3.3549	0.000793947	0.0199272	0.0364517	MT-TP
ENSG00000113583.7	2452.47	0.910583	0.271664	3.35188	0.00080266	0.020066	0.0366625	C5orf15
ENSG00000165898.13	194.407	0.985939	0.29416	3.35171	0.000803138	0.020066	0.0366625	ISCA2
ENSG00000229491.5	7.28318	-5.0698	1.51252	-3.35188	0.000802642	NA	0.0366625	RP11-342D14.1
ENSG00000274020.1	172.292	0.979919	0.292328	3.35212	0.000801948	0.020066	0.0366625	LINC01138
ENSG00000125375.14	583.881	0.789752	0.235761	3.3498	0.000808689	0.0201786	0.0368693	ATP5S
ENSG00000144815.14	2265.77	0.983021	0.293585	3.34834	0.000812983	0.0202595	0.0370184	NXPE3
ENSG00000188219.14	37.5552	-2.20587	0.659045	-3.34707	0.000816698	0.0203259	0.0371407	POTEE
ENSG00000107863.16	5930.69	0.885739	0.264807	3.34484	0.000823292	0.0204416	0.0373556	ARHGAP21
ENSG00000153044.9	556.228	-0.959483	0.286878	-3.34457	0.000824094	0.0204416	0.0373556	CENPH
ENSG00000171448.8	255.951	1.04983	0.313903	3.34443	0.000824521	0.0204416	0.0373556	ZBTB26
ENSG00000177189.12	2586.12	1.21805	0.36445	3.34215	0.000831313	0.0205835	0.0376161	RPS6KA3
ENSG00000188511.12	68.7136	-1.45012	0.433949	-3.3417	0.000832684	0.0205911	0.0376311	C22orf34
ENSG00000250592.1	34.2776	-2.98481	0.893679	-3.33991	0.000838055	0.0206974	0.0378265	RP11-39E3.3
ENSG00000107669.17	1011.82	1.00349	0.300575	3.33856	0.000842125	0.0207714	0.0379628	ATE1
ENSG00000164209.16	4241.34	1.09698	0.328662	3.33772	0.000844702	0.0207818	0.0379843	SLC25A46
ENSG00000258927.1	199.98	1.14337	0.34256	3.33773	0.000844671	0.0207818	0.0379843	RP11-1070N10.5
ENSG00000181004.9	173.058	1.67057	0.500848	3.33548	0.000851509	0.0209226	0.0382428	BBS12
ENSG00000078399.15	25.4912	-1.88466	0.565341	-3.33367	0.000857076	0.021006	0.0383499	HOXA9
ENSG00000185088.12	3301.76	1.069	0.320647	3.33387	0.000856456	0.021006	0.0383499	RPS27L
ENSG00000259834.1	4.96693	5.96679	1.78962	3.33411	0.000855742	NA	0.0383499	RP11-284N8.3
ENSG00000095951.16	1221.34	0.877385	0.263306	3.33218	0.000861675	0.0210386	0.0384131	HIVEP1
ENSG00000163040.14	27.5971	-2.75255	0.825953	-3.33257	0.000860465	0.0210386	0.0384131	CCDC74A
ENSG00000163947.11	508.977	1.02568	0.307803	3.33228	0.000861376	0.0210386	0.0384131	ARHGEF3
ENSG00000269897.5	287.276	1.41442	0.424758	3.32994	0.00086864	0.0211819	0.0386759	COMMD3-BMI1
ENSG00000111700.12	142.23	1.14892	0.345179	3.32849	0.00087318	0.0212657	0.0388302	SLCO1B3
ENSG00000228964.9	53.2221	-2.58704	0.777765	-3.32625	0.000880222	0.0214102	0.0390953	HLA-B
ENSG00000108375.12	248.483	-0.829576	0.249447	-3.32566	0.000882101	0.0214152	0.0391067	RNF43
ENSG00000238058.1	18.5234	2.37797	0.715074	3.32549	0.000882644	0.0214152	0.0391067	RP11-432J22.2
ENSG00000229309.2	10.5772	4.01566	1.2077	3.32504	0.000884055	0.0214225	0.0391213	RP11-452B18.2
ENSG00000274956.2	321.226	-0.977382	0.294016	-3.32425	0.000886568	0.0214565	0.0391846	UG0898H09
ENSG00000153976.2	112.75	1.21958	0.366994	3.32316	0.000890037	0.0215135	0.0392899	HS3ST3A1
ENSG00000271986.2	10.3369	-3.05268	0.918799	-3.32247	0.000892245	0.0215399	0.0393393	RN7SL827P
ENSG00000198729.4	19.7639	-1.92627	0.5802	-3.32001	0.000900142	0.0217034	0.0396392	PPP1R14C
ENSG00000239511.2	98.2195	-1.94757	0.586774	-3.31912	0.000903019	0.0217457	0.0397175	POM121L7
ENSG00000151151.5	622.893	1.10856	0.334117	3.31787	0.000907065	0.0217888	0.0397986	IPMK
ENSG00000198270.12	109.597	-1.27286	0.383617	-3.31804	0.000906508	0.0217888	0.0397986	TMEM116
ENSG00000147471.11	1308.68	0.892838	0.269217	3.31642	0.000911786	0.0218749	0.0399572	PROSC
ENSG00000148498.15	4220.8	0.868284	0.261894	3.31541	0.000915089	0.0219269	0.0400534	PARD3
ENSG00000225733.5	4674.27	0.993826	0.299906	3.31379	0.000920395	0.0220267	0.0402369	FGD5-AS1
ENSG00000118804.8	144.351	1.49762	0.452036	3.31305	0.000922837	0.0220579	0.040295	FAM47E-STBD1
ENSG00000135905.18	3307.36	1.07888	0.325722	3.31227	0.000925407	0.022063	0.0403079	DOCK10
ENSG00000139364.10	121.923	-1.05059	0.317212	-3.31195	0.000926478	0.022063	0.0403079	TMEM132B
ENSG00000196873.15	406.672	-0.866354	0.261546	-3.31244	0.00092486	0.022063	0.0403079	CBWD3
ENSG00000259870.1	30.032	1.97762	0.597343	3.31069	0.000930665	0.0221354	0.0404414	RP11-753A21.2
ENSG00000183765.20	353.776	-1.02813	0.310713	-3.30893	0.000936525	0.0222474	0.0406472	CHEK2
ENSG00000091136.13	10292.7	-0.900375	0.27221	-3.30764	0.000940846	0.0223225	0.0407858	LAMB1
ENSG00000004399.12	99.3889	-1.68808	0.510645	-3.30578	0.000947132	0.0224272	0.0409794	PLXND1
ENSG00000058866.14	568.761	1.30265	0.394067	3.30565	0.000947579	0.0224272	0.0409794	DGKG
ENSG00000198753.11	70.6217	-1.62924	0.493692	-3.30011	0.000966473	0.0228464	0.0417466	PLXNB3
ENSG00000021645.17	165.195	1.1842	0.358985	3.29873	0.000971218	0.0229025	0.0418515	NRXN3
ENSG00000261505.1	48.2163	-1.67762	0.508561	-3.29876	0.000971138	0.0229025	0.0418515	LA16c-358B7.3
ENSG00000070731.9	97.12	1.20902	0.366554	3.29833	0.000972604	0.0229072	0.0418613	ST6GALNAC2
ENSG00000188021.8	781.769	1.07072	0.324776	3.29679	0.000977971	0.0230056	0.0420423	UBQLN2
ENSG00000171016.11	526.676	1.34179	0.40721	3.29509	0.000983917	0.0231166	0.0422476	PYGO1
ENSG00000188153.12	1048.3	-0.822416	0.249614	-3.29475	0.000985084	0.0231166	0.0422476	COL4A5
ENSG00000277726.4	6.08407	6.29912	1.91232	3.29398	0.000987812	NA	0.0423144	TARDBP
ENSG00000125347.13	1798.27	-1.43189	0.434976	-3.29188	0.000995199	0.0232973	0.04253	IRF1
ENSG00000261997.1	89.6059	-1.96128	0.595793	-3.29189	0.00099517	0.0232973	0.04253	RP11-212I21.4
ENSG00000253741.1	166.933	1.01674	0.308975	3.29068	0.000999442	0.0233683	0.042661	CTD-2292P10.4
ENSG00000204389.9	1686.62	-2.31176	0.703276	-3.28713	0.00101215	0.0236369	0.0431525	HSPA1A
ENSG00000170323.8	19.2275	-2.0526	0.624547	-3.28655	0.00101424	0.0236569	0.0431904	FABP4
ENSG00000105516.10	122.73	-1.94785	0.592886	-3.28537	0.00101848	0.0236986	0.0432692	DBP
ENSG00000224501.5	217.754	-1.72926	0.526328	-3.28551	0.00101799	0.0236986	0.0432692	HSPA1B
ENSG00000176454.13	418.089	-2.04545	0.622788	-3.28435	0.00102218	0.0237276	0.0433246	LPCAT4
ENSG00000277273.4	1020.14	1.2612	0.383979	3.28456	0.00102141	0.0237276	0.0433246	CDK7
ENSG00000251432.6	47.1336	1.63271	0.497286	3.28325	0.00102618	0.0237919	0.0434433	RP11-420A23.1
ENSG00000074935.13	376.913	-1.89678	0.577836	-3.28255	0.00102873	0.0238224	0.0435003	TUBE1
ENSG00000125378.15	295.153	1.778	0.541797	3.28168	0.00103191	0.0238674	0.0435764	BMP4
ENSG00000223466.1	5.81186	5.67682	1.73	3.2814	0.00103294	NA	0.0435764	AC064834.2
ENSG00000242259.8	430.493	-0.943593	0.287867	-3.27788	0.0010459	0.024162	0.0440715	C22orf39
ENSG00000113916.17	960.957	-1.79573	0.548081	-3.2764	0.00105138	0.0242596	0.044251	BCL6
ENSG00000249693.2	9.36207	-5.50331	1.67985	-3.27607	0.00105261	NA	0.0442514	THEGL
ENSG00000222224.1	10.0652	-4.48663	1.36969	-3.27565	0.00105421	0.0242959	0.044267	Y_RNA
ENSG00000176597.11	956.468	1.00687	0.307445	3.27495	0.00105681	0.0242987	0.044275	B3GNT5
ENSG00000280158.1	160.457	1.29542	0.395555	3.27494	0.00105685	0.0242987	0.044275	RP11-63A1.4
ENSG00000246898.1	118.072	1.93632	0.591846	3.27167	0.00106915	0.0245524	0.0447386	LINC00920
ENSG00000092051.16	8.46759	-3.07793	0.940913	-3.27122	0.00107085	NA	0.044758	JPH4
ENSG00000167123.18	354.962	-1.66804	0.510055	-3.27031	0.0010743	0.0246413	0.0448502	CERCAM
ENSG00000100417.11	324.266	-1.41768	0.433744	-3.26848	0.00108127	0.0247717	0.0450891	PMM1
ENSG00000134574.11	415.522	-0.803487	0.246154	-3.26417	0.00109786	0.0251221	0.0457283	DDB2
ENSG00000127870.16	2530.68	1.04427	0.32015	3.26181	0.00110702	0.0253016	0.0460566	RNF6
ENSG00000167779.7	410.258	-1.77194	0.543375	-3.26098	0.00111026	0.0253178	0.0460614	IGFBP6
ENSG00000204619.7	595.425	0.965386	0.296043	3.26096	0.00111035	0.0253178	0.0460614	PPP1R11
ENSG00000274216.1	5.71273	-6.0528	1.85623	-3.26081	0.00111096	NA	0.0460614	Metazoa_SRP
ENSG00000006451.7	1462.15	0.967661	0.296792	3.26041	0.00111253	0.0253375	0.0460736	RALA
ENSG00000186310.9	12.4043	-2.36245	0.725043	-3.25836	0.00112057	0.0254908	0.0463539	NAP1L3
ENSG00000277007.1	34.9226	1.74551	0.535881	3.25728	0.00112487	0.0255332	0.0464341	RP11-392O17.2
ENSG00000279516.1	328.945	0.88868	0.272834	3.25722	0.00112508	0.0255332	0.0464341	FAM230C
ENSG00000172493.20	1579.54	0.901733	0.276892	3.25663	0.00112745	0.0255568	0.0464786	AFF1
ENSG00000177234.7	83.0946	1.89741	0.582698	3.25624	0.00112897	0.0255614	0.0464885	LINC01561
ENSG00000253775.1	16.531	-2.84241	0.873004	-3.25589	0.00113036	0.0255629	0.0464928	AC100802.3
ENSG00000236883.1	42.5794	8.12191	2.49482	3.25552	0.00113187	0.025567	0.0465018	AP001615.9
ENSG00000063127.15	28.3187	1.91996	0.590489	3.25147	0.0011481	0.0258142	0.0469607	SLC6A16
ENSG00000078967.12	344.356	0.832479	0.255976	3.25217	0.00114527	0.0258142	0.0469607	UBE2D4
ENSG00000088538.12	81.098	1.20784	0.371519	3.25108	0.00114966	0.0258142	0.0469607	DOCK3
ENSG00000105711.10	68.4424	-1.58756	0.488255	-3.2515	0.00114797	0.0258142	0.0469607	SCN1B
ENSG00000142798.16	187.361	-2.05761	0.632955	-3.25079	0.00115083	0.0258142	0.0469607	HSPG2
ENSG00000148399.11	274.568	-1.31633	0.404847	-3.25144	0.00114824	0.0258142	0.0469607	DPH7
ENSG00000253305.2	108.742	1.09199	0.33603	3.24967	0.00115538	0.0258861	0.0470931	PCDHGB6
ENSG00000120029.12	948.046	0.790758	0.243464	3.24795	0.0011624	0.0259603	0.0472326	C10orf76
ENSG00000198355.4	372.994	-1.5852	0.488021	-3.24822	0.0011613	0.0259603	0.0472326	PIM3
ENSG00000247400.3	66.6326	1.28284	0.39498	3.24787	0.00116272	0.0259603	0.0472326	DNAJC3-AS1
ENSG00000276712.1	11.2892	-3.41012	1.05013	-3.24734	0.0011649	0.025979	0.0472681	MIR7111
ENSG00000131174.4	2100	0.84985	0.261767	3.24659	0.00116796	0.0259871	0.0472859	COX7B
ENSG00000171970.12	202.849	1.08383	0.33383	3.24666	0.00116767	0.0259871	0.0472859	ZNF57
ENSG00000113552.15	1519.56	0.747904	0.230524	3.24437	0.00117712	0.0261202	0.0475329	GNPDA1
ENSG00000132470.13	39.5151	-2.229	0.68707	-3.24421	0.00117778	0.0261202	0.0475329	ITGB4
ENSG00000146676.6	2948.2	1.44243	0.444624	3.24415	0.001178	0.0261202	0.0475329	PURB
ENSG00000109452.12	2100.65	0.986476	0.304171	3.24316	0.00118211	0.0261513	0.0475923	INPP4B
ENSG00000198959.11	489.093	-1.52186	0.469234	-3.24328	0.0011816	0.0261513	0.0475923	TGM2
ENSG00000279713.1	36.9692	-2.03662	0.628104	-3.24249	0.00118488	0.0261826	0.047651	CTD-3035K23.3
ENSG00000103175.10	58.6151	-1.82798	0.564089	-3.24059	0.00119282	0.0262412	0.0477651	WFDC1
ENSG00000122958.14	2377.94	1.00425	0.309901	3.24054	0.00119305	0.0262412	0.0477651	VPS26A
ENSG00000155097.11	6383.45	1.38269	0.426687	3.24052	0.00119313	0.0262412	0.0477651	ATP6V1C1
ENSG00000222345.1	35.5998	-2.1412	0.660613	-3.24123	0.00119016	0.0262412	0.0477651	SNORD19
ENSG00000260454.1	17.8026	2.46244	0.759957	3.24023	0.00119433	0.0262412	0.0477651	RP11-367F23.2
ENSG00000136938.8	796.932	-0.831795	0.256799	-3.23909	0.00119911	0.0263163	0.0479033	ANP32B
ENSG00000221886.3	482.328	1.73948	0.537267	3.23765	0.0012052	0.0264201	0.0480938	ZBED8
ENSG00000088298.12	790.508	-0.993652	0.307002	-3.23663	0.00120951	0.0264844	0.0482123	EDEM2
ENSG00000143252.14	2282.43	0.80018	0.247328	3.2353	0.00121514	0.0265776	0.0483835	SDHC
ENSG00000183668.17	127.035	1.62029	0.5009	3.23476	0.00121744	0.0265978	0.0484219	PSG9
ENSG00000176018.12	1325	1.09679	0.339099	3.23442	0.00121891	0.0265997	0.0484267	LYSMD3
ENSG00000173065.13	193.989	1.66161	0.514203	3.23142	0.00123176	0.0268443	0.0488751	FAM222B
ENSG00000204291.10	48.9837	1.40975	0.436298	3.23116	0.00123289	0.0268443	0.0488751	COL15A1
ENSG00000261455.1	45.9133	1.7933	0.555372	3.229	0.00124222	0.0270169	0.0491908	LINC01003
ENSG00000115935.16	660.607	0.782188	0.242418	3.2266	0.00125269	0.0272139	0.049551	WIPF1
ENSG00000160213.5	1261.78	0.856933	0.265801	3.22397	0.00126427	0.0274126	0.049916	CSTB
ENSG00000230724.9	57.4991	-1.66061	0.515097	-3.22388	0.00126467	0.0274126	0.049916	LINC01001
ENSG00000228748.2	106.757	1.8137	0.562755	3.2229	0.00126899	0.0274752	0.0500315	RP13-39P12.3
ENSG00000237126.8	33.298	1.69621	0.526434	3.22208	0.00127265	0.0275236	0.0501212	AC073254.1
ENSG00000275857.1	7.07587	5.7188	1.77565	3.22068	0.00127886	NA	0.0503111	AC009133.21
ENSG00000165495.15	106.582	-1.90025	0.590176	-3.2198	0.00128279	0.027712	0.0504109	PKNOX2
ENSG00000163249.9	1083.35	1.15395	0.358592	3.21801	0.00129082	0.0278544	0.0506714	CCNYL1
ENSG00000274646.4	78.5436	-1.3874	0.431245	-3.21719	0.00129451	0.0279027	0.050761	RPS9
ENSG00000280153.1	59.9412	1.2656	0.393598	3.21547	0.0013023	0.0280393	0.0510112	RP11-876N24.3
ENSG00000114251.13	1596.25	-0.89362	0.278003	-3.21442	0.00130706	0.0280923	0.0511108	WNT5A
ENSG00000186472.19	16.8067	2.2356	0.69552	3.21429	0.00130767	0.0280923	0.0511108	PCLO
ENSG00000204682.5	303.634	1.42363	0.443008	3.21356	0.001311	0.0281327	0.0511858	CASC10
ENSG00000199785.1	148.954	-1.47332	0.4586	-3.21264	0.00131521	0.0281776	0.0512707	SNORA52
ENSG00000236869.1	15.3802	3.35079	1.04306	3.21246	0.00131601	0.0281776	0.0512707	RP11-944L7.4
ENSG00000101290.13	3127.68	0.817505	0.254542	3.21167	0.00131966	0.028221	0.0513528	CDS2
ENSG00000261270.1	59.4043	-2.87201	0.894322	-3.21139	0.00132096	0.028221	0.0513528	RP11-325K4.3
ENSG00000090006.17	87.0902	-2.24974	0.700884	-3.20987	0.00132796	0.0283246	0.0515445	LTBP4
ENSG00000227517.6	39.1021	-1.78196	0.55518	-3.2097	0.00132875	0.0283246	0.0515445	LINC01483
ENSG00000155368.16	2397.76	0.763565	0.237985	3.20846	0.00133447	0.0283312	0.0515628	DBI
ENSG00000206384.10	63.7805	-1.57488	0.490857	-3.20844	0.00133458	0.0283312	0.0515628	COL6A6
ENSG00000236453.5	63.4018	2.03255	0.633517	3.20836	0.00133492	0.0283312	0.0515628	AC003092.1
ENSG00000281035.1	21.0768	-2.61316	0.814414	-3.20864	0.00133364	0.0283312	0.0515628	AC017104.3
ENSG00000010030.13	32.182	2.16916	0.676596	3.20599	0.00134601	0.0285351	0.0519355	ETV7
ENSG00000069509.5	274.552	0.984814	0.30733	3.20442	0.00135335	0.0286104	0.0520773	FUNDC1
ENSG00000149150.8	92.8664	-1.26602	0.395073	-3.20452	0.00135286	0.0286104	0.0520773	SLC43A1
ENSG00000260517.2	326.97	1.23659	0.385918	3.20428	0.001354	0.0286104	0.0520773	RP11-426C22.5
ENSG00000247137.8	136.608	1.4682	0.458289	3.20366	0.00135694	0.0286411	0.0521348	RP11-727A23.5
ENSG00000264334.1	9.21693	-3.6647	1.14491	-3.20086	0.0013702	NA	0.0525325	RP11-671C19.2
ENSG00000279339.1	26.628	-2.21195	0.691035	-3.20092	0.00136991	0.0288834	0.0525325	CTD-2373H9.3
ENSG00000139926.15	4582.45	0.887978	0.277474	3.20022	0.00137323	0.0289217	0.0525929	FRMD6
ENSG00000116815.15	613.11	0.967031	0.302232	3.19963	0.00137604	0.0289493	0.0526449	CD58
ENSG00000169570.9	674.573	1.11512	0.348568	3.19916	0.00137829	0.0289651	0.0526751	DTWD2
ENSG00000268069.2	15.0817	-2.32654	0.728638	-3.19301	0.001408	0.0295572	0.0537536	RP5-1057I20.4
ENSG00000259462.2	12.4787	-3.19392	1.00059	-3.19205	0.00141268	0.0296232	0.0538754	CPEB1-AS1
ENSG00000230623.2	5.3081	5.71149	1.79093	3.18912	0.00142709	NA	0.0543144	RP11-469A15.2
ENSG00000232949.1	21.521	2.18075	0.683815	3.18909	0.00142719	0.0298952	0.0543144	AC002480.4
ENSG00000053254.15	1259.72	0.924509	0.289933	3.1887	0.00142916	0.0298988	0.0543245	FOXN3
ENSG00000240303.7	672.07	-1.57917	0.495282	-3.18843	0.00143046	0.0298988	0.0543245	ACAD11
ENSG00000139915.18	114.118	1.26275	0.396141	3.18763	0.00143446	0.02995	0.0544192	MDGA2
ENSG00000151276.23	2128.85	1.1515	0.361376	3.18643	0.00144039	0.0300412	0.0545867	MAGI1
ENSG00000196968.10	950.781	0.741247	0.232804	3.184	0.00145253	0.0302619	0.0549894	FUT11
ENSG00000103064.13	1917.56	0.978612	0.307412	3.18339	0.0014556	0.030293	0.0550478	SLC7A6
ENSG00000231459.1	3.47354	-6.1879	1.94479	-3.18178	0.00146372	NA	0.0552971	LINC00032
ENSG00000143553.10	467.286	0.87394	0.274768	3.18065	0.00146946	0.0305486	0.0554559	SNAPIN
ENSG00000166012.14	4698.15	-1.48897	0.468289	-3.1796	0.0014748	0.0306268	0.0555997	TAF1D
ENSG00000145242.13	166.339	-1.08527	0.341466	-3.17828	0.00148154	0.0307336	0.0557954	EPHA5
ENSG00000101441.4	15.056	-2.48903	0.783515	-3.17675	0.00148935	0.030846	0.0560031	CST4
ENSG00000279652.1	185.042	-1.80126	0.56704	-3.17659	0.00149015	0.030846	0.0560031	RP1-78B3.1
ENSG00000180182.10	1881.29	0.899084	0.28313	3.17551	0.00149572	0.0309281	0.0561539	MED14
ENSG00000128016.5	265.452	-2.10262	0.662244	-3.17499	0.00149841	0.0309507	0.0561967	ZFP36
ENSG00000279368.1	28.2117	2.1787	0.686408	3.17406	0.00150323	0.0310169	0.0563188	RP1-80N2.4
ENSG00000226328.6	138.98	-1.27976	0.403418	-3.17229	0.00151241	0.0311732	0.0566044	NUP50-AS1
ENSG00000154723.12	1571	0.808215	0.254805	3.1719	0.00151446	0.031182	0.0566223	ATP5J
ENSG00000155066.15	72.3877	-1.49154	0.470728	-3.16859	0.0015318	0.0314385	0.0570935	PROM2
ENSG00000162630.5	71.1943	-2.25854	0.71271	-3.16894	0.00152995	0.0314385	0.0570935	B3GALT2
ENSG00000174599.5	56.8488	1.83751	0.579864	3.16886	0.0015304	0.0314385	0.0570935	TRAM1L1
ENSG00000104369.4	6.94231	-3.47201	1.09603	-3.1678	0.00153597	NA	0.057131	JPH1
ENSG00000162433.14	1751.19	1.06568	0.336407	3.16783	0.00153582	0.0314875	0.057131	AK4
ENSG00000232564.2	108.523	-1.44507	0.45625	-3.16728	0.00153872	0.0315135	0.0571745	RP4-591N18.2
ENSG00000151025.9	190.708	1.2426	0.392533	3.1656	0.00154763	0.0316625	0.0574468	GPR158
ENSG00000202031.1	6.55232	-3.75562	1.18696	-3.16406	0.00155586	NA	0.0576339	SNORD38A
ENSG00000236039.1	21.8074	2.6108	0.825114	3.16417	0.00155525	0.0317848	0.0576339	AC019117.2
ENSG00000129009.12	33.8912	-1.92431	0.60851	-3.16234	0.00156509	0.031833	0.0576515	ISLR
ENSG00000153012.11	7.91462	-3.11018	0.983134	-3.16353	0.00155867	NA	0.0576515	LGI2
ENSG00000178752.15	46.128	-1.65979	0.524935	-3.16189	0.0015675	0.031833	0.0576515	FAM132B
ENSG00000235445.1	11.9716	-2.83855	0.897584	-3.16243	0.00156458	0.031833	0.0576515	XXbac-B476C20.14
ENSG00000258441.1	265.009	1.33929	0.423396	3.1632	0.00156042	0.031833	0.0576515	LINC00641
ENSG00000263826.1	170.306	-1.07402	0.339611	-3.1625	0.00156421	0.031833	0.0576515	RP11-573D15.9
ENSG00000276931.1	16.5371	2.59763	0.821532	3.16194	0.00156724	0.031833	0.0576515	RP11-161M6.6
ENSG00000270800.1	231.306	-1.54162	0.487963	-3.15929	0.00158152	0.0320839	0.0581079	RPS10-NUDT3
ENSG00000274422.1	58.0435	-2.7793	0.879938	-3.15852	0.00158573	0.0321019	0.0581446	LL22NC03-2H8.5
ENSG00000279283.1	28.6416	-2.8834	0.912878	-3.15858	0.00158538	0.0321019	0.0581446	RP11-417L19.5
ENSG00000173214.5	464.079	0.89985	0.285001	3.15736	0.00159207	0.0321965	0.0583179	KIAA1919
ENSG00000143322.19	2388.38	1.02682	0.325381	3.15574	0.0016009	0.0323413	0.058582	ABL2
ENSG00000206633.1	111.231	-1.25437	0.397646	-3.15449	0.00160777	0.032446	0.0587737	SNORA80B
ENSG00000124786.9	386.66	1.14897	0.364296	3.15393	0.00161085	0.0324743	0.0588271	SLC35B3
ENSG00000124216.3	20.2285	-2.56782	0.814525	-3.15253	0.0016186	0.0325965	0.0590503	SNAI1
ENSG00000276537.4	6.14365	-6.23361	1.97801	-3.15146	0.00162458	NA	0.0592088	TTYH1
ENSG00000162772.16	340.311	-2.14532	0.681077	-3.1499	0.00163328	0.0328579	0.0594659	ATF3
ENSG00000272602.5	154.568	-0.958031	0.30421	-3.14924	0.00163694	0.0328972	0.0595392	ZNF595
ENSG00000242515.5	19.2509	-2.86342	0.909833	-3.14719	0.00164847	0.0330944	0.0598981	UGT1A10
ENSG00000204116.11	754.431	0.986504	0.313709	3.14465	0.00166288	0.0333491	0.0603612	CHIC1
ENSG00000246763.6	91.3196	-1.85614	0.590332	-3.14422	0.00166528	0.0333626	0.0603877	RGMB-AS1
ENSG00000153162.8	30.3362	-2.33468	0.74269	-3.14355	0.00166912	0.0334049	0.0604662	BMP6
ENSG00000173559.12	3026.2	0.934966	0.297605	3.14163	0.00168009	0.0335896	0.0608027	NABP1
ENSG00000138463.8	835.715	0.815552	0.259696	3.14041	0.00168712	0.0336953	0.0609961	DIRC2
ENSG00000120860.10	570.473	0.868665	0.276704	3.13933	0.00169335	0.0337669	0.061132	CCDC53
ENSG00000124209.3	3414.68	1.18978	0.379023	3.13908	0.00169479	0.0337669	0.061132	RAB22A
ENSG00000152894.14	2512.05	0.835357	0.266132	3.13888	0.00169595	0.0337669	0.061132	PTPRK
ENSG00000140873.15	39.4874	-1.7263	0.550057	-3.13841	0.00169868	0.0337864	0.0611694	ADAMTS18
ENSG00000165406.15	747.786	0.855953	0.27278	3.13789	0.00170168	0.0338112	0.0612164	2022-03-08
ENSG00000087494.15	113.01	-1.07211	0.341812	-3.13657	0.00170939	0.0339268	0.0614329	PTHLH
ENSG00000011201.10	214.932	-0.98224	0.31344	-3.13374	0.00172594	0.0339268	0.0614482	ANOS1
ENSG00000139144.9	32.777	1.61267	0.514428	3.13489	0.00171921	0.0339268	0.0614482	PIK3C2G
ENSG00000145075.11	61.8751	1.53329	0.489303	3.13363	0.0017266	0.0339268	0.0614482	CCDC39
ENSG00000165259.13	24.2641	-1.76578	0.563141	-3.13558	0.00171512	0.0339268	0.0614482	HDX
ENSG00000166579.15	1076.01	-1.21952	0.389139	-3.1339	0.00172498	0.0339268	0.0614482	NDEL1
ENSG00000173166.17	1684.39	0.917066	0.29262	3.13398	0.00172452	0.0339268	0.0614482	RAPH1
ENSG00000183426.15	235.453	-0.954258	0.304472	-3.13414	0.0017236	0.0339268	0.0614482	NPIPA1
ENSG00000184156.15	40.4916	1.53366	0.489307	3.13434	0.00172239	0.0339268	0.0614482	KCNQ3
ENSG00000273173.5	71.9111	-1.89909	0.605678	-3.13547	0.00171577	0.0339268	0.0614482	SNURF
ENSG00000279716.1	14.8556	-2.17683	0.694675	-3.13359	0.00172682	0.0339268	0.0614482	AC006128.2
ENSG00000245275.7	99.7701	1.00602	0.321139	3.13265	0.00173235	0.0340009	0.0615844	SAP30L-AS1
ENSG00000273984.4	101.032	-1.8849	0.601871	-3.13173	0.00173781	0.0340389	0.0616574	MUC4
ENSG00000278303.4	101.032	-1.8849	0.601871	-3.13173	0.00173781	0.0340389	0.0616574	MUC4
ENSG00000268964.1	20.5406	2.01958	0.644966	3.1313	0.00174037	0.0340544	0.0616875	ERVV-2
ENSG00000109084.13	704.8	1.1551	0.369185	3.12878	0.00175534	0.0342485	0.0620472	TMEM97
ENSG00000201512.1	33.019	-1.97809	0.632293	-3.12844	0.00175738	0.0342485	0.0620472	SNORA71C
ENSG00000211448.11	336.6	1.92051	0.613774	3.12902	0.00175388	0.0342485	0.0620472	DIO2
ENSG00000225442.2	29.1942	-2.34254	0.748728	-3.1287	0.00175583	0.0342485	0.0620472	MPRIP-AS1
ENSG00000196954.12	1451.05	0.792723	0.253468	3.12751	0.00176293	0.034322	0.0621823	CASP4
ENSG00000235020.4	10.8758	-3.04276	0.973098	-3.12688	0.00176671	0.0343344	0.0622108	RP11-109I13.2
ENSG00000276495.4	42.0378	-1.86363	0.596043	-3.12667	0.00176797	0.0343344	0.0622108	APBA2
ENSG00000280079.1	40.4295	1.68922	0.540288	3.12652	0.0017689	0.0343344	0.0622108	CTC-260E6.4
ENSG00000205403.12	173.546	-1.10914	0.35483	-3.12583	0.00177305	0.0343805	0.0622963	CFI
ENSG00000214050.7	23.1802	-3.09454	0.990558	-3.12404	0.00178386	0.0345554	0.0626153	FBXO16
ENSG00000200913.1	34.1361	-1.70175	0.544821	-3.12351	0.00178706	0.0345827	0.0626668	SNORD46
ENSG00000137261.13	174.522	0.9169	0.293734	3.12153	0.00179913	0.0347813	0.0630287	KIAA0319
ENSG00000112294.12	522.734	0.781689	0.250513	3.12035	0.00180637	0.0348515	0.06316	ALDH5A1
ENSG00000185015.7	171.8	1.06514	0.341332	3.12054	0.00180523	0.0348515	0.06316	CA13
ENSG00000062370.16	367.093	1.26093	0.404235	3.11929	0.0018129	0.0349426	0.0633271	ZNF112
ENSG00000073756.11	232.215	-1.5958	0.51167	-3.1188	0.0018159	0.0349656	0.0633708	PTGS2
ENSG00000280755.1	19.9224	-8.48871	2.72218	-3.11835	0.00181868	0.0349843	0.0634066	AC009950.1
ENSG00000272760.1	27.6515	1.93187	0.619672	3.11757	0.00182347	0.0350414	0.0635122	RP11-5C23.1
ENSG00000189229.10	28.1327	-1.80441	0.578911	-3.11691	0.00182755	0.035085	0.0635932	AC069277.2
ENSG00000081377.16	787.686	0.912194	0.292724	3.11622	0.00183184	0.0350975	0.0636198	CDC14B
ENSG00000135740.16	85.3684	-1.46835	0.471169	-3.11641	0.00183071	0.0350975	0.0636198	SLC9A5
ENSG00000164442.9	1215.88	1.2334	0.395861	3.11574	0.00183486	0.0351206	0.0636638	CITED2
ENSG00000244567.1	54.5874	1.35016	0.43349	3.11463	0.00184174	0.0352173	0.0638411	AC096772.6
ENSG00000128272.14	6822.18	-0.831468	0.266987	-3.11427	0.00184403	0.0352263	0.0638594	ATF4
ENSG00000172602.9	48.3372	-2.1851	0.702506	-3.11044	0.00186809	0.0356506	0.0646304	RND1
ENSG00000124523.14	300.503	0.866113	0.278507	3.10984	0.00187186	0.0356873	0.0646991	SIRT5
ENSG00000113721.13	545.016	-1.23479	0.397132	-3.10926	0.00187559	0.0357232	0.0647661	PDGFRB
ENSG00000163840.9	3016.17	1.354	0.435782	3.10706	0.00188959	0.0359211	0.0651291	DTX3L
ENSG00000165512.4	1366.16	1.44955	0.466537	3.10704	0.00188971	0.0359211	0.0651291	ZNF22
ENSG00000185551.12	759.702	0.807542	0.26005	3.10534	0.00190062	0.0360931	0.065443	NR2F2
ENSG00000168175.14	2184.74	1.2032	0.387654	3.10381	0.00191045	0.0362442	0.0657188	MAPK1IP1L
ENSG00000152464.14	271.162	1.08297	0.349139	3.10182	0.00192335	0.0364173	0.0660368	RPP38
ENSG00000185829.15	276.932	1.05972	0.34162	3.10206	0.00192179	0.0364173	0.0660368	ARL17A
ENSG00000239589.5	87.5105	1.08433	0.349617	3.10149	0.0019255	0.0364223	0.066048	LINC00879
ENSG00000129038.15	263.979	-1.62506	0.524633	-3.09752	0.00195145	0.036841	0.0668112	LOXL1
ENSG00000159445.12	339.334	1.02592	0.331179	3.09777	0.00194986	0.036841	0.0668112	THEM4
ENSG00000176658.16	26.0678	-1.58087	0.510541	-3.09646	0.00195849	0.0369171	0.0669534	MYO1D
ENSG00000273162.1	44.2837	-1.41008	0.455402	-3.09633	0.00195931	0.0369171	0.0669534	RP11-108L7.15
ENSG00000106546.12	11788.7	0.969435	0.313134	3.09591	0.00196209	0.0369335	0.0669851	AHR
ENSG00000142102.15	131.72	-1.67082	0.539996	-3.09413	0.00197388	0.0371166	0.0673214	ATHL1
ENSG00000269688.1	40.4259	-1.6394	0.529887	-3.09387	0.00197566	0.0371166	0.0673214	AC008982.2
ENSG00000068650.18	85.3876	1.52579	0.49323	3.09347	0.00197833	0.0371307	0.0673489	ATP11A
ENSG00000117602.11	1293.97	0.921014	0.297855	3.09215	0.0019871	0.0372591	0.0675839	RCAN3
ENSG00000271851.1	105.979	1.15385	0.373198	3.09178	0.00198958	0.0372694	0.0676046	RP11-565F19.2
ENSG00000260708.1	115.153	-1.79088	0.579322	-3.09134	0.00199257	0.0372892	0.0676425	CTA-29F11.1
ENSG00000196981.3	561.975	1.35425	0.438326	3.0896	0.00200424	0.0374714	0.067975	WDR5B
ENSG00000144199.11	88.1857	-1.26878	0.410708	-3.08925	0.00200665	0.0374801	0.0679929	FAHD2B
ENSG00000280798.1	348.331	1.00554	0.325581	3.08844	0.0020121	0.0375456	0.0681138	LINC00294
ENSG00000013583.8	136.227	-1.41971	0.460042	-3.08605	0.00202832	0.0377431	0.0684781	HEBP1
ENSG00000172936.12	415.159	1.42396	0.461423	3.08602	0.00202855	0.0377431	0.0684781	MYD88
ENSG00000180964.16	631.442	0.891995	0.289028	3.08619	0.00202741	0.0377431	0.0684781	TCEAL8
ENSG00000144840.8	1321.44	0.86287	0.279878	3.08302	0.0020491	0.0379629	0.0688871	RABL3
ENSG00000170271.10	82.7944	-1.45374	0.471556	-3.08286	0.00205019	0.0379629	0.0688871	FAXDC2
ENSG00000206941.1	25.3968	-2.61785	0.84909	-3.08313	0.00204838	0.0379629	0.0688871	SNORD15A
ENSG00000213516.9	868.778	1.31892	0.427816	3.08291	0.00204986	0.0379629	0.0688871	RBMXL1
ENSG00000267655.1	21.7981	1.87678	0.608677	3.08339	0.0020466	0.0379629	0.0688871	CTD-2286N8.2
ENSG00000172159.15	1433.69	1.10023	0.357011	3.08178	0.00205765	0.0380645	0.0690736	FRMD3
ENSG00000145416.13	144.624	1.22921	0.399031	3.08049	0.00206662	0.038194	0.0693105	2022-03-01
ENSG00000121274.12	1054.85	0.978945	0.317911	3.07931	0.00207481	0.0382721	0.0694563	PAPD5
ENSG00000269997.1	30.1217	1.7094	0.555115	3.07936	0.00207444	0.0382721	0.0694563	RP11-214K3.21
ENSG00000143127.12	37.6057	-1.80469	0.586132	-3.07898	0.00207712	0.0382781	0.0694692	ITGA10
ENSG00000118508.4	671.761	0.883852	0.287149	3.07803	0.00208374	0.0383634	0.069626	RAB32
ENSG00000273993.4	2500.76	0.822929	0.267427	3.07721	0.00208946	0.0384321	0.0697527	PTPRK
ENSG00000234361.1	35.8763	-2.68522	0.873077	-3.07559	0.00210087	0.0386053	0.0700692	RP11-52J3.3
ENSG00000115602.16	26.3447	-2.43787	0.792803	-3.07501	0.00210498	0.038617	0.0700945	IL1RL1
ENSG00000119681.11	668.397	-1.0944	0.355911	-3.07493	0.00210551	0.038617	0.0700945	LTBP2
ENSG00000181315.10	1137.49	1.36131	0.442976	3.0731	0.00211845	0.0387439	0.0703309	ZNF322
ENSG00000196782.12	162.197	0.937564	0.30507	3.07328	0.00211722	0.0387439	0.0703309	MAML3
ENSG00000232973.11	477.048	-0.960839	0.312613	-3.07357	0.00211514	0.0387439	0.0703309	CYP1B1-AS1
ENSG00000164220.6	1104.91	0.820975	0.267181	3.07273	0.00212107	0.0387552	0.0703534	F2RL2
ENSG00000101104.12	145.058	-1.29663	0.422264	-3.07066	0.00213586	0.0389272	0.0706717	PABPC1L
ENSG00000106034.17	892.644	0.924674	0.301141	3.07057	0.00213653	0.0389272	0.0706717	CPED1
ENSG00000280064.1	119.077	1.06505	0.346841	3.07073	0.00213537	0.0389272	0.0706717	RP11-205M5.3
ENSG00000198431.15	26669.7	1.24943	0.407034	3.0696	0.00214347	0.0390169	0.0708365	TXNRD1
ENSG00000101871.14	892.865	0.800741	0.260955	3.0685	0.00215135	0.0390786	0.0709606	MID1
ENSG00000138347.15	187.328	1.32154	0.430824	3.06746	0.00215888	0.0390786	0.0709606	MYPN
ENSG00000183251.3	76.6335	1.45571	0.474367	3.06875	0.00214955	0.0390786	0.0709606	OR51B4
ENSG00000197557.6	283.286	1.87402	0.610855	3.06786	0.00215597	0.0390786	0.0709606	TTC30A
ENSG00000249870.1	17.3541	-2.98633	0.973552	-3.06745	0.00215891	0.0390786	0.0709606	RP11-481C4.1
ENSG00000255097.1	12.5706	-2.82448	0.920793	-3.06744	0.002159	0.0390786	0.0709606	RP11-5L12.1
ENSG00000138395.14	332.345	0.914019	0.298078	3.06637	0.00216673	0.0391816	0.0711497	CDK15
ENSG00000122870.11	4208.95	1.16056	0.378899	3.06297	0.00219149	0.0394448	0.0716376	BICC1
ENSG00000134108.12	3511.05	0.861079	0.281054	3.06375	0.00218583	0.0394448	0.0716376	ARL8B
ENSG00000203805.10	374.959	0.949673	0.310021	3.06325	0.00218944	0.0394448	0.0716376	PPAPDC1A
ENSG00000249249.1	40.0118	-1.79975	0.587576	-3.063	0.00219131	0.0394448	0.0716376	AC010226.4
ENSG00000280225.1	21.4189	-2.76611	0.903011	-3.06321	0.00218979	0.0394448	0.0716376	RP11-114G11.4
ENSG00000133193.12	963.623	0.898897	0.293615	3.06149	0.0022024	0.0396043	0.0719293	FAM104A
ENSG00000213139.7	38.7315	1.76862	0.577868	3.0606	0.00220895	0.0396851	0.072078	CRYGS
ENSG00000205861.11	14.9386	2.81407	0.919579	3.06017	0.00221212	0.0397051	0.0721163	C1QTNF9B-AS1
ENSG00000143324.13	1363.06	0.890888	0.291392	3.05735	0.002233	0.0400427	0.0727315	XPR1
ENSG00000137947.11	1017.2	0.981426	0.321116	3.0563	0.00224086	0.040109	0.072856	GTF2B
ENSG00000173193.13	4930.51	0.806744	0.263944	3.05649	0.00223943	0.040109	0.072856	PARP14
ENSG00000242180.3	23.9926	2.00058	0.65472	3.05562	0.00224594	0.0401629	0.0729558	OR51B5
ENSG00000131233.9	14.9292	2.49611	0.817113	3.05479	0.0022522	0.0402374	0.0730932	GJA9
ENSG00000171444.17	823.828	-1.20438	0.394303	-3.05446	0.00225463	0.0402436	0.0731065	MCC
ENSG00000139131.12	592.044	0.755687	0.247524	3.05299	0.00226574	0.0403924	0.0733809	YARS2
ENSG00000205663.5	13.5935	5.45664	1.78742	3.0528	0.00226715	0.0403924	0.0733809	RP11-706O15.5
ENSG00000157933.9	1000.14	1.01096	0.331536	3.04931	0.00229366	0.0408272	0.0741727	SKI
ENSG00000162687.16	9.78651	3.8258	1.25516	3.04807	0.00230318	NA	0.0744139	KCNT2
ENSG00000260196.1	173.323	1.39129	0.456659	3.04667	0.00231388	0.0411491	0.0746928	RP1-239B22.5
ENSG00000100852.12	3796.82	0.955869	0.313775	3.04635	0.00231635	0.0411552	0.074706	ARHGAP5
ENSG00000136147.16	401.553	0.910863	0.299046	3.04589	0.00231989	0.0411802	0.0747535	PHF11
ENSG00000205084.10	481.088	-1.09264	0.358958	-3.04391	0.00233524	0.0414146	0.075181	TMEM231
ENSG00000080493.13	35.7846	-1.7491	0.574846	-3.04272	0.00234447	0.0415021	0.0753441	SLC4A4
ENSG00000084676.15	1049.9	0.949818	0.312138	3.04294	0.00234276	0.0415021	0.0753441	NCOA1
ENSG00000186854.10	97.5542	-1.13623	0.37348	-3.04227	0.00234799	0.0415263	0.0753902	TRABD2A
ENSG00000226479.3	475.844	1.06437	0.349979	3.04125	0.00235595	0.0416251	0.0755737	TMEM185B
ENSG00000237424.1	61.0386	1.61277	0.53034	3.04101	0.00235789	0.0416251	0.0755737	FOXD2-AS1
ENSG00000272004.1	42.5658	1.69357	0.557181	3.03953	0.00236951	0.0417922	0.075879	RP11-345P4.10
ENSG00000140443.13	505.62	0.76257	0.250916	3.03914	0.00237255	0.0418075	0.075909	IGF1R
ENSG00000182118.5	56.6509	1.49937	0.493406	3.03881	0.00237511	0.0418145	0.0759237	FAM89A
ENSG00000205544.3	518.161	-0.989453	0.325646	-3.03843	0.00237813	0.0418296	0.0759531	TMEM256
ENSG00000137959.15	72.806	-1.3016	0.428424	-3.03811	0.00238069	0.0418365	0.0759678	IFI44L
ENSG00000168386.18	115.263	-1.36534	0.449736	-3.03587	0.0023984	0.0420913	0.0764347	FILIP1L
ENSG00000205765.8	1944.1	0.939968	0.309635	3.03573	0.00239955	0.0420913	0.0764347	C5orf51
ENSG00000142512.14	28.7416	-1.70503	0.562314	-3.03217	0.00242801	0.0424838	0.0770859	SIGLEC10
ENSG00000183246.6	7.60003	6.4934	2.14153	3.03213	0.00242833	NA	0.0770859	RIMBP3C
ENSG00000205885.7	93.7395	-1.10505	0.364448	-3.03211	0.00242852	0.0424838	0.0770859	C1RL-AS1
ENSG00000213281.4	5700.9	1.08606	0.358174	3.03221	0.00242769	0.0424838	0.0770859	NRAS
ENSG00000219073.7	11.7715	-4.26584	1.40719	-3.03146	0.00243372	0.0425361	0.0771831	CELA3B
ENSG00000100632.10	2809.86	0.887403	0.292866	3.03007	0.002445	0.0426947	0.077473	ERH
ENSG00000147118.10	178.664	1.38423	0.45689	3.02968	0.00244811	0.0427104	0.0775036	ZNF182
ENSG00000132376.19	575.241	0.876723	0.289463	3.02879	0.00245533	0.0427977	0.0776642	INPP5K
ENSG00000239306.4	1021.16	-1.24424	0.411057	-3.02693	0.00247048	0.0430229	0.0780749	RBM14
ENSG00000147124.12	351.403	1.77593	0.587447	3.02313	0.00250172	0.0434494	0.0788555	ZNF41
ENSG00000242366.3	12.6792	-2.32517	0.769106	-3.02321	0.00250112	0.0434494	0.0788555	UGT1A8
ENSG00000265415.1	240.488	0.987958	0.326787	3.02325	0.00250077	0.0434494	0.0788555	CTD-2510F5.4
ENSG00000135862.5	14540.9	-1.00465	0.332353	-3.02283	0.00250422	0.0434538	0.0788656	LAMC1
ENSG00000092964.16	13060.9	0.670759	0.221967	3.02189	0.00251201	0.0435498	0.0790421	DPYSL2
ENSG00000263990.1	17.1746	-2.37152	0.784894	-3.02145	0.00251568	0.0435744	0.0790887	CTC-542B22.2
ENSG00000111011.17	2089.84	-1.19011	0.394064	-3.0201	0.0025269	0.0437294	0.0793724	RSRC2
ENSG00000226756.1	20.1121	-2.93735	0.973056	-3.01869	0.0025387	0.0438943	0.0796738	AC007365.3
ENSG00000163565.18	1547.07	1.09884	0.364098	3.01797	0.00254473	0.0439199	0.0797246	IFI16
ENSG00000184584.12	105.823	1.28018	0.424171	3.01807	0.00254393	0.0439199	0.0797246	TMEM173
ENSG00000107443.15	392.195	1.02378	0.339313	3.01721	0.00255117	0.0439623	0.0798059	CCNJ
ENSG00000135951.14	47.4764	1.62286	0.537882	3.01714	0.00255174	0.0439623	0.0798059	TSGA10
ENSG00000168939.10	29.5719	1.63367	0.541592	3.01642	0.00255781	0.0440276	0.0799266	SPRY3
ENSG00000163428.3	5310.14	0.872472	0.289276	3.01605	0.00256088	0.0440412	0.0799534	LRRC58
ENSG00000115318.11	2328.08	-0.996447	0.330542	-3.01458	0.00257333	0.0442159	0.0802727	LOXL3
ENSG00000201558.1	84.5405	1.81068	0.600762	3.01397	0.00257852	0.0442657	0.0803653	RNVU1-6
ENSG00000107290.13	3719.66	1.02939	0.341634	3.01315	0.00258555	0.0443469	0.0805149	SETX
ENSG00000274828.1	95.1251	1.19992	0.398465	3.01135	0.00260085	0.0445304	0.0808523	RP11-567M16.6
ENSG00000282330.1	95.1251	1.19992	0.398465	3.01135	0.00260085	0.0445304	0.0808523	RP11-567M16.6
ENSG00000198538.10	483.632	1.28639	0.427336	3.01025	0.00261033	0.044653	0.0810771	ZNF28
ENSG00000119684.15	390.678	0.981543	0.326141	3.00957	0.00261622	0.0446763	0.0811238	MLH3
ENSG00000142166.12	2482.8	1.31567	0.437164	3.00955	0.00261632	0.0446763	0.0811238	IFNAR1
ENSG00000136514.2	54.5793	1.69382	0.563058	3.00826	0.00262751	0.0448025	0.0813571	RTP4
ENSG00000263013.1	135.254	1.2927	0.429732	3.00816	0.00262834	0.0448025	0.0813571	RP11-876N24.5
ENSG00000185010.13	37.5872	1.57005	0.521997	3.00778	0.00263167	0.0448196	0.0813903	F8
ENSG00000014257.15	24.3237	-2.82706	0.942068	-3.00091	0.00269171	0.0452677	0.0822447	ACPP
ENSG00000105426.14	2731.64	-1.33487	0.444791	-3.00112	0.0026899	0.0452677	0.0822447	PTPRS
ENSG00000108474.16	328.089	-1.30331	0.433928	-3.00352	0.00266877	0.0452677	0.0822447	PIGL
ENSG00000124406.16	226.337	-1.21856	0.406198	-2.99992	0.00270054	0.0452677	0.0822447	ATP8A1
ENSG00000126767.17	576.497	0.794404	0.264826	2.99972	0.00270229	0.0452677	0.0822447	ELK1
ENSG00000129559.12	2440.87	0.652548	0.217531	2.99979	0.00270162	0.0452677	0.0822447	NEDD8
ENSG00000135678.11	107.173	-1.24172	0.413351	-3.00404	0.00266424	0.0452677	0.0822447	CPM
ENSG00000136689.18	13.5807	2.50997	0.835797	3.00308	0.00267258	0.0452677	0.0822447	IL1RN
ENSG00000139517.7	631.504	0.797846	0.265585	3.0041	0.00266366	0.0452677	0.0822447	LNX2
ENSG00000162722.8	340.137	1.00969	0.336568	2.99995	0.00270022	0.0452677	0.0822447	TRIM58
ENSG00000166268.10	19.1592	2.27794	0.758693	3.00245	0.00267816	0.0452677	0.0822447	MYRFL
ENSG00000168116.13	652.741	1.05205	0.350718	2.99969	0.00270251	0.0452677	0.0822447	KIAA1586
ENSG00000172175.12	2064.45	0.963312	0.321116	2.99989	0.00270076	0.0452677	0.0822447	MALT1
ENSG00000181104.6	1263.84	0.793405	0.264319	3.0017	0.00268477	0.0452677	0.0822447	F2R
ENSG00000223969.5	15.2606	-2.91831	0.972307	-3.00143	0.00268717	0.0452677	0.0822447	AC002456.2
ENSG00000234857.2	1242.17	-0.893409	0.297653	-3.00151	0.00268644	0.0452677	0.0822447	HNRNPUL2-BSCL2
ENSG00000247828.7	185.198	0.911125	0.303486	3.0022	0.00268033	0.0452677	0.0822447	TMEM161B-AS1
ENSG00000278384.1	172.487	0.85878	0.286002	3.00271	0.00267591	0.0452677	0.0822447	AL354822.1
ENSG00000282233.1	104.337	1.74003	0.580039	2.99986	0.00270106	0.0452677	0.0822447	RP13-39P12.3
ENSG00000256268.1	53.3576	1.28588	0.428771	2.99899	0.00270876	0.0453329	0.0823653	RP11-221N13.3
ENSG00000071462.11	1007.46	-0.837452	0.279317	-2.99821	0.00271571	0.0453828	0.0824623	WBSCR22
ENSG00000136379.11	389.864	0.835824	0.278807	2.99786	0.00271879	0.0453828	0.0824623	ABHD17C
ENSG00000265257.5	25.46	-3.06318	1.02177	-2.99792	0.00271827	0.0453828	0.0824623	RP11-21J18.1
ENSG00000255028.5	4.22513	5.6173	1.87416	2.99723	0.00272441	NA	0.0825637	RP11-708B6.2
ENSG00000100014.19	1831.53	-0.72733	0.242782	-2.99582	0.00273709	0.0456332	0.0828521	SPECC1L
ENSG00000167074.14	131.18	-1.04387	0.348461	-2.99566	0.00273851	0.0456332	0.0828521	TEF
ENSG00000143256.4	533.441	-0.933899	0.311916	-2.99407	0.00275279	0.0458214	0.0831981	PFDN2
ENSG00000269926.1	382.555	-1.75105	0.584877	-2.99388	0.00275455	0.0458214	0.0831981	RP11-442H21.2
ENSG00000072195.14	248.693	-1.43097	0.478075	-2.99319	0.00276075	0.0458851	0.0833158	SPEG
ENSG00000148344.10	40.7679	-1.28682	0.429956	-2.99292	0.00276325	0.045887	0.0833215	PTGES
ENSG00000281691.1	84.6717	-1.82855	0.611015	-2.99265	0.0027657	0.0458883	0.0833259	RBM5-AS1
ENSG00000116711.9	100.437	-1.55119	0.518693	-2.99057	0.00278457	0.0461202	0.0837536	PLA2G4A
ENSG00000160551.9	5865.34	1.04255	0.348617	2.99052	0.00278504	0.0461202	0.0837536	TAOK1
ENSG00000238243.3	43.7225	1.4948	0.499878	2.99032	0.00278684	0.0461202	0.0837536	OR2W3
ENSG00000166394.14	179.951	1.02399	0.342574	2.98911	0.00279792	0.046264	0.0840167	CYB5R2
ENSG00000103381.11	727.245	0.905734	0.303086	2.98837	0.00280467	0.0463359	0.0841495	CPPED1
ENSG00000162804.13	143.006	-1.30064	0.435365	-2.98747	0.00281292	0.0463715	0.0842206	SNED1
ENSG00000179941.6	518.205	1.44665	0.484236	2.9875	0.00281273	0.0463715	0.0842206	BBS10
ENSG00000260238.5	24.3012	2.38718	0.799095	2.98735	0.00281403	0.0463715	0.0842206	PMF1-BGLAP
ENSG00000260978.1	14.5124	2.30628	0.772293	2.98627	0.00282402	0.0464965	0.0844497	MKRN3-AS1
ENSG00000107731.12	28.7113	-1.85633	0.622046	-2.98423	0.00284297	0.0466111	0.0846586	UNC5B
ENSG00000166260.10	1511.54	0.825466	0.276599	2.98435	0.00284184	0.0466111	0.0846586	COX11
ENSG00000179094.13	258.041	-3.45206	1.15699	-2.98366	0.00284822	0.0466166	0.0846586	PER1
ENSG00000230368.2	73.5379	-1.41908	0.475529	-2.98422	0.00284305	0.0466111	0.0846586	FAM41C
ENSG00000268713.1	89.0398	1.28024	0.42889	2.98502	0.00283563	0.0466111	0.0846586	CTC-444N24.8
ENSG00000269938.1	32.4513	1.5214	0.509881	2.98384	0.00284657	0.0466166	0.0846586	RP11-214K3.20
ENSG00000279588.1	8.71717	3.18015	1.06591	2.9835	0.00284974	NA	0.0846586	AC087762.1
ENSG00000279738.1	314.699	-1.16317	0.389719	-2.98464	0.00283912	0.0466111	0.0846586	RP5-1014D13.2
ENSG00000212978.6	446.222	0.937631	0.31441	2.98219	0.00286193	0.0468014	0.0849508	AC016747.3
ENSG00000143653.9	1088.86	0.961996	0.322766	2.98047	0.00287804	0.047025	0.0853589	SCCPDH
ENSG00000137628.16	857.47	0.939076	0.315161	2.97967	0.00288563	0.0471093	0.0855141	DDX60
ENSG00000090263.15	689.807	0.946981	0.317986	2.97806	0.00290076	0.0471569	0.0856116	MRPS33
ENSG00000170889.13	603.824	-0.92613	0.310974	-2.97816	0.00289985	0.0471569	0.0856116	RPS9
ENSG00000205726.13	2318.29	0.822684	0.276189	2.9787	0.00289469	0.0471569	0.0856116	ITSN1
ENSG00000238795.1	376.506	-1.41157	0.473942	-2.97835	0.00289805	0.0471569	0.0856116	SCARNA12
ENSG00000259460.1	16.5986	3.07752	1.03327	2.97842	0.00289737	0.0471569	0.0856116	RP11-128A17.1
ENSG00000110811.19	351.528	-1.62407	0.545454	-2.97746	0.00290644	0.0472095	0.0856393	P3H3
ENSG00000267053.6	7.47539	-3.60158	1.20953	-2.97766	0.00290459	NA	0.0856393	CTD-3162L10.1
ENSG00000145287.10	56.064	1.35332	0.454674	2.97646	0.00291596	0.0472846	0.08578	PLAC8
ENSG00000181381.13	760.254	0.909892	0.305692	2.9765	0.00291556	0.0472846	0.08578	DDX60L
ENSG00000173915.12	2063.1	0.768537	0.258419	2.974	0.00293947	0.0476259	0.0864014	USMG5
ENSG00000111341.9	178.744	-1.05347	0.354561	-2.97119	0.00296649	0.0480189	0.0871247	MGP
ENSG00000107821.14	89.1861	-1.24072	0.41781	-2.96958	0.00298207	0.0480189	0.0871345	KAZALD1
ENSG00000115145.9	1663.87	0.979386	0.329787	2.96975	0.00298043	0.0480189	0.0871345	STAM2
ENSG00000132031.12	28.0954	-1.62223	0.546357	-2.96917	0.00298604	0.0480189	0.0871345	MATN3
ENSG00000140937.13	10688.8	1.06788	0.359547	2.97007	0.00297728	0.0480189	0.0871345	CDH11
ENSG00000149294.16	733.069	0.815595	0.274688	2.96916	0.00298611	0.0480189	0.0871345	NCAM1
ENSG00000171451.13	1668.42	1.17435	0.395431	2.96979	0.00298002	0.0480189	0.0871345	DSEL
ENSG00000171475.13	1243.98	0.672893	0.226532	2.97041	0.00297406	0.0480189	0.0871345	WIPF2
ENSG00000262102.1	1668.42	1.17435	0.395431	2.96979	0.00298002	0.0480189	0.0871345	DSEL
ENSG00000156239.11	381.318	0.987592	0.332679	2.9686	0.00299159	0.0480671	0.0872242	N6AMT1
ENSG00000256087.6	265.748	1.01208	0.341014	2.96786	0.00299884	0.0481435	0.0873652	ZNF432
ENSG00000206195.10	3315.75	0.754559	0.254384	2.96622	0.00301488	0.0483607	0.0877615	DUXAP8
ENSG00000248131.5	41.9782	1.37748	0.464594	2.96491	0.0030277	0.0485261	0.0880639	LINC01194
ENSG00000235908.1	15.1617	-2.31895	0.782617	-2.96307	0.00304588	0.0487674	0.0885062	RHOA-IT1
ENSG00000258838.5	1919.73	1.45233	0.490175	2.96288	0.0030478	0.0487674	0.0885062	ERCC6-PGBD3
ENSG00000100147.13	135.267	-1.24455	0.420377	-2.96055	0.00307087	0.0490957	0.0891044	CCDC134
ENSG00000254452.1	41.5884	2.43299	0.821959	2.96	0.00307643	0.0491441	0.0891944	RP11-867G23.4
ENSG00000019186.9	23.4995	1.79493	0.606597	2.95902	0.00308618	0.0492589	0.0894051	CYP24A1
ENSG00000273184.1	118.446	1.77242	0.599186	2.95805	0.00309595	0.0493742	0.0896165	RP11-212P7.3
ENSG00000057252.12	3022.8	0.94996	0.321382	2.95586	0.00311803	0.0496443	0.0901114	SOAT1
ENSG00000261652.2	54.609	1.67876	0.567906	2.95606	0.003116	0.0496443	0.0901114	C15orf65
ENSG00000100292.16	576.205	-1.05003	0.355393	-2.95456	0.00313113	0.0498117	0.0904175	HMOX1
ENSG00000166073.8	2160.25	0.722421	0.244761	2.95154	0.00316197	0.0502196	0.0911624	GPR176
ENSG00000214736.7	1566.82	0.695668	0.235685	2.95168	0.00316051	0.0502196	0.0911624	TOMM6
ENSG00000155622.6	4.35273	-4.69646	1.59168	-2.95063	0.00317122	NA	0.0913564	XAGE2
ENSG00000232442.1	115.024	-1.68071	0.569677	-2.95029	0.00317476	0.0503813	0.0913854	CTD-3184A7.4
ENSG00000198265.11	2017.65	0.88441	0.299804	2.94996	0.00317814	0.0503935	0.09141	HELZ
ENSG00000171517.5	22.0065	-2.02088	0.685285	-2.94897	0.00318838	0.0505146	0.0916318	LPAR3
ENSG00000084734.8	176.926	-1.50003	0.508719	-2.94865	0.0031917	0.0505256	0.0916542	GCKR
ENSG00000126581.12	2240.79	0.88993	0.302016	2.94663	0.00321258	0.0508146	0.0921808	BECN1
ENSG00000204381.11	64.9908	-1.40273	0.476194	-2.94571	0.00322211	0.0509236	0.0923808	LAYN
ENSG00000173141.4	487.494	0.852897	0.289665	2.94442	0.00323558	0.0510946	0.0926935	MRPL57
ENSG00000166225.8	904.096	1.25653	0.427024	2.94252	0.00325556	0.0513682	0.0931921	FRS2
ENSG00000072364.12	9080.49	0.829503	0.28198	2.94171	0.00326408	0.0513853	0.0932302	AFF4
ENSG00000102606.17	1440.76	-0.750775	0.2552	-2.94191	0.00326194	0.0513853	0.0932302	ARHGEF7
ENSG00000187398.11	34.6917	-1.43127	0.486554	-2.94166	0.00326463	0.0513853	0.0932302	LUZP2
ENSG00000114771.13	115.908	1.36117	0.462903	2.94051	0.00327667	0.0514909	0.0934265	AADAC
ENSG00000226598.1	15.335	2.737	0.930753	2.94063	0.00327546	0.0514909	0.0934265	AC017060.1
ENSG00000172687.13	114.267	-0.990637	0.336998	-2.9396	0.00328638	0.0516015	0.0936295	ZNF738
ENSG00000111331.12	115.294	-1.14738	0.390463	-2.9385	0.00329803	0.0517216	0.0938521	OAS3
ENSG00000261061.1	292.426	1.05448	0.358866	2.93837	0.00329939	0.0517216	0.0938521	RP11-303E16.2
ENSG00000272599.2	81.9752	1.17995	0.401616	2.93801	0.00330328	0.0517407	0.0938889	RP11-152N13.16
ENSG00000072121.15	966.901	0.956453	0.325723	2.9364	0.00332044	0.0519674	0.0943027	ZFYVE26
ENSG00000168569.7	300.241	1.02639	0.349662	2.93537	0.00333147	0.0520978	0.0944719	TMEM223
ENSG00000252316.1	5.04722	5.55875	1.89372	2.93536	0.00333163	NA	0.0944719	RNY4
ENSG00000173706.12	6880.14	0.728104	0.248148	2.93416	0.00334454	0.0522175	0.0946618	HEG1
ENSG00000203546.7	136.868	-1.38893	0.47333	-2.93438	0.00334216	0.0522175	0.0946618	RP11-176H8.1
ENSG00000265145.1	8.64723	-3.58501	1.22196	-2.93381	0.00334824	NA	0.0946618	SNORD53
ENSG00000272077.1	61.7299	1.64149	0.559518	2.93376	0.0033488	0.0522418	0.0946618	RP11-348P10.2
ENSG00000135506.15	3576.73	-0.810017	0.276245	-2.93224	0.00336523	0.0524557	0.0950518	OS9
ENSG00000135766.8	1514.76	1.20021	0.409521	2.93076	0.00338139	0.0526327	0.0953799	EGLN1
ENSG00000198899.2	4500.31	0.88961	0.303568	2.93052	0.00338401	0.0526327	0.0953799	MT-ATP6
ENSG00000261114.1	73.6549	-2.51355	0.857736	-2.93045	0.00338476	0.0526327	0.0953799	RP11-325K4.2
ENSG00000255856.2	4.71897	-5.8416	1.99401	-2.92958	0.00339423	NA	0.0955723	RP11-87C12.5
ENSG00000172661.17	1731.21	0.856463	0.29239	2.92918	0.00339857	0.0527781	0.0955739	FAM21C
ENSG00000176771.15	171.403	-0.917512	0.313241	-2.92909	0.00339957	0.0527781	0.0955739	NCKAP5
ENSG00000100288.19	279.923	-0.762435	0.260421	-2.9277	0.00341474	0.052971	0.0959259	CHKB
ENSG00000162600.11	570.27	0.950743	0.324831	2.92689	0.00342373	0.0530678	0.0961036	OMA1
ENSG00000070808.15	7.63125	-3.00979	1.02888	-2.9253	0.00344126	NA	0.0961767	CAMK2A
ENSG00000129562.10	1854.23	0.712059	0.243402	2.92544	0.00343967	0.0531819	0.0961767	DAD1
ENSG00000143412.9	45.9548	1.45789	0.498318	2.92562	0.00343772	0.0531819	0.0961767	ANXA9
ENSG00000185736.15	8.38211	-2.65918	0.909023	-2.92531	0.00344109	NA	0.0961767	ADARB2
ENSG00000186907.7	36.1663	-2.00763	0.686388	-2.92492	0.00344543	0.0531819	0.0961767	RTN4RL2
ENSG00000198924.7	750.026	1.50651	0.515046	2.925	0.00344451	0.0531819	0.0961767	DCLRE1A
ENSG00000256061.7	135.818	1.32337	0.452441	2.92496	0.00344499	0.0531819	0.0961767	DYX1C1
ENSG00000274893.1	29.5791	1.75657	0.600592	2.92472	0.00344761	0.0531819	0.0961767	RP11-15E1.5
ENSG00000280128.1	344.885	0.917322	0.31378	2.92345	0.00346171	0.0533567	0.0964955	XXbac-BPG283O16.9
ENSG00000141380.13	3083.54	0.725922	0.248334	2.92317	0.00346484	0.0533623	0.0965082	SS18
ENSG00000224740.8	376.606	-1.05635	0.36144	-2.92262	0.00347096	0.0534141	0.0966045	FLOT1
ENSG00000188613.6	86.0408	1.06627	0.364942	2.92175	0.00348073	0.0535218	0.0968019	NANOS1
ENSG00000121552.3	24.7816	1.84065	0.630155	2.92094	0.00348973	0.0536174	0.0969774	CSTA
ENSG00000271122.1	447.496	0.833764	0.285601	2.91933	0.00350784	0.0538529	0.0974059	RP11-379H18.1
ENSG00000128266.8	185.485	-1.25543	0.430163	-2.91849	0.00351731	0.0539554	0.097594	GNAZ
ENSG00000100227.17	1470.26	-0.870177	0.298223	-2.91787	0.00352428	0.0540025	0.0976844	POLDIP3
ENSG00000258725.1	37.2048	-1.4819	0.507895	-2.91772	0.00352598	0.0540025	0.0976844	PRC1-AS1
ENSG00000196159.11	945.521	0.989552	0.339197	2.91734	0.0035303	0.0540258	0.0977292	FAT4
ENSG00000129353.14	660.284	-1.0886	0.373235	-2.91667	0.00353793	0.0540999	0.0978657	SLC44A2
ENSG00000197576.13	41.7178	1.68186	0.576827	2.91571	0.00354882	0.0542234	0.0980918	HOXA4
ENSG00000258315.5	280.392	-1.1473	0.393546	-2.91529	0.00355363	0.054254	0.0981497	C17orf49
ENSG00000113248.5	129.386	0.906644	0.311059	2.9147	0.00356027	0.0542695	0.098183	PCDHB15
ENSG00000119729.10	2740.98	0.832759	0.285708	2.91471	0.00356014	0.0542695	0.098183	RHOQ
ENSG00000233841.11	7.54166	-3.47971	1.19461	-2.91284	0.00358162	NA	0.0986214	HLA-C
ENSG00000266598.1	30.8408	-2.61507	0.897739	-2.91295	0.00358034	0.0545324	0.0986214	RP11-583F2.5
ENSG00000114978.17	5665.19	0.823032	0.282691	2.91142	0.00359785	0.0547555	0.098993	MOB1A
ENSG00000184702.17	158.55	-1.33671	0.459165	-2.91118	0.00360066	0.0547555	0.0989949	SEPT5
ENSG00000142751.14	566.964	0.722491	0.248229	2.91058	0.00360762	0.0548174	0.0991108	GPN2
ENSG00000138246.15	6787.06	0.860322	0.295609	2.91034	0.0036104	0.0548174	0.099112	DNAJC13
ENSG00000145911.5	4.91063	-3.7619	1.29299	-2.90945	0.00362064	NA	0.099248	N4BP3
ENSG00000164168.7	1238.85	0.908403	0.312233	2.90938	0.00362151	0.0549283	0.099248	TMEM184C
ENSG00000196227.10	438.467	1.20514	0.414319	2.90872	0.00362908	0.0549283	0.099248	FAM217B
ENSG00000215859.8	10.3396	2.92553	1.00576	2.90878	0.00362838	0.0549283	0.099248	RP6-74O6.2
ENSG00000281508.1	40.2959	-2.39387	0.822869	-2.90918	0.00362382	0.0549283	0.099248	CDR1-AS
ENSG00000280088.1	74.1497	1.20407	0.413998	2.9084	0.00363285	0.0549423	0.0992761	RP11-135F9.3
ENSG00000155660.10	5570.35	-0.87395	0.300593	-2.90742	0.00364429	0.0550721	0.0995134	PDIA4
ENSG00000187676.7	1183.25	1.02928	0.35416	2.90626	0.00365781	0.0552332	0.0997481	B3GLCT
ENSG00000274338.2	7.88082	-2.93247	1.00904	-2.90621	0.0036584	NA	0.0997481	CATSPERB
ENSG00000184347.14	815.791	-1.26807	0.436792	-2.90315	0.00369435	0.055722	0.10062	SLIT3
ENSG00000270194.1	159.93	-1.58474	0.545896	-2.90301	0.00369595	0.055722	0.10062	RP11-259K5.2
ENSG00000081923.10	4329.17	0.732745	0.252438	2.90268	0.0036999	0.055738	0.100652	ATP8B1
ENSG00000146592.16	146.214	-1.13348	0.390606	-2.90184	0.00370974	0.0558031	0.100778	CREB5
ENSG00000165240.17	1540.03	1.14983	0.396255	2.90173	0.00371109	0.0558031	0.100778	ATP7A
ENSG00000171365.15	503.239	0.927591	0.319685	2.90158	0.00371289	0.0558031	0.100778	CLCN5
ENSG00000269506.2	46.7763	-2.46104	0.848437	-2.90067	0.00372361	0.0559208	0.100993	RP11-571I18.5
ENSG00000095015.5	2830.42	1.29707	0.447253	2.90007	0.00373077	0.0559847	0.101111	MAP3K1
ENSG00000107099.15	38.9155	-1.70314	0.587512	-2.89891	0.00374466	0.0560763	0.101293	DOCK8
ENSG00000107779.11	1829.11	1.20302	0.415011	2.89877	0.00374625	0.0560763	0.101293	BMPR1A
ENSG00000107798.17	2726.95	0.82661	0.285225	2.8981	0.00375429	0.0560763	0.101293	LIPA
ENSG00000188001.9	28.9722	1.46498	0.505497	2.8981	0.00375426	0.0560763	0.101293	TPRG1
ENSG00000230542.5	13.8687	-2.90803	1.0034	-2.89819	0.00375323	0.0560763	0.101293	LINC00102
ENSG00000270276.2	101.029	1.61442	0.556957	2.89864	0.00374785	0.0560763	0.101293	HIST2H4B
ENSG00000210191.1	13.3858	-2.15488	0.743633	-2.89777	0.00375821	0.0560915	0.101322	MT-TL2
ENSG00000264666.1	7.34444	-3.20371	1.10566	-2.89754	0.00376098	NA	0.101322	RP11-524F11.2
ENSG00000267577.1	115.907	1.00729	0.347672	2.89724	0.0037646	0.0561434	0.101344	CTD-2587H24.5
ENSG00000175324.9	741.293	0.73735	0.254533	2.89687	0.00376904	0.0561662	0.101388	LSM1
ENSG00000155265.10	299.748	1.20859	0.417297	2.89622	0.00377684	0.0561958	0.101447	GOLGA7B
ENSG00000214922.9	61.0393	1.3673	0.472079	2.89633	0.00377554	0.0561958	0.101447	HLA-F-AS1
ENSG00000113732.8	3988.41	0.760548	0.262623	2.89597	0.0037799	0.056198	0.101454	ATP6V0E1
ENSG00000231170.5	28.1692	1.61374	0.557621	2.89397	0.00380405	0.0565135	0.102026	AC002451.3
ENSG00000181827.14	550.869	1.20078	0.414965	2.89369	0.00380746	0.0565207	0.102042	RFX7
ENSG00000250067.11	47.989	1.61158	0.556981	2.89343	0.00381064	0.0565245	0.102052	YJEFN3
ENSG00000038274.16	3870.25	0.92963	0.32135	2.89289	0.0038172	0.0565349	0.102076	MAT2B
ENSG00000254122.2	45.1787	-1.49411	0.516464	-2.89295	0.00381639	0.0565349	0.102076	PCDHGB7
ENSG00000244752.2	66.2368	-1.24778	0.431569	-2.89127	0.00383689	0.0567831	0.102527	CRYBB2
ENSG00000236850.4	299.267	-0.814304	0.281689	-2.89079	0.00384277	0.0568265	0.102608	BMS1P20
ENSG00000235408.5	32.2039	-1.7488	0.605033	-2.89042	0.00384733	0.0568504	0.102654	SNORA71B
ENSG00000147853.16	985.669	-1.05933	0.366603	-2.88957	0.00385763	0.0568876	0.10273	AK3
ENSG00000153363.12	131.473	-1.08119	0.374173	-2.88956	0.00385783	0.0568876	0.10273	LINC00467
ENSG00000207031.1	20.5488	-2.66314	0.921664	-2.88949	0.00385868	0.0568876	0.10273	SNORD59A
ENSG00000214145.6	14.1436	-3.33787	1.1553	-2.88917	0.00386259	0.0569018	0.102758	LINC00887
ENSG00000136573.12	3.23706	-6.07759	2.1052	-2.88694	0.00389003	NA	0.103412	BLK
ENSG00000225855.6	226.645	-1.91946	0.664948	-2.88663	0.00389394	0.0573199	0.10344	RUSC1-AS1
ENSG00000272679.1	36.35	-1.70642	0.59122	-2.88628	0.00389831	0.0573405	0.10348	RP11-216L13.18
ENSG00000120137.6	10124.1	0.902534	0.312766	2.88565	0.00390602	0.0574101	0.103608	PANK3
ENSG00000122376.11	1890.77	1.05179	0.36463	2.88455	0.00391976	0.0575245	0.10382	FAM35A
ENSG00000279535.1	10.4052	3.19344	1.10706	2.8846	0.00391912	0.0575245	0.10382	AC113188.2
ENSG00000104774.12	552.738	-1.43495	0.497566	-2.88395	0.00392725	0.0575907	0.103867	MAN2B1
ENSG00000213588.5	5.7345	-5.04485	1.74928	-2.88397	0.00392699	NA	0.103867	ZBTB9
ENSG00000111348.8	96.7774	1.01036	0.350513	2.88251	0.0039452	0.05781	0.104265	ARHGDIB
ENSG00000138756.17	1577.58	0.991548	0.344059	2.88191	0.00395272	0.0578763	0.104388	BMP2K
ENSG00000108786.10	156.175	0.994178	0.345002	2.88166	0.00395592	0.0578776	0.104396	HSD17B1
ENSG00000154134.14	124.843	-1.28383	0.445554	-2.88143	0.0039588	0.0578776	0.104396	ROBO3
ENSG00000183722.7	658.6	-0.675009	0.234284	-2.88116	0.00396215	0.0578827	0.104408	LHFP
ENSG00000243430.1	3.44807	-5.16497	1.79325	-2.88022	0.00397392	NA	0.104642	DAQB-335A13.8
ENSG00000168878.16	25.2144	-1.9966	0.693459	-2.87918	0.00398708	0.0582029	0.104912	SFTPB
ENSG00000168010.10	141.7	-1.53096	0.531855	-2.87852	0.00399546	0.0582812	0.105056	ATG16L2
ENSG00000145908.12	235.864	1.23956	0.430883	2.8768	0.00401733	0.058556	0.105554	ZNF300
ENSG00000139329.4	1678.16	-1.3282	0.461749	-2.87646	0.00402169	0.0585753	0.105592	LUM
ENSG00000158525.15	13.3821	2.94945	1.02593	2.87492	0.0040413	0.0587722	0.105953	CPA5
ENSG00000188729.6	19.9422	-2.18599	0.760313	-2.87511	0.00403882	0.0587722	0.105953	OSTN
ENSG00000179335.18	628.883	-0.992856	0.345429	-2.87427	0.0040496	0.0588315	0.106066	CLK3
ENSG00000213047.11	761.72	0.986064	0.343083	2.87413	0.00405146	0.0588315	0.106066	DENND1B
ENSG00000279207.1	234.483	0.912884	0.317863	2.87194	0.00407956	0.059195	0.106724	RP11-159D12.8
ENSG00000167306.18	711.255	0.706643	0.24613	2.87102	0.00409151	0.0593238	0.106959	MYO5B
ENSG00000198948.11	278.771	1.56885	0.54679	2.8692	0.00411508	0.0596208	0.107498	MFAP3L
ENSG00000174600.13	9.56297	-2.74711	0.957579	-2.86881	0.00412014	NA	0.107552	CMKLR1
ENSG00000178917.14	178.666	1.31746	0.459311	2.86835	0.00412617	0.0597367	0.107632	ZNF852
ENSG00000229311.1	3.64771	5.40899	1.88804	2.86487	0.00417184	NA	0.108744	RP11-475I24.8
ENSG00000013725.14	18.4452	-1.9479	0.680026	-2.86445	0.00417735	0.0604323	0.10881	CD6
ENSG00000260398.1	62.836	1.59381	0.556518	2.8639	0.00418466	0.0604928	0.108922	RP11-594N15.3
ENSG00000138835.22	320.015	-1.60295	0.559854	-2.86315	0.0041945	0.0605896	0.109099	RGS3
ENSG00000070371.15	421.618	-0.913523	0.319254	-2.86143	0.00421734	0.0607832	0.109457	CLTCL1
ENSG00000113575.9	7641.66	0.842715	0.294462	2.86189	0.00421129	0.0607832	0.109457	PPP2CA
ENSG00000279110.1	168.977	-1.19114	0.416271	-2.86146	0.00421693	0.0607832	0.109457	CTA-243E7.1
ENSG00000261428.2	71.5399	1.38861	0.485379	2.86087	0.00422475	0.0608445	0.109571	RP11-16P6.1
ENSG00000151690.14	495.842	0.901106	0.315113	2.85962	0.00424143	0.0610009	0.109858	MFSD6
ENSG00000254879.1	26.1159	-2.6986	0.943704	-2.85959	0.00424192	0.0610009	0.109858	PTPRJ-AS1
ENSG00000165476.12	4452.4	0.867216	0.303368	2.85863	0.00425481	0.0611407	0.110113	REEP3
ENSG00000280151.1	53.8233	-1.20831	0.422732	-2.85834	0.00425858	0.0611494	0.110132	FKSG59
ENSG00000144566.10	3192.98	0.874719	0.306138	2.85727	0.00427306	0.0613118	0.110428	RAB5A
ENSG00000054118.13	7036.06	0.867827	0.303917	2.85547	0.0042973	0.0615681	0.110896	THRAP3
ENSG00000237188.3	73.0231	1.10676	0.387572	2.85563	0.00429512	0.0615681	0.110896	RP11-337C18.8
ENSG00000170915.8	277.316	0.998145	0.349628	2.85488	0.00430533	0.0616373	0.111023	PAQR8
ENSG00000116285.12	14313.2	0.812781	0.284769	2.85418	0.00431485	0.0617279	0.11119	ERRFI1
ENSG00000131849.10	64.9304	1.4013	0.491074	2.85355	0.00432336	0.0617841	0.111297	ZNF132
ENSG00000132669.12	2514.48	0.668371	0.234235	2.85342	0.00432517	0.0617841	0.111297	RIN2
ENSG00000145632.14	20650.5	0.834424	0.292504	2.85269	0.00433505	0.0618338	0.111393	PLK2
ENSG00000243137.7	518.764	0.706007	0.247479	2.85279	0.00433367	0.0618338	0.111393	PSG4
ENSG00000185127.6	815.649	1.46854	0.514865	2.85227	0.00434079	0.0618698	0.111461	C6orf120
ENSG00000141756.18	2322.6	-1.38028	0.484114	-2.85115	0.00435616	0.0619975	0.111665	FKBP10
ENSG00000183049.12	2097.53	0.627729	0.220144	2.85145	0.00435206	0.0619847	0.111665	CAMK1D
ENSG00000231247.8	6.73499	6.27537	2.2011	2.85101	0.004358	NA	0.111665	PPP1R18
ENSG00000099998.17	19.7536	-2.05418	0.721132	-2.84855	0.00439184	0.0624133	0.112373	GGT5
ENSG00000227317.6	80.3799	-1.34161	0.470963	-2.84866	0.00439042	0.0624133	0.112373	DDAH2
ENSG00000235066.6	42.6037	-2.30644	0.809835	-2.84803	0.00439904	0.0624697	0.112477	AC009303.1
ENSG00000113504.19	7.91386	-2.7863	0.978417	-2.84776	0.00440281	NA	0.112494	SLC12A7
ENSG00000253607.1	18.1188	-2.49031	0.87457	-2.84747	0.00440682	0.0625342	0.112517	RP11-557C18.3
ENSG00000270956.1	21.5894	2.09862	0.73741	2.84593	0.00442822	0.0627916	0.112984	RP11-65L3.4
ENSG00000272980.3	35.4935	-1.96483	0.690589	-2.84515	0.00443911	0.0628998	0.113182	RP11-517H2.6
ENSG00000187066.8	108.954	-1.39234	0.489515	-2.84432	0.00445059	0.0630164	0.113394	TMEM262
ENSG00000115648.13	553.42	-1.11001	0.390498	-2.84256	0.00447534	0.0633204	0.113865	MLPH
ENSG00000163734.4	8.63523	-3.51144	1.23531	-2.84256	0.00447522	NA	0.113865	CXCL3
ENSG00000258410.1	8.66351	-2.81438	0.990265	-2.84205	0.00448243	NA	0.113965	RP11-173D3.1
ENSG00000160932.10	112.309	-1.65617	0.58288	-2.84136	0.0044922	0.0634195	0.113973	LY6E
ENSG00000165102.14	1111.68	0.663754	0.233579	2.84167	0.00448781	0.0634195	0.113973	HGSNAT
ENSG00000278032.2	112.309	-1.65617	0.58288	-2.84136	0.0044922	0.0634195	0.113973	LY6E
ENSG00000087074.7	3656.12	-1.50527	0.530011	-2.84008	0.00451027	0.0636281	0.114351	PPP1R15A
ENSG00000170412.16	61.6185	-1.61528	0.568984	-2.83889	0.00452705	0.0637251	0.114535	GPRC5C
ENSG00000197670.6	67.8312	-1.66089	0.58502	-2.83903	0.00452513	0.0637251	0.114535	RP4-724E16.2
ENSG00000275744.4	70.8509	-1.05338	0.371019	-2.83915	0.00452332	0.0637251	0.114535	SLC2A11
ENSG00000119965.12	301.073	1.24337	0.438016	2.83864	0.0045306	0.0637287	0.114545	C10orf88
ENSG00000251791.1	318.652	-1.29058	0.454795	-2.83772	0.00454369	0.0638664	0.114796	SCARNA6
ENSG00000254876.5	97.3702	0.978122	0.344798	2.8368	0.00455684	0.063958	0.114967	RP11-23J9.5
ENSG00000262791.1	14.3143	2.50844	0.884236	2.83684	0.00455617	0.063958	0.114967	RP11-961A15.1
ENSG00000265496.3	15.4389	-2.33582	0.823916	-2.83503	0.00458218	0.064267	0.115526	MIR1539
ENSG00000228261.1	31.9969	-1.89018	0.667213	-2.83296	0.00461197	0.0646379	0.116196	RP11-127L20.3
ENSG00000101346.11	4038.25	-0.657028	0.231955	-2.83257	0.00461757	0.0646695	0.116256	POFUT1
ENSG00000132530.16	257.859	0.936487	0.330755	2.83136	0.004635	0.0648472	0.116582	XAF1
ENSG00000204604.9	544.269	1.34208	0.474028	2.83123	0.00463698	0.0648472	0.116582	ZNF468
ENSG00000174370.9	2.7057	-5.94805	2.10134	-2.8306	0.00464615	NA	0.116732	C11orf45
ENSG00000176406.20	28.3005	-1.8711	0.661137	-2.83013	0.00465298	0.0650239	0.116822	RIMS2
ENSG00000164647.8	254.777	0.894374	0.316277	2.82782	0.00468663	0.0653995	0.117504	STEAP1
ENSG00000278963.1	78.2282	-2.20923	0.781189	-2.82804	0.00468339	0.0653995	0.117504	RP11-294J22.7
ENSG00000241945.7	47.3829	-1.3181	0.466191	-2.82739	0.00469293	0.0654402	0.11758	PWP2
ENSG00000263635.1	4.35018	5.08729	1.79992	2.82639	0.00470754	NA	0.117865	RP11-805F19.2
ENSG00000150593.15	2170.03	0.872633	0.308822	2.82568	0.00471804	0.0657125	0.117995	PDCD4
ENSG00000280039.1	57.6177	-1.60337	0.567445	-2.8256	0.00471927	0.0657125	0.117995	RN7SKP23
ENSG00000102172.15	6263.78	0.768067	0.271963	2.82416	0.00474047	0.0658179	0.118198	SMS
ENSG00000137502.9	1083.71	0.827219	0.292868	2.82455	0.00473474	0.0658179	0.118198	RAB30
ENSG00000174840.8	1987.59	0.835719	0.295891	2.82441	0.00473675	0.0658179	0.118198	PDE12
ENSG00000225691.6	1994.82	-1.17463	0.415922	-2.82417	0.00474032	0.0658179	0.118198	HLA-C
ENSG00000184481.16	177.763	0.930259	0.329467	2.82352	0.00474989	0.0659013	0.118351	FOXO4
ENSG00000172031.6	43.3803	1.44954	0.513503	2.82285	0.00475986	0.0659922	0.118518	EPHX4
ENSG00000176788.8	1283.61	0.69581	0.246576	2.82189	0.00477411	0.0661423	0.118791	BASP1
ENSG00000092203.13	1612.69	0.73602	0.260884	2.82125	0.00478367	0.0662272	0.118947	TOX4
ENSG00000259450.1	21.2383	2.16674	0.768086	2.82097	0.00478792	0.0662385	0.118971	RP11-265N7.1
ENSG00000061656.9	92.364	-1.75069	0.620744	-2.82031	0.00479769	0.0662385	0.118984	SPAG4
ENSG00000135828.11	189.821	1.10832	0.393014	2.82005	0.00480163	0.0662385	0.118984	RNASEL
ENSG00000146147.14	10.6277	-3.57141	1.26617	-2.82065	0.00479271	0.0662385	0.118984	MLIP
ENSG00000172057.9	794.624	-1.13662	0.403038	-2.82014	0.00480029	0.0662385	0.118984	ORMDL3
ENSG00000110492.15	24.1171	-1.84848	0.655813	-2.81861	0.00482318	0.0664883	0.119437	MDK
ENSG00000120549.15	759.103	0.791858	0.281353	2.81447	0.0048858	0.0673034	0.120904	KIAA1217
ENSG00000101966.12	2224.79	0.817469	0.290485	2.81415	0.00489057	0.0673212	0.12094	XIAP
ENSG00000121931.15	372.148	1.32702	0.47165	2.81357	0.00489954	0.0673486	0.120996	LRIF1
ENSG00000278780.4	45.51	-1.16755	0.414957	-2.81366	0.00489806	0.0673486	0.120996	ZNF430
ENSG00000229131.1	34.3065	1.52866	0.543455	2.81286	0.00491025	0.0674478	0.121178	AC016710.1
ENSG00000131876.16	622.564	-0.950439	0.337945	-2.81241	0.00491723	0.0674957	0.121267	SNRPA1
ENSG00000103042.8	314.34	1.16304	0.413683	2.81143	0.00493225	0.0676538	0.121555	SLC38A7
ENSG00000198663.16	2155.27	0.633163	0.225253	2.8109	0.00494033	0.0677165	0.121671	C6orf89
ENSG00000270060.1	11.4349	-2.31965	0.825799	-2.80898	0.00496994	0.0680741	0.122317	RP11-390K5.6
ENSG00000089050.14	1686.43	0.765861	0.272745	2.80798	0.00498536	0.0681885	0.122529	RBBP9
ENSG00000125246.15	25.3529	-1.61377	0.574709	-2.80798	0.00498533	0.0681885	0.122529	CLYBL
ENSG00000221890.2	196.448	-1.05223	0.374808	-2.80738	0.00499462	0.0682669	0.122674	NPTXR
ENSG00000181222.14	1107.52	-0.806589	0.287428	-2.80623	0.00501253	0.0684632	0.12303	POLR2A
ENSG00000079337.15	119.3	-1.3516	0.481853	-2.805	0.00503159	0.0684949	0.123104	RAPGEF3
ENSG00000131015.4	280.879	-1.12177	0.39983	-2.80561	0.00502213	0.0684949	0.123104	ULBP2
ENSG00000133226.16	2168.07	-1.18184	0.421343	-2.80494	0.00503258	0.0684949	0.123104	SRRM1
ENSG00000240875.5	142.3	0.862586	0.307453	2.80559	0.00502252	0.0684949	0.123104	LINC00886
ENSG00000255717.6	3485.48	-1.29333	0.461073	-2.80505	0.00503093	0.0684949	0.123104	SNHG1
ENSG00000248866.1	44.3109	1.49916	0.53462	2.80416	0.00504481	0.068613	0.12332	USP46-AS1
ENSG00000100600.14	1265.57	-0.795013	0.283548	-2.8038	0.00505037	0.0686403	0.123372	LGMN
ENSG00000249790.2	191.473	-0.836412	0.298453	-2.8025	0.00507087	0.0688704	0.123789	RP11-20D14.6
ENSG00000277401.4	1210.33	1.01164	0.361014	2.8022	0.00507547	0.0688844	0.123818	TJP1
ENSG00000215769.8	111.526	1.11704	0.398692	2.80176	0.0050825	0.0689314	0.123823	RP13-104F24.2
ENSG00000235269.1	4.36474	5.08588	1.81522	2.8018	0.0050818	NA	0.123823	AL162759.1
ENSG00000204977.9	591.381	1.10403	0.394094	2.80145	0.00508738	0.0689491	0.123858	TRIM13
ENSG00000133789.14	3750.05	0.932348	0.332885	2.80081	0.00509748	0.0690376	0.12402	SWAP70
ENSG00000248927.1	71.6831	1.482	0.529373	2.79953	0.00511771	0.069263	0.124429	CTD-2334D19.1
ENSG00000271826.5	30.8903	-1.4028	0.50116	-2.79911	0.00512434	0.0693041	0.124506	PLS3-AS1
ENSG00000215256.3	153.036	0.915547	0.327122	2.7988	0.00512931	0.0693229	0.124543	DHRS4-AS1
ENSG00000172164.13	159.2	1.50959	0.5397	2.7971	0.0051564	0.0694658	0.124821	SNTB1
ENSG00000187244.10	110.253	-1.86382	0.666245	-2.7975	0.00514999	0.0694658	0.124821	BCAM
ENSG00000225921.6	1921.38	0.944965	0.337876	2.79678	0.00516147	0.0694658	0.124821	NOL7
ENSG00000233348.10	171.012	-1.53979	0.550418	-2.79749	0.00515019	0.0694658	0.124821	BAG6
ENSG00000241127.7	260.939	1.30856	0.467869	2.79685	0.00516034	0.0694658	0.124821	YAE1D1
ENSG00000278985.1	61.2632	-1.39659	0.499263	-2.7973	0.0051532	0.0694658	0.124821	RP11-303E16.9
ENSG00000130021.13	374.013	1.53873	0.550273	2.7963	0.00516907	0.0694713	0.124838	HDHD1
ENSG00000259943.1	322.954	0.803557	0.287354	2.7964	0.00516752	0.0694713	0.124838	RP1-39G22.7
ENSG00000158850.14	439.542	-0.966023	0.345691	-2.79447	0.0051985	0.0698183	0.125465	B4GALT3
ENSG00000105497.7	2622.46	1.51061	0.540767	2.79345	0.00521489	0.0699412	0.125693	ZNF175
ENSG00000141034.9	451.616	0.741684	0.265505	2.79349	0.00521429	0.0699412	0.125693	GID4
ENSG00000280219.1	35.559	1.42022	0.508611	2.79234	0.00523286	0.0701333	0.126042	RP11-752L20.3
ENSG00000264012.1	45.6038	-1.25493	0.449805	-2.78995	0.00527157	0.0706032	0.12689	RP11-627G18.2
ENSG00000108947.4	10.3919	-2.35189	0.843341	-2.78878	0.00529077	0.0706768	0.127036	EFNB3
ENSG00000134882.15	524.066	-0.872532	0.312844	-2.78903	0.00528655	0.0706768	0.127036	UBAC2
ENSG00000163320.10	3865.55	0.868092	0.31125	2.78905	0.00528626	0.0706768	0.127036	CGGBP1
ENSG00000270344.2	27.3932	1.58479	0.568285	2.78872	0.0052917	0.0706768	0.127036	RP11-734K2.4
ENSG00000142871.15	10340.5	-1.58317	0.567916	-2.78768	0.00530877	0.0708558	0.127361	CYR61
ENSG00000004809.13	41.9179	1.39991	0.502415	2.78637	0.00533023	0.071093	0.127791	SLC22A16
ENSG00000273156.1	14.0784	2.69161	0.966101	2.78606	0.00533535	0.0711122	0.127829	RP11-127B20.2
ENSG00000168876.8	385.799	1.14647	0.411967	2.78291	0.00538744	0.0717075	0.128906	ANKRD49
ENSG00000185100.10	66.8541	-1.50039	0.539134	-2.78295	0.00538667	0.0717075	0.128906	ADSSL1
ENSG00000151748.14	601.163	0.837153	0.300865	2.78249	0.00539434	0.07175	0.128986	SAV1
ENSG00000149577.15	250.131	-1.04814	0.377025	-2.78001	0.00543564	0.0722495	0.129888	SIDT2
ENSG00000082929.8	9.99104	-3.44377	1.23888	-2.77975	0.00544003	NA	0.129907	LINC01587
ENSG00000249803.5	119.158	1.11208	0.400147	2.77918	0.0054497	0.0723866	0.130052	RP11-114H21.2
ENSG00000145354.9	1181.16	0.752873	0.271046	2.77765	0.00547529	0.0726428	0.130519	CISD2
ENSG00000273002.1	53.8492	-1.33659	0.481205	-2.77758	0.00547651	0.0726428	0.130519	RP11-336K24.12
ENSG00000072135.12	520.641	0.737568	0.265676	2.77619	0.00550002	0.0728302	0.130867	PTPN18
ENSG00000164961.15	3769.94	0.898146	0.323511	2.77624	0.00549909	0.0728302	0.130867	KIAA0196
ENSG00000272410.5	138.785	-1.45387	0.523715	-2.77607	0.00550195	0.0728302	0.130867	RP11-438J1.1
ENSG00000072778.19	5254.21	-0.834428	0.300622	-2.77568	0.00550872	0.0728699	0.130942	ACADVL
ENSG00000060982.14	7513.84	0.890819	0.321089	2.77437	0.00553085	0.0731125	0.131381	BCAT1
ENSG00000142632.16	119.791	-1.29343	0.466442	-2.77297	0.00555473	0.0733779	0.131862	ARHGEF19
ENSG00000234956.5	3.7249	5.42875	1.95948	2.77051	0.0055969	NA	0.132776	RP11-356I2.1
ENSG00000257596.1	24.0503	-2.27213	0.820344	-2.76972	0.00561038	0.0740624	0.133008	RP11-968A15.2
ENSG00000229524.10	181.661	-1.48679	0.536945	-2.76898	0.00562314	0.0741802	0.133224	BAG6
ENSG00000224541.1	24.1791	-2.13391	0.770857	-2.76823	0.00563612	0.0743006	0.133444	AP001439.2
ENSG00000185924.6	12.6109	-2.07728	0.750622	-2.76741	0.00565039	0.0743872	0.133607	RTN4RL1
ENSG00000258086.1	21.088	-2.36711	0.855325	-2.76749	0.0056489	0.0743872	0.133607	RP11-753H16.5
ENSG00000177283.5	611.823	0.812437	0.293635	2.76682	0.00566055	0.0744701	0.133759	FZD8
ENSG00000183309.11	535.184	1.36833	0.494603	2.76652	0.00566578	0.0744883	0.133795	ZNF623
ENSG00000134569.9	87.5342	-0.928387	0.335653	-2.76591	0.00567633	0.0745762	0.133957	LRP4
ENSG00000025039.14	47.5173	1.17589	0.425255	2.76514	0.00568981	0.0747024	0.134187	RRAGD
ENSG00000103966.9	681.381	0.896029	0.32409	2.76475	0.00569656	0.0747085	0.134206	EHD4
ENSG00000133398.3	590.515	-1.2667	0.458174	-2.76467	0.00569801	0.0747085	0.134206	MED10
ENSG00000057019.15	32394.1	1.19056	0.43077	2.7638	0.00571331	0.0748583	0.134479	DCBLD2
ENSG00000031081.10	1441.67	1.17207	0.424131	2.76347	0.00571908	0.0748831	0.134527	ARHGAP31
ENSG00000223401.1	14.5126	-2.97522	1.07672	-2.76322	0.00572345	0.0748896	0.134542	RP11-211G3.2
ENSG00000196460.12	36.9111	-1.607	0.581668	-2.76275	0.00573159	0.0749453	0.134646	RFX8
ENSG00000215424.9	232.877	0.873617	0.316254	2.76239	0.005738	0.0749784	0.134709	MCM3AP-AS1
ENSG00000153561.12	2186.11	0.995973	0.360809	2.76039	0.00577325	0.0753003	0.135298	RMND5A
ENSG00000196998.15	423.361	1.05552	0.382377	2.76042	0.00577268	0.0753003	0.135298	WDR45
ENSG00000278730.1	810.574	0.717388	0.259892	2.76033	0.00577434	0.0753003	0.135298	RP11-147L13.11
ENSG00000119535.17	17.9601	-2.04912	0.742477	-2.75985	0.00578282	0.0753092	0.135322	CSF3R
ENSG00000124155.16	1935.04	-0.975708	0.353523	-2.75996	0.00578091	0.0753092	0.135322	PIGT
ENSG00000280709.2	2.86774	-6.11988	2.21825	-2.75888	0.00579996	NA	0.135635	RP11-983G14.1
ENSG00000184838.14	745.145	0.722607	0.261982	2.75823	0.00581162	0.0756332	0.13582	PRR16
ENSG00000200355.1	13.5523	-2.60717	0.945703	-2.75686	0.00583593	0.0758986	0.1363	SNORA72
ENSG00000264540.2	23.7001	-2.27332	0.824716	-2.75648	0.00584264	0.0759347	0.136369	RN7SL405P
ENSG00000273017.1	14.1447	2.31779	0.841186	2.75538	0.00586245	0.0761409	0.136743	AP000240.9
ENSG00000183155.4	273.474	0.924099	0.335749	2.75235	0.00591688	0.0767446	0.137746	RABIF
ENSG00000226043.1	4.71247	5.40091	1.96209	2.75263	0.0059118	NA	0.137746	AP000705.7
ENSG00000281376.1	69.1034	-1.57991	0.573999	-2.75246	0.00591492	0.0767446	0.137746	ABALON
ENSG00000107819.13	1767.64	0.708103	0.257298	2.75207	0.0059219	0.0767582	0.137774	SFXN3
ENSG00000168246.5	1307.88	1.19176	0.433084	2.7518	0.00592692	0.0767709	0.137802	UBTD2
ENSG00000082438.15	667.166	0.792185	0.287971	2.75092	0.00594276	0.0767709	0.137816	COBLL1
ENSG00000100242.15	2276.28	-1.45203	0.527817	-2.75101	0.00594113	0.0767709	0.137816	SUN2
ENSG00000163430.9	13149.4	-0.846714	0.307782	-2.75102	0.00594098	0.0767709	0.137816	FSTL1
ENSG00000196275.13	92.1288	-1.01126	0.367589	-2.75106	0.00594033	0.0767709	0.137816	GTF2IRD2
ENSG00000156298.12	48.3494	1.91315	0.695817	2.7495	0.00596871	0.0769712	0.138187	TSPAN7
ENSG00000235852.1	21.5406	-2.42657	0.882579	-2.74941	0.00597026	0.0769712	0.138187	AC005540.3
ENSG00000268606.5	437.611	1.30146	0.473313	2.74969	0.00596521	0.0769712	0.138187	MAGEA2
ENSG00000256671.6	51.4784	-2.28635	0.831644	-2.74919	0.0059742	0.0769712	0.13819	LIMS3L
ENSG00000174697.4	7.69943	-3.59665	1.30859	-2.7485	0.00598694	NA	0.138396	LEP
ENSG00000255125.1	17.4759	-2.61135	0.950459	-2.74746	0.00600595	0.0773286	0.138747	RP11-685M7.5
ENSG00000267244.5	24.1911	-1.62078	0.589995	-2.7471	0.00601241	0.0773603	0.138807	CTB-31O20.4
ENSG00000273706.4	7.43736	5.504	2.00372	2.7469	0.00601624	NA	0.138807	LHX1
ENSG00000163915.7	49.8538	-1.36433	0.496881	-2.7458	0.00603643	0.0775888	0.139048	IGF2BP2-AS1
ENSG00000173627.7	16.435	-2.12208	0.772874	-2.7457	0.00603821	0.0775888	0.139048	APOBEC4
ENSG00000270096.1	5.02791	5.39774	1.9656	2.74611	0.00603069	NA	0.139048	RP11-362K14.6
ENSG00000135999.11	691.467	1.33016	0.484545	2.74517	0.00604802	0.0776632	0.139185	EPC2
ENSG00000259187.1	5.09433	5.58549	2.03555	2.74397	0.00607012	NA	0.139605	CTD-2008A1.1
ENSG00000207233.1	21.1698	-1.89896	0.692281	-2.74305	0.00608723	0.0781082	0.13991	SNORA37
ENSG00000138459.8	1797.28	0.835161	0.304518	2.74257	0.00609612	0.0781082	0.13991	SLC35A5
ENSG00000139292.12	20.553	-2.31201	0.842945	-2.74278	0.00609211	0.0781082	0.13991	LGR5
ENSG00000172795.15	3356.41	-0.894801	0.326282	-2.74242	0.00609886	0.0781082	0.13991	DCP2
ENSG00000169410.9	759.88	0.832968	0.30383	2.74156	0.0061148	0.0781632	0.14002	PTPN9
ENSG00000229915.1	11.5218	-3.51509	1.28216	-2.74155	0.00611507	0.0781632	0.14002	AC016999.2
ENSG00000267272.5	28.6298	1.54655	0.564117	2.74153	0.00611529	0.0781632	0.14002	LINC01140
ENSG00000129474.15	1057.99	0.895997	0.326891	2.74097	0.00612587	0.0782466	0.140174	AJUBA
ENSG00000253298.1	11.2288	2.78319	1.01559	2.74047	0.0061352	0.0783141	0.140299	AC008703.1
ENSG00000063587.13	247.282	1.14795	0.418986	2.73983	0.00614715	0.0784111	0.14048	ZNF275
ENSG00000143995.19	181.765	-1.08176	0.394858	-2.73963	0.00615092	0.0784111	0.14048	MEIS1
ENSG00000266554.1	151.306	0.919072	0.335533	2.73914	0.00615994	0.0784743	0.140598	LINC01443
ENSG00000234883.3	52.9037	1.44625	0.528054	2.73884	0.00616572	0.0784961	0.140641	MIR155HG
ENSG00000072201.13	105.982	1.27246	0.464834	2.73744	0.00619191	0.0787776	0.141149	LNX1
ENSG00000087095.12	602.949	0.816437	0.298505	2.73509	0.00623636	0.0792908	0.142073	NLK
ENSG00000170390.14	328.475	-0.909386	0.332587	-2.73428	0.00625173	0.079434	0.142333	DCLK2
ENSG00000141098.12	991.205	0.704411	0.257698	2.73348	0.00626698	0.0795755	0.142591	GFOD2
ENSG00000204272.10	279.971	-0.796495	0.29148	-2.73259	0.0062839	0.0796166	0.14268	LINC01420
ENSG00000232233.1	21.1739	-2.01883	0.73868	-2.73303	0.00627549	0.0796166	0.14268	RP11-573D15.2
ENSG00000254221.2	135.216	0.888922	0.325314	2.73251	0.00628544	0.0796166	0.14268	PCDHGB1
ENSG00000279957.1	26.4359	-2.55505	0.93508	-2.73244	0.00628671	0.0796166	0.14268	RP11-141B14.2
ENSG00000278469.1	26.5524	-1.90366	0.696811	-2.73196	0.00629588	0.0796804	0.142799	Metazoa_SRP
ENSG00000069702.10	1133.45	0.684753	0.250718	2.73116	0.00631113	0.0796873	0.142839	TGFBR3
ENSG00000120725.12	563.459	-1.07743	0.394562	-2.73069	0.00632013	0.0796873	0.142839	SIL1
ENSG00000153779.9	62.7196	1.36755	0.500715	2.7312	0.00631037	0.0796873	0.142839	TGIF2LX
ENSG00000177239.14	1255.62	-1.1118	0.407162	-2.73061	0.00632175	0.0796873	0.142839	MAN1B1
ENSG00000213762.10	688.408	1.05089	0.384882	2.73042	0.00632531	0.0796873	0.142839	ZNF134
ENSG00000215472.9	325.782	-1.16703	0.427345	-2.73089	0.00631638	0.0796873	0.142839	RPL17-C18orf32
ENSG00000246859.2	440.2	1.02298	0.374566	2.73111	0.00631218	0.0796873	0.142839	STARD4-AS1
ENSG00000085982.13	492.076	-0.689881	0.252694	-2.7301	0.00633146	0.0797128	0.142889	USP40
ENSG00000153930.10	40.7733	1.36207	0.499044	2.72935	0.00634594	0.0798431	0.143106	ANKFN1
ENSG00000236772.1	6.30548	-3.56177	1.30512	-2.72907	0.00635139	NA	0.143106	RP5-1184F4.5
ENSG00000273270.1	355.174	0.677674	0.248324	2.72899	0.00635295	0.0798793	0.143106	RP11-212P7.2
ENSG00000180525.11	156.489	-1.4102	0.51686	-2.72839	0.00636443	0.0799715	0.143275	PRR26
ENSG00000243005.3	12.549	-2.01041	0.736978	-2.72791	0.00637373	0.0800363	0.143395	RN7SL16P
ENSG00000228063.1	148.165	1.08556	0.397989	2.72761	0.00637942	0.0800557	0.143434	LYPLAL1-AS1
ENSG00000077147.14	10379.5	0.83862	0.307534	2.72691	0.00639299	0.0801218	0.143497	TM9SF3
ENSG00000198464.13	644.667	0.860357	0.315472	2.72721	0.00638733	0.0801029	0.143497	ZNF480
ENSG00000262899.1	2.34531	-5.59833	2.05304	-2.72685	0.00639412	NA	0.143497	LA16c-360H6.3
ENSG00000006740.16	366.863	-0.825264	0.302726	-2.72611	0.0064086	0.0801568	0.143558	ARHGAP44
ENSG00000125505.16	675.227	-1.7946	0.658448	-2.7255	0.00642034	0.0801568	0.143558	MBOAT7
ENSG00000169919.16	539.978	-0.671667	0.246419	-2.72571	0.00641628	0.0801568	0.143558	GUSB
ENSG00000182963.9	1614.64	0.711821	0.261158	2.72563	0.0064178	0.0801568	0.143558	GJC1
ENSG00000265735.2	173.941	-1.13706	0.417195	-2.72549	0.00642068	0.0801568	0.143558	RN7SL5P
ENSG00000282508.1	220.038	-1.14883	0.421433	-2.72601	0.00641048	0.0801568	0.143558	LINC01002
ENSG00000046647.13	183.331	0.79236	0.290789	2.72487	0.00643277	0.0802558	0.143739	GEMIN8
ENSG00000196975.14	1455.52	0.615659	0.22596	2.72463	0.00643726	0.0802601	0.143751	ANXA4
ENSG00000152778.8	906.009	1.64343	0.603242	2.72433	0.00644314	0.0802816	0.143793	IFIT5
ENSG00000140993.10	122.806	1.05439	0.387209	2.72306	0.00646806	0.0804363	0.144083	TIGD7
ENSG00000149428.18	6765.77	-0.767693	0.281898	-2.7233	0.00646324	0.0804363	0.144083	HYOU1
ENSG00000224774.7	28.6799	-2.30437	0.846205	-2.72318	0.00646568	0.0804363	0.144083	CSNK2B
ENSG00000250714.3	5.46102	5.29783	1.94673	2.7214	0.00650068	NA	0.14472	RP11-1149O23.4
ENSG00000215251.3	1041.34	1.18697	0.436268	2.72073	0.00651376	0.0809526	0.144922	FASTKD5
ENSG00000236088.9	359.336	0.753224	0.276898	2.72022	0.00652385	0.081021	0.145053	COX10-AS1
ENSG00000248773.1	18.5111	-2.70434	0.994233	-2.72003	0.00652766	0.081021	0.145053	RP11-231L11.3
ENSG00000260751.2	27.4027	-1.68861	0.621016	-2.71911	0.00654573	0.0811931	0.145365	CTD-2196E14.6
ENSG00000071282.11	119.777	0.899338	0.330838	2.71837	0.00656049	0.0812674	0.14551	LMCD1
ENSG00000109790.16	8097.82	0.760956	0.279938	2.7183	0.00656183	0.0812674	0.14551	KLHL5
ENSG00000128739.20	450.749	-0.63742	0.234503	-2.71817	0.00656434	0.0812674	0.14551	SNRPN
ENSG00000101888.11	505.597	0.867195	0.319209	2.7167	0.00659355	0.0814191	0.1458	NXT2
ENSG00000204178.9	1289.34	0.913695	0.336302	2.71689	0.00658989	0.0814191	0.1458	TMEM57
ENSG00000240449.1	20.7128	1.93908	0.71368	2.71701	0.00658745	0.0814191	0.1458	RP4-584D14.5
ENSG00000261338.2	82.323	1.01136	0.372272	2.71673	0.00659294	0.0814191	0.1458	RP11-378A13.1
ENSG00000132825.6	158.304	1.20981	0.445358	2.7165	0.00659767	0.0814191	0.145802	PPP1R3D
ENSG00000111837.11	44.9759	1.15623	0.425724	2.71591	0.00660947	0.0814606	0.145885	MAK
ENSG00000185942.11	106.849	-1.0225	0.376476	-2.71597	0.00660813	0.0814606	0.145885	NKAIN3
ENSG00000256185.1	8.88655	3.4274	1.26229	2.71522	0.00662319	NA	0.146098	RP11-612B6.2
ENSG00000206279.10	610.096	0.849467	0.312909	2.71474	0.00663279	0.0816958	0.146221	DAXX
ENSG00000117122.13	428.34	-1.43629	0.529368	-2.71322	0.00666319	0.0819467	0.146682	MFAP2
ENSG00000137331.11	1277.08	0.836535	0.308333	2.71309	0.00666589	0.0819467	0.146682	IER3
ENSG00000275601.1	25.9437	1.60994	0.593362	2.71325	0.00666276	0.0819467	0.146682	AC011330.13
ENSG00000135845.9	501.382	0.955603	0.352321	2.71231	0.00668158	0.0820874	0.146938	PIGC
ENSG00000272221.1	88.5805	1.22858	0.45307	2.71167	0.00669451	0.0821939	0.147133	XXbac-BPG181B23.7
ENSG00000212443.1	28.4617	-2.41871	0.892533	-2.70994	0.00672946	0.0825705	0.147811	SNORA53
ENSG00000140557.11	21.2467	-1.74758	0.644968	-2.70956	0.00673722	0.0826132	0.147892	ST8SIA2
ENSG00000100068.11	34.5527	-1.52041	0.561182	-2.70929	0.00674272	0.0826283	0.147923	LRP5L
ENSG00000082701.14	3751.5	0.692184	0.255698	2.70704	0.00678863	0.0829292	0.148482	GSK3B
ENSG00000085978.21	1409.11	-0.677906	0.250424	-2.70703	0.00678874	0.0829292	0.148482	ATG16L1
ENSG00000170191.4	589.131	0.853371	0.315172	2.70763	0.00677648	0.0829292	0.148482	NANP
ENSG00000196220.15	96.5352	-1.11332	0.411255	-2.70714	0.00678659	0.0829292	0.148482	SRGAP3
ENSG00000226752.7	233.32	1.03118	0.380906	2.70718	0.00678584	0.0829292	0.148482	PSMD5-AS1
ENSG00000178075.19	260.389	-1.01298	0.37431	-2.70625	0.00680472	0.0830718	0.148741	GRAMD1C
ENSG00000172594.12	154.777	1.07373	0.396836	2.70573	0.00681539	0.0831055	0.14881	SMPDL3A
ENSG00000175600.15	89.1392	0.94018	0.347481	2.7057	0.00681609	0.0831055	0.14881	SUGCT
ENSG00000164251.4	1281.38	1.12981	0.417607	2.70544	0.00682149	0.0831188	0.148838	F2RL1
ENSG00000269082.1	43.0473	1.42691	0.527468	2.70521	0.00682607	0.0831222	0.148848	CTD-2620I22.1
ENSG00000250129.5	12.0629	2.07352	0.766591	2.70486	0.00683329	0.0831578	0.148849	RP11-265F19.1
ENSG00000278863.1	7.74804	-3.92439	1.45089	-2.70481	0.00683435	NA	0.148849	RP11-567L7.3
ENSG00000137193.13	755.675	-1.23926	0.458223	-2.7045	0.00684068	0.0831952	0.148897	PIM1
ENSG00000005187.11	78.4109	-1.94056	0.717892	-2.70313	0.00686889	0.0833197	0.149153	ACSM3
ENSG00000122696.12	498.982	0.790012	0.292275	2.70298	0.00687212	0.0833197	0.149153	SLC25A51
ENSG00000137103.16	84.6292	-1.59116	0.58868	-2.70293	0.00687308	0.0833197	0.149153	TMEM8B
ENSG00000198455.4	439.09	1.37086	0.507087	2.70339	0.00686355	0.0833197	0.149153	ZXDB
ENSG00000248362.1	10.4748	3.20068	1.18383	2.70366	0.00685803	0.0833197	0.149153	CTC-327F10.5
ENSG00000094755.16	13.6637	-2.71263	1.00391	-2.70206	0.00689119	0.0833197	0.149161	GABRP
ENSG00000112379.8	1244.71	0.629738	0.233071	2.70192	0.00689406	0.0833197	0.149161	ARFGEF3
ENSG00000120820.12	92.8635	-1.36353	0.504553	-2.70245	0.00688307	0.0833197	0.149161	GLT8D2
ENSG00000252759.1	19.5092	-3.10126	1.14751	-2.7026	0.00687992	0.0833197	0.149161	Y_RNA
ENSG00000280138.1	352.663	-1.49216	0.552194	-2.70224	0.00688746	0.0833197	0.149161	RP11-463O12.5
ENSG00000189339.11	2141.58	0.720445	0.26672	2.70113	0.00691041	0.0834651	0.149425	SLC35E2B
ENSG00000171307.18	833.931	0.707461	0.261948	2.70077	0.00691792	0.0835036	0.149498	ZDHHC16
ENSG00000113108.17	271.917	-1.11214	0.411898	-2.70003	0.00693327	0.0836366	0.149651	APBB3
ENSG00000236013.5	3.66155	5.52876	2.04766	2.70004	0.00693314	NA	0.149651	RP3-332B22.1
ENSG00000197535.14	4578.69	0.676099	0.250434	2.69971	0.00693993	0.0836647	0.149705	MYO5A
ENSG00000143079.14	1445.6	0.754281	0.279422	2.69943	0.00694575	0.0836778	0.149737	CTTNBP2NL
ENSG00000214338.10	23.9297	-1.53278	0.567855	-2.69925	0.00694968	0.0836778	0.149737	SOGA3
ENSG00000254238.1	3.34231	5.19598	1.92552	2.69848	0.00696571	NA	0.149993	RP11-300E4.2
ENSG00000153879.8	2112.65	-0.882652	0.32718	-2.69775	0.0069809	0.0840014	0.150231	CEBPG
ENSG00000164520.11	48.2164	1.16732	0.432738	2.69754	0.00698548	0.0840041	0.15024	RAET1E
ENSG00000170522.9	1251.18	0.715818	0.265559	2.69552	0.00702798	0.0844626	0.151064	ELOVL6
ENSG00000152580.8	158.651	0.946768	0.351335	2.69477	0.00704376	0.084547	0.151223	IGSF10
ENSG00000175746.6	12.4504	2.25392	0.836378	2.69486	0.00704183	0.084547	0.151223	C15orf54
ENSG00000216895.8	87.2112	1.03648	0.384718	2.69413	0.00705731	0.0846571	0.151424	AC009403.2
ENSG00000167815.11	492.772	-1.45715	0.540974	-2.69356	0.00706935	0.0847489	0.151593	PRDX2
ENSG00000237714.1	22.5135	2.03842	0.756913	2.69307	0.00707971	0.0848204	0.151725	P4HA2-AS1
ENSG00000102699.5	3639.62	0.809219	0.300572	2.69226	0.00709696	0.0849702	0.152001	PARP4
ENSG00000138496.16	1236.74	1.30143	0.483431	2.69207	0.00710102	0.0849702	0.152001	PARP9
ENSG00000100596.6	2270.38	0.762637	0.283353	2.69147	0.00711377	0.0850175	0.152009	SPTLC2
ENSG00000226476.2	13.003	-1.86909	0.694447	-2.69149	0.00711343	0.0850175	0.152009	RP11-776H12.1
ENSG00000253838.1	4.11031	5.20573	1.93417	2.69146	0.007114	NA	0.152009	RP11-44K6.2
ENSG00000266469.1	289.004	1.36327	0.506603	2.69101	0.00712364	0.0850828	0.152125	CTB-131K11.1
ENSG00000258471.1	8.34958	-3.45803	1.28529	-2.69046	0.00713536	NA	0.152286	RP11-84C10.4
ENSG00000065325.12	84.6756	1.32287	0.491856	2.68955	0.00715488	0.0853885	0.15259	GLP2R
ENSG00000078140.13	1909.02	0.906148	0.336933	2.6894	0.00715808	0.0853885	0.15259	UBE2K
ENSG00000254266.5	82.6663	-1.16143	0.431921	-2.68899	0.00716679	0.0854397	0.152686	PKIA-AS1
ENSG00000184349.12	850.451	0.644196	0.239607	2.68855	0.00717623	0.0854994	0.152797	EFNA5
ENSG00000102189.16	2159.79	0.844346	0.314229	2.68704	0.00720892	0.0856775	0.153042	EEA1
ENSG00000175073.7	2372.53	1.06766	0.397319	2.68717	0.00720601	0.0856775	0.153042	VCPIP1
ENSG00000270038.1	83.0663	1.03294	0.384361	2.68743	0.00720052	0.0856775	0.153042	RP11-1070N10.7
ENSG00000273143.1	25.1904	1.72369	0.641477	2.68707	0.00720825	0.0856775	0.153042	RP11-525A16.4
ENSG00000279595.1	5.48049	-4.69823	1.74825	-2.68738	0.0072014	NA	0.153042	RP11-854K16.4
ENSG00000102898.11	2387.67	0.68184	0.253803	2.6865	0.00722054	0.0857219	0.15313	NUTF2
ENSG00000261799.1	64.4512	1.31692	0.490209	2.68645	0.00722153	0.0857219	0.15313	RP11-283I3.6
ENSG00000154813.9	1588.09	0.816175	0.303993	2.68485	0.00725632	0.0858866	0.153451	DPH3
ENSG00000204936.9	38.8458	1.64237	0.611704	2.6849	0.00725505	0.0858866	0.153451	CD177
ENSG00000235373.1	177.886	-1.12691	0.41974	-2.68479	0.00725751	0.0858866	0.153451	RP11-206L10.3
ENSG00000245532.5	89999.9	-1.64532	0.612684	-2.68543	0.00724369	0.0858866	0.153451	NEAT1
ENSG00000265992.1	100.322	-1.44246	0.537274	-2.68477	0.00725789	0.0858866	0.153451	ESRG
ENSG00000097033.14	6285.73	0.854452	0.318374	2.6838	0.00727903	0.0858866	0.153472	SH3GLB1
ENSG00000100106.19	1366.88	-1.16253	0.433173	-2.68375	0.00728016	0.0858866	0.153472	TRIOBP
ENSG00000100353.17	4455.93	-0.693049	0.258257	-2.68356	0.00728433	0.0858866	0.153472	EIF3D
ENSG00000110619.16	3059.7	-0.759067	0.28278	-2.6843	0.00726824	0.0858866	0.153472	CARS
ENSG00000184831.13	501.879	0.70315	0.261966	2.68412	0.00727208	0.0858866	0.153472	APOO
ENSG00000280328.1	56.0124	-1.66838	0.621703	-2.68357	0.00728405	0.0858866	0.153472	RP11-972P1.7
ENSG00000100577.18	160.856	-0.835563	0.311472	-2.68263	0.0073046	0.0859682	0.15363	GSTZ1
ENSG00000148429.14	957.126	0.813691	0.303312	2.68268	0.00730344	0.0859682	0.15363	USP6NL
ENSG00000152527.13	233.469	-1.28864	0.480352	-2.68271	0.00730289	0.0859682	0.15363	PLEKHH2
ENSG00000115525.16	699.037	0.860204	0.320736	2.68197	0.00731909	0.0860862	0.153846	ST3GAL5
ENSG00000125772.12	709.512	-1.3263	0.494675	-2.68116	0.00733683	0.0862424	0.154129	GPCPD1
ENSG00000183255.11	9895.76	0.569497	0.212438	2.68077	0.00734533	0.0862826	0.154209	PTTG1IP
ENSG00000259863.1	14.2719	-1.74732	0.651842	-2.68059	0.00734919	0.0862826	0.154209	SH3RF3-AS1
ENSG00000123240.16	4125.66	0.639718	0.238698	2.68003	0.00736157	0.0863754	0.154379	OPTN
ENSG00000225269.2	40.955	1.89203	0.706159	2.67932	0.0073771	0.0865052	0.154616	LINC00705
ENSG00000196459.13	500.368	0.805739	0.300773	2.67889	0.00738656	0.0865357	0.154679	TRAPPC2
ENSG00000244675.2	139.795	0.896672	0.334729	2.6788	0.00738867	0.0865357	0.154679	AC108676.1
ENSG00000149633.11	24.2258	-1.89608	0.707947	-2.67828	0.00740008	0.0866168	0.154828	KIAA1755
ENSG00000099337.4	174.305	-1.09219	0.407921	-2.67746	0.00741837	0.0867263	0.155032	KCNK6
ENSG00000212493.1	23.9632	-2.16773	0.809625	-2.67745	0.00741842	0.0867263	0.155032	SNORD19
ENSG00000150938.9	11683.6	0.578923	0.216243	2.67718	0.00742438	0.0867435	0.155067	CRIM1
ENSG00000235307.9	34.5854	-1.34181	0.501355	-2.67636	0.00744265	0.0869045	0.155359	BRD2
ENSG00000035681.7	2209.5	0.767816	0.286971	2.67559	0.00745977	0.0870377	0.155516	NSMAF
ENSG00000113851.13	1476.25	0.761877	0.284767	2.67544	0.00746308	0.0870377	0.155516	CRBN
ENSG00000162692.10	9.73895	-3.03443	1.13407	-2.6757	0.00745733	NA	0.155516	VCAM1
ENSG00000242516.1	83.0185	-0.937517	0.350449	-2.67519	0.00746869	0.0870506	0.155543	LINC00960
ENSG00000172171.10	358.921	1.05343	0.393811	2.67497	0.00747363	0.0870556	0.155557	TEFM
ENSG00000128989.10	6698.31	0.781976	0.292376	2.67456	0.00748278	0.0871097	0.155657	ARPP19
ENSG00000111676.14	229.512	-1.4136	0.52878	-2.67332	0.00751043	0.0872737	0.155963	ATN1
ENSG00000159216.18	1420.67	0.702174	0.262635	2.67357	0.00750485	0.0872737	0.155963	RUNX1
ENSG00000188372.14	22.1913	-1.64866	0.616678	-2.67345	0.00750752	0.0872737	0.155963	ZP3
ENSG00000260814.2	3.30141	-5.2357	1.9587	-2.67305	0.00751645	NA	0.155999	RP11-107F6.3
ENSG00000280206.1	82.9056	0.971662	0.363606	2.67229	0.00753344	0.0874359	0.156172	CTB-193M12.5
ENSG00000282638.1	82.9056	0.971662	0.363606	2.67229	0.00753344	0.0874359	0.156172	CTB-193M12.5
ENSG00000212747.4	324.084	1.27041	0.475545	2.67148	0.00755178	0.0875954	0.156462	FAM127C
ENSG00000084444.13	222.572	-1.05187	0.393827	-2.67089	0.00756504	0.0875954	0.156474	KIAA1467
ENSG00000109472.13	197.487	-1.13712	0.425746	-2.67089	0.007565	0.0875954	0.156474	CPE
ENSG00000154640.14	328.905	-1.05445	0.394794	-2.67088	0.00756532	0.0875954	0.156474	BTG3
ENSG00000162885.12	556.437	-0.746779	0.279698	-2.66995	0.00758628	0.0877854	0.156818	B3GALNT2
ENSG00000114054.13	1087.13	-0.754587	0.282684	-2.66937	0.00759942	0.0878589	0.156962	PCCB
ENSG00000116191.17	2755.14	0.87067	0.326195	2.66917	0.00760383	0.0878589	0.156962	RALGPS2
ENSG00000174718.11	1304.14	1.08157	0.405223	2.66906	0.00760628	0.0878589	0.156962	KIAA1551
ENSG00000172671.19	183.378	0.922255	0.345625	2.66837	0.00762203	0.0879882	0.157197	ZFAND4
ENSG00000120925.13	604.791	1.19193	0.446757	2.66797	0.00763105	0.0880397	0.157294	RNF170
ENSG00000138336.8	180.988	1.14258	0.428446	2.66681	0.0076576	0.0882932	0.157751	TET1
ENSG00000253352.8	4386.71	0.990952	0.371691	2.66606	0.0076745	0.0884353	0.158009	TUG1
ENSG00000041357.15	3918.57	0.888043	0.333212	2.6651	0.00769665	0.0885109	0.158161	PSMA4
ENSG00000127463.13	4777.19	-0.585859	0.219836	-2.66498	0.00769939	0.0885109	0.158161	EMC1
ENSG00000151689.12	353.299	0.707351	0.26542	2.66503	0.00769824	0.0885109	0.158161	INPP1
ENSG00000163491.16	629.205	1.26554	0.474839	2.6652	0.00769419	0.0885109	0.158161	NEK10
ENSG00000013441.15	1968.8	-1.53195	0.575019	-2.66417	0.00771784	0.08852	0.158211	CLK1
ENSG00000055917.15	3219.65	0.807179	0.303034	2.66366	0.00772952	0.08852	0.158211	PUM2
ENSG00000074855.10	159.974	-1.24777	0.468496	-2.66334	0.00773685	0.08852	0.158211	ANO8
ENSG00000103018.16	7529.35	0.904123	0.339454	2.66346	0.00773414	0.08852	0.158211	CYB5B
ENSG00000132623.15	691.719	1.19134	0.447221	2.66388	0.00772454	0.08852	0.158211	ANKEF1
ENSG00000157306.14	81.5485	0.93358	0.350434	2.66407	0.00772012	0.08852	0.158211	RP11-66N24.4
ENSG00000171860.4	10.3948	2.97063	1.11514	2.66391	0.00772389	0.08852	0.158211	C3AR1
ENSG00000199477.1	10.8072	-3.06363	1.1501	-2.66379	0.00772656	0.08852	0.158211	SNORA31
ENSG00000263847.1	23.5134	-1.93368	0.726153	-2.66291	0.00774687	0.0885822	0.158327	RP11-143J12.3
ENSG00000279010.1	522.002	-1.02059	0.38332	-2.66249	0.00775638	0.0886385	0.158432	RP5-1039K5.19
ENSG00000251281.1	54.5944	1.27723	0.47993	2.66129	0.00778411	0.0889027	0.158908	CTD-2066L21.2
ENSG00000115808.11	2667.95	0.870439	0.327171	2.6605	0.0078024	0.0890589	0.159192	STRN
ENSG00000135801.9	746.297	0.640958	0.241068	2.65882	0.00784139	0.089427	0.159858	TAF5L
ENSG00000164252.12	1247.3	0.942079	0.354336	2.65872	0.00784391	0.089427	0.159858	AGGF1
ENSG00000279584.1	5.55929	-3.74639	1.40922	-2.65848	0.00784937	NA	0.15988	AC005593.2
ENSG00000151065.13	139.984	1.20154	0.452	2.65828	0.00785412	0.0894907	0.159886	DCP1B
ENSG00000212743.2	14.6684	-2.954	1.11157	-2.6575	0.00787223	0.0896441	0.160165	RP11-563J2.3
ENSG00000084733.10	4949.01	0.723779	0.272517	2.65591	0.00790957	0.0897508	0.16021	RAB10
ENSG00000104472.9	894.48	0.712276	0.268095	2.65681	0.00788841	0.0897508	0.16021	CHRAC1
ENSG00000122691.12	150.753	-1.26034	0.474578	-2.6557	0.00791434	0.0897508	0.16021	TWIST1
ENSG00000144567.10	2436.66	0.690035	0.259761	2.65642	0.00789743	0.0897508	0.16021	FAM134A
ENSG00000228223.2	292.745	0.747649	0.28142	2.6567	0.00789101	0.0897508	0.16021	HCG11
ENSG00000232962.10	3.58448	-6.01442	2.26352	-2.65711	0.00788135	NA	0.16021	HLA-DOA
ENSG00000237022.9	25.4574	-2.0268	0.763072	-2.6561	0.00790495	0.0897508	0.16021	HLA-C
ENSG00000265519.1	4.57826	4.76006	1.79204	2.65622	0.00790223	NA	0.16021	CTD-3157E16.1
ENSG00000282518.1	20.2069	-1.80596	0.679996	-2.65583	0.00791124	0.0897508	0.16021	RP11-1228E12.2
ENSG00000258749.1	20.8905	-2.12495	0.800201	-2.65551	0.00791878	0.0897508	0.16021	RP11-688G15.3
ENSG00000108515.17	27.8143	-1.34922	0.508153	-2.65514	0.00792751	0.0897951	0.160297	ENO3
ENSG00000212993.4	43.3394	-2.11719	0.797509	-2.65475	0.00793664	0.0897951	0.160302	POU5F1B
ENSG00000228634.1	28.5834	-2.48275	0.935174	-2.65485	0.00793436	0.0897951	0.160302	RP4-534N18.2
ENSG00000280383.1	288.401	-0.795542	0.29973	-2.65419	0.0079498	0.0898913	0.160478	CTA-941F9.10
ENSG00000088986.10	3752.14	0.768546	0.289642	2.65344	0.00796762	0.0900401	0.160748	DYNLL1
ENSG00000167193.7	2598.8	1.10882	0.418197	2.65142	0.00801534	0.0904207	0.161441	CRK
ENSG00000277936.4	952.69	0.852662	0.321563	2.65162	0.00801078	0.0904207	0.161441	MRPL45
ENSG00000278383.1	13.3364	2.12608	0.801847	2.65147	0.00801415	0.0904207	0.161441	RP4-694B14.8
ENSG00000184500.14	809.611	0.976665	0.368501	2.65037	0.00804039	0.0906503	0.161855	PROS1
ENSG00000282091.1	84.4355	1.05208	0.397099	2.64941	0.00806335	0.0908561	0.162227	RP11-72I8.1
ENSG00000172061.8	21.8342	-1.61205	0.608671	-2.64848	0.00808536	0.0910511	0.16258	LRRC15
ENSG00000197852.9	235.419	1.01309	0.382573	2.6481	0.00809448	0.0911007	0.162673	FAM212B
ENSG00000106804.7	61.0495	-1.30651	0.493477	-2.64757	0.00810734	0.0911923	0.162841	C5
ENSG00000204681.10	52.5525	-1.44692	0.546595	-2.64716	0.00811708	0.0912486	0.162946	GABBR1
ENSG00000230624.10	739.273	-0.835453	0.315694	-2.6464	0.00813525	0.0913997	0.16322	DDX39B
ENSG00000153253.15	4560.09	1.13902	0.430485	2.6459	0.00814737	0.0914827	0.163372	SCN3A
ENSG00000114933.15	1103.15	0.794527	0.30036	2.64525	0.00816312	0.0916063	0.163597	INO80D
ENSG00000141642.8	191.547	1.20284	0.454795	2.6448	0.00817386	0.0916735	0.163722	ELAC1
ENSG00000258677.2	124.107	0.837233	0.316699	2.64362	0.00820242	0.0919404	0.164203	RP11-463D19.2
ENSG00000197210.7	29.5332	-1.47377	0.55755	-2.64329	0.00821043	0.0919768	0.164272	KB-1592A4.15
ENSG00000068305.17	1061.85	0.68617	0.259636	2.64281	0.00822204	0.0920002	0.164323	MEF2A
ENSG00000272644.1	29.6213	1.67818	0.634972	2.64291	0.00821964	0.0920002	0.164323	RP11-33O4.1
ENSG00000121671.11	229.925	-1.41616	0.536155	-2.64133	0.00825808	0.0923254	0.164912	CRY2
ENSG00000155816.19	30.4943	1.56395	0.59213	2.64123	0.00826067	0.0923254	0.164912	FMN2
ENSG00000228107.1	20.8451	-1.91815	0.726356	-2.64079	0.00827134	0.0923912	0.165012	AP000692.9
ENSG00000279620.1	9.17208	-2.50207	0.947522	-2.64065	0.00827479	NA	0.165012	RP11-1102P22.2
ENSG00000177692.11	37.8323	1.57047	0.594869	2.64002	0.00829008	0.0924402	0.165014	DNAJC28
ENSG00000184205.14	425.055	-0.888353	0.336453	-2.64035	0.00828207	0.0924402	0.165014	TSPYL2
ENSG00000206775.1	7.20607	-2.96458	1.12299	-2.6399	0.00829314	NA	0.165014	SNORD37
ENSG00000262911.5	37.8323	1.57047	0.594869	2.64002	0.00829008	0.0924402	0.165014	DNAJC28
ENSG00000108187.15	114.559	-0.955848	0.362232	-2.63877	0.00832074	0.0927285	0.165472	PBLD
ENSG00000279130.1	3.50747	4.88392	1.85189	2.63726	0.00835781	NA	0.166118	RP11-278J6.4
ENSG00000170049.9	51.9965	1.28639	0.4879	2.63659	0.00837434	0.093272	0.166355	KCNAB3
ENSG00000132846.5	72.8568	1.08781	0.412635	2.63624	0.00838303	0.0932983	0.166411	ZBED3
ENSG00000168395.14	300.024	-0.740495	0.280905	-2.63611	0.00838636	0.0932983	0.166411	ING5
ENSG00000051108.14	3624.76	-1.66909	0.633504	-2.63469	0.00842141	0.0936343	0.167015	HERPUD1
ENSG00000266541.1	25.7121	-1.99956	0.75908	-2.63419	0.00843391	0.0937193	0.167171	RP11-881L2.1
ENSG00000236531.2	11.1727	-2.62388	0.996258	-2.63374	0.00844503	0.0937889	0.1673	RP5-945F2.2
ENSG00000130270.16	288.526	-0.917281	0.348442	-2.63252	0.00847531	0.0940711	0.167808	ATP8B3
ENSG00000260912.1	42.9979	1.49871	0.5694	2.63208	0.00848629	0.0941271	0.167917	RP11-363E7.4
ENSG00000272888.5	875.816	-1.49171	0.566774	-2.63193	0.00849011	0.0941271	0.167917	LINC01578
ENSG00000106366.8	10007.9	-1.2541	0.476577	-2.63147	0.00850166	0.0941375	0.167949	SERPINE1
ENSG00000147383.10	587.267	0.749926	0.284977	2.63153	0.0085001	0.0941375	0.167949	NSDHL
ENSG00000176049.15	106.017	-1.24273	0.472285	-2.63131	0.00850567	0.0941375	0.167949	JAKMIP2
ENSG00000221866.9	20.4966	-1.6118	0.612603	-2.63107	0.00851175	0.0941509	0.167977	PLXNA4
ENSG00000072210.18	2099.88	0.731204	0.277985	2.63037	0.00852923	0.0941824	0.168047	ALDH3A2
ENSG00000101255.10	756.165	-1.38431	0.526225	-2.63064	0.0085223	0.0941824	0.168047	TRIB3
ENSG00000121753.12	107.024	-1.80894	0.687669	-2.63053	0.00852513	0.0941824	0.168047	ADGRB2
ENSG00000148688.13	1084.64	0.632959	0.24071	2.62955	0.00854985	0.0943023	0.16827	RPP30
ENSG00000279891.1	76.4239	-1.34174	0.510257	-2.62955	0.00854985	0.0943023	0.16827	FLJ42393
ENSG00000174038.12	12.0942	-1.94318	0.739225	-2.62867	0.00857189	0.0944913	0.168612	C9orf131
ENSG00000258710.7	3.18039	-5.26515	2.00332	-2.6282	0.00858368	NA	0.168752	LINC01193
ENSG00000165140.9	3.07632	5.06801	1.92873	2.62764	0.00859789	NA	0.168795	FBP1
ENSG00000243339.3	8.51222	-2.95484	1.12456	-2.62756	0.00859987	NA	0.168795	RN7SL738P
ENSG00000262666.5	89.8756	-1.16742	0.444275	-2.62769	0.00859663	0.09471	0.168795	FAM189B
ENSG00000126773.12	2233.44	0.917715	0.349344	2.62697	0.00861501	0.0948584	0.168908	PCNXL4
ENSG00000258793.1	3.88898	-5.55552	2.11475	-2.62704	0.00861322	NA	0.168908	RP11-404P21.3
ENSG00000125814.17	482.208	-1.28299	0.488543	-2.62616	0.00863532	0.094985	0.169162	NAPB
ENSG00000129048.6	26.8392	-1.7558	0.668756	-2.62547	0.00865297	0.094985	0.169162	ACKR4
ENSG00000137831.14	3520.37	0.795565	0.302999	2.62563	0.00864876	0.094985	0.169162	UACA
ENSG00000151422.12	3011.61	0.916787	0.349195	2.62543	0.00865383	0.094985	0.169162	FER
ENSG00000240053.8	108.23	1.13934	0.433975	2.62535	0.00865601	0.094985	0.169162	LY6G5B
ENSG00000271334.5	48.0065	1.33983	0.510203	2.62606	0.00863791	0.094985	0.169162	CTD-2078B5.2
ENSG00000277868.4	341.077	0.952316	0.362771	2.62512	0.00866189	0.0949955	0.169185	CCDC125
ENSG00000197579.7	1001.59	1.04372	0.397641	2.62477	0.00867065	0.0950376	0.169265	TOPORS
ENSG00000184785.5	499.261	1.1071	0.421863	2.62431	0.00868244	0.0950589	0.169312	SMIM10
ENSG00000185009.12	2697.04	0.778558	0.296657	2.62444	0.00867919	0.0950589	0.169312	AP3M1
ENSG00000236098.1	18.1867	1.83099	0.697841	2.62379	0.0086957	0.0951502	0.169479	RP11-148B18.4
ENSG00000249035.6	55.2978	-1.51611	0.577914	-2.62341	0.0087054	0.0952023	0.169577	CTB-113P19.1
ENSG00000177954.11	9018.2	0.798683	0.304467	2.62321	0.0087105	0.0952042	0.169585	RPS27
ENSG00000121060.14	3302.55	0.671087	0.255875	2.62271	0.00872325	0.0952079	0.169615	TRIM25
ENSG00000136048.13	489.521	0.779099	0.297078	2.62254	0.00872779	0.0952079	0.169615	DRAM1
ENSG00000198087.7	4228.53	0.889939	0.33936	2.6224	0.00873123	0.0952079	0.169615	CD2AP
ENSG00000204642.13	33.6788	-1.93312	0.737012	-2.62292	0.00871805	0.0952079	0.169615	HLA-F
ENSG00000267750.5	73.4637	-1.55636	0.593523	-2.62224	0.00873549	0.0952079	0.169615	RUNDC3A-AS1
ENSG00000160767.20	89.7608	-1.1674	0.445365	-2.62123	0.00876133	0.0954358	0.169934	FAM189B
ENSG00000259952.1	9.84923	-7.85131	2.99528	-2.62123	0.00876133	NA	0.169934	AC009133.15
ENSG00000004864.13	1265.23	1.27726	0.487376	2.62069	0.00877512	0.0955321	0.17011	SLC25A13
ENSG00000108510.9	4290.09	0.765402	0.292133	2.62005	0.00879175	0.0956592	0.170341	MED13
ENSG00000101160.13	2847.81	-0.681547	0.260191	-2.61941	0.00880826	0.0957849	0.17057	CTSZ
ENSG00000187498.14	11258.2	-0.847363	0.323544	-2.619	0.0088187	0.0958445	0.170681	COL4A1
ENSG00000266709.1	225.807	1.01461	0.387575	2.61784	0.00884893	0.0961189	0.171174	RP11-214O1.2
ENSG00000172379.18	939.042	0.904631	0.345756	2.61639	0.00888662	0.096474	0.171811	ARNT2
ENSG00000075223.13	2810.22	-0.910867	0.348291	-2.61525	0.00891622	0.0966324	0.172107	SEMA3C
ENSG00000105379.9	508.681	-1.42755	0.545824	-2.6154	0.00891235	0.0966324	0.172107	ETFB
ENSG00000197837.3	30.7789	-1.9281	0.737183	-2.6155	0.00890964	0.0966324	0.172107	HIST4H4
ENSG00000164258.11	2243.13	0.617605	0.236273	2.61395	0.00895016	0.0968915	0.172578	NDUFS4
ENSG00000188505.4	10.591	-2.22893	0.852694	-2.61399	0.00894923	0.0968915	0.172578	NCCRP1
ENSG00000198576.3	6.10144	-2.90442	1.11148	-2.61311	0.00897232	NA	0.172913	ARC
ENSG00000152520.13	862.714	0.838031	0.320783	2.61245	0.00898958	0.0972637	0.173154	PAN3
ENSG00000180694.13	1632.94	0.797062	0.305152	2.61201	0.00900104	0.0972992	0.173231	TMEM64
ENSG00000182263.13	383.296	0.758161	0.290271	2.61191	0.00900385	0.0972992	0.173231	FIGN
ENSG00000270072.1	11.5675	-2.49669	0.955943	-2.61175	0.00900797	0.0972992	0.173231	RP11-750H9.7
ENSG00000102805.13	686.901	0.982232	0.376134	2.61139	0.00901759	0.0973486	0.173232	CLN5
ENSG00000207047.2	5.90175	-3.09468	1.18501	-2.61153	0.0090139	NA	0.173232	SNORD51
ENSG00000123989.13	261.53	-1.66221	0.636672	-2.61078	0.00903363	0.0973694	0.173283	CHPF
ENSG00000138593.8	1616.88	0.779031	0.298395	2.61074	0.00903464	0.0973694	0.173283	SECISBP2L
ENSG00000263393.1	12.5313	-2.79994	1.07234	-2.61105	0.00902644	0.0973694	0.173283	RP11-53I6.4
ENSG00000183060.15	146.04	1.21001	0.46358	2.61015	0.00905023	0.097483	0.17349	LYSMD4
ENSG00000090530.9	3883.28	-0.733483	0.281142	-2.60894	0.00908225	0.0976474	0.173811	P3H2
ENSG00000122705.16	2533.23	0.826561	0.31687	2.60852	0.00909342	0.0976474	0.173811	CLTA
ENSG00000129103.17	1203.71	-0.767144	0.294092	-2.60851	0.00909363	0.0976474	0.173811	SUMF2
ENSG00000166598.12	47397.2	-1.06988	0.410163	-2.60843	0.00909582	0.0976474	0.173811	HSP90B1
ENSG00000173276.13	1071.33	0.948157	0.363377	2.6093	0.00907287	0.0976474	0.173811	ZBTB21
ENSG00000214900.8	53.1188	-1.20661	0.462475	-2.60903	0.00907987	0.0976474	0.173811	LINC01588
ENSG00000158528.11	519.085	0.784764	0.300882	2.60821	0.00910177	0.0976569	0.173833	PPP1R9A
ENSG00000153006.14	1266.02	0.921511	0.353454	2.60716	0.0091297	0.0979022	0.174274	SREK1IP1
ENSG00000011422.11	1226.23	-1.07639	0.413025	-2.60612	0.00915744	0.0979278	0.174343	PLAUR
ENSG00000012171.17	84.7312	-1.65311	0.63424	-2.60644	0.00914877	0.0979278	0.174343	SEMA3B
ENSG00000025772.7	1932.75	-0.676354	0.259473	-2.60665	0.00914327	0.0979278	0.174343	TOMM34
ENSG00000235298.1	50.2072	-1.89373	0.726618	-2.60623	0.00915461	0.0979278	0.174343	RP11-575L7.8
ENSG00000277278.4	17.2784	-1.86916	0.717116	-2.6065	0.0091473	0.0979278	0.174343	HERC2
ENSG00000277443.1	12271.7	0.916562	0.351789	2.60543	0.00917592	0.0980712	0.174603	MARCKS
ENSG00000101751.10	602.953	0.841886	0.323278	2.60422	0.00920842	0.0983103	0.174946	POLI
ENSG00000232677.6	114.6	-0.846794	0.325163	-2.60422	0.00920847	0.0983103	0.174946	LINC00665
ENSG00000242908.6	7.73221	2.77124	1.0641	2.60431	0.00920607	NA	0.174946	AADACL2-AS1
ENSG00000243049.3	4.22014	-3.75948	1.44377	-2.60393	0.00921616	NA	0.17499	RN7SL33P
ENSG00000277423.1	11.0678	2.42032	0.929543	2.60377	0.00922043	0.0983835	0.17499	RP11-173P15.9
ENSG00000249252.5	45.9711	-1.92051	0.737743	-2.60323	0.00923506	0.0984279	0.174991	RP11-665G4.1
ENSG00000252846.1	4.69153	-3.70534	1.42344	-2.6031	0.00923863	NA	0.174991	AC090206.1
ENSG00000274667.1	17.8722	2.03013	0.779867	2.60318	0.00923629	0.0984279	0.174991	RP11-31H5.3
ENSG00000274897.2	23.7054	-1.67435	0.643225	-2.60305	0.00923988	0.0984279	0.174991	PANO1
ENSG00000183914.14	81.9241	-1.0011	0.384647	-2.60266	0.0092504	0.0984314	0.175007	DNAH2
ENSG00000197779.13	256.602	1.15426	0.443474	2.60276	0.00924759	0.0984314	0.175007	ZNF81
ENSG00000075391.16	1438.52	0.749588	0.288075	2.60206	0.00926668	0.0984961	0.175131	RASAL2
ENSG00000198205.6	75.318	0.985702	0.378851	2.60182	0.00927295	0.0985085	0.175131	ZXDA
ENSG00000232190.2	7.36563	-2.66982	1.02618	-2.6017	0.00927632	NA	0.175131	RP11-134D3.1
ENSG00000237187.8	673.19	0.737873	0.283572	2.60207	0.00926638	0.0984961	0.175131	NR2F1-AS1
ENSG00000108021.19	4559.6	0.904062	0.347554	2.60121	0.00928953	0.0985726	0.175196	FAM208B
ENSG00000166578.9	68.0602	1.12187	0.431306	2.60111	0.00929229	0.0985726	0.175196	IQCD
ENSG00000278191.3	145.269	-1.57671	0.606186	-2.60103	0.0092943	0.0985726	0.175196	CARS
ENSG00000111846.15	1528.79	0.968236	0.372286	2.60078	0.0093011	0.0985907	0.175233	GCNT2
ENSG00000046774.9	65.9284	1.08452	0.417092	2.60019	0.00931731	0.0987083	0.175447	MAGEC2
ENSG00000071242.11	958.287	-0.879392	0.338294	-2.59949	0.00933612	0.0987992	0.175618	RPS6KA2
ENSG00000173230.15	6929.24	0.898603	0.345662	2.59966	0.00933175	0.0987992	0.175618	GOLGB1
ENSG00000067208.14	3146.13	0.843436	0.32449	2.59927	0.00934235	0.098811	0.175644	EVI5
ENSG00000198453.12	90.1379	-0.966927	0.372129	-2.59837	0.00936683	0.0990156	0.176013	ZNF568
ENSG00000225553.7	640.071	-1.33951	0.515622	-2.59785	0.00938099	0.099058	0.176098	PHF1
ENSG00000263002.7	421.57	1.09492	0.421472	2.59784	0.0093811	0.099058	0.176098	ZNF234
ENSG00000143970.16	1929.79	1.27373	0.490464	2.59698	0.00940463	0.099198	0.176356	ASXL2
ENSG00000183087.14	177.134	-1.43675	0.553207	-2.59713	0.00940071	0.099198	0.176356	GAS6
ENSG00000159905.14	96.0258	1.25043	0.481556	2.59665	0.00941374	0.0992399	0.176436	ZNF221
ENSG00000136261.14	2192.11	-0.682833	0.263034	-2.59599	0.00943197	0.0992695	0.176503	BZW2
ENSG00000232063.1	49.6872	1.12214	0.43225	2.59605	0.00943013	0.0992695	0.176503	RP11-307E17.8
ENSG00000261240.1	12.1141	-3.34296	1.2876	-2.59626	0.00942443	0.0992695	0.176503	RP11-304L19.4
ENSG00000099875.14	1232.38	-1.43844	0.554359	-2.59478	0.00946527	0.0992718	0.176545	MKNK2
ENSG00000113209.8	108.028	0.824923	0.31789	2.59499	0.00945931	0.0992718	0.176545	PCDHB5
ENSG00000141012.12	382.625	-0.955707	0.368327	-2.59473	0.00946663	0.0992718	0.176545	GALNS
ENSG00000141052.17	3043.67	1.32585	0.511019	2.59452	0.00947241	0.0992718	0.176545	MYOCD
ENSG00000177508.11	51.8317	-1.08879	0.419655	-2.59448	0.0094733	0.0992718	0.176545	IRX3
ENSG00000196696.12	470.046	-1.14494	0.441175	-2.59521	0.00945322	0.0992718	0.176545	PDXDC2P
ENSG00000204382.11	333.964	0.716352	0.276096	2.59457	0.00947081	0.0992718	0.176545	XAGE1B
ENSG00000225091.3	273.555	-1.19265	0.459508	-2.59549	0.00944569	0.0992718	0.176545	SNORA71A
ENSG00000121769.7	48.6778	1.19539	0.460793	2.59419	0.00948137	0.0993024	0.176605	FABP3
ENSG00000261751.1	13.3022	-1.91634	0.738981	-2.59322	0.00950817	0.0995292	0.177013	RP11-305A4.3
ENSG00000120071.12	969.938	0.590585	0.227771	2.59289	0.00951745	0.0995723	0.177094	KANSL1
ENSG00000250479.8	28.9968	-1.62318	0.626169	-2.59224	0.00953546	0.0996528	0.177247	CHCHD10
ENSG00000273607.3	28.9968	-1.62318	0.626169	-2.59224	0.00953546	0.0996528	0.177247	CHCHD10
ENSG00000206527.9	4254.76	0.768789	0.296604	2.59197	0.00954272	0.0996747	0.177291	HACD2
ENSG00000196123.12	265.56	-0.807777	0.311682	-2.59167	0.0095511	0.0997083	0.177355	KIAA0895L
ENSG00000177359.17	9.39094	-4.32825	1.67078	-2.59056	0.00958204	NA	0.177838	OVOS2
ENSG00000239887.4	85.4181	1.3313	0.514114	2.5895	0.00961154	0.100285	0.178294	C1orf226
ENSG00000255508.7	164.975	-1.14779	0.443336	-2.58899	0.00962576	0.100379	0.178466	RP11-864I4.1
ENSG00000006652.13	2403.48	-1.1726	0.453086	-2.58803	0.00965264	0.100497	0.17864	IFRD1
ENSG00000133800.8	2.97815	-4.87456	1.88356	-2.58795	0.00965488	NA	0.17864	LYVE1
ENSG00000184619.3	98.9781	1.20549	0.465752	2.58827	0.00964585	0.10048	0.17864	KRBA2
ENSG00000229190.1	30.238	-2.61841	1.01157	-2.58846	0.00964068	0.10048	0.17864	RP11-390B4.3
ENSG00000281162.2	17.0628	-2.38267	0.920965	-2.58714	0.00967753	0.100702	0.178967	LINC01127
ENSG00000249592.5	97.6334	0.937269	0.362371	2.58649	0.0096958	0.100837	0.179214	RP11-440L14.1
ENSG00000117226.11	2136.91	0.721693	0.279163	2.5852	0.00973226	0.101162	0.179796	GBP3
ENSG00000132963.7	2990.93	0.795318	0.307687	2.58483	0.00974274	0.101178	0.179834	POMP
ENSG00000276888.1	14.6959	-3.02916	1.17192	-2.58477	0.00974427	0.101178	0.179834	RP11-244H18.1
ENSG00000139970.16	41.9429	1.43128	0.553808	2.58444	0.00975377	0.101222	0.179917	RTN1
ENSG00000151176.7	322.542	-1.29031	0.499421	-2.58361	0.0097771	0.10141	0.180256	PLBD2
ENSG00000105793.15	761.258	1.08007	0.418168	2.58285	0.00979869	0.101536	0.18049	GTPBP10
ENSG00000112078.13	3570.05	1.16135	0.449645	2.58282	0.00979977	0.101536	0.18049	KCTD20
ENSG00000189238.5	19.8304	1.78356	0.690776	2.58196	0.00982398	0.101732	0.180843	LINC00943
ENSG00000120708.16	35061.9	-0.855263	0.331315	-2.58142	0.00983949	0.101816	0.181001	TGFBI
ENSG00000167562.11	290.937	1.40477	0.544208	2.58131	0.00984259	0.101816	0.181001	ZNF701
ENSG00000113300.11	2290.61	0.812107	0.31471	2.5805	0.00986586	0.101838	0.181061	CNOT6
ENSG00000164023.14	1757.06	0.828229	0.320896	2.58099	0.00985169	0.101838	0.181061	SGMS2
ENSG00000167751.12	13.0397	-2.17883	0.844293	-2.58065	0.00986143	0.101838	0.181061	KLK2
ENSG00000264346.1	26.9046	-1.7257	0.66874	-2.58053	0.00986482	0.101838	0.181061	SNORA77
ENSG00000248839.1	7.04761	4.18429	1.62182	2.58	0.00988008	NA	0.18123	RP11-227H4.5
ENSG00000279289.1	36.5549	1.27496	0.494449	2.57854	0.0099219	0.102362	0.181905	RP3-331H24.6
ENSG00000132478.9	428.645	0.764518	0.296551	2.57803	0.00993659	0.102459	0.182082	UNK
ENSG00000281468.1	52.23	1.3131	0.509416	2.57766	0.00994726	0.102514	0.182185	CTC-459F4.9
ENSG00000091536.16	30.5019	-1.45266	0.563782	-2.57663	0.00997686	0.102739	0.182503	MYO15A
ENSG00000163848.18	3194.37	0.976063	0.378828	2.57653	0.00997977	0.102739	0.182503	ZNF148
ENSG00000203402.2	3.27575	-4.40398	1.70925	-2.57656	0.00997884	NA	0.182503	RP11-571E6.3
ENSG00000166401.13	495.667	1.23785	0.480569	2.5758	0.0100008	0.102901	0.182795	SERPINB8
ENSG00000170571.11	5430.25	0.797189	0.309521	2.57556	0.0100079	0.102919	0.182833	EMB
ENSG00000249673.6	233.627	0.879958	0.341761	2.57478	0.0100304	0.103096	0.183151	NOP14-AS1
ENSG00000235448.1	15.1583	2.05616	0.798831	2.57396	0.0100542	0.103286	0.183494	LURAP1L-AS1
ENSG00000163959.9	70.1622	0.930923	0.361736	2.57349	0.010068	0.103372	0.183651	SLC51A
ENSG00000172348.14	284.671	0.739306	0.287336	2.57297	0.010083	0.103471	0.183832	RCAN2
ENSG00000130202.9	646.104	-1.24652	0.484637	-2.57208	0.010109	0.103628	0.184122	PVRL2
ENSG00000233718.5	28.7222	-1.56262	0.607523	-2.57212	0.0101078	0.103628	0.184122	MYCNOS
ENSG00000111912.18	3860.2	0.910736	0.35419	2.57132	0.0101312	0.1038	0.184432	NCOA7
ENSG00000104894.11	83.5255	1.05084	0.408786	2.57062	0.0101515	0.103954	0.18471	CD37
ENSG00000108465.14	958.161	-0.683257	0.265881	-2.56979	0.0101761	0.103985	0.184785	CDK5RAP3
ENSG00000109586.11	4119.65	0.870396	0.338682	2.56995	0.0101713	0.103985	0.184785	GALNT7
ENSG00000145555.14	10342.9	0.703185	0.273633	2.56981	0.0101753	0.103985	0.184785	MYO10
ENSG00000249359.2	18.4802	1.80999	0.704273	2.57001	0.0101695	0.103985	0.184785	RP11-374A4.1
ENSG00000260034.1	87.9941	-1.61648	0.629163	-2.56925	0.0101918	0.10409	0.184977	LCMT1-AS2
ENSG00000198346.10	325.583	1.15431	0.449315	2.56903	0.0101983	0.104101	0.185002	ZNF813
ENSG00000182359.14	105.461	0.898778	0.349879	2.56883	0.0102044	0.104109	0.18502	KBTBD3
ENSG00000179388.8	12.9011	-2.4126	0.939368	-2.56832	0.0102192	0.10415	0.185103	EGR3
ENSG00000256618.2	40.4963	-2.33201	0.907958	-2.56841	0.0102165	0.10415	0.185103	MTRNR2L1
ENSG00000248323.5	480.025	1.06764	0.415758	2.56793	0.0102307	0.104212	0.185218	LUCAT1
ENSG00000166049.10	4.22423	-3.43815	1.33905	-2.5676	0.0102406	NA	0.185305	PASD1
ENSG00000051382.8	1403.16	0.822749	0.3208	2.56468	0.0103272	0.104444	0.185455	PIK3CB
[truncated: 34,155 more rows]

## Sheet: Extended Data Fig. 4e
Name	Genes (tot)	Stat (dist.dir)	Genes (up)	Genes (down)	pval	FDR
HALLMARK_ANGIOGENESIS	34	-0.66224	6	28	0.00019924	0.00106045
HALLMARK_EPITHELIAL_MESENCHYMAL_TRANSITION	196	-0.64035	60	136	0.00021209	0.00106045
HALLMARK_PROTEIN_SECRETION	96	0.49654	71	25	0.00019433	0.00106045
HALLMARK_ANDROGEN_RESPONSE	99	0.4483	60	39	0.00019346	0.00106045
HALLMARK_APICAL_JUNCTION	195	-0.44613	74	120	0.00021155	0.00106045
HALLMARK_OXIDATIVE_PHOSPHORYLATION	199	0.42655	128	71	0.00018925	0.00106045
HALLMARK_TNFA_SIGNALING_VIA_NFKB	196	-0.41229	78	118	0.00021209	0.00106045
HALLMARK_MYOGENESIS	180	-0.40934	63	117	0.00021088	0.00106045
HALLMARK_ESTROGEN_RESPONSE_LATE	188	-0.38424	86	100	0.00021075	0.00106045
HALLMARK_P53_PATHWAY	198	-0.3734	83	115	0.00021195	0.00106045
HALLMARK_INTERFERON_ALPHA_RESPONSE	94	0.43872	55	39	0.00038979	0.00177177
HALLMARK_MITOTIC_SPINDLE	199	0.34946	119	80	0.00056775	0.00236563
HALLMARK_COAGULATION	120	-0.39472	41	75	0.00061932	0.002382
HALLMARK_IL2_STAT5_SIGNALING	192	-0.34054	68	123	0.0014824	0.00529429
HALLMARK_INTERFERON_GAMMA_RESPONSE	195	0.33665	98	97	0.0018957	0.006319
HALLMARK_PI3K_AKT_MTOR_SIGNALING	103	0.39728	64	39	0.0021289	0.00665281
HALLMARK_UV_RESPONSE_UP	151	-0.35183	57	94	0.0024886	0.00705917
HALLMARK_HYPOXIA	193	-0.33003	95	98	0.0025413	0.00705917
HALLMARK_MTORC1_SIGNALING	199	0.32912	112	87	0.0032173	0.00846658
HALLMARK_G2M_CHECKPOINT	198	0.32358	122	76	0.0041635	0.0104087
HALLMARK_ESTROGEN_RESPONSE_EARLY	195	-0.31815	98	96	0.0044426	0.0105776
HALLMARK_UV_RESPONSE_DN	143	0.34054	96	47	0.0062196	0.0141355
HALLMARK_MYC_TARGETS_V1	199	0.31662	119	80	0.0081378	0.0176909
HALLMARK_INFLAMMATORY_RESPONSE	184	-0.31192	75	106	0.0096477	0.0200994
HALLMARK_HEME_METABOLISM	188	0.31156	95	93	0.011794	0.023588
HALLMARK_TGF_BETA_SIGNALING	53	0.41056	36	17	0.019189	0.0369019
HALLMARK_APOPTOSIS	156	-0.30336	67	89	0.029265	0.0541944
HALLMARK_KRAS_SIGNALING_UP	185	0.28611	85	100	0.047054	0.0838638
HALLMARK_COMPLEMENT	179	0.28595	88	90	0.048641	0.0838638
HALLMARK_E2F_TARGETS	199	0.2773	118	81	0.057911	0.0965183
HALLMARK_UNFOLDED_PROTEIN_RESPONSE	112	-0.30495	53	59	0.069676	0.112381
HALLMARK_CHOLESTEROL_HOMEOSTASIS	73	0.33255	36	37	0.082924	0.125642
HALLMARK_PEROXISOME	98	0.31545	62	36	0.080464	0.125642
HALLMARK_ADIPOGENESIS	193	-0.26416	97	95	0.099111	0.145751
HALLMARK_IL6_JAK_STAT3_SIGNALING	81	-0.31505	34	47	0.10848	0.154971
HALLMARK_KRAS_SIGNALING_DN	168	-0.26172	65	103	0.14104	0.190595
HALLMARK_GLYCOLYSIS	194	-0.25624	98	96	0.13871	0.190595
HALLMARK_DNA_REPAIR	143	0.26868	76	67	0.16404	0.215842
HALLMARK_XENOBIOTIC_METABOLISM	186	0.25466	90	96	0.17334	0.222231
HALLMARK_REACTIVE_OXIGEN_SPECIES_PATHWAY	46	0.32774	18	28	0.22116	0.27645
HALLMARK_BILE_ACID_METABOLISM	105	0.27178	58	47	0.23748	0.277128
HALLMARK_SPERMATOGENESIS	118	0.26608	60	58	0.23317	0.277128
HALLMARK_FATTY_ACID_METABOLISM	153	0.25366	76	77	0.23833	0.277128
HALLMARK_HEDGEHOG_SIGNALING	34	-0.31249	14	20	0.38354	0.4327
HALLMARK_WNT_BETA_CATENIN_SIGNALING	41	-0.29821	22	19	0.38943	0.4327
HALLMARK_NOTCH_SIGNALING	30	-0.31215	17	13	0.44254	0.481022
HALLMARK_APICAL_SURFACE	41	-0.27816	20	21	0.4995	0.531383
HALLMARK_ALLOGRAFT_REJECTION	178	0.20332	73	104	0.70801	0.73751
HALLMARK_PANCREAS_BETA_CELLS	31	-0.25414	16	15	0.72925	0.744133
HALLMARK_MYC_TARGETS_V2	58	0.13638	29	29	0.9998	0.9998

## Sheet: Extended Data Fig. 4f
	10uM				5uM				2.5 uM				1.25uM				DMSO
0	6.63619	7.78847	6.36906	7.45636	7.93984	7.2995	7.10842	6.74476	7.82262	7.03867	6.79368	7.64822	6.8475	6.86019	6.0651	5.68339	5.29374	6.49438	6.01048	5.54761
3	6.87207	8.28128	6.80575	7.95413	8.31342	7.88438	7.34744	7.617	8.32583	7.6651	6.86546	8.17312	7.08781	7.17492	6.18946	6.09451	5.53033	6.4535	6.03637	5.96271
6	7.76213	8.87082	7.03674	8.11727	8.94072	8.47613	7.36591	8.02375	8.42986	7.34222	6.7085	8.60821	7.36146	8.37413	6.46065	7.00222	5.90628	7.15151	6.57375	6.32418
9	7.89705	9.42775	7.29803	8.88238	9.21403	8.95405	8.12446	8.36035	9.13447	7.89172	7.75972	8.73297	8.08932	8.51427	6.67375	6.74625	6.61758	7.63624	7.10013	6.96339
12	8.52499	9.86981	7.76454	9.93233	9.80024	9.55621	8.26237	9.03089	9.56712	8.5064	7.82142	9.49567	8.11583	8.99961	6.9861	7.70051	6.75465	8.04717	7.44625	7.36706
15	8.75439	10.258	8.25876	10.1034	10.2291	9.88028	8.92197	9.32978	10.025	8.58703	8.1438	9.83942	8.95406	8.8391	7.81491	7.67584	7.27787	8.47639	7.83073	7.66284
18	9.48929	10.6357	8.80586	10.908	11.0628	10.8626	9.85411	9.97203	11.1483	9.73486	8.62795	10.4747	9.03998	10.4724	8.25303	8.21316	7.64675	8.71611	8.49096	8.32975
21	9.85037	11.0835	9.21792	11.1962	11.7432	11.4954	10.0369	10.3425	11.6217	10.3469	9.86508	10.6502	9.68257	10.7566	8.92924	8.95662	8.30928	9.3603	9.01291	8.999
24	10.6772	11.7568	9.80729	12.2469	12.8873	12.1125	10.8035	11.2371	12.2629	11.034	9.98132	11.0254	10.9438	11.7502	9.33795	9.56126	9.0443	10.3835	9.64697	9.68876
27	11.2336	12.5053	10.0651	12.6461	12.9466	12.8697	11.2865	11.7821	13.0848	11.08	10.8142	11.6482	11.2807	11.8324	9.829	9.67236	9.55442	11.1203	10.1348	10.2724
30	11.1854	12.7601	10.8195	12.6676	13.8947	13.3285	11.9145	12.5967	13.675	11.3327	11.6659	12.3986	11.6826	13.077	10.4453	10.8052	9.97519	11.772	10.8994	10.5844
33	12.3993	12.8534	11.3796	13.7263	14.3725	13.9956	11.755	12.9713	14.6563	12.4091	11.9015	12.6966	12.445	13.1626	10.9342	10.9985	10.6853	12.6101	11.4609	11.361
36	12.6312	13.507	12.0149	14.3738	15.258	14.7718	12.4649	13.8438	14.8947	12.8602	12.6448	13.1952	13.0045	13.9347	11.5515	11.7768	11.4716	13.3122	12.1933	12.094
39	13.0274	13.8553	12.3656	14.8992	15.7573	15.3929	13.1076	14.3208	15.4705	12.6373	12.6579	13.1404	13.9466	14.5432	12.0085	12.5032	12.002	14.1096	12.9708	12.9234
42	13.578	14.4577	13.0091	15.5974	16.5582	16.354	13.5242	15.2919	16.3011	13.493	13.444	14.0904	14.3243	15.0988	12.9765	12.8398	12.7766	15.0488	13.9748	13.5722
45	14.0763	14.7713	13.256	16.1737	17.3861	16.8984	14.3464	15.8238	16.5633	14.3861	13.9416	14.772	14.9142	16.0892	13.6254	13.5858	13.5302	15.8732	14.7226	14.417
48	14.5163	15.1324	13.7213	16.838	18.0953	17.4578	15.1366	16.511	17.7333	14.4427	14.366	14.9894	16.016	17.1211	13.9783	14.5145	13.9839	17.0311	15.8097	15.3633

## Sheet: Extended Data Fig. 4g
Name	Genes (tot)	Stat (dist.dir)	Genes (up)	Genes (down)	pval	FDR
HALLMARK_MYC_TARGETS_V1	199	0.81516	193	6	0.00015081	0.0002885
HALLMARK_OXIDATIVE_PHOSPHORYLATION	199	0.76456	189	10	0.00015081	0.0002885
HALLMARK_MYC_TARGETS_V2	58	0.75505	56	2	0.00017094	0.0002885
HALLMARK_REACTIVE_OXIGEN_SPECIES_PATHWAY	46	0.69042	40	6	0.0001731	0.0002885
HALLMARK_MTORC1_SIGNALING	199	0.68799	176	23	0.00015081	0.0002885
HALLMARK_INTERFERON_ALPHA_RESPONSE	94	0.68216	78	16	0.00016491	0.0002885
HALLMARK_UNFOLDED_PROTEIN_RESPONSE	112	0.67817	101	11	0.00016221	0.0002885
HALLMARK_DNA_REPAIR	143	0.66494	122	21	0.00015704	0.0002885
HALLMARK_G2M_CHECKPOINT	198	0.63874	169	29	0.00015113	0.0002885
HALLMARK_E2F_TARGETS	199	0.609	172	27	0.00015081	0.0002885
HALLMARK_UV_RESPONSE_UP	152	0.60242	122	30	0.00015662	0.0002885
HALLMARK_PROTEIN_SECRETION	94	0.59744	77	17	0.00016491	0.0002885
HALLMARK_PI3K_AKT_MTOR_SIGNALING	103	0.59193	81	22	0.00016287	0.0002885
HALLMARK_CHOLESTEROL_HOMEOSTASIS	73	0.58605	57	16	0.00016812	0.0002885
HALLMARK_ANDROGEN_RESPONSE	99	0.56892	78	21	0.000163	0.0002885
HALLMARK_GLYCOLYSIS	195	0.56733	151	42	0.00015191	0.0002885
HALLMARK_ADIPOGENESIS	193	0.55633	151	42	0.00015214	0.0002885
HALLMARK_INTERFERON_GAMMA_RESPONSE	193	0.54325	146	47	0.00015214	0.0002885
HALLMARK_FATTY_ACID_METABOLISM	153	0.54056	111	41	0.0001562	0.0002885
HALLMARK_P53_PATHWAY	198	0.53726	151	47	0.00015113	0.0002885
HALLMARK_APOPTOSIS	159	0.53023	123	36	0.00015518	0.0002885
HALLMARK_PEROXISOME	96	0.52234	68	28	0.00016431	0.0002885
HALLMARK_ESTROGEN_RESPONSE_LATE	194	0.50057	133	60	0.00015163	0.0002885
HALLMARK_ALLOGRAFT_REJECTION	176	0.488	115	60	0.00015392	0.0002885
HALLMARK_HEME_METABOLISM	187	0.48469	129	58	0.00015165	0.0002885
HALLMARK_COMPLEMENT	185	0.46085	130	54	0.00015237	0.0002885
HALLMARK_KRAS_SIGNALING_UP	186	0.44372	115	71	0.00015198	0.0002885
HALLMARK_ESTROGEN_RESPONSE_EARLY	195	0.43748	128	67	0.00015191	0.0002885
HALLMARK_XENOBIOTIC_METABOLISM	190	0.43642	122	68	0.00015152	0.0002885
HALLMARK_MITOTIC_SPINDLE	199	0.41494	140	59	0.00015081	0.0002885
HALLMARK_TNFA_SIGNALING_VIA_NFKB	196	0.39267	126	70	0.00030294	0.000474703
HALLMARK_APICAL_JUNCTION	195	0.38401	124	70	0.00030381	0.000474703
HALLMARK_INFLAMMATORY_RESPONSE	188	0.3662	109	79	0.0010606	0.00160697
HALLMARK_IL6_JAK_STAT3_SIGNALING	82	0.44013	58	24	0.0011678	0.00171735
HALLMARK_HYPOXIA	196	0.36255	128	67	0.0012118	0.00173114
HALLMARK_TGF_BETA_SIGNALING	54	0.46418	38	16	0.0060034	0.00823865
HALLMARK_MYOGENESIS	182	0.3422	114	66	0.0060966	0.00823865
HALLMARK_SPERMATOGENESIS	114	0.37255	68	46	0.0080762	0.0106266
HALLMARK_NOTCH_SIGNALING	32	0.5185	22	10	0.010189	0.0130628
HALLMARK_COAGULATION	124	0.3624	76	48	0.01155	0.0144375
HALLMARK_ANGIOGENESIS	33	0.5015	24	9	0.013061	0.015928
HALLMARK_WNT_BETA_CATENIN_SIGNALING	41	0.44409	33	8	0.032093	0.038206
HALLMARK_BILE_ACID_METABOLISM	103	0.3497	53	49	0.037948	0.0441256
HALLMARK_EPITHELIAL_MESENCHYMAL_TRANSITION	195	0.30281	115	80	0.039951	0.0453989
HALLMARK_PANCREAS_BETA_CELLS	32	0.4581	18	14	0.045585	0.05065
HALLMARK_IL2_STAT5_SIGNALING	190	0.30027	121	69	0.047576	0.051713
HALLMARK_UV_RESPONSE_DN	143	0.3043	86	57	0.084485	0.0898777
HALLMARK_APICAL_SURFACE	43	0.38596	25	18	0.10987	0.114448
HALLMARK_HEDGEHOG_SIGNALING	35	0.28144	22	13	0.60828	0.620694
HALLMARK_KRAS_SIGNALING_DN	174	0.21966	77	97	0.67025	0.67025
