# Supplementary material for: PRMT inhibition induces a viral mimicry response in triple-negative breast cancer
Source: Nat Chem Biol. 2022 May 16;18(8):821–30. doi: 10.1038/s41589-022-01024-4 (PMC9337992; doi:10.1038/s41589-022-01024-4)
Supplement: Source Data Extended Data Fig. 5 — Statistical source data. [file 41589_2022_1024_MOESM17_ESM.xlsx]

## Sheet: Extended Data Fig. 5a
Name	Genes (tot)	Stat (dist.dir)	Genes (up)	Genes (down)	pval	FDR
GO_REGULATION_OF_ACYL_COA_BIOSYNTHETIC_PROCESS	13	0.79235	11	2	0.00020157	0.00510594
GO_VACUOLE_FUSION	23	0.75787	17	6	0.00019948	0.00510594
GO_ACTIVIN_RECEPTOR_SIGNALING_PATHWAY	18	0.73453	17	1	0.00020125	0.00510594
GO_AXON_REGENERATION	21	-0.72291	8	13	0.00019996	0.00510594
GO_COLLAGEN_FIBRIL_ORGANIZATION	35	-0.68055	9	26	0.0002004	0.00510594
GO_MULTICELLULAR_ORGANISMAL_MACROMOLECULE_METABOLIC_PROCESS	68	-0.65862	22	46	0.000205	0.00510594
GO_NEGATIVE_CHEMOTAXIS	38	-0.6492	11	27	0.0002019	0.00510594
GO_CHONDROITIN_SULFATE_BIOSYNTHETIC_PROCESS	24	-0.6474	11	13	0.0001992	0.00510594
GO_NEURON_PROJECTION_REGENERATION	28	-0.63102	9	19	0.0002008	0.00510594
GO_ANDROGEN_RECEPTOR_SIGNALING_PATHWAY	40	0.62777	31	9	0.00019845	0.00510594
GO_SEMAPHORIN_PLEXIN_SIGNALING_PATHWAY	36	-0.62719	12	24	0.00019877	0.00510594
GO_REGULATION_OF_AXON_GUIDANCE	36	-0.62649	11	25	0.00019877	0.00510594
GO_AMINOGLYCAN_CATABOLIC_PROCESS	62	-0.61156	14	48	0.00020206	0.00510594
GO_MULTICELLULAR_ORGANISM_METABOLIC_PROCESS	80	-0.60385	28	52	0.00020412	0.00510594
GO_CELLULAR_PIGMENTATION	42	0.5995	27	15	0.0001972	0.00510594
GO_NEURAL_CREST_CELL_MIGRATION	46	-0.56987	17	29	0.00020313	0.00510594
GO_EXTRACELLULAR_MATRIX_DISASSEMBLY	68	-0.56496	19	49	0.000205	0.00510594
GO_EXTRACELLULAR_STRUCTURE_ORGANIZATION	283	-0.56311	85	196	0.0002157	0.00510594
GO_PIGMENTATION	76	0.54657	46	30	0.00019433	0.00510594
GO_LYSOSOMAL_TRANSPORT	65	0.53315	48	17	0.0001941	0.00510594
GO_INSULIN_RECEPTOR_SIGNALING_PATHWAY	76	0.52334	50	26	0.00019433	0.00510594
GO_PROTEIN_ACTIVATION_CASCADE	55	-0.52022	20	33	0.00020218	0.00510594
GO_POST_GOLGI_VESICLE_MEDIATED_TRANSPORT	81	0.50822	54	27	0.00019623	0.00510594
GO_POSITIVE_REGULATION_OF_AUTOPHAGY	74	0.50703	53	21	0.00019554	0.00510594
GO_TRANSLATIONAL_TERMINATION	92	0.49524	61	31	0.00019372	0.00510594
GO_AMINOGLYCAN_BIOSYNTHETIC_PROCESS	100	-0.48809	38	62	0.00020551	0.00510594
GO_ENDODERM_DEVELOPMENT	65	-0.4874	33	32	0.00020619	0.00510594
GO_COENZYME_BIOSYNTHETIC_PROCESS	114	0.48738	72	42	0.00019486	0.00510594
GO_POSITIVE_REGULATION_OF_LIGASE_ACTIVITY	106	0.48571	66	40	0.00019581	0.00510594
GO_PROTEOGLYCAN_METABOLIC_PROCESS	78	-0.48454	33	45	0.00020534	0.00510594
GO_FC_EPSILON_RECEPTOR_SIGNALING_PATHWAY	122	0.47284	82	40	0.00019369	0.00510594
GO_GOLGI_ORGANIZATION	82	0.47283	58	24	0.0001965	0.00510594
GO_CELLULAR_RESPONSE_TO_TOPOLOGICALLY_INCORRECT_PROTEIN	116	-0.46811	44	72	0.00020551	0.00510594
GO_MITOCHONDRIAL_TRANSLATION	105	0.46718	68	37	0.00019444	0.00510594
GO_PHOSPHATIDYLINOSITOL_BIOSYNTHETIC_PROCESS	111	0.46393	67	44	0.00019489	0.00510594
GO_AMINOGLYCAN_METABOLIC_PROCESS	154	-0.46378	55	99	0.00020799	0.00510594
GO_COFACTOR_BIOSYNTHETIC_PROCESS	153	0.46025	92	61	0.00019275	0.00510594
GO_STEROID_HORMONE_MEDIATED_SIGNALING_PATHWAY	116	0.45518	71	45	0.0001947	0.00510594
GO_REGULATION_OF_AUTOPHAGY	241	0.45479	148	93	0.00018986	0.00510594
GO_MUCOPOLYSACCHARIDE_METABOLIC_PROCESS	103	-0.45047	40	63	0.00020534	0.00510594
GO_VACUOLAR_TRANSPORT	236	0.44963	150	86	0.00018975	0.00510594
GO_FC_RECEPTOR_SIGNALING_PATHWAY	181	0.44775	114	67	0.00019084	0.00510594
GO_REGULATION_OF_RESPONSE_TO_EXTRACELLULAR_STIMULUS	165	0.44687	103	62	0.00019135	0.00510594
GO_CYTOSKELETON_DEPENDENT_INTRACELLULAR_TRANSPORT	108	0.44497	68	40	0.00019467	0.00510594
GO_REGULATION_OF_LIGASE_ACTIVITY	126	0.43898	73	53	0.00019425	0.00510594
GO_NUCLEUS_ORGANIZATION	126	0.43792	79	47	0.00019425	0.00510594
GO_PROTEIN_UBIQUITINATION	592	0.43664	383	209	0.00018172	0.00510594
GO_CELL_CHEMOTAXIS	128	-0.43654	43	85	0.000207	0.00510594
GO_NEURON_PROJECTION_GUIDANCE	183	-0.43519	73	108	0.00020991	0.00510594
GO_REGULATION_OF_BLOOD_PRESSURE	138	-0.43188	54	84	0.00020683	0.00510594
GO_VACUOLE_ORGANIZATION	157	0.42916	100	57	0.00019209	0.00510594
GO_CELLULAR_RESPONSE_TO_STEROID_HORMONE_STIMULUS	197	0.42896	117	80	0.00019015	0.00510594
GO_CELL_RECOGNITION	116	-0.42754	36	80	0.00020551	0.00510594
GO_CELLULAR_PROTEIN_COMPLEX_DISASSEMBLY	120	0.42628	76	44	0.00019527	0.00510594
GO_RESPONSE_TO_TOPOLOGICALLY_INCORRECT_PROTEIN	156	-0.42436	63	93	0.00020799	0.00510594
GO_T_CELL_RECEPTOR_SIGNALING_PATHWAY	133	0.42058	78	54	0.00019354	0.00510594
GO_TRANSLATIONAL_ELONGATION	110	0.41908	70	40	0.00019524	0.00510594
GO_CELLULAR_RESPONSE_TO_INSULIN_STIMULUS	138	0.41702	82	56	0.00019354	0.00510594
GO_REGULATION_OF_RNA_STABILITY	134	0.41555	82	51	0.00019339	0.00510594
GO_PROTEIN_MODIFICATION_BY_SMALL_PROTEIN_CONJUGATION_OR_REMOVAL	814	0.41308	514	300	0.00018116	0.00510594
GO_MACROMOLECULAR_COMPLEX_DISASSEMBLY	175	0.41173	108	67	0.00019102	0.00510594
GO_MACROAUTOPHAGY	259	0.41055	143	115	0.00018765	0.00510594
GO_PROTEIN_POLYUBIQUITINATION	238	0.40996	150	88	0.00018943	0.00510594
GO_INTRACELLULAR_RECEPTOR_SIGNALING_PATHWAY	156	0.40983	94	62	0.00019253	0.00510594
GO_HYDROGEN_TRANSPORT	127	0.40657	73	53	0.00019474	0.00510594
GO_AUTOPHAGY	366	0.40505	207	158	0.00018488	0.00510594
GO_VESICLE_ORGANIZATION	261	0.40223	152	108	0.00018709	0.00510594
GO_PROTEIN_DEPHOSPHORYLATION	181	0.40015	113	68	0.00019084	0.00510594
GO_HORMONE_MEDIATED_SIGNALING_PATHWAY	144	0.39963	81	63	0.00019402	0.00510594
GO_ANGIOGENESIS	279	-0.39471	110	169	0.00021566	0.00510594
GO_MITOCHONDRIAL_TRANSPORT	160	0.39464	98	62	0.00019139	0.00510594
GO_RESPONSE_TO_INSULIN	190	0.39125	103	87	0.00018979	0.00510594
GO_SMALL_GTPASE_MEDIATED_SIGNAL_TRANSDUCTION	332	0.38783	199	133	0.00018713	0.00510594
GO_TAXIS	396	-0.38446	152	242	0.00021786	0.00510594
GO_PROTEIN_CATABOLIC_PROCESS	537	0.38411	325	212	0.00018262	0.00510594
GO_NEGATIVE_REGULATION_OF_LOCOMOTION	239	-0.38337	108	131	0.00021186	0.00510594
GO_ANTIGEN_RECEPTOR_MEDIATED_SIGNALING_PATHWAY	162	0.38296	88	73	0.00019146	0.00510594
GO_PHOSPHOLIPID_BIOSYNTHETIC_PROCESS	221	0.38142	129	92	0.0001912	0.00510594
GO_IMMUNE_RESPONSE_REGULATING_CELL_SURFACE_RECEPTOR_SIGNALING_PATHWAY	275	0.3755	151	122	0.00018657	0.00510594
GO_ENDOMEMBRANE_SYSTEM_ORGANIZATION	444	0.37548	261	183	0.00018208	0.00510594
GO_POSITIVE_REGULATION_OF_PROTEIN_MODIFICATION_BY_SMALL_PROTEIN_CONJUGATION_OR_REMOVAL	190	0.37467	111	79	0.00018979	0.00510594
GO_BLOOD_VESSEL_MORPHOGENESIS	345	-0.37438	142	203	0.00021678	0.00510594
GO_GOLGI_VESICLE_TRANSPORT	306	0.37416	179	126	0.0001873	0.00510594
GO_ACTIVATION_OF_INNATE_IMMUNE_RESPONSE	191	0.37369	116	75	0.00019015	0.00510594
GO_DEPHOSPHORYLATION	267	0.37264	156	111	0.00018653	0.00510594
GO_GLYCEROLIPID_BIOSYNTHETIC_PROCESS	197	0.37099	106	91	0.00019015	0.00510594
GO_CIRCULATORY_SYSTEM_PROCESS	308	-0.36678	124	182	0.00021478	0.00510594
GO_VASCULATURE_DEVELOPMENT	445	-0.3667	192	253	0.0002209	0.00510594
GO_POSTTRANSCRIPTIONAL_REGULATION_OF_GENE_EXPRESSION	424	0.36658	245	177	0.0001842	0.00510594
GO_REGULATION_OF_CATABOLIC_PROCESS	695	0.36639	402	292	0.00018067	0.00510594
GO_PROTEASOMAL_PROTEIN_CATABOLIC_PROCESS	263	0.36349	159	104	0.00018685	0.00510594
GO_POSITIVE_REGULATION_OF_INNATE_IMMUNE_RESPONSE	229	0.3608	132	97	0.00019029	0.00510594
GO_PEPTIDYL_LYSINE_MODIFICATION	288	0.36078	176	112	0.00018639	0.00510594
GO_POSITIVE_REGULATION_OF_LOCOMOTION	376	-0.35845	169	207	0.00021829	0.00510594
GO_VESICLE_LOCALIZATION	210	0.35662	110	99	0.00019113	0.00510594
GO_CELL_MORPHOGENESIS_INVOLVED_IN_NEURON_DIFFERENTIATION	335	-0.35364	141	192	0.00021533	0.00510594
GO_COENZYME_METABOLIC_PROCESS	247	0.35354	142	105	0.00018925	0.00510594
GO_REGULATION_OF_PROTEIN_MODIFICATION_BY_SMALL_PROTEIN_CONJUGATION_OR_REMOVAL	271	0.35178	147	124	0.00018681	0.00510594
GO_CHROMOSOME_SEGREGATION	256	0.35163	157	98	0.0001879	0.00510594
GO_POSITIVE_REGULATION_OF_CATABOLIC_PROCESS	376	0.35104	221	154	0.00018447	0.00510594
GO_NEURON_PROJECTION_MORPHOGENESIS	366	-0.35098	158	206	0.00021772	0.00510594
GO_NEGATIVE_REGULATION_OF_TRANSCRIPTION_FROM_RNA_POLYMERASE_II_PROMOTER	672	0.34342	372	300	0.00018047	0.00510594
GO_CELLULAR_RESPONSE_TO_PEPTIDE	248	0.3426	139	109	0.000189	0.00510594
GO_ORGANONITROGEN_COMPOUND_CATABOLIC_PROCESS	313	-0.34153	119	194	0.00021524	0.00510594
GO_CELL_DIVISION	444	0.34085	260	184	0.00018208	0.00510594
GO_MITOTIC_NUCLEAR_DIVISION	347	0.33992	203	144	0.00018587	0.00510594
GO_REGULATION_OF_CELLULAR_PROTEIN_CATABOLIC_PROCESS	262	0.33888	151	111	0.00018678	0.00510594
GO_ORGANOPHOSPHATE_BIOSYNTHETIC_PROCESS	413	0.33687	229	184	0.00018382	0.00510594
GO_CELLULAR_RESPONSE_TO_HORMONE_STIMULUS	498	0.33658	272	226	0.00018175	0.00510594
GO_REGULATION_OF_INNATE_IMMUNE_RESPONSE	322	0.33588	180	142	0.0001872	0.00510594
GO_SIGNAL_TRANSDUCTION_BY_PROTEIN_PHOSPHORYLATION	369	0.33506	196	172	0.00018386	0.00510594
GO_ACTIVATION_OF_IMMUNE_RESPONSE	363	0.33247	195	165	0.00018447	0.00510594
GO_SKELETAL_SYSTEM_DEVELOPMENT	411	-0.33201	184	226	0.0002182	0.00510594
GO_MITOCHONDRION_ORGANIZATION	546	0.33052	314	231	0.00018228	0.00510594
GO_REGULATION_OF_CELLULAR_COMPONENT_MOVEMENT	702	-0.32735	319	383	0.00022416	0.00510594
GO_POSITIVE_REGULATION_OF_CELLULAR_COMPONENT_BIOGENESIS	364	0.3269	189	174	0.0001843	0.00510594
GO_ORGANELLE_FISSION	465	0.32631	262	202	0.00018195	0.00510594
GO_BIOLOGICAL_ADHESION	934	-0.32594	381	548	0.00022573	0.00510594
GO_REGULATION_OF_CELLULAR_RESPONSE_TO_STRESS	661	0.32399	370	291	0.00018038	0.00510594
GO_MITOTIC_CELL_CYCLE	733	0.32391	435	298	0.00018182	0.00510594
GO_DNA_REPAIR	448	0.32086	258	190	0.00018225	0.00510594
GO_CELL_CYCLE_PROCESS	1017	0.31927	594	422	0.00017864	0.00510594
GO_LIPID_BIOSYNTHETIC_PROCESS	494	0.31907	264	230	0.00018222	0.00510594
GO_CELLULAR_RESPONSE_TO_DNA_DAMAGE_STIMULUS	671	0.3189	387	284	0.00018038	0.00510594
GO_CHROMATIN_MODIFICATION	499	0.31829	287	212	0.00018162	0.00510594
GO_NEURON_PROJECTION_DEVELOPMENT	497	-0.31759	215	280	0.00022153	0.00510594
GO_CELL_MOTILITY	736	-0.3171	331	403	0.00022198	0.00510594
GO_REGULATION_OF_MITOTIC_CELL_CYCLE	443	0.31651	250	193	0.00018165	0.00510594
GO_CELLULAR_RESPONSE_TO_LIPID	412	0.31557	219	193	0.00018386	0.00510594
GO_CELL_CYCLE	1242	0.31491	717	524	0.00017428	0.00510594
GO_ESTABLISHMENT_OF_PROTEIN_LOCALIZATION	1357	0.31406	746	608	0.00017382	0.00510594
GO_SENSORY_ORGAN_DEVELOPMENT	443	-0.31349	197	246	0.00022237	0.00510594
GO_LOCOMOTION	979	-0.31348	438	538	0.00022753	0.00510594
GO_INTRACELLULAR_PROTEIN_TRANSPORT	753	0.31274	407	344	0.00018106	0.00510594
GO_CELLULAR_MACROMOLECULE_LOCALIZATION	1183	0.31267	653	528	0.00017621	0.00510594
GO_NEURON_DEVELOPMENT	624	-0.31213	269	353	0.00022252	0.00510594
GO_CELL_MORPHOGENESIS_INVOLVED_IN_DIFFERENTIATION	472	-0.31185	214	256	0.0002206	0.00510594
GO_MEMBRANE_ORGANIZATION	831	0.31161	432	398	0.00018041	0.00510594
GO_REGULATION_OF_MULTI_ORGANISM_PROCESS	420	0.31098	224	193	0.00018308	0.00510594
GO_PROTEIN_LOCALIZATION	1714	0.31096	941	769	0.0001717	0.00510594
GO_POSITIVE_REGULATION_OF_IMMUNE_RESPONSE	477	0.31052	248	226	0.00018262	0.00510594
GO_REGULATION_OF_CELLULAR_COMPONENT_BIOGENESIS	709	0.31015	380	327	0.00018031	0.00510594
GO_PHOSPHORYLATION	1146	0.30922	611	533	0.00017699	0.00510594
GO_PHOSPHATE_CONTAINING_COMPOUND_METABOLIC_PROCESS	1847	0.30858	985	860	0.00016984	0.00510594
GO_REGULATION_OF_CELL_CYCLE	885	0.30852	493	392	0.00018126	0.00510594
GO_REGULATION_OF_TRANSCRIPTION_FROM_RNA_POLYMERASE_II_PROMOTER	1591	0.30789	847	741	0.00017185	0.00510594
GO_INTRACELLULAR_SIGNAL_TRANSDUCTION	1457	0.30671	780	676	0.00017446	0.00510594
GO_ESTABLISHMENT_OF_LOCALIZATION_IN_CELL	1578	0.30639	853	722	0.00017206	0.00510594
GO_RESPONSE_TO_INORGANIC_SUBSTANCE	430	-0.3038	187	242	0.00021848	0.00510594
GO_POSITIVE_REGULATION_OF_TRANSCRIPTION_FROM_RNA_POLYMERASE_II_PROMOTER	885	0.30237	469	414	0.00018126	0.00510594
GO_NEGATIVE_REGULATION_OF_NITROGEN_COMPOUND_METABOLIC_PROCESS	1368	0.29901	723	645	0.00017361	0.00510594
GO_RESPONSE_TO_WOUNDING	508	-0.29826	228	278	0.00022119	0.00510594
GO_PROTEIN_PHOSPHORYLATION	887	0.29793	462	424	0.00018126	0.00510594
GO_DNA_METABOLIC_PROCESS	703	0.2975	398	305	0.00018015	0.00510594
GO_ORGANOPHOSPHATE_METABOLIC_PROCESS	817	0.29642	434	382	0.00018086	0.00510594
GO_MICROTUBULE_BASED_PROCESS	479	0.29616	267	212	0.00018242	0.00510594
GO_NEGATIVE_REGULATION_OF_GENE_EXPRESSION	1352	0.295	718	634	0.00017367	0.00510594
GO_POSITIVE_REGULATION_OF_GENE_EXPRESSION	1564	0.29235	824	736	0.00017194	0.00510594
GO_MACROMOLECULE_CATABOLIC_PROCESS	865	0.29171	469	396	0.00017957	0.00510594
GO_CIRCULATORY_SYSTEM_DEVELOPMENT	731	-0.28995	338	392	0.00022287	0.00510594
GO_ORGAN_MORPHOGENESIS	757	-0.28925	342	414	0.00022282	0.00510594
GO_POSITIVE_REGULATION_OF_BIOSYNTHETIC_PROCESS	1612	0.28738	842	765	0.00017274	0.00510594
GO_MOVEMENT_OF_CELL_OR_SUBCELLULAR_COMPONENT	1133	-0.28429	526	604	0.00022889	0.00510594
GO_VESICLE_MEDIATED_TRANSPORT	1118	0.28381	569	546	0.00017683	0.00510594
GO_CHROMOSOME_ORGANIZATION	930	0.28326	508	421	0.00018025	0.00510594
GO_NEURON_DIFFERENTIATION	783	-0.28297	350	431	0.00022143	0.00510594
GO_MACROMOLECULAR_COMPLEX_ASSEMBLY	1290	0.28274	667	621	0.00017528	0.00510594
GO_REGULATION_OF_RESPONSE_TO_STRESS	1342	0.28185	706	632	0.00017425	0.00510594
GO_SINGLE_ORGANISM_CELLULAR_LOCALIZATION	850	0.28073	442	407	0.00018025	0.00510594
GO_PROTEIN_COMPLEX_BIOGENESIS	1041	0.27987	538	501	0.00017835	0.00510594
GO_CELL_PART_MORPHOGENESIS	575	-0.27906	271	302	0.00022452	0.00510594
GO_NEGATIVE_REGULATION_OF_MULTICELLULAR_ORGANISMAL_PROCESS	868	-0.27896	390	476	0.00022594	0.00510594
GO_REGULATION_OF_TRANSFERASE_ACTIVITY	883	0.27802	440	443	0.00018038	0.00510594
GO_PROTEIN_COMPLEX_SUBUNIT_ORGANIZATION	1410	0.27596	733	674	0.00017431	0.00510594
GO_ANATOMICAL_STRUCTURE_FORMATION_INVOLVED_IN_MORPHOGENESIS	875	-0.27486	417	458	0.00022563	0.00510594
GO_CELLULAR_RESPONSE_TO_ENDOGENOUS_STIMULUS	909	0.27395	465	443	0.00017999	0.00510594
GO_SINGLE_ORGANISM_BIOSYNTHETIC_PROCESS	1241	0.27256	649	592	0.00017394	0.00510594
GO_POSITIVE_REGULATION_OF_CELL_DIFFERENTIATION	739	-0.27159	333	404	0.00022306	0.00510594
GO_NEGATIVE_REGULATION_OF_RESPONSE_TO_STIMULUS	1235	-0.27043	580	653	0.00023364	0.00510594
GO_REGULATION_OF_ORGANELLE_ORGANIZATION	1102	0.26993	573	527	0.00017775	0.00510594
GO_CELL_PROJECTION_ORGANIZATION	822	-0.26921	373	447	0.00022416	0.00510594
GO_CELLULAR_RESPONSE_TO_STRESS	1460	0.26894	763	696	0.00017422	0.00510594
GO_REGULATION_OF_PROTEIN_MODIFICATION_PROCESS	1542	0.26842	783	758	0.00017232	0.00510594
GO_REGULATION_OF_CELL_DIFFERENTIATION	1324	-0.26663	609	713	0.00023485	0.00510594
GO_TISSUE_DEVELOPMENT	1332	-0.26655	616	714	0.00023596	0.00510594
GO_POSITIVE_REGULATION_OF_DEVELOPMENTAL_PROCESS	1018	-0.26486	457	557	0.00022676	0.00510594
GO_NEGATIVE_REGULATION_OF_DEVELOPMENTAL_PROCESS	707	-0.26471	316	391	0.00022452	0.00510594
GO_REGULATION_OF_MULTICELLULAR_ORGANISMAL_DEVELOPMENT	1498	-0.26399	701	794	0.00023563	0.00510594
GO_POSITIVE_REGULATION_OF_MOLECULAR_FUNCTION	1647	0.2637	838	805	0.00017227	0.00510594
GO_POSITIVE_REGULATION_OF_CELL_PROLIFERATION	712	-0.26236	319	391	0.00022437	0.00510594
GO_SYSTEM_PROCESS	1302	-0.26177	544	750	0.00023175	0.00510594
GO_SINGLE_ORGANISM_CATABOLIC_PROCESS	881	-0.26147	401	478	0.00022472	0.00510594
GO_POSITIVE_REGULATION_OF_CELLULAR_COMPONENT_ORGANIZATION	1057	0.26034	513	542	0.00017835	0.00510594
GO_REGULATION_OF_PHOSPHORUS_METABOLIC_PROCESS	1437	0.25963	721	713	0.00017489	0.00510594
GO_RESPONSE_TO_ABIOTIC_STIMULUS	949	-0.2596	437	510	0.00022543	0.00510594
GO_REGULATION_OF_CELLULAR_LOCALIZATION	1153	0.25915	563	589	0.00017709	0.00510594
GO_CELLULAR_CATABOLIC_PROCESS	1228	0.25716	637	591	0.00017467	0.00510594
GO_EMBRYO_DEVELOPMENT	805	-0.2551	387	418	0.00022237	0.00510594
GO_POSITIVE_REGULATION_OF_PROTEIN_METABOLIC_PROCESS	1340	0.25467	685	652	0.00017391	0.00510594
GO_CELL_DEVELOPMENT	1280	-0.25452	605	672	0.0002325	0.00510594
GO_REGULATION_OF_ANATOMICAL_STRUCTURE_MORPHOGENESIS	942	-0.2527	445	494	0.00022584	0.00510594
GO_RESPONSE_TO_ENDOGENOUS_STIMULUS	1308	0.25148	643	663	0.00017522	0.00510594
GO_POSITIVE_REGULATION_OF_CATALYTIC_ACTIVITY	1390	0.24964	699	687	0.00017428	0.00510594
GO_NEUROGENESIS	1268	-0.24882	582	684	0.00023196	0.00510594
GO_REGULATION_OF_INTRACELLULAR_SIGNAL_TRANSDUCTION	1511	0.24619	752	758	0.00017349	0.00510594
GO_RESPONSE_TO_EXTERNAL_STIMULUS	1564	-0.26153	684	875	0.00023889	0.00514425
GO_REGULATION_OF_TRANSPORT	1637	0.24082	779	854	0.00034483	0.00735416
GO_POSITIVE_REGULATION_OF_RESPONSE_TO_STIMULUS	1697	0.23835	833	859	0.00034329	0.00735416
GO_REGULATION_OF_CELL_DEATH	1344	0.24266	674	668	0.00034868	0.00740069
GO_TRANSMEMBRANE_TRANSPORT	990	0.26505	465	524	0.00035791	0.00740977
GO_POSITIVE_REGULATION_OF_PROTEIN_MODIFICATION_PROCESS	1007	0.26191	508	498	0.00035657	0.00740977
GO_REGULATION_OF_PROTEIN_LOCALIZATION	869	0.26183	435	432	0.00035913	0.00740977
GO_NEGATIVE_REGULATION_OF_PROTEIN_METABOLIC_PROCESS	989	0.26123	517	469	0.00035727	0.00740977
GO_CELL_DEATH	935	0.25985	472	463	0.00035894	0.00740977
GO_PROTEOLYSIS	1049	0.24948	550	496	0.00035657	0.00740977
GO_REGULATION_OF_CELL_CYCLE_PROCESS	518	0.29314	275	243	0.0003659	0.00741156
GO_REGULATION_OF_CELLULAR_PROTEIN_LOCALIZATION	516	0.2909	268	248	0.00036536	0.00741156
GO_RESPONSE_TO_HORMONE	805	0.27204	404	400	0.00036331	0.00741156
GO_PEPTIDYL_AMINO_ACID_MODIFICATION	788	0.26917	425	363	0.00036443	0.00741156
GO_REGULATION_OF_PROTEIN_CATABOLIC_PROCESS	372	0.31073	213	158	0.00037016	0.00743
GO_ORGANELLE_LOCALIZATION	387	0.31049	208	178	0.0003701	0.00743
GO_NUCLEAR_TRANSPORT	340	0.32321	185	155	0.00037216	0.00743649
GO_POSITIVE_REGULATION_OF_TRANSCRIPTION_FROM_RNA_POLYMERASE_II_PROMOTER_IN_RESPONSE_TO_ENDOPLASMIC_RETICULUM_STRESS	12	-0.79952	3	9	0.00039185	0.00748316
GO_HUMORAL_IMMUNE_RESPONSE_MEDIATED_BY_CIRCULATING_IMMUNOGLOBULIN	33	-0.61766	11	21	0.00040016	0.00748316
GO_COMPLEMENT_ACTIVATION	39	-0.59289	14	24	0.00040486	0.00748316
GO_ENDODERMAL_CELL_DIFFERENTIATION	38	-0.58119	17	21	0.0004038	0.00748316
GO_REGULATION_OF_FILOPODIUM_ASSEMBLY	35	0.57755	21	14	0.00039904	0.00748316
GO_DEVELOPMENTAL_PIGMENTATION	34	0.57587	20	14	0.0004004	0.00748316
GO_VESICLE_CYTOSKELETAL_TRAFFICKING	36	0.57518	27	9	0.00040233	0.00748316
GO_CHONDROITIN_SULFATE_PROTEOGLYCAN_METABOLIC_PROCESS	40	-0.56812	18	22	0.00040298	0.00748316
GO_PHOSPHATIDYLINOSITOL_3_PHOSPHATE_BIOSYNTHETIC_PROCESS	42	0.54792	25	17	0.0003944	0.00748316
GO_REGULATION_OF_COFACTOR_METABOLIC_PROCESS	47	0.54147	30	17	0.00039424	0.00748316
GO_IRE1_MEDIATED_UNFOLDED_PROTEIN_RESPONSE	55	-0.51503	18	37	0.00040437	0.00748316
GO_INTRACELLULAR_STEROID_HORMONE_RECEPTOR_SIGNALING_PATHWAY	66	0.51269	43	23	0.0003885	0.00748316
GO_ENDOSOME_ORGANIZATION	60	0.4993	41	19	0.00039401	0.00748316
GO_ESTABLISHMENT_OF_LOCALIZATION_BY_MOVEMENT_ALONG_MICROTUBULE	89	0.44348	55	34	0.00038979	0.00748316
GO_HYDROGEN_ION_TRANSMEMBRANE_TRANSPORT	96	0.43962	56	39	0.00039116	0.00748316
GO_REGULATION_OF_PROTEIN_UBIQUITINATION_INVOLVED_IN_UBIQUITIN_DEPENDENT_PROTEIN_CATABOLIC_PROCESS	99	0.42619	62	37	0.00038895	0.00748316
GO_TRANSCRIPTION_INITIATION_FROM_RNA_POLYMERASE_II_PROMOTER	148	0.38213	88	60	0.0003879	0.00748316
GO_DOUBLE_STRAND_BREAK_REPAIR	156	0.37691	98	58	0.00038506	0.00748316
GO_CELL_SUBSTRATE_ADHESION	156	-0.38187	67	88	0.00041597	0.00765661
GO_CARBOHYDRATE_DERIVATIVE_CATABOLIC_PROCESS	162	-0.40207	63	99	0.0004185	0.00767135
GO_REGULATION_OF_CELL_GROWTH	365	-0.30297	158	207	0.0004364	0.00796654
GO_REGULATION_OF_CELL_ADHESION	563	-0.28075	258	303	0.00044543	0.00809806
GO_POSITIVE_REGULATION_OF_MULTICELLULAR_ORGANISMAL_PROCESS	1241	-0.24444	566	671	0.00047026	0.00847997
GO_REGULATION_OF_CELL_PROLIFERATION	1315	-0.23921	600	713	0.00046838	0.00847997
GO_IMMUNE_SYSTEM_PROCESS	1699	0.23406	818	874	0.00051396	0.00923047
GO_REGULATION_OF_IMMUNE_SYSTEM_PROCESS	1216	0.24201	587	624	0.00052356	0.00936497
GO_ION_TRANSPORT	1126	0.24954	524	601	0.00053182	0.00947451
GO_CELLULAR_MACROMOLECULAR_COMPLEX_ASSEMBLY	664	0.29255	342	321	0.0005421	0.00958423
GO_POSITIVE_REGULATION_OF_TRANSFERASE_ACTIVITY	574	0.28154	285	289	0.0005423	0.00958423
GO_REGULATION_OF_CELL_CYCLE_PHASE_TRANSITION	303	0.33639	177	126	0.00056022	0.00962218
GO_COVALENT_CHROMATIN_MODIFICATION	315	0.33611	189	126	0.00056085	0.00962218
GO_CELLULAR_PROTEIN_COMPLEX_ASSEMBLY	313	0.32888	175	137	0.00056012	0.00962218
GO_POSITIVE_REGULATION_OF_DEFENSE_RESPONSE	319	0.32614	174	145	0.0005618	0.00962218
GO_COFACTOR_METABOLIC_PROCESS	316	0.3243	174	142	0.0005618	0.00962218
GO_GROWTH	375	0.30791	189	186	0.00055402	0.00962218
GO_IMMUNE_EFFECTOR_PROCESS	404	0.30723	200	202	0.00055628	0.00962218
GO_RESPONSE_TO_LIPID	802	0.26517	383	417	0.00054685	0.00962218
GO_PROTEIN_ACYLATION	143	0.38416	84	59	0.0005805	0.00990422
GO_INNATE_IMMUNE_RESPONSE_ACTIVATING_CELL_SURFACE_RECEPTOR_SIGNALING_PATHWAY	101	0.41704	65	36	0.00058298	0.00990843
GO_NIK_NF_KAPPAB_SIGNALING	81	0.45983	53	28	0.0005887	0.00996745
GO_MEMBRANE_DEPOLARIZATION_DURING_CARDIAC_MUSCLE_CELL_ACTION_POTENTIAL	14	-0.76783	4	10	0.00059371	0.00996814
GO_PEPTIDE_CROSS_LINKING	21	-0.67025	7	14	0.00059988	0.00996814
GO_NEGATIVE_REGULATION_OF_ENDOTHELIAL_CELL_APOPTOTIC_PROCESS	24	-0.63557	9	14	0.00059761	0.00996814
GO_RESPONSE_TO_VITAMIN_D	31	-0.59194	12	19	0.00060326	0.00996814
GO_NEGATIVE_REGULATION_OF_EPITHELIAL_CELL_APOPTOTIC_PROCESS	31	-0.58604	12	18	0.00060326	0.00996814
GO_ENDOSOME_TO_LYSOSOME_TRANSPORT	40	0.55575	29	11	0.00059536	0.00996814
GO_AORTA_DEVELOPMENT	40	-0.54041	14	26	0.00060447	0.00996814
GO_POSITIVE_REGULATION_OF_CALCIUM_ION_TRANSPORT	93	-0.42612	36	57	0.00061907	0.0101711
GO_MULTI_MULTICELLULAR_ORGANISM_PROCESS	193	-0.36749	75	117	0.00063318	0.0102886
GO_NEGATIVE_REGULATION_OF_RESPONSE_TO_EXTERNAL_STIMULUS	242	-0.34873	105	135	0.00063038	0.0102886
GO_OSSIFICATION	228	-0.34643	99	128	0.00063105	0.0102886
GO_NEGATIVE_REGULATION_OF_CELL_COMMUNICATION	1089	-0.2435	517	571	0.00068493	0.0110889
GO_TRANSCRIPTION_FROM_RNA_POLYMERASE_II_PROMOTER	657	0.28825	357	299	0.00072359	0.0115508
GO_CHROMATIN_ORGANIZATION	603	0.27768	319	284	0.00072648	0.0115508
GO_REGULATION_OF_IMMUNE_RESPONSE	728	0.27123	359	366	0.00072608	0.0115508
GO_CYTOSKELETON_ORGANIZATION	769	0.26297	396	372	0.00072569	0.0115508
GO_REGULATION_OF_RESPONSE_TO_EXTERNAL_STIMULUS	825	0.2581	400	421	0.00072307	0.0115508
GO_NCRNA_METABOLIC_PROCESS	508	0.28195	277	231	0.00072979	0.011562
GO_REGULATION_OF_CELLULAR_AMIDE_METABOLIC_PROCESS	328	0.32075	180	147	0.00075019	0.0118429
GO_CYTOSOLIC_TRANSPORT	197	0.35358	100	97	0.0007606	0.0119646
GO_TRNA_METABOLIC_PROCESS	168	0.37243	105	63	0.00076599	0.0120068
GO_REGULATION_OF_PLASMA_MEMBRANE_ORGANIZATION	68	0.47127	43	25	0.00078064	0.0120706
GO_CERAMIDE_METABOLIC_PROCESS	70	0.46421	44	26	0.00077866	0.0120706
GO_MEMBRANE_BUDDING	110	0.39928	67	42	0.00078094	0.0120706
GO_GLYCOSYL_COMPOUND_BIOSYNTHETIC_PROCESS	110	0.39755	61	49	0.00078094	0.0120706
GO_REGULATION_OF_GENERATION_OF_PRECURSOR_METABOLITES_AND_ENERGY	80	0.4597	45	35	0.00078385	0.0120735
GO_POSITIVE_REGULATION_OF_RESPONSE_TO_EXTRACELLULAR_STIMULUS	47	0.53532	34	13	0.00078849	0.0121029
GO_NEGATIVE_REGULATION_OF_RECEPTOR_ACTIVITY	27	0.62908	18	9	0.00079872	0.012146
GO_NEGATIVE_REGULATION_OF_AXON_GUIDANCE	26	-0.62551	8	18	0.00080225	0.012146
GO_HEPARAN_SULFATE_PROTEOGLYCAN_METABOLIC_PROCESS	27	-0.61735	8	19	0.00080096	0.012146
GO_REGULATION_OF_VIRAL_RELEASE_FROM_HOST_CELL	30	0.59513	22	8	0.00079713	0.012146
GO_POSITIVE_REGULATION_OF_PROTEIN_IMPORT_INTO_NUCLEUS_TRANSLOCATION	13	0.71817	8	5	0.00080629	0.012152
GO_ENDODERM_FORMATION	48	-0.53358	22	26	0.000815	0.012152
GO_CELLULAR_RESPONSE_TO_AMINO_ACID_STIMULUS	48	-0.52427	18	30	0.000815	0.012152
GO_FATTY_ACID_DERIVATIVE_METABOLIC_PROCESS	86	-0.43429	40	46	0.00082018	0.012152
GO_RESPONSE_TO_VITAMIN	92	-0.4243	35	57	0.00082645	0.012152
GO_CELL_MATRIX_ADHESION	111	-0.41264	43	67	0.00082119	0.012152
GO_POSITIVE_REGULATION_OF_PEPTIDYL_TYROSINE_PHOSPHORYLATION	144	-0.38149	56	88	0.00082508	0.012152
GO_AMEBOIDAL_TYPE_CELL_MIGRATION	139	-0.37276	63	76	0.00082491	0.012152
GO_NEGATIVE_REGULATION_OF_CELL_ACTIVATION	138	-0.37177	58	80	0.0008273	0.012152
GO_MESENCHYME_DEVELOPMENT	170	-0.36295	78	92	0.00084264	0.0121757
GO_MUSCLE_CONTRACTION	211	-0.35053	90	121	0.00083981	0.0121757
GO_REGULATION_OF_CALCIUM_ION_TRANSPORT	188	-0.34975	74	114	0.00083787	0.0121757
GO_TELENCEPHALON_DEVELOPMENT	207	-0.34926	104	102	0.00084051	0.0121757
GO_REGULATION_OF_VASCULATURE_DEVELOPMENT	211	-0.34682	86	124	0.00083981	0.0121757
GO_UROGENITAL_SYSTEM_DEVELOPMENT	277	-0.32578	128	149	0.00086337	0.0123945
GO_REGULATION_OF_CELL_MORPHOGENESIS_INVOLVED_IN_DIFFERENTIATION	312	-0.31531	140	171	0.00086151	0.0123945
GO_POSITIVE_REGULATION_OF_CELL_COMMUNICATION	1384	0.23703	680	702	0.00086896	0.0124345
GO_CELLULAR_AMIDE_METABOLIC_PROCESS	679	0.27279	354	325	0.00090761	0.0129458
GO_NUCLEOBASE_CONTAINING_SMALL_MOLECULE_METABOLIC_PROCESS	490	0.2835	258	231	0.00091141	0.0129584
GO_CELLULAR_RESPONSE_TO_ORGANIC_CYCLIC_COMPOUND	429	0.29498	226	202	0.00092404	0.013096
GO_RESPONSE_TO_OXYGEN_CONTAINING_COMPOUND	1240	-0.2373	579	659	0.00093633	0.0132279
GO_NUCLEOSIDE_TRIPHOSPHATE_METABOLIC_PROCESS	210	0.35014	125	84	0.00095566	0.0134581
GO_ORGANELLE_MEMBRANE_FUSION	86	0.42303	48	38	0.00097561	0.0135668
GO_PROTEIN_UBIQUITINATION_INVOLVED_IN_UBIQUITIN_DEPENDENT_PROTEIN_CATABOLIC_PROCESS	127	0.39434	79	48	0.00097371	0.0135668
GO_CHROMATIN_REMODELING	140	0.37975	75	65	0.0009722	0.0135668
GO_CELL_CYCLE_ARREST	141	0.37831	85	56	0.00097031	0.0135668
GO_INOSITOL_PHOSPHATE_METABOLIC_PROCESS	56	0.49041	31	25	0.00098348	0.0136335
GO_RENAL_SYSTEM_VASCULATURE_DEVELOPMENT	19	-0.69305	3	16	0.00099701	0.013778
GO_GASTRULATION	134	-0.3744	65	69	0.001035	0.0142586
GO_SKELETAL_SYSTEM_MORPHOGENESIS	176	-0.35305	76	100	0.0010502	0.0143787
GO_RESPONSE_TO_MECHANICAL_STIMULUS	202	-0.337	88	114	0.0010502	0.0143787
GO_RESPONSE_TO_OXYGEN_LEVELS	290	-0.31115	127	163	0.0010792	0.0147302
GO_RESPONSE_TO_EXTRACELLULAR_STIMULUS	396	-0.28591	179	217	0.0010893	0.0147853
GO_INTERSPECIES_INTERACTION_BETWEEN_ORGANISMS	629	0.27836	332	296	0.0010899	0.0147853
GO_POSITIVE_REGULATION_OF_ORGANELLE_ORGANIZATION	532	0.27769	269	263	0.0010949	0.0148079
GO_ORGANIC_ACID_METABOLIC_PROCESS	889	-0.24462	426	463	0.0011181	0.0150757
GO_WNT_SIGNALING_PATHWAY	324	0.3143	185	139	0.0011259	0.0151348
GO_POSITIVE_REGULATION_OF_PROTEIN_CATABOLIC_PROCESS	251	0.33025	141	109	0.001131	0.0151575
GO_POSITIVE_REGULATION_OF_CELLULAR_PROTEIN_CATABOLIC_PROCESS	185	0.35239	105	80	0.001147	0.0152796
GO_REGULATION_OF_MITOCHONDRION_ORGANIZATION	199	0.35164	113	86	0.0011457	0.0152796
GO_HORMONE_TRANSPORT	69	0.46262	36	32	0.00117	0.0154009
GO_ALCOHOL_BIOSYNTHETIC_PROCESS	101	0.4071	62	39	0.001166	0.0154009
GO_ORGANELLE_FUSION	119	0.3893	68	51	0.0011664	0.0154009
GO_PROTEIN_SUMOYLATION	114	0.38915	70	44	0.0011691	0.0154009
GO_ORGANELLE_TRANSPORT_ALONG_MICROTUBULE	54	0.48843	36	18	0.0011792	0.0154761
GO_NEGATIVE_REGULATION_OF_ERBB_SIGNALING_PATHWAY	43	0.52349	27	16	0.0011834	0.0154854
GO_MODIFIED_AMINO_ACID_TRANSPORT	25	0.62665	18	7	0.0011947	0.0155873
GO_CHONDROITIN_SULFATE_PROTEOGLYCAN_BIOSYNTHETIC_PROCESS	27	-0.61264	13	14	0.0012014	0.0156288
GO_CELLULAR_RESPONSE_TO_ORGANIC_SUBSTANCE	1655	0.23281	814	839	0.0012096	0.0156437
GO_CATABOLIC_PROCESS	1632	0.23209	817	813	0.0012084	0.0156437
GO_RESPONSE_TO_ORGANOPHOSPHORUS	130	-0.37508	53	77	0.0012425	0.0160225
GO_RNA_PROCESSING	791	0.26008	419	371	0.0012706	0.0163373
GO_POSITIVE_REGULATION_OF_CELL_ADHESION	335	-0.29165	147	186	0.001292	0.0165645
GO_DNA_TEMPLATED_TRANSCRIPTION_INITIATION	195	0.34409	113	82	0.0013283	0.016932
GO_REGULATION_OF_CELL_MORPHOGENESIS	516	-0.26862	242	272	0.0013251	0.016932
GO_CELL_CELL_SIGNALING	640	-0.26229	262	376	0.0013417	0.0170538
GO_LOOP_OF_HENLE_DEVELOPMENT	7	-0.83916	1	6	0.0013704	0.0171242
GO_REGULATION_OF_ERBB_SIGNALING_PATHWAY	75	0.44352	38	37	0.0013699	0.0171242
GO_RNA_PHOSPHODIESTER_BOND_HYDROLYSIS	107	0.39101	66	41	0.0013675	0.0171242
GO_REGULATION_OF_DENDRITE_DEVELOPMENT	112	0.38783	60	52	0.0013653	0.0171242
GO_SINGLE_ORGANISM_MEMBRANE_FUSION	113	0.38765	63	50	0.0013605	0.0171242
GO_MEMBRANE_FUSION	137	0.37923	77	60	0.0013605	0.0171242
GO_POSITIVE_REGULATION_OF_OSTEOBLAST_PROLIFERATION	9	-0.80092	0	9	0.0013785	0.0171289
GO_VESICLE_DOCKING	54	0.479	33	21	0.0013758	0.0171289
GO_NEURON_RECOGNITION	31	-0.5608	7	24	0.0014076	0.0174417
GO_EMBRYO_IMPLANTATION	38	-0.53388	14	24	0.0014133	0.0174635
GO_NEGATIVE_REGULATION_OF_POTASSIUM_ION_TRANSMEMBRANE_TRANSPORTER_ACTIVITY	15	0.6943	10	5	0.0014222	0.0175247
GO_FORMATION_OF_PRIMARY_GERM_LAYER	102	-0.40582	46	56	0.0014403	0.0176927
GO_RESPONSE_TO_ESTRADIOL	138	-0.36869	58	79	0.0014478	0.0176927
GO_REGULATION_OF_KINASE_ACTIVITY	718	0.26195	355	363	0.0014469	0.0176927
GO_ORGANELLE_ASSEMBLY	457	0.28534	246	211	0.0014556	0.0177039
GO_AMIDE_BIOSYNTHETIC_PROCESS	483	0.28069	241	242	0.0014567	0.0177039
GO_RECEPTOR_MEDIATED_ENDOCYTOSIS	193	-0.33625	79	114	0.0014774	0.0179064
GO_REGULATION_OF_PROTEIN_COMPLEX_ASSEMBLY	348	0.30887	186	162	0.0014859	0.0179604
GO_DNA_RECOMBINATION	196	0.34052	125	71	0.0015186	0.0183057
GO_ER_TO_GOLGI_VESICLE_MEDIATED_TRANSPORT	157	0.35865	92	64	0.0015367	0.0184737
GO_EMBRYONIC_MORPHOGENESIS	481	-0.27107	222	259	0.0015542	0.0186336
GO_REGULATION_OF_GROWTH	584	-0.26289	257	327	0.0015674	0.0187412
GO_NEGATIVE_REGULATION_OF_VIRAL_TRANSCRIPTION	22	0.62563	17	5	0.0016022	0.0191058
GO_ION_TRANSMEMBRANE_TRANSPORT	736	0.26175	335	400	0.0016373	0.019472
GO_RESPONSE_TO_PURINE_CONTAINING_COMPOUND	149	-0.36095	55	94	0.0016567	0.0195977
GO_VASCULAR_PROCESS_IN_CIRCULATORY_SYSTEM	138	-0.36019	59	77	0.0016546	0.0195977
GO_MONOVALENT_INORGANIC_CATION_TRANSPORT	390	0.29158	185	204	0.0016636	0.0196269
GO_EAR_DEVELOPMENT	176	-0.34627	73	103	0.0016803	0.019667
GO_CONNECTIVE_TISSUE_DEVELOPMENT	174	-0.34421	73	101	0.0016768	0.019667
GO_PHOSPHOLIPID_METABOLIC_PROCESS	338	0.30754	179	159	0.0016726	0.019667
GO_MICROTUBULE_BASED_MOVEMENT	191	0.34283	110	81	0.0017114	0.0199783
GO_MYELOID_CELL_DIFFERENTIATION	168	0.35407	95	72	0.0017235	0.0200668
GO_DEFENSE_RESPONSE_TO_VIRUS	144	0.37019	80	64	0.0017462	0.0202779
GO_ANAPHASE_PROMOTING_COMPLEX_DEPENDENT_CATABOLIC_PROCESS	74	0.4392	44	30	0.0017599	0.0203836
GO_GOLGI_TO_PLASMA_MEMBRANE_TRANSPORT	41	0.52491	28	13	0.001771	0.0204587
GO_RENAL_VESICLE_DEVELOPMENT	13	0.70209	10	3	0.0018142	0.0208446
GO_CELLULAR_COMPONENT_DISASSEMBLY	484	0.27708	252	231	0.0018185	0.0208446
GO_NEGATIVE_REGULATION_OF_CELL_DEATH	791	0.25563	406	383	0.0018152	0.0208446
GO_NEGATIVE_REGULATION_OF_STRESS_FIBER_ASSEMBLY	15	0.6813	12	3	0.0018285	0.0209052
GO_METANEPHRIC_RENAL_VESICLE_MORPHOGENESIS	10	0.77044	8	2	0.0018465	0.020949
GO_NEGATIVE_REGULATION_OF_CELLULAR_RESPONSE_TO_GROWTH_FACTOR_STIMULUS	110	-0.38917	53	57	0.0018443	0.020949
GO_LEARNING	120	-0.38058	48	70	0.0018439	0.020949
GO_REGENERATION	150	-0.36012	62	87	0.0018595	0.0210427
GO_REGULATION_OF_PEPTIDE_SECRETION	179	-0.33824	78	100	0.001888	0.0213109
GO_NUCLEAR_CHROMOSOME_SEGREGATION	213	0.3361	132	80	0.0019161	0.0215731
GO_MUSCLE_SYSTEM_PROCESS	256	-0.31583	110	146	0.0019231	0.0215971
GO_CYTOKINE_PRODUCTION	104	0.39322	53	51	0.0019406	0.0217386
GO_NEGATIVE_REGULATION_OF_LEUKOCYTE_DEGRANULATION	10	-0.76622	4	6	0.0019501	0.02179
GO_REGULATION_OF_TRIGLYCERIDE_BIOSYNTHETIC_PROCESS	16	-0.68418	4	12	0.0019712	0.0219705
GO_CELLULAR_RESPONSE_TO_VITAMIN	24	-0.61685	10	14	0.001992	0.0220727
GO_NEGATIVE_REGULATION_OF_PROTEIN_MODIFICATION_PROCESS	582	0.26949	305	277	0.0019953	0.0220727
GO_TUBE_DEVELOPMENT	505	-0.26369	239	266	0.0019885	0.0220727
GO_CELLULAR_RESPONSE_TO_VASCULAR_ENDOTHELIAL_GROWTH_FACTOR_STIMULUS	29	-0.56487	9	20	0.0020121	0.0222032
GO_NEGATIVE_REGULATION_OF_LEUKOCYTE_MEDIATED_IMMUNITY	39	-0.51871	17	22	0.0020243	0.0222824
GO_NEGATIVE_REGULATION_OF_CELL_CYCLE	401	0.29174	226	175	0.0020344	0.0223381
GO_GLYCEROLIPID_METABOLIC_PROCESS	326	0.30219	168	158	0.0020665	0.0226346
GO_REGULATION_OF_CHEMOTAXIS	157	-0.34982	72	85	0.0020851	0.022782
GO_REGULATION_OF_DEFENSE_RESPONSE_TO_VIRUS	178	0.34342	94	82	0.0020996	0.0228841
GO_PROTEIN_LOCALIZATION_TO_CELL_PERIPHERY	145	0.36518	86	59	0.0021211	0.0230618
GO_SPHINGOLIPID_METABOLIC_PROCESS	128	0.37702	73	55	0.0021272	0.0230715
GO_NUCLEAR_ENVELOPE_ORGANIZATION	76	0.43012	43	33	0.0021376	0.0231278
GO_PROTEIN_MONOUBIQUITINATION	50	0.48585	38	12	0.0021649	0.0233662
GO_PH_REDUCTION	38	0.52419	27	11	0.0021786	0.023457
GO_CELL_SUBSTRATE_JUNCTION_ASSEMBLY	40	-0.50918	15	25	0.0022164	0.0238062
GO_RESPONSE_TO_AXON_INJURY	43	-0.50485	19	24	0.0022303	0.0238976
GO_GLYCEROPHOSPHOLIPID_METABOLIC_PROCESS	276	0.31344	144	132	0.0022384	0.0239266
GO_LIPID_METABOLIC_PROCESS	1053	0.24062	515	536	0.0023194	0.0247328
GO_EYE_DEVELOPMENT	296	-0.30156	137	159	0.0023565	0.0250682
GO_REGULATION_OF_SYSTEMIC_ARTERIAL_BLOOD_PRESSURE_BY_RENIN_ANGIOTENSIN	17	-0.67231	7	10	0.0023659	0.025108
GO_TRANSMEMBRANE_RECEPTOR_PROTEIN_TYROSINE_KINASE_SIGNALING_PATHWAY	471	0.27907	234	236	0.0023775	0.0251709
GO_PIGMENT_GRANULE_LOCALIZATION	23	0.60314	16	7	0.0023938	0.025223
GO_MUSCLE_STRUCTURE_DEVELOPMENT	387	-0.28026	173	213	0.0023923	0.025223
GO_GLYCOSYL_COMPOUND_METABOLIC_PROCESS	344	0.30108	183	160	0.002403	0.02526
GO_NUCLEIC_ACID_PHOSPHODIESTER_BOND_HYDROLYSIS	231	0.32508	132	99	0.0024757	0.0259627
GO_REGULATION_OF_AXONOGENESIS	158	-0.34472	64	94	0.002501	0.0261661
GO_TRNA_PROCESSING	108	0.38151	67	41	0.0025307	0.0264146
GO_FC_GAMMA_RECEPTOR_SIGNALING_PATHWAY	74	0.4288	43	31	0.002542	0.0264702
GO_REGULATION_OF_CELLULAR_AMINO_ACID_METABOLIC_PROCESS	62	0.45557	42	20	0.0025727	0.0267272
GO_POSITIVE_REGULATION_OF_CARDIAC_MUSCLE_CELL_DIFFERENTIATION	12	0.7194	8	4	0.0026541	0.0275084
GO_POSITIVE_REGULATION_OF_SYNAPTIC_TRANSMISSION	99	-0.39088	37	61	0.0026749	0.0275886
GO_HOMEOSTASIS_OF_NUMBER_OF_CELLS	161	0.34986	88	73	0.0026805	0.0275886
GO_REGULATION_OF_SYMBIOSIS_ENCOMPASSING_MUTUALISM_THROUGH_PARASITISM	182	0.33922	105	77	0.0026718	0.0275886
GO_REGULATION_OF_DEFENSE_RESPONSE	671	0.25873	339	329	0.0027056	0.0277583
GO_CELLULAR_LIPID_METABOLIC_PROCESS	836	0.24691	420	416	0.0027095	0.0277583
GO_POSITIVE_REGULATION_OF_CELLULAR_AMIDE_METABOLIC_PROCESS	101	0.38745	64	36	0.0027206	0.0277867
GO_REGULATION_OF_PEPTIDE_TRANSPORT	224	-0.31367	96	127	0.0027248	0.0277867
GO_CELLULAR_RESPONSE_TO_NITROGEN_COMPOUND	458	0.27823	233	225	0.0027322	0.0277983
GO_IMMUNE_SYSTEM_DEVELOPMENT	524	0.2713	269	253	0.0027397	0.0278108
GO_PROTEIN_K48_LINKED_UBIQUITINATION	47	0.48572	31	16	0.0027597	0.0279498
GO_POSITIVE_REGULATION_OF_MYOTUBE_DIFFERENTIATION	23	-0.59931	7	16	0.0028062	0.0280325
GO_PIGMENT_CELL_DIFFERENTIATION	24	0.59584	13	11	0.0028101	0.0280325
GO_NEGATIVE_REGULATION_OF_PRODUCTION_OF_MOLECULAR_MEDIATOR_OF_IMMUNE_RESPONSE	24	-0.59039	6	18	0.0027888	0.0280325
GO_B_CELL_PROLIFERATION	25	0.58787	14	11	0.0027877	0.0280325
GO_BILE_ACID_AND_BILE_SALT_TRANSPORT	28	0.56363	18	10	0.0027877	0.0280325
GO_DEVELOPMENTAL_GROWTH	305	0.30169	153	152	0.0028121	0.0280325
GO_RESPONSE_TO_ACID_CHEMICAL	293	-0.30131	135	157	0.0028084	0.0280325
GO_SMOOTH_MUSCLE_CONTRACTION	42	-0.50188	20	22	0.0028392	0.0280505
GO_POSITIVE_REGULATION_OF_CALCIUM_ION_IMPORT	45	-0.49671	17	28	0.0028329	0.0280505
GO_SINGLE_ORGANISM_BEHAVIOR	343	-0.28523	150	190	0.002823	0.0280505
GO_REGULATION_OF_RESPONSE_TO_WOUNDING	355	-0.28377	159	194	0.002831	0.0280505
GO_WOUND_HEALING	421	-0.27477	191	228	0.0028496	0.0280904
GO_REGULATION_OF_CELL_ACTIVATION	414	-0.2743	181	232	0.0028559	0.0280904
GO_REGULATION_OF_ENDOTHELIAL_CELL_PROLIFERATION	90	-0.40298	42	47	0.002883	0.0282318
GO_RESPONSE_TO_AMINO_ACID	105	-0.38527	44	61	0.0028813	0.0282318
GO_LOCOMOTORY_BEHAVIOR	155	-0.34547	65	90	0.0028992	0.0283279
GO_CELLULAR_RESPONSE_TO_MECHANICAL_STIMULUS	76	0.42148	41	35	0.0029149	0.0284187
GO_COMPLEMENT_ACTIVATION_ALTERNATIVE_PATHWAY	10	-0.75615	3	6	0.0029251	0.0284556
GO_HEMIDESMOSOME_ASSEMBLY	12	-0.71795	3	9	0.0029389	0.028465
GO_TRANSCRIPTION_ELONGATION_FROM_RNA_POLYMERASE_II_PROMOTER	74	0.42292	44	30	0.0029331	0.028465
GO_ORGAN_FORMATION	31	0.55579	21	10	0.0029827	0.0288263
GO_SINGLE_ORGANISM_CELL_ADHESION	413	-0.27274	180	230	0.0030688	0.0295939
GO_DNA_SYNTHESIS_INVOLVED_IN_DNA_REPAIR	71	0.42949	49	22	0.0031159	0.0299829
GO_REGULATION_OF_BLOOD_CIRCULATION	252	-0.31167	98	152	0.003199	0.0307159
GO_SULFUR_COMPOUND_CATABOLIC_PROCESS	39	-0.50545	12	27	0.0032389	0.0310319
GO_ENZYME_LINKED_RECEPTOR_PROTEIN_SIGNALING_PATHWAY	640	0.26131	320	318	0.003255	0.0311189
GO_POSITIVE_REGULATION_OF_EPITHELIAL_CELL_PROLIFERATION	141	-0.34696	61	79	0.0032996	0.0314775
GO_NEGATIVE_REGULATION_OF_POTASSIUM_ION_TRANSMEMBRANE_TRANSPORT	18	0.6412	11	7	0.0034212	0.0322211
GO_POSITIVE_REGULATION_OF_TRANSCRIPTION_FROM_RNA_POLYMERASE_II_PROMOTER_IN_RESPONSE_TO_STRESS	22	-0.60523	8	14	0.0033939	0.0322211
GO_REGULATION_OF_AUTOPHAGOSOME_ASSEMBLY	34	0.53422	25	9	0.0034034	0.0322211
GO_NEGATIVE_REGULATION_OF_AXON_EXTENSION	35	-0.52209	14	21	0.0034068	0.0322211
GO_DNA_REPLICATION	197	0.32785	121	76	0.0034227	0.0322211
GO_REGULATION_OF_INFLAMMATORY_RESPONSE	249	-0.31112	107	141	0.0033999	0.0322211
GO_CATION_TRANSPORT	708	0.25414	335	372	0.0034284	0.0322211
GO_SISTER_CHROMATID_SEGREGATION	168	0.34344	109	58	0.003447	0.0323275
GO_DNA_TEMPLATED_TRANSCRIPTION_ELONGATION	89	0.39178	53	36	0.0035081	0.0328311
GO_EXPLORATION_BEHAVIOR	17	-0.66249	5	12	0.0035489	0.033143
GO_REGULATION_OF_PEPTIDYL_TYROSINE_PHOSPHORYLATION	192	-0.32711	83	109	0.0035835	0.0333258
GO_CELLULAR_COMPONENT_MORPHOGENESIS	824	-0.24151	406	416	0.0035794	0.0333258
GO_B_CELL_MEDIATED_IMMUNITY	62	-0.44218	27	34	0.0036371	0.033683
GO_ORGANELLE_DISASSEMBLY	173	0.33741	90	82	0.0036371	0.033683
GO_CELLULAR_MONOVALENT_INORGANIC_CATION_HOMEOSTASIS	90	0.39173	47	43	0.0036922	0.0341221
GO_PERK_MEDIATED_UNFOLDED_PROTEIN_RESPONSE	11	-0.72496	4	7	0.0037153	0.0342198
GO_VESICLE_TARGETING	75	0.41413	43	31	0.0037182	0.0342198
GO_REGULATION_OF_CELL_DEVELOPMENT	755	-0.24717	352	401	0.0037811	0.0347266
GO_DNA_INTEGRITY_CHECKPOINT	138	0.36184	87	51	0.0038707	0.0354057
GO_RESPONSE_TO_METAL_ION	297	-0.29337	131	165	0.003871	0.0354057
GO_MONOVALENT_INORGANIC_CATION_HOMEOSTASIS	111	0.37432	61	50	0.0038979	0.0355784
GO_NEGATIVE_REGULATION_OF_FIBROBLAST_GROWTH_FACTOR_RECEPTOR_SIGNALING_PATHWAY	11	-0.72148	3	8	0.0039108	0.0356228
GO_LENS_DEVELOPMENT_IN_CAMERA_TYPE_EYE	57	0.45668	36	21	0.0039339	0.0357598
GO_THIOESTER_BIOSYNTHETIC_PROCESS	47	0.47743	29	18	0.0039424	0.0357638
GO_CELLULAR_RESPONSE_TO_ACID_CHEMICAL	159	-0.33805	74	85	0.0039707	0.035947
GO_REGULATION_OF_CARDIAC_MUSCLE_CELL_DIFFERENTIATION	18	0.63732	11	7	0.004025	0.0363644
GO_POSITIVE_REGULATION_OF_INSULIN_LIKE_GROWTH_FACTOR_RECEPTOR_SIGNALING_PATHWAY	10	-0.74321	1	9	0.0040952	0.0367355
GO_GOLGI_LOCALIZATION	11	0.7216	9	2	0.0040917	0.0367355
GO_MEMBRANE_LIPID_BIOSYNTHETIC_PROCESS	109	0.37544	60	49	0.0040992	0.0367355
GO_REGULATION_OF_EPITHELIAL_CELL_PROLIFERATION	261	-0.299	125	135	0.0040799	0.0367355
GO_REGULATION_OF_SYNCYTIUM_FORMATION_BY_PLASMA_MEMBRANE_FUSION	19	-0.6328	4	15	0.0041874	0.0373749
GO_GOLGI_TO_PLASMA_MEMBRANE_PROTEIN_TRANSPORT	26	0.57611	18	8	0.0041866	0.0373749
GO_PROTEIN_ACETYLATION	113	0.37438	66	47	0.004276	0.0380127
GO_REGULATION_OF_ORGANELLE_ASSEMBLY	144	0.35339	82	61	0.0042685	0.0380127
GO_POSITIVE_REGULATION_OF_MITOCHONDRIAL_OUTER_MEMBRANE_PERMEABILIZATION_INVOLVED_IN_APOPTOTIC_SIGNALING_PATHWAY	35	0.51832	24	11	0.0043895	0.0388659
GO_REGULATION_OF_PROTEASOMAL_PROTEIN_CATABOLIC_PROCESS	176	0.33708	100	76	0.0043885	0.0388659
GO_REGULATION_OF_SULFUR_METABOLIC_PROCESS	19	0.61385	15	4	0.0044115	0.0389829
GO_REGULATION_OF_SMOOTH_MUSCLE_CELL_MIGRATION	47	-0.47885	20	27	0.0044634	0.0393387
GO_THIOESTER_METABOLIC_PROCESS	76	0.40844	45	31	0.0044695	0.0393387
GO_BONE_TRABECULA_MORPHOGENESIS	11	-0.71649	3	8	0.0044975	0.0393798
GO_ARTERY_DEVELOPMENT	74	-0.41184	31	43	0.0045008	0.0393798
GO_REGULATION_OF_DNA_METABOLIC_PROCESS	320	0.29527	178	142	0.0044952	0.0393798
GO_TERPENOID_METABOLIC_PROCESS	89	-0.39168	36	53	0.0045165	0.0394394
GO_POSTREPLICATION_REPAIR	51	0.46899	39	12	0.0045311	0.0394891
GO_NEGATIVE_REGULATION_OF_REPRODUCTIVE_PROCESS	43	-0.48889	20	23	0.0046634	0.0405624
GO_INTEGRIN_MEDIATED_SIGNALING_PATHWAY	81	-0.39904	31	50	0.0046881	0.0406975
GO_ADULT_BEHAVIOR	120	-0.35983	50	70	0.0047121	0.0408259
GO_MESENCHYMAL_CELL_DIFFERENTIATION	123	-0.35664	57	66	0.0047462	0.0410412
GO_PHAGOSOME_ACIDIFICATION	26	0.56911	19	7	0.0047847	0.0412815
GO_NEGATIVE_REGULATION_OF_PHOSPHORYLATION	395	0.27849	209	186	0.0047926	0.0412815
GO_RECOMBINATIONAL_REPAIR	72	0.41004	47	25	0.0048657	0.0418299
GO_CELL_PROLIFERATION	620	0.25658	307	313	0.0048949	0.0419996
GO_PURINE_NUCLEOSIDE_BIOSYNTHETIC_PROCESS	81	0.39809	43	38	0.0049058	0.0420118
GO_REGULATION_OF_CATECHOLAMINE_METABOLIC_PROCESS	16	-0.66187	5	11	0.0049281	0.0420925
GO_ADULT_LOCOMOTORY_BEHAVIOR	72	-0.41422	31	41	0.0049342	0.0420925
GO_DIVALENT_INORGANIC_CATION_HOMEOSTASIS	297	-0.29188	124	173	0.0049462	0.0421139
GO_REGULATION_OF_STRESS_ACTIVATED_PROTEIN_KINASE_SIGNALING_CASCADE	185	0.32972	100	85	0.0049704	0.0421581
GO_REGULATION_OF_RESPONSE_TO_BIOTIC_STIMULUS	217	0.31793	108	107	0.0049647	0.0421581
GO_DEFENSE_RESPONSE_TO_OTHER_ORGANISM	385	0.2813	179	203	0.005	0.0423282
GO_MACROPHAGE_DIFFERENTIATION	17	0.64405	12	5	0.005071	0.0428475
GO_PEPTIDE_METABOLIC_PROCESS	533	0.26319	275	258	0.0051104	0.0430984
GO_HEAD_DEVELOPMENT	637	-0.25025	300	335	0.0051697	0.0435157
GO_ESTABLISHMENT_OF_PROTEIN_LOCALIZATION_TO_VACUOLE	30	0.5414	22	8	0.0051813	0.0435308
GO_RESPONSE_TO_CORTICOSTEROID	157	-0.33399	68	89	0.0052127	0.0437118
GO_REGULATION_OF_DEFENSE_RESPONSE_TO_VIRUS_BY_HOST	126	0.36266	65	59	0.0052448	0.0438379
GO_CARBOHYDRATE_DERIVATIVE_METABOLIC_PROCESS	968	-0.23386	473	494	0.0052475	0.0438379
GO_NEGATIVE_REGULATION_OF_CELL_MORPHOGENESIS_INVOLVED_IN_DIFFERENTIATION	110	-0.37024	47	63	0.0053279	0.0444259
GO_PIGMENT_GRANULE_ORGANIZATION	20	0.60456	13	7	0.0053614	0.0446213
GO_POSITIVE_REGULATION_OF_ION_TRANSPORT	210	-0.31239	87	123	0.0054507	0.0452796
GO_MITOCHONDRIAL_ATP_SYNTHESIS_COUPLED_PROTON_TRANSPORT	17	0.63847	12	5	0.0054767	0.0454105
GO_PROTEIN_LOCALIZATION_TO_VACUOLE	41	0.4907	30	11	0.0055096	0.0455981
GO_DIGESTIVE_SYSTEM_DEVELOPMENT	136	-0.34161	57	79	0.0055624	0.0459494
GO_CARBOHYDRATE_METABOLIC_PROCESS	612	0.2571	307	305	0.0056221	0.0463562
GO_XENOPHAGY	98	0.37932	50	47	0.0056464	0.0464702
GO_REGULATION_OF_PROTEIN_SERINE_THREONINE_KINASE_ACTIVITY	436	0.27399	218	218	0.0056839	0.0466922
GO_MITOCHONDRIAL_TRANSMEMBRANE_TRANSPORT	53	0.45069	31	22	0.0056974	0.0467166
GO_ORGANIC_HYDROXY_COMPOUND_BIOSYNTHETIC_PROCESS	157	0.33931	90	67	0.0057626	0.047164
GO_MULTIVESICULAR_BODY_ORGANIZATION	30	0.53315	23	7	0.0057792	0.0472128
GO_POSITIVE_REGULATION_OF_PROTEIN_LOCALIZATION_TO_CELL_SURFACE	11	0.70527	7	4	0.0059329	0.0483247
GO_CHONDROITIN_SULFATE_CATABOLIC_PROCESS	14	-0.67471	5	9	0.0059371	0.0483247
GO_REGULATION_OF_MESONEPHROS_DEVELOPMENT	23	0.57613	13	10	0.0059844	0.0486205
GO_HEART_TRABECULA_MORPHOGENESIS	24	0.56606	15	9	0.0060217	0.0487928
GO_POSITIVE_REGULATION_OF_MULTI_ORGANISM_PROCESS	140	0.35397	82	57	0.0060276	0.0487928
GO_REGULATION_OF_REGULATORY_T_CELL_DIFFERENTIATION	11	-0.71169	2	9	0.0060618	0.0489802
GO_NUCLEOSIDE_BISPHOSPHATE_BIOSYNTHETIC_PROCESS	17	0.63446	9	8	0.0060852	0.0490799
GO_FOREBRAIN_CELL_MIGRATION	56	-0.43868	26	30	0.0061	0.04911
GO_NEURAL_CREST_CELL_DIFFERENTIATION	68	-0.41943	30	38	0.0061501	0.0494236
GO_CELLULAR_RESPONSE_TO_NUTRIENT	36	-0.49515	16	20	0.0061618	0.0494281
GO_REGULATION_OF_ACUTE_INFLAMMATORY_RESPONSE	65	-0.42013	22	42	0.0061856	0.0495295
GO_INNERVATION	23	-0.57344	9	14	0.0062137	0.0496648
GO_REGULATION_OF_VESICLE_MEDIATED_TRANSPORT	432	0.2735	207	222	0.0062305	0.0497095
GO_FATTY_ACID_DERIVATIVE_BIOSYNTHETIC_PROCESS	39	-0.48812	18	21	0.0062753	0.0499771
GO_PHOSPHATIDYLINOSITOL_METABOLIC_PROCESS	179	0.32714	97	82	0.0063037	0.0501133
GO_RESPONSE_TO_RADIATION	380	-0.26987	186	193	0.0063374	0.0502911
GO_ATP_HYDROLYSIS_COUPLED_TRANSMEMBRANE_TRANSPORT	35	0.5053	21	14	0.0063847	0.0504858
GO_MAINTENANCE_OF_CELL_NUMBER	128	0.35714	76	52	0.0063817	0.0504858
GO_REGULATION_OF_MICROTUBULE_BASED_PROCESS	226	0.31209	126	100	0.0064885	0.0512153
GO_POSITIVE_REGULATION_OF_ENDOTHELIAL_CELL_PROLIFERATION	64	-0.4169	29	34	0.006524	0.0512825
GO_EMBRYONIC_ORGAN_DEVELOPMENT	366	-0.27225	166	200	0.0065317	0.0512825
GO_REGULATION_OF_INTRACELLULAR_TRANSPORT	578	0.25819	287	291	0.006517	0.0512825
GO_NUCLEOTIDE_EXCISION_REPAIR	111	0.3672	65	46	0.0066264	0.0518425
GO_RIBONUCLEOPROTEIN_COMPLEX_BIOGENESIS	423	0.27427	222	201	0.0066213	0.0518425
GO_GLOMERULUS_DEVELOPMENT	46	-0.46691	17	29	0.0067032	0.052351
GO_PROTEIN_K63_LINKED_UBIQUITINATION	35	0.50326	27	8	0.0067837	0.0528866
GO_ENERGY_COUPLED_PROTON_TRANSPORT_DOWN_ELECTROCHEMICAL_GRADIENT	22	0.57585	14	8	0.0068095	0.0529018
GO_VESICLE_DOCKING_INVOLVED_IN_EXOCYTOSIS	34	0.50689	20	14	0.0068068	0.0529018
GO_NUCLEOSIDE_SALVAGE	17	0.62624	9	8	0.0068966	0.0534848
GO_NON_RECOMBINATIONAL_REPAIR	68	0.4127	37	31	0.0070258	0.0541084
GO_RETROGRADE_TRANSPORT_ENDOSOME_TO_GOLGI	68	0.41249	39	29	0.0070258	0.0541084
GO_REGULATION_OF_MYELOID_LEUKOCYTE_DIFFERENTIATION	94	0.37669	57	37	0.0070053	0.0541084
GO_REGULATION_OF_ANATOMICAL_STRUCTURE_SIZE	424	-0.26511	199	223	0.0069976	0.0541084
GO_POSITIVE_REGULATION_OF_RESPONSE_TO_DNA_DAMAGE_STIMULUS	61	0.43028	35	26	0.0070992	0.0545712
GO_NEGATIVE_REGULATION_OF_CELL_DEVELOPMENT	276	-0.28983	121	155	0.0071105	0.0545712
GO_NEGATIVE_REGULATION_OF_CELL_ADHESION	200	-0.31351	98	102	0.0071369	0.0546793
GO_REGULATION_OF_PROTEASOMAL_UBIQUITIN_DEPENDENT_PROTEIN_CATABOLIC_PROCESS	143	0.34327	84	59	0.0071594	0.0547571
GO_NEURON_MIGRATION	98	-0.37156	42	55	0.0071928	0.0549178
GO_ODONTOGENESIS	101	-0.36948	39	62	0.0072076	0.0549363
GO_REGULATION_OF_VACUOLE_ORGANIZATION	41	0.47983	29	12	0.0072806	0.05502
GO_REGULATION_OF_OSTEOCLAST_DIFFERENTIATION	54	0.44263	34	20	0.007272	0.05502
GO_NEGATIVE_REGULATION_OF_TRANSFORMING_GROWTH_FACTOR_BETA_RECEPTOR_SIGNALING_PATHWAY	62	-0.41887	31	31	0.0072742	0.05502
GO_SPHINGOLIPID_BIOSYNTHETIC_PROCESS	74	0.40213	41	33	0.007235	0.05502
GO_NEGATIVE_REGULATION_OF_PHOSPHORUS_METABOLIC_PROCESS	502	0.26465	257	245	0.0072648	0.05502
GO_SEMAPHORIN_PLEXIN_SIGNALING_PATHWAY_INVOLVED_IN_NEURON_PROJECTION_GUIDANCE	13	-0.67922	3	10	0.0073398	0.055373
GO_STEROL_BIOSYNTHETIC_PROCESS	37	0.49544	23	14	0.007372	0.0555215
GO_NEUROLOGICAL_SYSTEM_PROCESS	833	-0.2362	350	476	0.0074008	0.055644
GO_REGULATION_OF_ENDOTHELIAL_CELL_APOPTOTIC_PROCESS	37	-0.49027	15	21	0.0074252	0.055733
GO_RESPONSE_TO_PROGESTERONE	44	-0.47074	17	27	0.0074838	0.0560779
GO_REGULATION_OF_CARTILAGE_DEVELOPMENT	58	-0.42613	24	34	0.0075418	0.0564172
GO_DEVELOPMENTAL_INDUCTION	23	0.56741	15	8	0.0075803	0.0566059
GO_EMBRYONIC_SKELETAL_SYSTEM_DEVELOPMENT	108	-0.36353	52	56	0.0076053	0.0566059
GO_POSITIVE_REGULATION_OF_IMMUNE_SYSTEM_PROCESS	746	0.24583	369	374	0.0076032	0.0566059
GO_REGULATION_OF_ANTIGEN_RECEPTOR_MEDIATED_SIGNALING_PATHWAY	36	0.49995	20	16	0.0076443	0.0567059
GO_IN_UTERO_EMBRYONIC_DEVELOPMENT	289	0.29201	155	134	0.0076364	0.0567059
GO_RESPONSE_TO_CAMP	97	-0.37096	41	56	0.0077933	0.0577147
GO_REGULATION_OF_OSTEOBLAST_PROLIFERATION	20	-0.59881	6	14	0.0078534	0.0578699
GO_POSITIVE_REGULATION_OF_LYMPHOCYTE_MIGRATION	20	-0.59757	11	9	0.0078534	0.0578699
GO_NEGATIVE_REGULATION_OF_NOTCH_SIGNALING_PATHWAY	25	-0.54947	7	18	0.0078313	0.0578699
GO_REGULATION_OF_INSULIN_LIKE_GROWTH_FACTOR_RECEPTOR_SIGNALING_PATHWAY	19	-0.60581	4	15	0.0079761	0.0586766
GO_RESPONSE_TO_DRUG	401	-0.26393	178	223	0.0080522	0.0591383
GO_REGULATION_OF_CYTOKINE_PRODUCTION_INVOLVED_IN_INFLAMMATORY_RESPONSE	16	-0.63799	5	11	0.008082	0.0592591
GO_PEROXISOME_ORGANIZATION	33	0.50594	23	10	0.0081934	0.0599768
GO_HUMORAL_IMMUNE_RESPONSE	115	-0.35674	41	71	0.0082338	0.0601732
GO_VIRION_ASSEMBLY	36	0.49413	24	12	0.0082478	0.0601764
GO_BONE_DEVELOPMENT	143	-0.32885	66	77	0.0082747	0.0602735
GO_POSITIVE_REGULATION_OF_PHOSPHATIDYLINOSITOL_3_KINASE_SIGNALING	55	-0.43464	21	34	0.0082895	0.0602823
GO_MACROMOLECULE_DEACYLATION	65	0.41747	39	26	0.0083463	0.0605442
GO_REGULATION_OF_CELL_JUNCTION_ASSEMBLY	66	0.41317	44	22	0.0083528	0.0605442
GO_HIPPO_SIGNALING	27	0.53596	17	10	0.0083866	0.06069
GO_RESPONSE_TO_LITHIUM_ION	25	-0.54714	8	17	0.0084337	0.0608872
GO_REGULATION_OF_ADHERENS_JUNCTION_ORGANIZATION	48	0.45252	33	15	0.0084413	0.0608872
GO_CHEMOKINE_MEDIATED_SIGNALING_PATHWAY	40	-0.47733	15	25	0.0084626	0.0609417
GO_MRNA_PROCESSING	407	0.27128	220	186	0.0085091	0.0611773
GO_REGULATION_OF_PROTEIN_LOCALIZATION_TO_CELL_SURFACE	27	0.53488	15	12	0.0085863	0.0613454
GO_NEGATIVE_REGULATION_OF_INTRINSIC_APOPTOTIC_SIGNALING_PATHWAY	82	-0.38246	37	45	0.0085487	0.0613454
GO_MACROMOLECULE_METHYLATION	182	0.32158	109	73	0.0085878	0.0613454
GO_PROTEIN_LOCALIZATION_TO_ORGANELLE	530	0.26018	286	244	0.0085657	0.0613454
GO_REGULATION_OF_PH	84	0.38253	44	40	0.0086022	0.0613495
GO_NEPHRON_DEVELOPMENT	102	-0.36508	45	57	0.008642	0.0615344
GO_NEGATIVE_REGULATION_OF_CELL_PROJECTION_ORGANIZATION	138	-0.33372	58	80	0.0086867	0.0616547
GO_GLYCOSYLATION	249	0.30061	131	118	0.0086858	0.0616547
GO_EXTRACELLULAR_FIBRIL_ORGANIZATION	13	-0.66891	4	9	0.0087284	0.0618517
GO_ORGANONITROGEN_COMPOUND_BIOSYNTHETIC_PROCESS	957	0.23551	465	492	0.008761	0.0619837
GO_REGULATION_OF_CELL_SUBSTRATE_ADHESION	159	-0.32223	74	84	0.0087774	0.0620009
GO_REGULATION_OF_SYSTEMIC_ARTERIAL_BLOOD_PRESSURE_BY_HORMONE	26	-0.5405	10	16	0.0088247	0.0622359
GO_NEGATIVE_REGULATION_OF_TRANSPORTER_ACTIVITY	60	0.42723	31	29	0.0088652	0.0624223
GO_CEREBELLAR_CORTEX_DEVELOPMENT	41	-0.47457	15	26	0.0089431	0.062871
GO_NEGATIVE_REGULATION_OF_MAST_CELL_ACTIVATION	10	-0.70871	2	8	0.0089704	0.0629631
GO_POSITIVE_REGULATION_OF_RESPONSE_TO_TUMOR_CELL	9	-0.73043	1	8	0.0090587	0.0631681
GO_RESPONSE_TO_HEPATOCYTE_GROWTH_FACTOR	13	0.66491	7	6	0.0090708	0.0631681
GO_CYCLIC_NUCLEOTIDE_BIOSYNTHETIC_PROCESS	28	-0.52874	10	18	0.0090361	0.0631681
GO_METAPHASE_PLATE_CONGRESSION	41	0.47408	29	12	0.0090516	0.0631681
GO_NCRNA_TRANSCRIPTION	81	0.38707	48	33	0.0090267	0.0631681
GO_MEMBRANE_DOCKING	65	0.41475	40	25	0.0091227	0.0634299
GO_REGULATION_OF_CELLULAR_EXTRAVASATION	19	-0.60052	7	12	0.0091725	0.0635268
GO_REGULATION_OF_PROTEIN_INSERTION_INTO_MITOCHONDRIAL_MEMBRANE_INVOLVED_IN_APOPTOTIC_SIGNALING_PATHWAY	28	0.5259	21	7	0.0091597	0.0635268
GO_POSITIVE_REGULATION_OF_SEQUENCE_SPECIFIC_DNA_BINDING_TRANSCRIPTION_FACTOR_ACTIVITY	214	0.30936	118	96	0.0091796	0.0635268
GO_METHYLATION	250	0.2998	149	101	0.009214	0.0636656
GO_NEGATIVE_REGULATION_OF_EMBRYONIC_DEVELOPMENT	25	-0.54474	9	16	0.0092369	0.0637246
GO_REGULATION_OF_CLATHRIN_MEDIATED_ENDOCYTOSIS	16	0.62746	10	6	0.0093325	0.0642841
GO_POSITIVE_REGULATION_OF_PROTEIN_COMPLEX_ASSEMBLY	181	0.32195	96	85	0.0093511	0.0643124
GO_REGULATION_OF_MITOCHONDRIAL_OUTER_MEMBRANE_PERMEABILIZATION_INVOLVED_IN_APOPTOTIC_SIGNALING_PATHWAY	41	0.47199	27	14	0.0094451	0.0644297
GO_REGULATION_OF_DENDRITIC_SPINE_DEVELOPMENT	53	0.44069	30	23	0.0094303	0.0644297
GO_POSITIVE_REGULATION_OF_CYCLIC_NUCLEOTIDE_METABOLIC_PROCESS	88	-0.37486	32	54	0.0094553	0.0644297
GO_POSITIVE_REGULATION_OF_MITOCHONDRION_ORGANIZATION	153	0.33266	87	66	0.0094449	0.0644297
GO_REGULATION_OF_CELLULAR_RESPONSE_TO_GROWTH_FACTOR_STIMULUS	208	-0.30522	105	103	0.0094379	0.0644297
GO_LEUKOCYTE_MIGRATION	215	-0.30037	90	124	0.0094498	0.0644297
GO_REGULATION_OF_NUCLEOSIDE_METABOLIC_PROCESS	45	0.45611	26	19	0.0094862	0.0645411
GO_MAGNESIUM_ION_TRANSMEMBRANE_TRANSPORT	16	0.62618	11	5	0.0095354	0.064583
GO_REGULATION_OF_CARDIAC_MUSCLE_CELL_MEMBRANE_REPOLARIZATION	18	-0.60616	8	10	0.0095371	0.064583
GO_VESICLE_COATING	72	0.3991	41	30	0.0095368	0.064583
GO_MICROTUBULE_CYTOSKELETON_ORGANIZATION	316	0.28136	178	138	0.0095506	0.064583
GO_MYELOID_CELL_ACTIVATION_INVOLVED_IN_IMMUNE_RESPONSE	34	0.4982	17	17	0.0096096	0.0648831
GO_POSITIVE_REGULATION_OF_VASCULAR_ENDOTHELIAL_GROWTH_FACTOR_PRODUCTION	26	-0.53796	11	15	0.009627	0.0649018
GO_NEGATIVE_REGULATION_OF_AXONOGENESIS	62	-0.41135	25	37	0.0096989	0.0652873
GO_MUSCLE_ORGAN_DEVELOPMENT	240	-0.29186	105	134	0.0097293	0.0653927
GO_NEGATIVE_REGULATION_OF_TOR_SIGNALING	30	0.51351	16	14	0.0097648	0.065433
GO_NEGATIVE_REGULATION_OF_CATION_CHANNEL_ACTIVITY	32	0.50579	17	15	0.0097512	0.065433
GO_ALCOHOL_METABOLIC_PROCESS	325	0.28079	162	163	0.0097873	0.0654849
GO_POSITIVE_REGULATION_OF_CELL_SUBSTRATE_ADHESION	88	-0.37297	37	50	0.0098664	0.0659147
GO_CELLULAR_RESPONSE_TO_OXYGEN_CONTAINING_COMPOUND	722	0.2451	351	371	0.0099529	0.0663926
GO_DECIDUALIZATION	19	-0.59662	8	11	0.0099701	0.0664075
GO_NEGATIVE_REGULATION_OF_TRANSMEMBRANE_TRANSPORT	78	0.3866	36	42	0.010133	0.0673913
GO_MULTICELLULAR_ORGANISMAL_SIGNALING	108	-0.35504	38	70	0.010277	0.0682467
GO_CHAPERONE_MEDIATED_PROTEIN_FOLDING	46	-0.45466	16	30	0.01036	0.068695
GO_NEGATIVE_REGULATION_OF_DENDRITE_DEVELOPMENT	27	0.5245	15	12	0.010383	0.0687448
GO_NEGATIVE_REGULATION_OF_MOLECULAR_FUNCTION	969	0.23363	476	491	0.010511	0.0694885
GO_RESPONSE_TO_ESTROGEN	204	-0.30558	93	110	0.010537	0.0695567
GO_NEGATIVE_REGULATION_OF_VIRAL_RELEASE_FROM_HOST_CELL	15	0.63516	11	4	0.010565	0.0696379
GO_C21_STEROID_HORMONE_METABOLIC_PROCESS	21	-0.57303	6	15	0.010598	0.0697518
GO_RESPONSE_TO_IMMOBILIZATION_STRESS	17	-0.61629	5	12	0.010647	0.0699705
GO_REGULATION_OF_EMBRYONIC_DEVELOPMENT	102	-0.36019	47	55	0.0107	0.0701111
GO_MEMBRANE_LIPID_METABOLIC_PROCESS	171	0.32078	94	77	0.010691	0.0701111
GO_AMIDE_TRANSPORT	87	0.37476	47	39	0.010719	0.070132
GO_EPITHELIAL_CELL_DIFFERENTIATION	419	0.268	218	201	0.010808	0.0706101
GO_PRODUCTION_OF_MOLECULAR_MEDIATOR_INVOLVED_IN_INFLAMMATORY_RESPONSE	11	0.68133	8	3	0.010843	0.0706118
GO_REGULATION_OF_MYOBLAST_FUSION	15	-0.63485	4	11	0.010827	0.0706118
GO_POSITIVE_REGULATION_OF_CELL_DEATH	568	0.25471	286	282	0.010856	0.0706118
GO_CELL_CYCLE_CHECKPOINT	183	0.31498	111	72	0.010882	0.0706772
GO_NUCLEAR_ENVELOPE_REASSEMBLY	17	0.60966	9	8	0.010953	0.0707568
GO_APOPTOTIC_PROCESS_INVOLVED_IN_DEVELOPMENT	19	-0.58664	7	12	0.010967	0.0707568
GO_REGULATION_OF_CHROMOSOME_SEGREGATION	80	0.38249	46	34	0.010974	0.0707568
GO_NEGATIVE_REGULATION_OF_IMMUNE_RESPONSE	104	-0.35744	41	63	0.01093	0.0707568
GO_POSITIVE_REGULATION_OF_CELL_MORPHOGENESIS_INVOLVED_IN_DIFFERENTIATION	151	-0.32321	72	78	0.010932	0.0707568
GO_REGULATION_OF_GOLGI_ORGANIZATION	11	0.68023	8	3	0.011047	0.0711104
GO_TRIVALENT_INORGANIC_CATION_TRANSPORT	39	0.47266	23	16	0.011063	0.0711104
GO_MITOTIC_SISTER_CHROMATID_SEGREGATION	88	0.37264	55	33	0.011096	0.0711104
GO_RENAL_SYSTEM_PROCESS	87	-0.37067	37	50	0.011086	0.0711104
GO_REGULATION_OF_CYTOSOLIC_CALCIUM_ION_CONCENTRATION	174	-0.3118	70	104	0.011109	0.0711104
GO_RESPONSE_TO_MANGANESE_ION	15	-0.63259	4	11	0.01122	0.0716334
GO_ACTIVATION_OF_MAPKK_ACTIVITY	46	0.45098	29	17	0.011223	0.0716334
GO_NEGATIVE_REGULATION_OF_CELL_DIFFERENTIATION	535	-0.24972	240	295	0.011276	0.0718416
GO_CHEMICAL_HOMEOSTASIS	780	-0.23625	355	425	0.011288	0.0718416
GO_MYD88_INDEPENDENT_TOLL_LIKE_RECEPTOR_SIGNALING_PATHWAY	30	0.50812	22	8	0.011359	0.0719836
GO_RESPONSE_TO_NUTRIENT	172	-0.3124	79	93	0.011354	0.0719836
GO_INFLAMMATORY_RESPONSE	375	-0.26365	156	216	0.011336	0.0719836
GO_ATP_BIOSYNTHETIC_PROCESS	30	0.50687	19	11	0.011558	0.073036
GO_REGULATION_OF_TRANSCRIPTION_FROM_RNA_POLYMERASE_II_PROMOTER_IN_RESPONSE_TO_HYPOXIA	32	0.4977	18	14	0.011542	0.073036
GO_RESPONSE_TO_TRANSITION_METAL_NANOPARTICLE	133	-0.3331	56	77	0.011582	0.0730836
GO_NEGATIVE_REGULATION_OF_CHEMOTAXIS	45	-0.45279	16	29	0.011736	0.073883
GO_PROTEIN_N_LINKED_GLYCOSYLATION	75	0.3903	37	38	0.011742	0.073883
GO_MYELOID_LEUKOCYTE_MEDIATED_IMMUNITY	35	0.48381	16	19	0.011772	0.07395
GO_ARACHIDONIC_ACID_METABOLIC_PROCESS	48	-0.44521	23	25	0.011817	0.07395
GO_HORMONE_METABOLIC_PROCESS	145	-0.32311	60	85	0.011836	0.07395
GO_REGULATION_OF_METAL_ION_TRANSPORT	294	-0.27952	125	168	0.011836	0.07395
GO_RESPONSE_TO_ALCOHOL	332	-0.27146	156	175	0.011808	0.07395
GO_PHAGOSOME_MATURATION	37	0.47932	24	13	0.011955	0.0745884
GO_EPIDERMAL_GROWTH_FACTOR_RECEPTOR_SIGNALING_PATHWAY	54	0.4269	30	24	0.011989	0.0746779
GO_RESPONSE_TO_NITROGEN_COMPOUND	767	-0.23603	359	407	0.012003	0.0746779
GO_REGULATION_OF_RAS_PROTEIN_SIGNAL_TRANSDUCTION	175	0.31647	87	88	0.012034	0.0747659
GO_ANTIGEN_PROCESSING_AND_PRESENTATION_OF_PEPTIDE_ANTIGEN_VIA_MHC_CLASS_I	87	0.37137	49	38	0.012083	0.0749653
GO_PLACENTA_DEVELOPMENT	129	-0.33567	62	67	0.012233	0.075777
GO_SMALL_MOLECULE_METABOLIC_PROCESS	1636	0.21672	804	831	0.012248	0.075777
GO_MULTI_ORGANISM_ORGANELLE_ORGANIZATION	23	0.54427	16	7	0.012368	0.0763066
GO_NEGATIVE_REGULATION_OF_TRANSFERASE_ACTIVITY	333	0.2759	173	160	0.012362	0.0763066
GO_REGULATION_OF_TRANSCRIPTION_ELONGATION_FROM_RNA_POLYMERASE_II_PROMOTER	21	0.56512	15	6	0.012398	0.0763855
GO_STEROID_BIOSYNTHETIC_PROCESS	99	0.36347	54	45	0.012447	0.076581
GO_MESENCHYME_MORPHOGENESIS	36	-0.47579	14	22	0.012522	0.0769357
GO_NEGATIVE_REGULATION_OF_CELLULAR_CATABOLIC_PROCESS	147	0.32943	83	64	0.012558	0.0770502
GO_NEGATIVE_REGULATION_OF_CATION_TRANSMEMBRANE_TRANSPORT	56	0.42271	27	29	0.012589	0.0771337
GO_REGULATION_OF_SYSTEMIC_ARTERIAL_BLOOD_PRESSURE_BY_CIRCULATORY_RENIN_ANGIOTENSIN	11	-0.68146	5	6	0.01271	0.0771658
GO_POSITIVE_REGULATION_OF_MONOCYTE_CHEMOTAXIS	14	-0.64041	8	6	0.012666	0.0771658
GO_POSITIVE_REGULATION_OF_SPROUTING_ANGIOGENESIS	14	-0.63938	6	8	0.012666	0.0771658
GO_PYRIMIDINE_NUCLEOSIDE_CATABOLIC_PROCESS	18	-0.59675	7	11	0.012716	0.0771658
GO_POSITIVE_REGULATION_OF_COAGULATION	22	0.5553	12	10	0.012618	0.0771658
GO_REGULATION_OF_EXTENT_OF_CELL_GROWTH	95	-0.36167	39	56	0.01271	0.0771658
GO_REGULATION_OF_RECEPTOR_ACTIVITY	109	0.35528	51	58	0.012688	0.0771658
GO_SYNAPTIC_VESICLE_CYTOSKELETAL_TRANSPORT	12	0.66665	9	3	0.012862	0.0772068
GO_REGULATION_OF_CARBOHYDRATE_CATABOLIC_PROCESS	39	0.46628	22	17	0.012841	0.0772068
GO_REGULATION_OF_MUSCLE_ADAPTATION	60	0.41651	32	28	0.012805	0.0772068
GO_ERBB_SIGNALING_PATHWAY	77	0.38347	40	37	0.012848	0.0772068
GO_POST_EMBRYONIC_DEVELOPMENT	82	0.37822	48	34	0.012773	0.0772068
GO_REGULATION_OF_TRANSPORTER_ACTIVITY	182	0.3118	86	96	0.012786	0.0772068
GO_PROTEIN_FOLDING	207	-0.2991	91	116	0.012818	0.0772068
GO_RESPONSE_TO_ENDOPLASMIC_RETICULUM_STRESS	225	-0.29512	103	122	0.012794	0.0772068
GO_BETA_CATENIN_DESTRUCTION_COMPLEX_DISASSEMBLY	18	0.59277	14	4	0.01288	0.0772104
GO_PROTEIN_PALMITOYLATION	23	0.54153	15	8	0.012966	0.077621
GO_NEGATIVE_REGULATION_OF_ANTIGEN_RECEPTOR_MEDIATED_SIGNALING_PATHWAY	19	0.57934	11	8	0.013034	0.0778181
GO_CELLULAR_RESPONSE_TO_CORTICOSTEROID_STIMULUS	49	0.4368	30	19	0.013025	0.0778181
GO_SULFUR_COMPOUND_METABOLIC_PROCESS	342	-0.26899	162	180	0.013055	0.0778387
GO_CALCIUM_DEPENDENT_CELL_CELL_ADHESION_VIA_PLASMA_MEMBRANE_CELL_ADHESION_MOLECULES	25	0.52629	15	10	0.013142	0.078189
GO_REGULATION_OF_SECRETION	608	-0.24251	274	333	0.013149	0.078189
GO_INTRA_GOLGI_VESICLE_MEDIATED_TRANSPORT	47	0.44295	32	15	0.013207	0.0784287
GO_REGULATION_OF_PROTEIN_PHOSPHATASE_TYPE_2A_ACTIVITY	24	0.53499	15	9	0.013248	0.078567
GO_CYCLOOXYGENASE_PATHWAY	11	-0.67769	5	6	0.013297	0.0787523
GO_SIGNAL_TRANSDUCTION_BY_P53_CLASS_MEDIATOR	121	0.34431	72	49	0.013395	0.0790162
GO_NEGATIVE_REGULATION_OF_RESPONSE_TO_WOUNDING	137	-0.3266	62	74	0.013383	0.0790162
GO_OXIDATION_REDUCTION_PROCESS	821	0.23698	400	420	0.013362	0.0790162
GO_CELL_ACTIVATION_INVOLVED_IN_IMMUNE_RESPONSE	114	0.35067	55	59	0.013445	0.0792059
GO_REGULATION_OF_T_CELL_MIGRATION	20	-0.57628	12	8	0.013492	0.0793773
GO_RIBONUCLEOSIDE_TRIPHOSPHATE_BIOSYNTHETIC_PROCESS	43	0.45163	26	17	0.013609	0.0798539
GO_NEGATIVE_REGULATION_OF_PROTEIN_SERINE_THREONINE_KINASE_ACTIVITY	119	0.34695	65	54	0.013608	0.0798539
GO_CARTILAGE_DEVELOPMENT	131	-0.33137	53	78	0.013665	0.0800765
GO_FOREBRAIN_DEVELOPMENT	316	-0.2729	153	162	0.013728	0.0803396
GO_FIBRIL_ORGANIZATION	19	-0.57734	6	13	0.013759	0.080385
GO_BONE_MORPHOGENESIS	70	-0.38653	25	45	0.013772	0.080385
GO_CAMP_METABOLIC_PROCESS	32	-0.49349	14	18	0.013864	0.0808156
GO_POSITIVE_REGULATION_OF_CELLULAR_EXTRAVASATION	11	-0.67602	4	7	0.013883	0.0808202
GO_REGULATION_BY_VIRUS_OF_VIRAL_PROTEIN_LEVELS_IN_HOST_CELL	10	0.6867	9	1	0.013952	0.0809425
GO_CYTOKINE_SECRETION	35	0.47743	18	17	0.013966	0.0809425
GO_NEGATIVE_REGULATION_OF_IMMUNE_EFFECTOR_PROCESS	88	-0.36541	36	51	0.013977	0.0809425
GO_REGULATION_OF_NEURON_DIFFERENTIATION	507	-0.24996	227	280	0.013969	0.0809425
GO_STEM_CELL_DIFFERENTIATION	173	-0.30862	78	95	0.014023	0.081103
GO_PROTEIN_LOCALIZATION_TO_ENDOPLASMIC_RETICULUM	122	-0.33545	42	80	0.014052	0.0811649
GO_POSITIVE_REGULATION_OF_METANEPHROS_DEVELOPMENT	12	-0.65427	4	8	0.014107	0.0813767
GO_REGULATION_OF_SPINDLE_ASSEMBLY	14	0.6276	9	5	0.014144	0.0814841
GO_PEPTIDYL_ASPARAGINE_MODIFICATION	39	0.46105	22	17	0.014224	0.0818387
GO_NEGATIVE_REGULATION_OF_CELL_GROWTH	156	-0.31534	68	88	0.014351	0.0824625
GO_STRIATED_MUSCLE_ADAPTATION	21	0.55617	15	6	0.014397	0.0826198
GO_SKELETAL_MUSCLE_ADAPTATION	9	0.71156	7	2	0.014419	0.0826391
GO_REGULATION_OF_VIRAL_TRANSCRIPTION	55	0.42113	33	22	0.014438	0.0826412
GO_RIBONUCLEOPROTEIN_COMPLEX_SUBUNIT_ORGANIZATION	187	0.30859	98	89	0.014515	0.0829749
GO_RESPONSE_TO_PEPTIDE	363	0.26979	180	183	0.014573	0.0831993
GO_SKIN_DEVELOPMENT	161	-0.31306	72	88	0.014647	0.0835143
GO_GLOBAL_GENOME_NUCLEOTIDE_EXCISION_REPAIR	32	0.48871	20	12	0.014726	0.0837892
GO_SEXUAL_REPRODUCTION	597	0.24909	282	313	0.014733	0.0837892
GO_POSITIVE_REGULATION_OF_GLUCOSE_IMPORT_IN_RESPONSE_TO_INSULIN_STIMULUS	10	0.68401	7	3	0.014772	0.0838812
GO_NEGATIVE_REGULATION_OF_PLATELET_ACTIVATION	17	-0.59769	6	11	0.014787	0.0838812
GO_REGULATION_OF_TYPE_I_INTERFERON_PRODUCTION	109	0.35252	62	47	0.01503	0.0851508
GO_REGULATION_OF_NEURON_MIGRATION	25	-0.52753	9	16	0.01506	0.0852119
GO_NEGATIVE_REGULATION_OF_ENDOPLASMIC_RETICULUM_STRESS_INDUCED_INTRINSIC_APOPTOTIC_SIGNALING_PATHWAY	18	-0.58754	5	13	0.0151	0.0853294
GO_CENTRAL_NERVOUS_SYSTEM_DEVELOPMENT	775	-0.23402	362	412	0.015138	0.0854353
GO_ANTEROGRADE_AXONAL_TRANSPORT	21	0.5543	15	6	0.015197	0.0855619
GO_REGULATION_OF_NERVOUS_SYSTEM_DEVELOPMENT	674	-0.23955	307	366	0.015199	0.0855619
GO_SYNAPSE_ORGANIZATION	137	-0.32485	51	86	0.015236	0.0856615
GO_FATTY_ACID_BETA_OXIDATION	51	-0.42653	19	32	0.015428	0.0866311
GO_NEGATIVE_REGULATION_OF_PROTEIN_MODIFICATION_BY_SMALL_PROTEIN_CONJUGATION_OR_REMOVAL	135	0.33458	75	60	0.015468	0.086746
GO_CELLULAR_RESPONSE_TO_EXTERNAL_STIMULUS	247	0.29183	129	118	0.015519	0.0869221
GO_METANEPHRIC_NEPHRON_MORPHOGENESIS	18	0.58726	11	7	0.015697	0.0876598
GO_BRANCHING_INVOLVED_IN_URETERIC_BUD_MORPHOGENESIS	40	0.45444	21	19	0.015678	0.0876598
GO_REGULATION_OF_TRANSMEMBRANE_RECEPTOR_PROTEIN_SERINE_THREONINE_KINASE_SIGNALING_PATHWAY	188	-0.29998	96	92	0.01571	0.0876598
GO_POSITIVE_REGULATION_OF_T_CELL_PROLIFERATION	83	-0.36326	29	54	0.015756	0.0877404
GO_NEGATIVE_REGULATION_OF_CATALYTIC_ACTIVITY	739	0.2387	355	382	0.015764	0.0877404
GO_REGULATION_OF_HORMONE_LEVELS	415	-0.25616	190	223	0.015842	0.0880641
GO_GANGLIOSIDE_METABOLIC_PROCESS	24	0.52919	15	9	0.016058	0.0891531
GO_RESPONSE_TO_ORGANIC_CYCLIC_COMPOUND	828	-0.23046	393	434	0.016107	0.0893133
GO_CREATINE_METABOLIC_PROCESS	11	-0.66464	3	8	0.01623	0.089883
GO_OSTEOBLAST_DIFFERENTIATION	115	-0.33754	54	61	0.016262	0.0899479
GO_INTRINSIC_APOPTOTIC_SIGNALING_PATHWAY_IN_RESPONSE_TO_DNA_DAMAGE_BY_P53_CLASS_MEDIATOR	29	0.49534	22	7	0.016494	0.0911175
GO_PROTEOGLYCAN_BIOSYNTHETIC_PROCESS	54	-0.42023	24	30	0.016687	0.0920691
GO_NLS_BEARING_PROTEIN_IMPORT_INTO_NUCLEUS	22	0.54145	16	6	0.016824	0.0925946
GO_NEGATIVE_REGULATION_OF_SECRETION	172	-0.30498	64	108	0.016821	0.0925946
GO_GLUCOSE_IMPORT	12	-0.64587	5	7	0.01685	0.0926228
GO_POSITIVE_REGULATION_OF_TYPE_2_IMMUNE_RESPONSE	13	0.63596	4	9	0.016932	0.0928435
GO_REGULATION_OF_ORGAN_GROWTH	67	0.39284	41	26	0.016916	0.0928435
GO_RESPONSE_TO_FOLLICLE_STIMULATING_HORMONE	11	0.66151	6	5	0.01698	0.092877
GO_REGULATION_OF_NEURON_PROJECTION_DEVELOPMENT	387	-0.2587	178	209	0.016964	0.092877
GO_ANTIGEN_PROCESSING_AND_PRESENTATION_OF_PEPTIDE_ANTIGEN	166	0.31548	88	78	0.017241	0.0941885
GO_NEGATIVE_REGULATION_OF_NUCLEOTIDE_CATABOLIC_PROCESS	13	0.63495	7	6	0.017335	0.0942541
GO_MANNOSYLATION	30	0.49273	20	10	0.017338	0.0942541
GO_TISSUE_MIGRATION	76	-0.37045	39	37	0.017298	0.0942541
GO_DEFENSE_RESPONSE	994	0.22894	442	543	0.017328	0.0942541
GO_MELANOCYTE_DIFFERENTIATION	16	0.60444	9	7	0.017448	0.0946202
GO_VENTRICULAR_CARDIAC_MUSCLE_TISSUE_DEVELOPMENT	38	0.45879	22	16	0.017429	0.0946202
GO_REGULATION_OF_PROTEIN_STABILITY	206	0.30059	105	101	0.01753	0.0949488
GO_MESONEPHRIC_TUBULE_MORPHOGENESIS	49	0.42773	25	24	0.017565	0.0949715
GO_CELL_CYCLE_PHASE_TRANSITION	248	0.28798	141	107	0.017577	0.0949715
GO_RNA_PHOSPHODIESTER_BOND_HYDROLYSIS_ENDONUCLEOLYTIC	55	0.41353	33	22	0.017603	0.0949962
GO_REGULATION_OF_JNK_CASCADE	148	0.32415	79	69	0.017649	0.0951288
GO_ORGANIC_HYDROXY_COMPOUND_METABOLIC_PROCESS	448	0.25932	219	229	0.017678	0.0951694
GO_NEGATIVE_REGULATION_OF_SEQUENCE_SPECIFIC_DNA_BINDING_TRANSCRIPTION_FACTOR_ACTIVITY	121	-0.33206	56	65	0.017728	0.0953096
GO_GENERATION_OF_PRECURSOR_METABOLITES_AND_ENERGY	265	0.28568	150	114	0.017747	0.0953096
GO_NEGATIVE_REGULATION_OF_OSTEOCLAST_DIFFERENTIATION	22	0.53815	15	7	0.017825	0.0955294
GO_REGULATION_OF_CYTOPLASMIC_TRANSPORT	457	0.25807	227	230	0.017831	0.0955294
GO_NEGATIVE_REGULATION_OF_GROWTH	212	-0.29179	93	119	0.017876	0.0956199
GO_COGNITION	231	-0.28671	100	128	0.017891	0.0956199
GO_POSITIVE_REGULATION_OF_CHROMOSOME_ORGANIZATION	145	0.32452	72	73	0.017933	0.095729
GO_ANTERIOR_POSTERIOR_AXIS_SPECIFICATION	35	0.46679	24	11	0.017957	0.0957419
GO_HEART_FORMATION	11	0.65887	7	4	0.018003	0.0958719
GO_RAS_PROTEIN_SIGNAL_TRANSDUCTION	137	0.32897	84	53	0.018076	0.0960301
GO_CELL_JUNCTION_ORGANIZATION	178	-0.30205	83	94	0.018056	0.0960301
GO_I_KAPPAB_KINASE_NF_KAPPAB_SIGNALING	69	0.38545	38	31	0.018136	0.0962336
GO_POSITIVE_REGULATION_OF_VASCULATURE_DEVELOPMENT	125	-0.33043	51	73	0.018186	0.0963836
GO_MYD88_DEPENDENT_TOLL_LIKE_RECEPTOR_SIGNALING_PATHWAY	31	0.48628	16	15	0.018294	0.0968403
GO_NEUROTRANSMITTER_TRANSPORT	137	-0.32154	47	90	0.018324	0.0968835
GO_NEGATIVE_REGULATION_OF_ACTIN_FILAMENT_BUNDLE_ASSEMBLY	18	0.57986	13	5	0.018515	0.0972193
GO_MITOCHONDRIAL_MEMBRANE_ORGANIZATION	89	0.36311	55	34	0.018515	0.0972193
GO_PROTEIN_SECRETION	103	0.35163	51	51	0.018511	0.0972193
GO_UNSATURATED_FATTY_ACID_METABOLIC_PROCESS	99	-0.34981	46	53	0.018519	0.0972193
GO_NEGATIVE_REGULATION_OF_CATABOLIC_PROCESS	191	0.3033	105	86	0.018445	0.0972193
GO_AGING	249	-0.2818	107	141	0.018487	0.0972193
GO_NUCLEOSIDE_MONOPHOSPHATE_METABOLIC_PROCESS	223	0.29218	123	99	0.018561	0.0973246
GO_METAL_ION_TRANSPORT	517	0.25291	245	272	0.018668	0.0977701
GO_POLYOL_METABOLIC_PROCESS	93	0.35769	51	42	0.018813	0.0984133
GO_REGULATION_OF_CYTOSKELETON_ORGANIZATION	464	0.25587	243	221	0.018899	0.0987467
GO_MONOAMINE_TRANSPORT	20	-0.55554	5	15	0.018929	0.0987871
GO_NEGATIVE_REGULATION_OF_MAPK_CASCADE	138	0.32744	77	61	0.018967	0.0988691
GO_MORPHOGENESIS_OF_AN_EPITHELIAL_FOLD	14	0.61823	12	2	0.018994	0.0988936
GO_PROTEIN_MODIFICATION_BY_SMALL_PROTEIN_REMOVAL	113	0.34399	69	44	0.019048	0.0990585
GO_NEGATIVE_REGULATION_OF_MITOCHONDRION_ORGANIZATION	35	0.46471	20	15	0.019154	0.0994931
GO_NEGATIVE_REGULATION_OF_INTRACELLULAR_ESTROGEN_RECEPTOR_SIGNALING_PATHWAY	11	0.65628	8	3	0.019231	0.0997763
GO_NEUROMUSCULAR_PROCESS_CONTROLLING_BALANCE	46	-0.43298	17	29	0.019297	0.100002
GO_ASSOCIATIVE_LEARNING	63	-0.39096	29	33	0.019469	0.100775
GO_NEGATIVE_REGULATION_OF_MITOTIC_CELL_CYCLE	186	0.30298	113	73	0.019492	0.100777
GO_MACROMITOPHAGY	124	0.33682	62	61	0.019536	0.100887
GO_ALKALOID_METABOLIC_PROCESS	12	-0.64171	4	8	0.019592	0.100962
GO_PROTEIN_DEGLYCOSYLATION	21	-0.54172	9	12	0.019596	0.100962
GO_REGULATION_OF_GLUCOSE_IMPORT_IN_RESPONSE_TO_INSULIN_STIMULUS	15	0.60377	10	5	0.019911	0.102013
GO_REGULATION_OF_SISTER_CHROMATID_COHESION	17	0.58496	12	5	0.019878	0.102013
GO_POSITIVE_REGULATION_OF_MESONEPHROS_DEVELOPMENT	19	0.56595	10	9	0.019852	0.102013
GO_CYCLIC_NUCLEOTIDE_METABOLIC_PROCESS	50	-0.41786	20	30	0.019915	0.102013
GO_POSITIVE_REGULATION_OF_TRANSMEMBRANE_TRANSPORT	112	-0.3333	47	65	0.019897	0.102013
GO_PHOSPHATIDYLINOSITOL_DEPHOSPHORYLATION	23	0.52461	12	11	0.019948	0.102064
GO_MOVEMENT_IN_ENVIRONMENT_OF_OTHER_ORGANISM_INVOLVED_IN_SYMBIOTIC_INTERACTION	80	-0.36256	34	46	0.020004	0.102232
GO_ROUNDABOUT_SIGNALING_PATHWAY	10	-0.67628	3	7	0.020086	0.102298
GO_MUSCLE_CELL_CELLULAR_HOMEOSTASIS	16	0.59562	10	6	0.020085	0.102298
GO_EPITHELIAL_CELL_MORPHOGENESIS	40	0.4459	23	17	0.020044	0.102298
GO_NEGATIVE_REGULATION_OF_COAGULATION	42	-0.44328	16	25	0.02028	0.103168
GO_SPECIFICATION_OF_ORGAN_IDENTITY	13	0.62736	8	5	0.020359	0.103451
GO_POSITIVE_REGULATION_OF_ORGANELLE_ASSEMBLY	44	0.43532	25	19	0.020561	0.104358
GO_EPITHELIUM_DEVELOPMENT	824	0.23237	402	421	0.020607	0.104472
GO_NITROGEN_COMPOUND_TRANSPORT	463	0.2546	234	228	0.020757	0.105112
GO_BEHAVIOR	449	-0.24997	209	237	0.020824	0.105331
GO_RETINA_VASCULATURE_DEVELOPMENT_IN_CAMERA_TYPE_EYE	16	-0.59193	8	8	0.020895	0.10545
GO_ISOPRENOID_METABOLIC_PROCESS	107	-0.33859	48	59	0.020889	0.10545
GO_NEGATIVE_REGULATION_OF_MYELOID_LEUKOCYTE_DIFFERENTIATION	39	0.44269	24	15	0.02094	0.105557
GO_POSITIVE_REGULATION_OF_B_CELL_DIFFERENTIATION	13	-0.62781	4	9	0.021028	0.10588
GO_NEGATIVE_REGULATION_OF_EPITHELIAL_CELL_DIFFERENTIATION	32	0.47336	17	15	0.021095	0.106097
GO_ADULT_HEART_DEVELOPMENT	10	-0.67311	4	6	0.021256	0.106786
GO_POSITIVE_REGULATION_OF_CELLULAR_RESPONSE_TO_TRANSFORMING_GROWTH_FACTOR_BETA_STIMULUS	24	0.51406	14	10	0.021477	0.107397
GO_CELLULAR_RESPONSE_TO_DEXAMETHASONE_STIMULUS	24	0.51388	16	8	0.021477	0.107397
GO_REGULATION_OF_GLYCOGEN_METABOLIC_PROCESS	30	0.48341	17	13	0.021523	0.107397
GO_ANDROGEN_METABOLIC_PROCESS	30	0.48309	19	11	0.021523	0.107397
GO_ORGANIC_ACID_TRANSMEMBRANE_TRANSPORT	88	0.35973	44	44	0.021413	0.107397
GO_TISSUE_MORPHOGENESIS	485	0.25278	236	249	0.021498	0.107397
GO_PROTEIN_LOCALIZATION_TO_SYNAPSE	14	-0.61646	3	10	0.021571	0.107516
GO_INOSITOL_PHOSPHATE_CATABOLIC_PROCESS	11	0.6504	7	4	0.021686	0.107736
GO_POSITIVE_REGULATION_OF_SYNAPTIC_TRANSMISSION_GLUTAMATERGIC	17	-0.58319	6	11	0.021688	0.107736
GO_RETINA_DEVELOPMENT_IN_CAMERA_TYPE_EYE	121	-0.32666	51	70	0.021645	0.107736
GO_REGULATION_OF_MUSCLE_HYPERTROPHY	36	0.45418	22	14	0.021726	0.107804
GO_PROTEIN_INSERTION_INTO_MEMBRANE	22	0.52806	13	9	0.021831	0.108204
GO_PROTEIN_TARGETING	392	0.26042	206	186	0.021948	0.108662
GO_SPHINGOMYELIN_METABOLIC_PROCESS	12	0.6381	7	5	0.02205	0.109045
GO_REGULATION_OF_PROTEIN_KINASE_C_SIGNALING	14	-0.61522	2	12	0.022165	0.109249
GO_STABILIZATION_OF_MEMBRANE_POTENTIAL	14	-0.61438	3	11	0.022165	0.109249
GO_RESPONSE_TO_STIMULUS_INVOLVED_IN_REGULATION_OF_MUSCLE_ADAPTATION	15	0.59826	8	7	0.022145	0.109249
GO_REGULATION_OF_HORMONE_SECRETION	222	-0.28506	99	122	0.022241	0.109502
GO_NEGATIVE_REGULATION_OF_NEUROTRANSMITTER_SECRETION	9	0.68894	6	3	0.02234	0.109867
GO_SINGLE_ORGANISM_MEMBRANE_BUDDING	70	0.37894	41	28	0.022387	0.109899
GO_NEGATIVE_REGULATION_OF_DEFENSE_RESPONSE	127	-0.32352	54	72	0.022396	0.109899
GO_POSITIVE_REGULATION_OF_LEUKOCYTE_MIGRATION	91	-0.34772	43	48	0.022569	0.110503
GO_POSITIVE_REGULATION_OF_I_KAPPAB_KINASE_NF_KAPPAB_SIGNALING	174	0.30617	93	81	0.022558	0.110503
GO_POSITIVE_REGULATION_OF_PROTEIN_MATURATION	16	-0.58832	5	11	0.022669	0.11069
GO_PLASMA_MEMBRANE_ORGANIZATION	194	0.29771	102	92	0.022636	0.11069
GO_REGULATION_OF_PROTEOLYSIS	645	0.23961	321	321	0.022682	0.11069
GO_HOMEOSTATIC_PROCESS	1203	0.22081	562	641	0.022787	0.11108
GO_CYTOSOLIC_CALCIUM_ION_TRANSPORT	48	-0.42162	17	31	0.02282	0.111119
GO_NEGATIVE_REGULATION_OF_RESPONSE_TO_ENDOPLASMIC_RETICULUM_STRESS	37	-0.45003	15	22	0.022878	0.111279
GO_MESENCHYMAL_TO_EPITHELIAL_TRANSITION	14	0.60524	9	5	0.023035	0.11192
GO_LIPOPROTEIN_LOCALIZATION	11	-0.64927	2	9	0.023074	0.111987
GO_REGULATION_OF_CARDIAC_MUSCLE_TISSUE_DEVELOPMENT	43	0.4335	25	18	0.023274	0.112834
GO_MUSCLE_ATROPHY	11	0.64877	7	4	0.023322	0.112944
GO_NEGATIVE_REGULATION_OF_SUBSTRATE_ADHESION_DEPENDENT_CELL_SPREADING	12	-0.63283	5	7	0.023511	0.113611
GO_SENSORY_ORGAN_MORPHOGENESIS	216	-0.28712	95	121	0.02351	0.113611
GO_RENAL_FILTRATION	8	-0.71686	3	5	0.023594	0.113764
GO_NEGATIVE_REGULATION_OF_INFLAMMATORY_RESPONSE	86	-0.35051	38	48	0.02358	0.113764
GO_CELL_SEPARATION_AFTER_CYTOKINESIS	17	0.5739	14	3	0.023732	0.114305
GO_DETECTION_OF_TEMPERATURE_STIMULUS	16	-0.58601	3	13	0.023852	0.114497
GO_FACE_DEVELOPMENT	48	-0.41917	21	26	0.023839	0.114497
GO_RNA_METHYLATION	50	0.41748	35	15	0.023814	0.114497
GO_SNRNA_METABOLIC_PROCESS	75	0.36854	42	33	0.023875	0.114497
GO_AXONAL_FASCICULATION	19	-0.55856	5	14	0.023928	0.114627
GO_REGULATION_OF_MAP_KINASE_ACTIVITY	292	0.27434	143	149	0.024036	0.11502
GO_POSITIVE_REGULATION_OF_FIBROBLAST_PROLIFERATION	49	-0.41544	25	24	0.024113	0.115202
GO_REGULATION_OF_SISTER_CHROMATID_SEGREGATION	64	0.38811	38	26	0.024132	0.115202
GO_REGULATION_OF_SIGNAL_TRANSDUCTION_BY_P53_CLASS_MEDIATOR	159	0.31157	89	70	0.024152	0.115202
GO_REGULATION_OF_EPIDERMAL_GROWTH_FACTOR_ACTIVATED_RECEPTOR_ACTIVITY	19	0.55363	10	9	0.024263	0.11556
GO_SOMATIC_CELL_DNA_RECOMBINATION	32	0.46549	23	9	0.024279	0.11556
GO_NEGATIVE_REGULATION_OF_LIPID_METABOLIC_PROCESS	74	-0.36265	30	44	0.024345	0.11575
GO_NEGATIVE_REGULATION_OF_PROTEIN_TYROSINE_KINASE_ACTIVITY	19	0.55309	11	8	0.024464	0.116067
GO_CORONARY_VASCULATURE_DEVELOPMENT	35	-0.45752	13	22	0.024449	0.116067
GO_SISTER_CHROMATID_COHESION	105	0.34085	67	37	0.024499	0.116109
GO_NEGATIVE_REGULATION_OF_POTASSIUM_ION_TRANSPORT	27	0.48888	14	12	0.024561	0.116168
GO_NERVE_DEVELOPMENT	60	-0.39207	24	36	0.024564	0.116168
GO_REGULATION_OF_INTRACELLULAR_PROTEIN_TRANSPORT	354	0.263	175	179	0.024598	0.116205
GO_ENDOCHONDRAL_BONE_MORPHOGENESIS	42	-0.43762	14	28	0.024741	0.116532
GO_REGULATION_OF_HEART_CONTRACTION	193	-0.2888	77	116	0.024694	0.116532
GO_CELLULAR_CHEMICAL_HOMEOSTASIS	505	-0.24316	223	282	0.024746	0.116532
GO_NEGATIVE_REGULATION_OF_CELLULAR_AMIDE_METABOLIC_PROCESS	122	0.32923	67	55	0.024985	0.117533
GO_EMBRYONIC_DIGESTIVE_TRACT_MORPHOGENESIS	17	-0.57425	8	9	0.025039	0.117552
GO_REGULATION_OF_BINDING	272	0.27749	140	132	0.025042	0.117552
GO_CEREBELLAR_PURKINJE_CELL_LAYER_DEVELOPMENT	22	-0.52321	8	14	0.025155	0.117833
GO_REGULATION_OF_CARBOHYDRATE_BIOSYNTHETIC_PROCESS	78	0.36577	42	36	0.025136	0.117833
GO_REGULATION_OF_ATTACHMENT_OF_SPINDLE_MICROTUBULES_TO_KINETOCHORE	10	0.66082	5	5	0.025236	0.118087
GO_NEPHRON_EPITHELIUM_DEVELOPMENT	80	0.36448	37	43	0.025279	0.118164
GO_REGULATION_OF_MRNA_3_END_PROCESSING	26	0.49596	17	9	0.025319	0.118226
GO_REGULATION_OF_HUMORAL_IMMUNE_RESPONSE	41	-0.43753	15	25	0.025407	0.118264
GO_CALCIUM_ION_TRANSPORT	190	-0.29216	86	104	0.025354	0.118264
GO_REGULATION_OF_I_KAPPAB_KINASE_NF_KAPPAB_SIGNALING	226	0.28618	118	108	0.025382	0.118264
GO_REGULATION_OF_MRNA_POLYADENYLATION	10	0.65939	6	4	0.025441	0.118298
GO_RESPONSE_TO_ACTIVITY	65	-0.37893	27	38	0.025567	0.118759
GO_GLIOGENESIS	158	-0.30235	70	88	0.025636	0.118955
GO_CALCIUM_MEDIATED_SIGNALING_USING_INTRACELLULAR_CALCIUM_SOURCE	12	-0.62849	3	9	0.025666	0.11897
GO_EXTRACELLULAR_REGULATION_OF_SIGNAL_TRANSDUCTION	11	-0.64283	3	8	0.025811	0.11902
GO_PROTEIN_HETEROTRIMERIZATION	14	-0.60566	3	11	0.025727	0.11902
GO_REGULATION_OF_RESPONSE_TO_INTERFERON_GAMMA	21	0.53041	14	7	0.025795	0.11902
GO_SIALYLATION	21	0.53038	9	12	0.025795	0.11902
GO_ANION_TRANSMEMBRANE_TRANSPORT	224	0.28696	99	125	0.025808	0.11902
GO_PURINE_CONTAINING_COMPOUND_METABOLIC_PROCESS	366	0.26214	185	180	0.025883	0.119228
GO_FATTY_ACYL_COA_METABOLIC_PROCESS	47	0.42011	27	20	0.02602	0.119735
GO_GOLGI_TO_VACUOLE_TRANSPORT	25	0.49826	17	8	0.026284	0.12045
GO_KERATAN_SULFATE_BIOSYNTHETIC_PROCESS	27	-0.49676	9	18	0.026231	0.12045
GO_NEGATIVE_REGULATION_OF_FATTY_ACID_METABOLIC_PROCESS	27	-0.49659	8	19	0.026231	0.12045
GO_REGULATION_OF_CELLULAR_KETONE_METABOLIC_PROCESS	159	0.30934	89	70	0.02626	0.12045
GO_ARACHIDONATE_TRANSPORT	13	-0.61705	3	10	0.026384	0.120784
GO_PROTEIN_LOCALIZATION_TO_CHROMOSOME_CENTROMERIC_REGION	12	0.62723	10	2	0.026541	0.121127
GO_POSITIVE_REGULATION_OF_FILOPODIUM_ASSEMBLY	24	0.50622	14	10	0.026495	0.121127
GO_REGULATION_OF_RESPONSE_TO_DNA_DAMAGE_STIMULUS	138	0.32062	78	60	0.026514	0.121127
GO_NEGATIVE_REGULATION_OF_SMOOTH_MUSCLE_CELL_PROLIFERATION	33	-0.46388	11	21	0.026611	0.121322
GO_REGULATION_OF_ENDOPLASMIC_RETICULUM_STRESS_INDUCED_INTRINSIC_APOPTOTIC_SIGNALING_PATHWAY	29	-0.48333	11	18	0.026761	0.121442
GO_PYRIMIDINE_NUCLEOSIDE_BIOSYNTHETIC_PROCESS	29	0.47749	19	10	0.026828	0.121442
GO_IRON_ION_TRANSPORT	54	0.40132	31	23	0.02673	0.121442
GO_RESPONSE_TO_HYDROGEN_PEROXIDE	100	-0.33751	48	52	0.026716	0.121442
GO_REGULATION_OF_OSSIFICATION	162	-0.30045	73	89	0.026784	0.121442
GO_RESPONSE_TO_REACTIVE_OXYGEN_SPECIES	174	-0.29671	76	98	0.026829	0.121442
GO_ORGANIC_ACID_TRANSPORT	235	0.28322	116	119	0.026765	0.121442
GO_PROSTANOID_METABOLIC_PROCESS	26	-0.50007	12	14	0.027076	0.122435
GO_REGULATION_OF_LYMPHOCYTE_MIGRATION	29	-0.4824	16	13	0.027163	0.122704
GO_NUCLEOSIDE_TRIPHOSPHATE_BIOSYNTHETIC_PROCESS	55	0.4039	33	22	0.027294	0.123046
GO_MITOTIC_DNA_INTEGRITY_CHECKPOINT	95	0.34614	60	35	0.027322	0.123046
GO_REGULATION_OF_T_CELL_PROLIFERATION	124	-0.32112	48	76	0.027318	0.123046
GO_HISTONE_UBIQUITINATION	34	0.45577	25	9	0.027427	0.123305
GO_NEGATIVE_REGULATION_OF_VIRAL_PROCESS	80	0.36264	47	33	0.027435	0.123305
GO_KERATAN_SULFATE_METABOLIC_PROCESS	32	-0.46455	12	20	0.027527	0.123593
GO_CYTOPLASMIC_MRNA_PROCESSING_BODY_ASSEMBLY	13	0.60904	10	3	0.027615	0.12362
GO_REGULATION_OF_PROTEIN_ACTIVATION_CASCADE	32	-0.46388	11	19	0.027728	0.12362
GO_CYTOPLASMIC_MICROTUBULE_ORGANIZATION	38	0.43707	25	13	0.027728	0.12362
GO_NEGATIVE_REGULATION_OF_MUSCLE_CELL_DIFFERENTIATION	49	0.4133	24	25	0.02763	0.12362
GO_NEGATIVE_REGULATION_OF_MAP_KINASE_ACTIVITY	68	0.37689	38	30	0.027713	0.12362
GO_POSITIVE_REGULATION_OF_CAMP_METABOLIC_PROCESS	73	-0.36334	28	43	0.027664	0.12362
GO_CELLULAR_RESPIRATION	136	0.31941	80	55	0.027584	0.12362
GO_CARDIAC_MYOFIBRIL_ASSEMBLY	15	-0.59092	5	10	0.027756	0.12362
GO_REGULATION_OF_SYNAPTIC_TRANSMISSION_DOPAMINERGIC	17	-0.57001	5	12	0.0278	0.123692
GO_NEGATIVE_REGULATION_OF_ORGANELLE_ORGANIZATION	364	0.26107	197	167	0.027829	0.123697
GO_CELL_GROWTH	124	0.32674	66	58	0.028046	0.124537
GO_NEGATIVE_REGULATION_OF_DEVELOPMENTAL_GROWTH	80	-0.3525	36	44	0.028169	0.124958
GO_UBIQUINONE_METABOLIC_PROCESS	13	0.60783	11	2	0.02822	0.125059
GO_RESPONSE_TO_CALCIUM_ION	104	-0.33235	44	59	0.028253	0.12508
GO_ANATOMICAL_STRUCTURE_MATURATION	36	-0.44394	16	20	0.028424	0.125712
GO_ORGANIC_ANION_TRANSPORT	342	0.26169	159	183	0.028487	0.125865
GO_POSITIVE_REGULATION_OF_PHOSPHORUS_METABOLIC_PROCESS	900	0.22644	429	468	0.028613	0.126296
GO_POSITIVE_CHEMOTAXIS	34	-0.45869	14	20	0.02876	0.126818
GO_REGULATION_OF_VACUOLAR_TRANSPORT	29	0.47277	20	9	0.028816	0.126939
GO_CELLULAR_RESPONSE_TO_ARSENIC_CONTAINING_SUBSTANCE	14	-0.5995	5	9	0.028894	0.127157
GO_AXIS_SPECIFICATION	76	0.36128	43	33	0.028955	0.127299
GO_REGULATION_OF_COAGULATION	77	0.35981	38	38	0.029005	0.127392
GO_CARDIAC_CONDUCTION	74	-0.35966	27	47	0.029051	0.127468
GO_CELL_CYCLE_G1_S_PHASE_TRANSITION	107	0.33459	66	41	0.029107	0.12758
GO_REGULATION_OF_LEUKOCYTE_PROLIFERATION	174	-0.29503	70	104	0.029134	0.12758
GO_POSITIVE_REGULATION_OF_CELL_CYCLE_PHASE_TRANSITION	63	0.38632	36	27	0.029186	0.127682
GO_REGULATION_OF_LIPID_STORAGE	39	-0.43802	16	23	0.029352	0.128281
GO_REGULATION_OF_PROTEIN_IMPORT_INTO_NUCLEUS_TRANSLOCATION	21	0.52483	12	9	0.029394	0.128338
GO_REGULATION_OF_BEHAVIOR	51	-0.40189	21	30	0.029639	0.129114
GO_REGULATION_OF_CELL_MATRIX_ADHESION	85	0.35417	47	38	0.029659	0.129114
GO_MONOCARBOXYLIC_ACID_TRANSPORT	111	0.33333	62	49	0.029624	0.129114
GO_REGULATION_OF_NITRIC_OXIDE_SYNTHASE_BIOSYNTHETIC_PROCESS	17	0.56188	9	8	0.029817	0.129675
GO_REGULATION_OF_CELL_PROJECTION_ORGANIZATION	527	-0.24059	245	281	0.029894	0.129882
GO_NEGATIVE_REGULATION_OF_PEPTIDE_SECRETION	45	-0.4189	12	33	0.029947	0.129985
GO_PYRIMIDINE_CONTAINING_COMPOUND_SALVAGE	12	0.62019	7	5	0.030012	0.13014
GO_REGULATION_OF_LIPID_BIOSYNTHETIC_PROCESS	113	-0.32256	50	63	0.03006	0.130221
GO_NEGATIVE_REGULATION_OF_BLOOD_PRESSURE	36	-0.44277	13	23	0.030213	0.130756
GO_POSITIVE_REGULATION_OF_RESPONSE_TO_CYTOKINE_STIMULUS	32	0.45581	16	16	0.030249	0.130784
GO_FATTY_ACID_ELONGATION	8	0.70116	6	2	0.030309	0.130916
GO_VESICLE_FUSION_TO_PLASMA_MEMBRANE	12	0.61973	7	5	0.030625	0.132136
GO_MORPHOGENESIS_OF_A_BRANCHING_STRUCTURE	157	-0.29918	70	87	0.030651	0.132136
GO_REGULATION_OF_CELLULAR_PH	72	0.36754	36	36	0.030751	0.132374
GO_MYELOID_CELL_HOMEOSTASIS	80	0.35847	42	38	0.030766	0.132374
GO_RESPONSE_TO_RETINOIC_ACID	96	-0.33653	43	52	0.030886	0.132762
GO_POSITIVE_REGULATION_OF_ACUTE_INFLAMMATORY_RESPONSE	25	-0.49559	6	19	0.031325	0.134388
GO_REPLACEMENT_OSSIFICATION	25	-0.49551	9	16	0.031325	0.134388
GO_POLYOL_CATABOLIC_PROCESS	17	0.56001	11	6	0.03144	0.134752
GO_REGULATION_OF_CELL_CYCLE_G2_M_PHASE_TRANSITION	57	0.3944	32	25	0.031471	0.134754
GO_POSITIVE_REGULATION_OF_AXON_EXTENSION	34	-0.45229	16	18	0.031556	0.134903
GO_REGULATION_OF_VASODILATION	39	-0.43496	16	22	0.031579	0.134903
GO_POSITIVE_REGULATION_OF_CELLULAR_PROTEIN_LOCALIZATION	330	0.26312	163	167	0.031597	0.134903
GO_PHAGOCYTOSIS_RECOGNITION	15	-0.58461	5	10	0.031693	0.135183
GO_REGULATION_OF_TOR_SIGNALING	64	0.3792	34	30	0.031783	0.135232
GO_ERYTHROCYTE_HOMEOSTASIS	66	0.37452	36	30	0.031857	0.135232
GO_REGULATION_OF_ESTABLISHMENT_OF_PROTEIN_LOCALIZATION_TO_MITOCHONDRION	121	0.32561	66	55	0.031838	0.135232
GO_EYE_MORPHOGENESIS	123	-0.31707	52	71	0.031779	0.135232
GO_EPITHELIAL_CELL_DEVELOPMENT	172	0.29971	94	78	0.031834	0.135232
GO_ANTIGEN_PROCESSING_AND_PRESENTATION	196	0.28988	101	94	0.031891	0.135247
GO_CELL_JUNCTION_ASSEMBLY	123	-0.31695	58	64	0.031985	0.135516
GO_CYTOKINESIS	84	0.35353	50	34	0.032063	0.135647
GO_REGULATION_OF_HYDROLASE_ACTIVITY	1200	0.21795	591	604	0.032077	0.135647
GO_DNA_BIOSYNTHETIC_PROCESS	111	0.33033	67	44	0.032157	0.135856
GO_POSITIVE_REGULATION_OF_TRIGLYCERIDE_BIOSYNTHETIC_PROCESS	11	-0.63266	3	8	0.032264	0.136146
GO_G_PROTEIN_COUPLED_RECEPTOR_SIGNALING_PATHWAY	684	-0.23045	293	386	0.032287	0.136146
GO_MITOTIC_CELL_CYCLE_CHECKPOINT	132	0.31699	81	51	0.032426	0.136472
GO_REGULATION_OF_MAPK_CASCADE	580	0.24	281	298	0.03241	0.136472
GO_REGULATION_OF_EARLY_ENDOSOME_TO_LATE_ENDOSOME_TRANSPORT	16	0.56537	14	2	0.032461	0.13649
GO_OLFACTORY_LOBE_DEVELOPMENT	32	-0.45631	17	14	0.03255	0.136735
GO_POSITIVE_REGULATION_OF_VACUOLE_ORGANIZATION	12	0.61692	9	3	0.032666	0.137092
GO_TETRAPYRROLE_BIOSYNTHETIC_PROCESS	27	0.4772	15	12	0.032947	0.138141
GO_CELLULAR_RESPONSE_TO_GONADOTROPIN_STIMULUS	14	0.59017	8	6	0.03334	0.139429
GO_NEGATIVE_REGULATION_OF_NEUROTRANSMITTER_TRANSPORT	14	0.59015	8	6	0.03334	0.139429
GO_REGULATION_OF_VASCULAR_ENDOTHELIAL_GROWTH_FACTOR_PRODUCTION	31	-0.46305	14	17	0.03338	0.139429
GO_PLATELET_DERIVED_GROWTH_FACTOR_RECEPTOR_SIGNALING_PATHWAY	34	-0.44901	19	15	0.033353	0.139429
GO_CELLULAR_HORMONE_METABOLIC_PROCESS	93	-0.33597	37	56	0.03343	0.139507
GO_POSITIVE_REGULATION_OF_CYTOKINE_PRODUCTION	331	-0.25743	150	181	0.033576	0.139984
GO_PROSTANOID_BIOSYNTHETIC_PROCESS	18	-0.54997	8	10	0.033777	0.140295
GO_REGULATION_OF_INTERFERON_ALPHA_PRODUCTION	19	0.53888	10	9	0.033688	0.140295
GO_HEME_BIOSYNTHETIC_PROCESS	20	0.52749	12	8	0.033757	0.140295
GO_KIDNEY_MORPHOGENESIS	73	0.36176	37	36	0.033776	0.140295
GO_EPIDERMAL_CELL_DIFFERENTIATION	100	0.33713	54	46	0.033879	0.140587
GO_POSITIVE_REGULATION_OF_ACTIN_NUCLEATION	15	0.5764	9	6	0.033929	0.140663
GO_POSITIVE_REGULATION_OF_CELL_CYCLE	303	0.26662	149	154	0.033987	0.140772
GO_NEGATIVE_REGULATION_OF_CELL_SUBSTRATE_ADHESION	49	-0.40525	25	24	0.034043	0.140872
GO_POSITIVE_REGULATION_OF_LEUKOCYTE_PROLIFERATION	119	-0.31792	47	72	0.03417	0.140876
GO_EMBRYONIC_ORGAN_MORPHOGENESIS	250	-0.27261	117	133	0.034159	0.140876
GO_HEART_DEVELOPMENT	425	0.25213	214	210	0.034171	0.140876
GO_RESPONSE_TO_BIOTIC_STIMULUS	728	0.23162	335	390	0.034126	0.140876
GO_PROTEIN_LOCALIZATION_TO_NUCLEUS	149	0.30784	81	68	0.034409	0.141725
GO_INDUCTION_OF_POSITIVE_CHEMOTAXIS	12	-0.61232	4	8	0.034483	0.141767
GO_NEGATIVE_REGULATION_OF_NERVOUS_SYSTEM_DEVELOPMENT	242	-0.27343	111	131	0.034461	0.141767
GO_EXTRACELLULAR_MATRIX_ASSEMBLY	15	-0.58201	6	9	0.034646	0.142161
GO_RESPONSE_TO_DEXAMETHASONE	30	0.46232	19	11	0.034675	0.142161
GO_CELLULAR_RESPONSE_TO_EXTRACELLULAR_STIMULUS	175	-0.29024	90	85	0.034613	0.142161
GO_SYNAPTIC_TRANSMISSION_DOPAMINERGIC	14	-0.58955	4	10	0.035029	0.143433
GO_CELLULAR_RESPONSE_TO_ALCOHOL	106	0.33241	62	44	0.03505	0.143433
GO_ORGANONITROGEN_COMPOUND_METABOLIC_PROCESS	1664	0.20989	802	861	0.035085	0.143444
GO_REGULATION_OF_AMINE_TRANSPORT	59	-0.37805	19	40	0.035316	0.144256
GO_REGULATION_OF_MESENCHYMAL_CELL_PROLIFERATION	32	-0.45268	12	20	0.035363	0.144315
GO_NEGATIVE_REGULATION_OF_APOPTOTIC_SIGNALING_PATHWAY	186	-0.28612	87	98	0.035437	0.144484
GO_ENDOCYTIC_RECYCLING	24	0.49488	15	9	0.035528	0.144707
GO_SECRETION	523	0.24258	231	288	0.035557	0.144707
GO_POSITIVE_REGULATION_OF_TRANSCRIPTION_ELONGATION_FROM_RNA_POLYMERASE_II_PROMOTER	13	0.59956	9	4	0.035678	0.145067
GO_REGULATION_OF_BMP_SIGNALING_PATHWAY	69	-0.36354	33	36	0.035905	0.145856
GO_LUNG_CELL_DIFFERENTIATION	24	0.49429	15	9	0.03613	0.146578
GO_ESTABLISHMENT_OR_MAINTENANCE_OF_EPITHELIAL_CELL_APICAL_BASAL_POLARITY	27	-0.47991	13	14	0.036243	0.146578
GO_REGULATION_OF_SYSTEMIC_ARTERIAL_BLOOD_PRESSURE_MEDIATED_BY_A_CHEMICAL_SIGNAL	36	-0.43542	15	21	0.036176	0.146578
GO_POSITIVE_REGULATION_OF_MUSCLE_TISSUE_DEVELOPMENT	49	0.40483	25	24	0.036313	0.146578
GO_ORGAN_REGENERATION	79	-0.34642	33	45	0.03626	0.146578
GO_RESPIRATORY_SYSTEM_DEVELOPMENT	183	-0.28743	91	92	0.036314	0.146578
GO_CARBOHYDRATE_DERIVATIVE_BIOSYNTHETIC_PROCESS	551	0.24042	271	280	0.036271	0.146578
GO_NECROTIC_CELL_DEATH	28	0.46732	16	12	0.03644	0.146953
GO_RESPONSE_TO_AMPHETAMINE	25	-0.48715	10	15	0.036546	0.147184
GO_REGULATION_OF_CENTROSOME_DUPLICATION	31	0.45395	18	13	0.036588	0.147184
GO_POSITIVE_REGULATION_OF_RESPONSE_TO_EXTERNAL_STIMULUS	254	0.2726	128	126	0.036597	0.147184
GO_CILIUM_MORPHOGENESIS	185	0.29137	94	91	0.036895	0.148248
GO_REGULATION_OF_MEMBRANE_PERMEABILITY	67	0.36869	41	26	0.036943	0.148307
GO_MITOCHONDRIAL_CALCIUM_ION_TRANSPORT	6	0.75062	5	1	0.037075	0.148568
GO_MEMBRANE_DEPOLARIZATION_DURING_ACTION_POTENTIAL	35	-0.43926	14	21	0.037074	0.148568
GO_RESPONSE_TO_OXIDATIVE_STRESS	327	-0.25675	149	177	0.037109	0.14857
GO_REGULATION_OF_ENDOCYTOSIS	188	0.29099	85	103	0.037299	0.149196
GO_ANTIMICROBIAL_HUMORAL_RESPONSE	34	-0.44297	7	25	0.037348	0.149207
GO_REGULATION_OF_PROTEIN_TARGETING	284	0.26793	139	145	0.037369	0.149207
GO_REGULATION_OF_B_CELL_RECEPTOR_SIGNALING_PATHWAY	12	0.61102	8	4	0.037566	0.149859
GO_GLYCOPROTEIN_METABOLIC_PROCESS	329	-0.2561	164	165	0.037607	0.149887
GO_REGULATION_OF_LIPID_TRANSPORT	82	-0.34265	34	48	0.037655	0.149944
GO_NEGATIVE_REGULATION_OF_MEIOTIC_CELL_CYCLE	14	-0.58386	4	10	0.037997	0.15015
GO_CAMP_BIOSYNTHETIC_PROCESS	16	-0.56612	7	9	0.038045	0.15015
GO_CYTOLYSIS	19	-0.53331	2	15	0.037886	0.15015
GO_GLUTAMATE_SECRETION	27	-0.47629	7	20	0.038046	0.15015
GO_NEGATIVE_REGULATION_OF_STAT_CASCADE	41	-0.42314	17	24	0.038008	0.15015
GO_ADENYLATE_CYCLASE_ACTIVATING_G_PROTEIN_COUPLED_RECEPTOR_SIGNALING_PATHWAY	57	-0.37882	21	35	0.03782	0.15015
GO_REGULATION_OF_RECEPTOR_MEDIATED_ENDOCYTOSIS	73	0.35942	39	34	0.038071	0.15015
GO_POSITIVE_REGULATION_OF_APOPTOTIC_SIGNALING_PATHWAY	164	0.29835	89	75	0.038064	0.15015
GO_POSITIVE_REGULATION_OF_CELL_CYCLE_PROCESS	223	0.27885	111	112	0.038079	0.15015
GO_POSITIVE_REGULATION_OF_CELL_DEVELOPMENT	424	-0.2456	202	220	0.037831	0.15015
GO_CELL_CELL_ADHESION	544	-0.23653	241	298	0.037807	0.15015
GO_REGULATION_OF_DEPHOSPHORYLATION	140	0.30828	78	62	0.038304	0.150903
GO_METANEPHROS_MORPHOGENESIS	23	0.49748	13	10	0.0385	0.151004
GO_NEGATIVE_REGULATION_OF_WOUND_HEALING	51	-0.39239	24	26	0.038368	0.151004
GO_CARDIAC_MUSCLE_TISSUE_DEVELOPMENT	126	0.31667	64	62	0.038462	0.151004
GO_REGULATION_OF_PROTEIN_BINDING	162	0.29887	83	79	0.038484	0.151004
GO_REGULATION_OF_CYTOKINE_PRODUCTION	502	-0.23834	233	268	0.038479	0.151004
GO_PEPTIDE_HORMONE_PROCESSING	27	-0.4752	12	15	0.038847	0.152104
GO_REGULATION_OF_SYSTEMIC_ARTERIAL_BLOOD_PRESSURE	70	-0.35851	28	42	0.038849	0.152104
GO_ANTIGEN_PROCESSING_AND_PRESENTATION_OF_EXOGENOUS_PEPTIDE_ANTIGEN_VIA_MHC_CLASS_I	62	0.37875	34	28	0.038987	0.15251
GO_REGULATION_OF_NIK_NF_KAPPAB_SIGNALING	40	0.41978	24	16	0.039095	0.152798
GO_RESPONSE_TO_EPINEPHRINE	15	0.5692	9	6	0.039212	0.15312
GO_POSITIVE_REGULATION_OF_CARDIAC_MUSCLE_TISSUE_DEVELOPMENT	26	0.47766	16	10	0.039274	0.153227
GO_EXTRINSIC_APOPTOTIC_SIGNALING_PATHWAY_VIA_DEATH_DOMAIN_RECEPTORS	39	0.42262	23	16	0.039313	0.153245
GO_POSITIVE_REGULATION_OF_EXCITATORY_POSTSYNAPTIC_POTENTIAL	20	-0.51968	6	13	0.039468	0.153579
GO_VASODILATION	24	-0.48776	10	14	0.039442	0.153579
GO_ELECTRON_TRANSPORT_CHAIN	91	0.3385	50	40	0.039587	0.153907
GO_OLFACTORY_BULB_INTERNEURON_DEVELOPMENT	11	-0.62171	4	7	0.039695	0.154057
GO_POSITIVE_REGULATION_OF_OSSIFICATION	77	-0.34627	32	45	0.039671	0.154057
GO_COPPER_ION_HOMEOSTASIS	16	0.556	7	9	0.039765	0.154152
GO_ADENYLATE_CYCLASE_INHIBITING_G_PROTEIN_COUPLED_RECEPTOR_SIGNALING_PATHWAY	60	-0.3719	20	40	0.039789	0.154152
GO_CALCIUM_ION_TRANSMEMBRANE_TRANSPORT	141	-0.30102	62	79	0.040008	0.154865
GO_REGULATION_OF_LAMELLIPODIUM_ORGANIZATION	34	-0.4381	18	16	0.040144	0.155256
GO_RESPONSE_TO_VIRUS	218	0.27974	116	102	0.040184	0.155275
GO_PROTEIN_AUTOUBIQUITINATION	49	0.40199	32	17	0.040458	0.156198
GO_POSITIVE_REGULATION_OF_INTRACELLULAR_SIGNAL_TRANSDUCTION	781	0.22773	369	411	0.040496	0.156209
GO_AZOLE_TRANSPORT	15	0.56818	10	5	0.040634	0.156469
GO_EMBRYONIC_EYE_MORPHOGENESIS	31	-0.45219	13	18	0.040619	0.156469
GO_REGULATION_OF_DNA_REPAIR	71	0.36028	42	29	0.040701	0.156591
GO_COENZYME_A_METABOLIC_PROCESS	17	0.54885	10	7	0.040974	0.157505
GO_PLASMA_MEMBRANE_FUSION	22	0.50248	12	10	0.041057	0.157687
GO_TRABECULA_FORMATION	22	-0.50136	11	11	0.041126	0.157816
GO_LAMELLIPODIUM_ORGANIZATION	35	0.43559	22	13	0.041301	0.15835
GO_POSITIVE_REGULATION_OF_AXONOGENESIS	66	-0.36269	31	35	0.041409	0.158627
GO_NEGATIVE_REGULATION_OF_INTRINSIC_APOPTOTIC_SIGNALING_PATHWAY_IN_RESPONSE_TO_DNA_DAMAGE	25	-0.48113	11	14	0.041566	0.158954
GO_POSITIVE_REGULATION_OF_TYPE_I_INTERFERON_PRODUCTION	69	0.36483	40	29	0.041537	0.158954
GO_POSITIVE_REGULATION_OF_LIPID_TRANSPORT	46	-0.40276	16	30	0.041641	0.159104
GO_REGULATION_OF_ACTIN_NUCLEATION	25	0.48117	14	11	0.041816	0.159361
GO_HEART_MORPHOGENESIS	193	0.28591	96	96	0.041793	0.159361
GO_ANION_TRANSPORT	454	0.24622	208	246	0.041811	0.159361
GO_POSITIVE_REGULATION_OF_CATENIN_IMPORT_INTO_NUCLEUS	11	-0.61938	5	6	0.042041	0.160081
GO_REGULATION_OF_NUCLEOBASE_CONTAINING_COMPOUND_TRANSPORT	12	0.6059	7	5	0.042466	0.16156
GO_MUSCLE_CELL_FATE_COMMITMENT	9	0.65508	4	5	0.042648	0.162114
GO_GLIAL_CELL_MIGRATION	34	-0.43558	16	18	0.04274	0.162324
GO_REGULATION_OF_PROTEIN_SECRETION	340	-0.25218	149	190	0.042783	0.162348
GO_POSITIVE_REGULATION_OF_EPITHELIAL_CELL_APOPTOTIC_PROCESS	22	0.50006	11	11	0.04286	0.162402
GO_POSITIVE_REGULATION_OF_NUCLEOTIDE_METABOLIC_PROCESS	111	-0.3168	46	63	0.042907	0.162402
GO_REGULATION_OF_CELL_SIZE	162	-0.29174	74	88	0.042896	0.162402
GO_NEGATIVE_REGULATION_OF_JNK_CASCADE	32	0.44103	21	11	0.042985	0.162463
GO_REGULATION_OF_PROTEIN_MATURATION	73	-0.35128	27	45	0.043033	0.162463
GO_REGULATION_OF_RESPONSE_TO_CYTOKINE_STIMULUS	125	0.31566	64	61	0.042998	0.162463
GO_NEGATIVE_REGULATION_OF_KINASE_ACTIVITY	233	0.27447	119	114	0.04308	0.162502
GO_REGULATION_OF_HEPATOCYTE_PROLIFERATION	11	-0.61781	4	7	0.043215	0.162597
GO_POSITIVE_REGULATION_OF_EXECUTION_PHASE_OF_APOPTOSIS	11	-0.61773	3	8	0.043215	0.162597
GO_CELLULAR_SODIUM_ION_HOMEOSTASIS	17	0.54388	10	7	0.043205	0.162597
GO_POSITIVE_REGULATION_OF_PROTEOLYSIS	349	0.25577	181	168	0.043317	0.16284
GO_POSITIVE_REGULATION_OF_HYDROLASE_ACTIVITY	836	0.22486	422	411	0.043353	0.16284
GO_POSITIVE_REGULATION_OF_NON_CANONICAL_WNT_SIGNALING_PATHWAY	10	-0.63478	4	6	0.043487	0.163205
GO_REGULATION_OF_CHROMOSOME_ORGANIZATION	268	0.26665	136	132	0.043535	0.163247
GO_REGULATION_OF_RECEPTOR_RECYCLING	18	0.5332	10	8	0.043671	0.163358
GO_CENTRAL_NERVOUS_SYSTEM_NEURON_DEVELOPMENT	66	-0.36086	28	38	0.043675	0.163358
GO_CELLULAR_RESPONSE_TO_CARBOHYDRATE_STIMULUS	68	-0.35582	24	44	0.043665	0.163358
GO_RESPONSE_TO_STEROID_HORMONE	453	0.24534	218	234	0.043748	0.163493
GO_MITOCHONDRIAL_ELECTRON_TRANSPORT_CYTOCHROME_C_TO_OXYGEN	15	0.56207	8	6	0.043885	0.163867
GO_VASCULAR_ENDOTHELIAL_GROWTH_FACTOR_SIGNALING_PATHWAY	14	-0.57935	5	9	0.043934	0.163912
GO_MULTICELLULAR_ORGANISMAL_RESPONSE_TO_STRESS	58	-0.36904	29	29	0.044028	0.164076
GO_TRANSITION_METAL_ION_TRANSPORT	104	0.32553	57	47	0.044052	0.164076
GO_RETINOIC_ACID_METABOLIC_PROCESS	18	-0.53439	6	12	0.044109	0.164151
GO_REGULATION_OF_PSEUDOPODIUM_ASSEMBLY	12	0.604	8	4	0.044304	0.164414
GO_REGULATION_OF_MEMBRANE_DEPOLARIZATION	40	-0.41548	16	24	0.044328	0.164414
GO_REGULATION_OF_CALCIUM_ION_IMPORT	90	-0.33025	39	51	0.044275	0.164414
GO_REGULATION_OF_LEUKOCYTE_MIGRATION	124	-0.31081	59	65	0.044288	0.164414
GO_GANGLIOSIDE_BIOSYNTHETIC_PROCESS	18	0.53271	9	9	0.044476	0.164439
GO_POSITIVE_REGULATION_OF_CHROMOSOME_SEGREGATION	25	0.47642	16	9	0.044405	0.164439
GO_NEGATIVE_REGULATION_OF_CELL_CYCLE_PHASE_TRANSITION	136	0.30731	82	54	0.044483	0.164439
GO_LIPID_LOCALIZATION	244	0.27164	115	128	0.044423	0.164439
GO_LOW_DENSITY_LIPOPROTEIN_PARTICLE_CLEARANCE	11	-0.61643	2	9	0.044583	0.164534
GO_REGULATION_OF_INTERFERON_BETA_PRODUCTION	43	0.41106	25	18	0.044576	0.164534
GO_NCRNA_PROCESSING	370	0.25219	194	176	0.044661	0.164685
GO_TRANSMISSION_OF_NERVE_IMPULSE	45	-0.40321	13	32	0.044921	0.165506
GO_RESPONSE_TO_TRANSFORMING_GROWTH_FACTOR_BETA	134	0.3086	70	63	0.045059	0.165877
GO_FOREBRAIN_NEURON_DEVELOPMENT	32	-0.44041	13	19	0.045208	0.166287
GO_PROTEIN_STABILIZATION	123	0.31342	67	56	0.045384	0.166797
GO_FATTY_ACID_METABOLIC_PROCESS	275	-0.26205	130	145	0.045455	0.166919
GO_POSITIVE_REGULATION_OF_BONE_REMODELING	10	0.63074	5	5	0.045548	0.167122
GO_PROTEIN_TARGETING_TO_LYSOSOME	14	0.57487	10	4	0.045666	0.167346
GO_ARTERY_MORPHOGENESIS	50	-0.38831	19	31	0.045722	0.167346
GO_G_PROTEIN_COUPLED_RECEPTOR_SIGNALING_PATHWAY_COUPLED_TO_CYCLIC_NUCLEOTIDE_SECOND_MESSENGER	137	-0.30088	45	91	0.045707	0.167346
GO_MAINTENANCE_OF_CELL_POLARITY	11	-0.61412	4	7	0.046148	0.168637
GO_NEGATIVE_REGULATION_OF_STEM_CELL_PROLIFERATION	15	-0.56362	8	7	0.04626	0.168637
GO_REGULATION_OF_DNA_METHYLATION	16	0.54852	8	8	0.04646	0.168637
GO_LEUKOTRIENE_BIOSYNTHETIC_PROCESS	17	-0.54516	8	9	0.046333	0.168637
GO_ESTROUS_CYCLE	19	-0.52294	6	13	0.046461	0.168637
GO_VESICLE_MEDIATED_TRANSPORT_BETWEEN_ENDOSOMAL_COMPARTMENTS	19	0.5211	12	7	0.046521	0.168637
GO_REGULATION_OF_STEROL_TRANSPORT	33	-0.43445	13	20	0.046419	0.168637
GO_NEGATIVE_REGULATION_OF_VASCULATURE_DEVELOPMENT	69	-0.35255	33	36	0.046368	0.168637
GO_NUCLEOSIDE_MONOPHOSPHATE_BIOSYNTHETIC_PROCESS	76	0.34767	40	36	0.04625	0.168637
GO_LYMPHOCYTE_MEDIATED_IMMUNITY	106	-0.31756	45	59	0.04617	0.168637
GO_RESPONSE_TO_KETONE	169	-0.28811	77	91	0.046531	0.168637
GO_REGULATION_OF_SYSTEM_PROCESS	433	-0.24143	174	257	0.046276	0.168637
GO_POSITIVE_REGULATION_OF_VIRAL_RELEASE_FROM_HOST_CELL	15	0.55798	10	5	0.046729	0.169216
GO_POSITIVE_REGULATION_OF_INTERLEUKIN_4_PRODUCTION	21	-0.50164	5	16	0.046991	0.169912
GO_REGULATION_OF_FIBROBLAST_GROWTH_FACTOR_RECEPTOR_SIGNALING_PATHWAY	24	-0.48233	12	12	0.047012	0.169912
GO_POSITIVE_REGULATION_OF_TRANSPORT	844	0.22378	393	450	0.047036	0.169912
GO_NEGATIVE_REGULATION_OF_DENDRITIC_SPINE_DEVELOPMENT	11	0.6159	5	6	0.047259	0.170206
GO_PROTEIN_LOCALIZATION_TO_LYSOSOME	16	0.54769	11	5	0.047271	0.170206
GO_NEGATIVE_REGULATION_OF_STRESS_ACTIVATED_PROTEIN_KINASE_SIGNALING_CASCADE	40	0.41287	26	14	0.047232	0.170206
GO_CELLULAR_RESPONSE_TO_HYDROGEN_PEROXIDE	57	0.37892	32	25	0.047207	0.170206
GO_NEGATIVE_REGULATION_OF_CYTOKINE_PRODUCTION_INVOLVED_IN_IMMUNE_RESPONSE	17	-0.54237	3	14	0.047319	0.170241
GO_REGULATION_OF_RESPONSE_TO_TUMOR_CELL	11	-0.61279	2	9	0.047517	0.170815
GO_CELL_MIGRATION_INVOLVED_IN_GASTRULATION	10	-0.62905	4	6	0.047777	0.171019
GO_NEGATIVE_REGULATION_OF_CIRCADIAN_RHYTHM	15	-0.56086	5	10	0.047638	0.171019
GO_MUSCLE_ADAPTATION	27	0.46096	16	11	0.047724	0.171019
GO_SOMATIC_DIVERSIFICATION_OF_IMMUNE_RECEPTORS	38	0.41906	26	12	0.047732	0.171019
GO_POSITIVE_REGULATION_OF_EXOCYTOSIS	74	0.35001	34	39	0.047712	0.171019
GO_PLATELET_DEGRANULATION	91	-0.3268	33	55	0.047805	0.171019
GO_NEGATIVE_REGULATION_OF_LEUKOCYTE_DIFFERENTIATION	69	0.35882	35	34	0.047972	0.171064
GO_REGULATION_OF_PEPTIDYL_SERINE_PHOSPHORYLATION	98	0.32903	49	49	0.047897	0.171064
GO_DNA_TEMPLATED_TRANSCRIPTION_TERMINATION	98	0.32888	58	40	0.047897	0.171064
GO_POSITIVE_REGULATION_OF_MAPK_CASCADE	405	-0.24369	183	221	0.047939	0.171064
GO_CERAMIDE_BIOSYNTHETIC_PROCESS	42	0.41149	23	19	0.048117	0.171443
GO_HOMOTYPIC_CELL_CELL_ADHESION	45	-0.39972	14	30	0.048159	0.171455
GO_PATTERN_RECOGNITION_RECEPTOR_SIGNALING_PATHWAY	102	0.32438	56	46	0.04823	0.17157
GO_FEMALE_MEIOTIC_DIVISION	23	0.4879	13	10	0.048274	0.171589
GO_MULTICELLULAR_ORGANISM_GROWTH	73	0.35176	41	32	0.048419	0.171967
GO_PEPTIDYL_ARGININE_METHYLATION	13	0.58449	8	5	0.048579	0.172259
GO_RECEPTOR_CLUSTERING	41	-0.41182	15	26	0.048577	0.172259
GO_POSITIVE_REGULATION_OF_DNA_REPAIR	36	0.42554	21	15	0.048682	0.172487
GO_PTERIDINE_CONTAINING_COMPOUND_BIOSYNTHETIC_PROCESS	17	0.53567	10	7	0.048884	0.172799
GO_PROTEIN_EXPORT_FROM_NUCLEUS	29	0.45249	17	12	0.048887	0.172799
GO_CARDIAC_MUSCLE_TISSUE_MORPHOGENESIS	46	0.4	27	19	0.048829	0.172799
GO_MONOCARBOXYLIC_ACID_CATABOLIC_PROCESS	92	-0.32638	40	52	0.049174	0.173675
GO_REGULATION_OF_POLYSACCHARIDE_METABOLIC_PROCESS	38	0.4178	21	17	0.049317	0.174042
GO_NECROPTOTIC_PROCESS	21	0.50236	13	8	0.04939	0.174139
GO_MRNA_METABOLIC_PROCESS	577	0.23439	288	288	0.049423	0.174139
GO_NEGATIVE_REGULATION_OF_CANONICAL_WNT_SIGNALING_PATHWAY	153	0.29646	88	65	0.049537	0.174402
GO_TOXIN_METABOLIC_PROCESS	11	-0.61089	3	8	0.049668	0.174614
GO_EXOCRINE_SYSTEM_DEVELOPMENT	43	-0.40556	18	25	0.049676	0.174614
GO_MUSCLE_HYPERTROPHY	26	0.46536	12	14	0.049841	0.174927
GO_SPECIFICATION_OF_SYMMETRY	100	0.32435	57	43	0.049844	0.174927
GO_POSITIVE_REGULATION_OF_ESTABLISHMENT_OF_PROTEIN_LOCALIZATION	458	0.24347	221	236	0.049909	0.175017
GO_INORGANIC_ANION_TRANSPORT	121	-0.309	44	77	0.050093	0.175523
GO_NEGATIVE_REGULATION_OF_NEURON_DIFFERENTIATION	175	-0.28356	78	97	0.050136	0.175535
GO_ESTABLISHMENT_OR_MAINTENANCE_OF_BIPOLAR_CELL_POLARITY	33	-0.43019	15	18	0.05042	0.17639
GO_MODULATION_BY_HOST_OF_VIRAL_PROCESS	17	-0.53866	7	10	0.050473	0.176437
GO_INTERLEUKIN_1_PRODUCTION	13	0.58242	7	6	0.050595	0.176585
GO_LEUKOCYTE_DEGRANULATION	25	0.46999	11	14	0.050577	0.176585
GO_REGULATION_OF_HEART_RATE_BY_CARDIAC_CONDUCTION	27	-0.46104	10	17	0.050661	0.176615
GO_ATP_DEPENDENT_CHROMATIN_REMODELING	69	0.35677	39	30	0.050702	0.176615
GO_CELLULAR_HOMEOSTASIS	601	-0.22885	270	331	0.050723	0.176615
GO_NEGATIVE_REGULATION_OF_GLIOGENESIS	34	0.43043	17	17	0.050851	0.176783
GO_LIMBIC_SYSTEM_DEVELOPMENT	86	-0.33008	39	47	0.050851	0.176783
GO_ENDOPLASMIC_RETICULUM_ORGANIZATION	37	0.42026	22	15	0.051205	0.177874
GO_REGULATION_OF_CELLULAR_RESPIRATION	22	0.49267	13	9	0.051272	0.177968
GO_NEUROTROPHIN_SIGNALING_PATHWAY	23	0.48496	15	8	0.051466	0.178347
GO_POSITIVE_REGULATION_OF_PROTEASOMAL_PROTEIN_CATABOLIC_PROCESS	97	0.32785	51	46	0.051502	0.178347
GO_POSITIVE_REGULATION_OF_DNA_METABOLIC_PROCESS	177	0.28624	92	85	0.051429	0.178347
GO_REGULATION_OF_CAMP_DEPENDENT_PROTEIN_KINASE_ACTIVITY	14	0.56551	8	6	0.051728	0.178851
GO_HIPPOCAMPUS_DEVELOPMENT	66	-0.35395	29	37	0.05171	0.178851
GO_NEGATIVE_REGULATION_OF_TRANSMEMBRANE_RECEPTOR_PROTEIN_SERINE_THREONINE_KINASE_SIGNALING_PATHWAY	95	-0.32163	49	46	0.051866	0.179188
GO_REGULATION_OF_MYELINATION	27	0.45702	15	12	0.052117	0.179915
GO_BASIC_AMINO_ACID_TRANSPORT	11	0.60699	7	4	0.052373	0.180658
GO_REGULATION_OF_NON_CANONICAL_WNT_SIGNALING_PATHWAY	18	-0.52539	8	10	0.052652	0.181201
GO_REGULATION_OF_NUCLEOTIDE_CATABOLIC_PROCESS	34	0.42935	17	17	0.052653	0.181201
GO_RESPONSE_TO_CARBOHYDRATE	151	-0.29179	61	90	0.052599	0.181201
GO_REGULATION_OF_EPITHELIAL_CELL_APOPTOTIC_PROCESS	53	-0.37615	23	29	0.052728	0.181268
GO_HEMATOPOIETIC_PROGENITOR_CELL_DIFFERENTIATION	93	0.32928	52	41	0.052754	0.181268
GO_REGULATION_OF_INTERLEUKIN_4_PRODUCTION	27	-0.45894	9	18	0.052863	0.181375
GO_ORGANIC_HYDROXY_COMPOUND_TRANSPORT	137	0.30116	64	73	0.052867	0.181375
GO_MITOTIC_G2_M_TRANSITION_CHECKPOINT	18	0.52311	14	4	0.052928	0.181444
GO_SECRETION_BY_CELL	430	0.24486	186	240	0.053088	0.181852
GO_G2_DNA_DAMAGE_CHECKPOINT	33	0.42918	19	14	0.053157	0.181948
GO_LEUKOTRIENE_METABOLIC_PROCESS	27	-0.45836	14	13	0.053664	0.183297
GO_PRESYNAPTIC_PROCESS_INVOLVED_IN_SYNAPTIC_TRANSMISSION	103	-0.31431	37	66	0.053593	0.183297
GO_REGULATION_OF_SMALL_GTPASE_MEDIATED_SIGNAL_TRANSDUCTION	269	0.26297	137	132	0.053675	0.183297
GO_REGULATION_OF_FAT_CELL_DIFFERENTIATION	96	-0.32053	35	61	0.053794	0.183421
GO_ADENYLATE_CYCLASE_MODULATING_G_PROTEIN_COUPLED_RECEPTOR_SIGNALING_PATHWAY	118	-0.30768	41	76	0.05377	0.183421
GO_REGULATION_OF_LYMPHOCYTE_DIFFERENTIATION	117	-0.30785	51	66	0.053854	0.183484
GO_VENTRICULAR_TRABECULA_MYOCARDIUM_MORPHOGENESIS	10	0.62014	6	4	0.05396	0.183704
GO_DNA_INTEGRATION	8	0.668	6	2	0.054109	0.18407
GO_PROTEIN_LOCALIZATION_TO_MEMBRANE	366	0.24997	181	185	0.054169	0.184133
GO_LIPID_MODIFICATION	195	0.27946	99	96	0.054459	0.184977
GO_AORTA_MORPHOGENESIS	21	-0.4947	7	14	0.054989	0.186492
GO_PEPTIDE_CATABOLIC_PROCESS	21	-0.49442	9	12	0.054989	0.186492
GO_REGULATION_OF_MEIOTIC_CELL_CYCLE	35	-0.42035	13	22	0.05511	0.186759
GO_POSITIVE_REGULATION_OF_BMP_SIGNALING_PATHWAY	29	-0.44647	11	18	0.055332	0.187369
GO_SOMATIC_RECOMBINATION_OF_IMMUNOGLOBULIN_GENE_SEGMENTS	20	0.50178	15	5	0.0556	0.188132
GO_RESPONSE_TO_ISOQUINOLINE_ALKALOID	26	-0.45978	10	15	0.055756	0.188373
GO_POSITIVE_REGULATION_OF_CANONICAL_WNT_SIGNALING_PATHWAY	111	0.31464	62	49	0.05574	0.188373
GO_PREASSEMBLY_OF_GPI_ANCHOR_IN_ER_MEMBRANE	15	0.54875	11	4	0.055872	0.188577
GO_MULTI_ORGANISM_LOCALIZATION	66	0.35705	39	27	0.055944	0.188577
GO_REGULATED_EXOCYTOSIS	193	-0.27507	73	117	0.055931	0.188577
GO_POSITIVE_REGULATION_OF_TRANSLATIONAL_INITIATION	21	0.49372	15	6	0.055989	0.188586
GO_REGULATION_OF_KERATINOCYTE_PROLIFERATION	24	0.47421	16	8	0.056202	0.188755
GO_CARDIAC_MUSCLE_CELL_CONTRACTION	26	-0.45922	10	16	0.056157	0.188755
GO_NEGATIVE_REGULATION_OF_PEPTIDYL_TYROSINE_PHOSPHORYLATION	36	0.4188	20	16	0.056126	0.188755
GO_INTRINSIC_APOPTOTIC_SIGNALING_PATHWAY_BY_P53_CLASS_MEDIATOR	52	0.38044	32	20	0.056252	0.188755
GO_NEGATIVE_REGULATION_OF_CELLULAR_COMPONENT_ORGANIZATION	643	0.22942	324	319	0.056229	0.188755
GO_REGULATION_OF_STEM_CELL_PROLIFERATION	77	-0.33722	36	41	0.056526	0.189531
GO_NEGATIVE_REGULATION_OF_NEUROLOGICAL_SYSTEM_PROCESS	10	0.61846	6	4	0.056627	0.18962
GO_POSITIVE_REGULATION_OF_NIK_NF_KAPPAB_SIGNALING	29	0.44475	16	13	0.056638	0.18962
GO_POSITIVE_REGULATION_OF_LEUKOCYTE_DEGRANULATION	15	0.54692	9	6	0.056887	0.19031
GO_POSITIVE_REGULATION_OF_CATECHOLAMINE_SECRETION	10	-0.61897	3	7	0.056942	0.19035
GO_MRNA_CLEAVAGE	17	0.52789	10	7	0.057404	0.19175
GO_HINDLIMB_MORPHOGENESIS	31	0.43292	12	19	0.057467	0.191816
GO_REGULATION_OF_STEROID_METABOLIC_PROCESS	65	-0.35292	29	36	0.057526	0.191869
GO_POSITIVE_REGULATION_OF_P38MAPK_CASCADE	13	-0.57485	4	9	0.057727	0.191962
GO_NUCLEOPHAGY	17	0.52774	11	6	0.057606	0.191962
GO_AXO_DENDRITIC_TRANSPORT	32	0.42916	22	10	0.057711	0.191962
GO_REGULATION_OF_ION_HOMEOSTASIS	180	-0.2791	72	108	0.057688	0.191962
GO_LYMPHOCYTE_ACTIVATION_INVOLVED_IN_IMMUNE_RESPONSE	80	0.33809	39	41	0.057809	0.19209
GO_REGULATION_OF_CELLULAR_RESPONSE_TO_TRANSFORMING_GROWTH_FACTOR_BETA_STIMULUS	93	-0.32143	48	45	0.057986	0.192534
GO_ACID_SECRETION	64	-0.35232	24	40	0.058104	0.192782
GO_OVULATION	17	-0.52826	4	13	0.05836	0.193487
GO_REGULATION_OF_DNA_DAMAGE_RESPONSE_SIGNAL_TRANSDUCTION_BY_P53_CLASS_MEDIATOR	28	0.44761	15	13	0.058941	0.195267
GO_PARASYMPATHETIC_NERVOUS_SYSTEM_DEVELOPMENT	14	-0.56262	3	11	0.059173	0.195889
GO_CLATHRIN_COAT_ASSEMBLY	11	0.6002	7	4	0.059329	0.196113
GO_CELLULAR_RESPONSE_TO_VITAMIN_D	13	-0.57269	6	7	0.059314	0.196113
GO_OLFACTORY_BULB_INTERNEURON_DIFFERENTIATION	13	-0.57161	6	7	0.05971	0.196932
GO_RESPONSE_TO_ATP	27	-0.45347	8	19	0.059672	0.196932
GO_CARBOHYDRATE_TRANSPORT	89	0.32876	51	38	0.059637	0.196932
GO_KETONE_BIOSYNTHETIC_PROCESS	21	0.49008	15	6	0.059988	0.197702
GO_POSITIVE_REGULATION_OF_INTERFERON_ALPHA_PRODUCTION	16	0.53355	9	7	0.060053	0.197769
GO_REGULATION_OF_SHORT_TERM_NEURONAL_SYNAPTIC_PLASTICITY	12	-0.58285	2	10	0.060149	0.197792
GO_REGULATION_OF_URINE_VOLUME	16	-0.53433	2	14	0.060122	0.197792
GO_REGULATION_OF_BLOOD_VOLUME_BY_RENIN_ANGIOTENSIN	9	-0.63612	3	6	0.060654	0.199024
GO_PYRIMIDINE_CONTAINING_COMPOUND_TRANSMEMBRANE_TRANSPORT	13	0.56955	8	5	0.060673	0.199024
GO_RESPONSE_TO_HYDROPEROXIDE	13	0.56955	7	6	0.060673	0.199024
GO_VACUOLAR_ACIDIFICATION	15	0.54295	12	3	0.060748	0.199024
GO_POSITIVE_REGULATION_OF_MITOTIC_CELL_CYCLE	116	0.30759	55	61	0.060748	0.199024
GO_REGULATION_OF_GENE_EXPRESSION_EPIGENETIC	206	0.27372	102	104	0.060976	0.199623
GO_DETECTION_OF_TEMPERATURE_STIMULUS_INVOLVED_IN_SENSORY_PERCEPTION	12	-0.58254	3	9	0.061129	0.199829
GO_PALATE_DEVELOPMENT	82	0.33607	41	40	0.061112	0.199829
GO_NEURON_NEURON_SYNAPTIC_TRANSMISSION	50	-0.37731	16	34	0.06137	0.200364
GO_REPRODUCTION	1117	0.21419	532	580	0.061383	0.200364
GO_POSITIVE_REGULATION_OF_NITRIC_OXIDE_SYNTHASE_BIOSYNTHETIC_PROCESS	13	0.56826	7	6	0.06148	0.200533
GO_RESPONSE_TO_REDOX_STATE	11	0.59815	5	6	0.061579	0.200709
GO_LYTIC_VACUOLE_ORGANIZATION	49	0.38349	28	21	0.061772	0.20119
GO_PINOCYTOSIS	12	0.58563	7	5	0.062066	0.201247
GO_POSITIVE_REGULATION_OF_STEROL_TRANSPORT	17	-0.52319	5	12	0.062106	0.201247
GO_REGULATION_OF_SPINDLE_ORGANIZATION	19	0.50653	11	8	0.061961	0.201247
GO_INACTIVATION_OF_MAPK_ACTIVITY	24	0.46939	11	13	0.062023	0.201247
GO_LUNG_EPITHELIUM_DEVELOPMENT	32	0.4263	18	14	0.06209	0.201247
GO_EMBRYONIC_DIGESTIVE_TRACT_DEVELOPMENT	32	-0.42622	14	18	0.062086	0.201247
GO_ENERGY_DERIVATION_BY_OXIDATION_OF_ORGANIC_COMPOUNDS	201	0.27496	114	86	0.062107	0.201247
GO_POSITIVE_REGULATION_OF_VASCULAR_ENDOTHELIAL_GROWTH_FACTOR_RECEPTOR_SIGNALING_PATHWAY	15	-0.54237	5	10	0.062402	0.201908
GO_POSITIVE_REGULATION_OF_LYMPHOCYTE_DIFFERENTIATION	74	-0.33733	29	45	0.062398	0.201908
GO_BRANCHING_MORPHOGENESIS_OF_AN_EPITHELIAL_TUBE	123	-0.30081	57	66	0.062526	0.202161
GO_SUCKLING_BEHAVIOR	10	0.61323	8	2	0.062577	0.202179
GO_POSITIVE_REGULATION_OF_STRESS_ACTIVATED_PROTEIN_KINASE_SIGNALING_CASCADE	124	0.30297	60	64	0.062669	0.202329
GO_REGULATION_OF_PROTEIN_COMPLEX_DISASSEMBLY	203	0.2751	105	98	0.06275	0.202367
GO_NEGATIVE_REGULATION_OF_TRANSPORT	410	-0.23868	180	229	0.062772	0.202367
GO_RESPONSE_TO_CYTOKINE	636	-0.2245	301	334	0.063087	0.203235
GO_NEGATIVE_REGULATION_OF_BEHAVIOR	12	-0.58024	3	9	0.063284	0.203721
GO_CELLULAR_COMPONENT_ASSEMBLY_INVOLVED_IN_MORPHOGENESIS	221	0.26963	111	110	0.063862	0.205433
GO_LOCOMOTORY_EXPLORATION_BEHAVIOR	9	-0.63096	2	7	0.064199	0.206349
GO_ESTABLISHMENT_OF_PROTEIN_LOCALIZATION_TO_PLASMA_MEMBRANE	88	0.32772	51	37	0.06424	0.206349
GO_REGULATION_OF_PROTEIN_TYROSINE_KINASE_ACTIVITY	56	0.36817	30	26	0.064319	0.206454
GO_REGULATION_OF_MACROPHAGE_CYTOKINE_PRODUCTION	12	-0.57834	2	10	0.064459	0.206586
GO_NEGATIVE_REGULATION_OF_TOLL_LIKE_RECEPTOR_SIGNALING_PATHWAY	26	0.4536	12	14	0.064593	0.206586
GO_PROTEIN_LOCALIZATION_TO_CHROMOSOME	42	0.39995	26	16	0.064484	0.206586
GO_NEUROMUSCULAR_PROCESS	86	-0.32269	36	50	0.064589	0.206586
GO_NUCLEAR_EXPORT	140	0.29587	77	63	0.064554	0.206586
GO_NEGATIVE_REGULATION_OF_ASTROCYTE_DIFFERENTIATION	11	0.59318	7	4	0.064648	0.206613
GO_BRANCHING_INVOLVED_IN_SALIVARY_GLAND_MORPHOGENESIS	16	-0.52973	7	9	0.064853	0.207119
GO_REGULATION_OF_ANION_TRANSMEMBRANE_TRANSPORT	28	0.44233	14	14	0.064914	0.207164
GO_LONG_CHAIN_FATTY_ACID_METABOLIC_PROCESS	86	-0.32248	42	44	0.064999	0.207287
GO_PHAGOCYTOSIS_ENGULFMENT	19	0.50452	8	11	0.06537	0.20832
GO_LACTATE_TRANSMEMBRANE_TRANSPORT	10	0.60859	6	4	0.065449	0.208422
GO_NEGATIVE_REGULATION_OF_CELL_PROLIFERATION	574	-0.22804	267	306	0.065548	0.208587
GO_RELEASE_OF_CYTOCHROME_C_FROM_MITOCHONDRIA	22	-0.47859	7	15	0.065682	0.208714
GO_RNA_CAPPING	35	0.41585	20	15	0.065642	0.208714
GO_OLIGOSACCHARIDE_METABOLIC_PROCESS	63	0.35608	30	33	0.066062	0.209772
GO_PLASMA_LIPOPROTEIN_PARTICLE_CLEARANCE	19	-0.50213	3	16	0.066201	0.210063
GO_POSITIVE_REGULATION_OF_VIRAL_PROCESS	85	0.32917	49	36	0.066341	0.210356
GO_POSITIVE_REGULATION_OF_CHOLESTEROL_EFFLUX	14	-0.55382	4	10	0.066891	0.2119
GO_REGULATION_OF_DEFENSE_RESPONSE_TO_VIRUS_BY_VIRUS	29	0.43692	15	14	0.066971	0.2119
GO_CARDIAC_CHAMBER_MORPHOGENESIS	94	0.32106	47	47	0.066939	0.2119
GO_REGULATION_OF_INTRACELLULAR_STEROID_HORMONE_RECEPTOR_SIGNALING_PATHWAY	54	0.36955	32	22	0.06702	0.211904
GO_GLYCOLIPID_BIOSYNTHETIC_PROCESS	60	0.36069	30	30	0.067179	0.212227
GO_POSITIVE_REGULATION_OF_RESPONSE_TO_WOUNDING	133	-0.29411	53	80	0.067218	0.212227
GO_FATTY_ACID_CATABOLIC_PROCESS	73	-0.33538	32	41	0.067418	0.212707
GO_REGULATION_OF_DELAYED_RECTIFIER_POTASSIUM_CHANNEL_ACTIVITY	17	0.51885	11	6	0.067748	0.213308
GO_REGULATION_OF_ACTIVIN_RECEPTOR_SIGNALING_PATHWAY	24	0.465	16	8	0.067844	0.213308
GO_NEGATIVE_REGULATION_OF_NF_KAPPAB_TRANSCRIPTION_FACTOR_ACTIVITY	60	-0.35209	27	33	0.067803	0.213308
GO_POSITIVE_REGULATION_OF_CHEMOTAXIS	104	-0.30825	52	52	0.067849	0.213308
GO_ION_HOMEOSTASIS	512	-0.23033	233	279	0.067711	0.213308
GO_PYRIMIDINE_CONTAINING_COMPOUND_BIOSYNTHETIC_PROCESS	39	0.40169	25	14	0.067957	0.213497
GO_REGULATION_OF_VASOCONSTRICTION	54	-0.36307	20	33	0.068173	0.214024
GO_REGULATION_OF_ENERGY_HOMEOSTASIS	17	0.5183	6	11	0.068357	0.21445
GO_NEGATIVE_REGULATION_OF_INTERLEUKIN_1_PRODUCTION	15	-0.53506	2	13	0.068504	0.214759
GO_CELLULAR_RESPONSE_TO_THYROID_HORMONE_STIMULUS	11	0.58798	5	6	0.06874	0.214849
GO_ESTABLISHMENT_OF_NUCLEUS_LOCALIZATION	14	-0.5506	10	4	0.068672	0.214849
GO_POSITIVE_REGULATION_OF_POTASSIUM_ION_TRANSPORT	33	-0.41837	14	19	0.068627	0.214849
GO_REGULATION_OF_LIPID_KINASE_ACTIVITY	45	0.38941	27	18	0.068775	0.214849
GO_CANONICAL_WNT_SIGNALING_PATHWAY	86	0.32722	45	41	0.068683	0.214849
GO_REGULATION_OF_EXCRETION	22	-0.47639	5	17	0.068876	0.215013
GO_RESPONSE_TO_COCAINE	41	-0.3937	17	24	0.069106	0.21558
GO_LIPOPROTEIN_BIOSYNTHETIC_PROCESS	80	0.33156	46	34	0.069175	0.215643
GO_NEGATIVE_REGULATION_OF_REGULATED_SECRETORY_PATHWAY	20	-0.48702	8	12	0.069271	0.215791
GO_CARTILAGE_DEVELOPMENT_INVOLVED_IN_ENDOCHONDRAL_BONE_MORPHOGENESIS	17	-0.51582	5	12	0.069401	0.216044
GO_PEPTIDYL_LYSINE_DIMETHYLATION	11	0.58747	9	2	0.069558	0.216381
GO_POSITIVE_REGULATION_OF_GLUCOSE_METABOLIC_PROCESS	32	0.42135	18	14	0.069652	0.216435
GO_REGULATION_OF_CELL_CYCLE_G1_S_PHASE_TRANSITION	138	0.29313	82	56	0.069673	0.216435
GO_OXIDATIVE_PHOSPHORYLATION	80	0.33103	46	33	0.069959	0.217172
GO_MORPHOGENESIS_OF_AN_EPITHELIUM	367	0.24623	178	189	0.070033	0.217249
GO_POSITIVE_REGULATION_OF_AMINE_TRANSPORT	27	-0.44586	8	19	0.070084	0.217256
GO_PEPTIDYL_ARGININE_MODIFICATION	18	0.50675	10	8	0.070235	0.217383
GO_PHOSPHATIDYLINOSITOL_3_KINASE_SIGNALING	22	0.47573	8	14	0.070298	0.217383
GO_CYTOPLASMIC_PATTERN_RECOGNITION_RECEPTOR_SIGNALING_PATHWAY	32	0.42087	20	12	0.070249	0.217383
GO_CELLULAR_RESPONSE_TO_INORGANIC_SUBSTANCE	138	-0.29063	66	72	0.070321	0.217383
GO_REGULATION_OF_RUFFLE_ASSEMBLY	21	-0.47968	7	14	0.070386	0.217432
GO_PIGMENT_ACCUMULATION	10	0.60248	6	4	0.070579	0.217725
GO_REGULATION_OF_EXTRACELLULAR_MATRIX_ASSEMBLY	10	0.60239	7	3	0.070579	0.217725
GO_THYMUS_DEVELOPMENT	46	0.38507	24	22	0.070683	0.217894
GO_PALLIUM_DEVELOPMENT	136	-0.29081	73	63	0.070869	0.218316
GO_NEGATIVE_REGULATION_OF_STRIATED_MUSCLE_CELL_DIFFERENTIATION	25	0.45468	12	13	0.071087	0.218835
GO_COFACTOR_CATABOLIC_PROCESS	19	-0.49713	7	12	0.071585	0.220216
GO_NEGATIVE_REGULATION_OF_GLIAL_CELL_DIFFERENTIATION	24	0.46271	11	13	0.071658	0.220288
GO_REGULATION_OF_TRANSMISSION_OF_NERVE_IMPULSE	8	0.64943	4	4	0.07201	0.22091
GO_BONE_GROWTH	18	-0.50394	4	14	0.071925	0.22091
GO_MODIFICATION_OF_MORPHOLOGY_OR_PHYSIOLOGY_OF_OTHER_ORGANISM	85	0.32572	46	39	0.072	0.22091
GO_REGULATION_OF_TUMOR_NECROSIS_FACTOR_BIOSYNTHETIC_PROCESS	18	0.50462	9	9	0.072248	0.221487
GO_REGULATION_OF_MYOBLAST_DIFFERENTIATION	37	0.40557	14	23	0.072325	0.22157
GO_POSITIVE_REGULATION_OF_INTERFERON_BETA_PRODUCTION	30	0.42795	17	13	0.072539	0.222072
GO_REGULATION_OF_FEVER_GENERATION	11	-0.58741	2	9	0.072741	0.222231
GO_POSTTRANSCRIPTIONAL_GENE_SILENCING	37	0.40529	21	16	0.072724	0.222231
GO_ACTION_POTENTIAL	83	-0.32344	36	47	0.072642	0.222231
GO_UBIQUITIN_DEPENDENT_PROTEIN_CATABOLIC_PROCESS_VIA_THE_MULTIVESICULAR_BODY_SORTING_PATHWAY	16	0.52309	12	4	0.072834	0.222362
GO_POSITIVE_REGULATION_OF_LEUKOCYTE_CHEMOTAXIS	68	-0.33957	33	35	0.073186	0.223283
GO_REGULATION_OF_GLUCOSE_IMPORT	53	0.3679	29	24	0.073281	0.223419
GO_MAMMARY_GLAND_DEVELOPMENT	110	0.30619	50	60	0.073409	0.223526
GO_RESPONSE_TO_STARVATION	141	-0.28804	73	68	0.073417	0.223526
GO_POSITIVE_REGULATION_OF_DNA_TEMPLATED_TRANSCRIPTION_ELONGATION	22	0.47172	13	9	0.073503	0.223635
GO_POSTSYNAPTIC_MEMBRANE_ORGANIZATION	25	-0.45098	9	16	0.073695	0.224065
GO_AMINO_ACID_BETAINE_TRANSPORT	14	0.54198	9	5	0.073954	0.224699
GO_CELLULAR_RESPONSE_TO_CYTOKINE_STIMULUS	529	-0.22734	251	277	0.074025	0.22476
GO_POSITIVE_REGULATION_OF_CELL_PROJECTION_ORGANIZATION	289	0.2549	143	146	0.074129	0.224922
GO_MATERNAL_PLACENTA_DEVELOPMENT	29	-0.43189	14	15	0.074648	0.226188
GO_SMALL_MOLECULE_BIOSYNTHETIC_PROCESS	408	0.24211	207	201	0.074621	0.226188
GO_REGULATION_OF_MAST_CELL_ACTIVATION	35	-0.40541	14	21	0.07495	0.226948
GO_TRANSLESION_SYNTHESIS	38	0.40029	26	12	0.075064	0.226983
GO_REGULATION_OF_CATION_CHANNEL_ACTIVITY	82	0.32768	41	41	0.075064	0.226983
GO_REGULATION_OF_ION_TRANSPORT	534	-0.22671	233	300	0.075127	0.227019
GO_REGULATION_OF_MACROPHAGE_ACTIVATION	24	-0.45561	8	16	0.075299	0.227384
GO_REGULATION_OF_CENTROSOME_CYCLE	38	0.39958	21	17	0.075857	0.228913
GO_RECIPROCAL_DNA_RECOMBINATION	37	0.40334	24	13	0.075912	0.228923
GO_CATECHOLAMINE_TRANSPORT	14	-0.54109	5	9	0.076192	0.229516
GO_LEUKOCYTE_DIFFERENTIATION	254	0.25889	125	127	0.076212	0.229516
GO_REGULATION_OF_STEM_CELL_POPULATION_MAINTENANCE	16	0.51963	12	4	0.076486	0.230146
GO_CELLULAR_LIPID_CATABOLIC_PROCESS	138	-0.28827	61	77	0.076525	0.230146
GO_HEART_TRABECULA_FORMATION	13	0.55421	8	5	0.076597	0.230171
GO_TOR_SIGNALING	16	0.51946	10	6	0.076689	0.230171
GO_IMMUNOGLOBULIN_PRODUCTION_INVOLVED_IN_IMMUNOGLOBULIN_MEDIATED_IMMUNE_RESPONSE	20	0.48525	14	6	0.076648	0.230171
GO_NEGATIVE_REGULATION_OF_HORMONE_SECRETION	67	-0.33958	24	43	0.076765	0.230243
GO_POSITIVE_REGULATION_OF_CARDIAC_MUSCLE_CONTRACTION	11	-0.58426	5	6	0.077043	0.230921
GO_DNA_DOUBLE_STRAND_BREAK_PROCESSING	20	0.48415	12	8	0.07784	0.232785
GO_REGULATION_OF_CATENIN_IMPORT_INTO_NUCLEUS	26	-0.44309	15	11	0.077818	0.232785
GO_REGULATION_OF_NOTCH_SIGNALING_PATHWAY	61	-0.34522	28	33	0.077875	0.232785
GO_REGULATION_OF_SEQUENCE_SPECIFIC_DNA_BINDING_TRANSCRIPTION_FACTOR_ACTIVITY	335	0.24757	178	157	0.077828	0.232785
GO_POSITIVE_REGULATION_OF_MESENCHYMAL_CELL_PROLIFERATION	25	-0.44718	9	16	0.078112	0.23303
GO_SPINAL_CORD_DEVELOPMENT	83	-0.32059	29	54	0.078167	0.23303
GO_RESPONSE_TO_HEAT	84	-0.31908	38	45	0.078167	0.23303
GO_SYNAPTIC_SIGNALING	367	-0.23902	146	221	0.078016	0.23303
GO_REGULATION_OF_CELL_PROLIFERATION_INVOLVED_IN_HEART_MORPHOGENESIS	14	0.53865	8	6	0.078602	0.234012
GO_EPIDERMIS_DEVELOPMENT	198	-0.26572	88	109	0.078555	0.234012
GO_RNA_MODIFICATION	111	0.30228	67	44	0.079322	0.235998
GO_REGULATION_OF_DNA_TEMPLATED_TRANSCRIPTION_IN_RESPONSE_TO_STRESS	66	-0.33908	32	34	0.079522	0.236434
GO_FAT_CELL_DIFFERENTIATION	97	0.31301	52	45	0.079594	0.23649
GO_RESPONSE_TO_MURAMYL_DIPEPTIDE	15	-0.52556	5	10	0.079724	0.236559
GO_REGULATION_OF_PLASMA_LIPOPROTEIN_PARTICLE_LEVELS	41	-0.38734	12	29	0.079675	0.236559
GO_CHROMOSOME_LOCALIZATION	59	0.35447	36	23	0.08	0.237219
GO_REGULATION_OF_POTASSIUM_ION_TRANSMEMBRANE_TRANSPORT	55	0.36056	29	26	0.080103	0.237366
GO_OSTEOBLAST_DEVELOPMENT	17	-0.50599	6	11	0.080244	0.237625
GO_POSITIVE_REGULATION_OF_TOLL_LIKE_RECEPTOR_SIGNALING_PATHWAY	19	0.49177	9	10	0.080409	0.237955
GO_PROTEIN_COMPLEX_LOCALIZATION	51	0.36785	28	23	0.080575	0.238287
GO_PLATELET_AGGREGATION	33	-0.41124	11	21	0.080632	0.238297
GO_ER_NUCLEUS_SIGNALING_PATHWAY	32	-0.41494	14	18	0.080772	0.238552
GO_REGULATION_OF_CARBOHYDRATE_METABOLIC_PROCESS	153	0.28371	76	77	0.080956	0.238936
GO_T_CELL_ACTIVATION_INVOLVED_IN_IMMUNE_RESPONSE	44	0.38628	21	23	0.08106	0.239084
GO_RESPONSE_TO_WATER	17	-0.50485	6	11	0.08123	0.239426
GO_REGULATION_OF_DENDRITE_MORPHOGENESIS	69	0.33905	38	31	0.081318	0.239526
GO_MATERNAL_PROCESS_INVOLVED_IN_FEMALE_PREGNANCY	55	-0.35402	24	31	0.08148	0.239844
GO_RESPONSE_TO_MISFOLDED_PROTEIN	14	-0.53605	4	10	0.081734	0.240432
GO_REGULATION_OF_MITOCHONDRIAL_DEPOLARIZATION	17	-0.50442	7	10	0.082019	0.241111
GO_CELLULAR_RESPONSE_TO_DSRNA	33	0.41042	20	13	0.082134	0.241289
GO_REGULATION_OF_CALCINEURIN_NFAT_SIGNALING_CASCADE	16	0.51509	8	8	0.08237	0.241822
GO_REGULATION_OF_CHOLESTEROL_EFFLUX	20	-0.47613	8	12	0.082561	0.242063
GO_CILIUM_ORGANIZATION	168	0.27757	83	85	0.082535	0.242063
GO_VENTRICULAR_SYSTEM_DEVELOPMENT	26	-0.44041	15	11	0.082832	0.242536
GO_REGULATION_OF_MRNA_METABOLIC_PROCESS	110	0.30227	61	49	0.08278	0.242536
GO_NEGATIVE_REGULATION_OF_LEUKOCYTE_APOPTOTIC_PROCESS	39	-0.39184	18	21	0.082996	0.242548
GO_REGULATION_OF_PROTEIN_POLYMERIZATION	161	0.28006	91	70	0.082903	0.242548
GO_DEVELOPMENTAL_MATURATION	170	-0.2754	69	101	0.083	0.242548
GO_REGULATION_OF_EXTRACELLULAR_MATRIX_DISASSEMBLY	14	-0.53491	7	7	0.083119	0.242617
GO_REGULATION_OF_P38MAPK_CASCADE	25	-0.4441	11	14	0.083133	0.242617
GO_CELLULAR_RESPONSE_TO_ABIOTIC_STIMULUS	247	0.25863	122	125	0.08327	0.242857
GO_CYTOSKELETON_DEPENDENT_CYTOKINESIS	39	0.39262	27	12	0.083564	0.243554
GO_MYELOID_LEUKOCYTE_DIFFERENTIATION	83	0.32242	45	37	0.084066	0.244857
GO_REGULATION_OF_PROTEIN_TARGETING_TO_MEMBRANE	21	0.47317	9	12	0.084183	0.245037
GO_MODULATION_OF_TRANSCRIPTION_IN_OTHER_ORGANISM_INVOLVED_IN_SYMBIOTIC_INTERACTION	20	0.47895	12	8	0.084392	0.245482
GO_REGULATION_OF_TYPE_I_INTERFERON_MEDIATED_SIGNALING_PATHWAY	27	0.43576	19	8	0.084465	0.245482
GO_REGULATION_OF_CELLULAR_COMPONENT_SIZE	315	0.24863	157	158	0.084502	0.245482
GO_REGULATION_OF_RAC_PROTEIN_SIGNAL_TRANSDUCTION	12	0.56221	7	5	0.084933	0.246089
GO_NEUROPEPTIDE_SIGNALING_PATHWAY	62	0.34891	29	33	0.0849	0.246089
GO_SENSORY_PERCEPTION_OF_MECHANICAL_STIMULUS	134	-0.28657	57	77	0.084869	0.246089
GO_REGULATION_OF_CANONICAL_WNT_SIGNALING_PATHWAY	220	0.26383	120	100	0.084862	0.246089
GO_MITOTIC_RECOMBINATION	41	0.38694	24	17	0.085006	0.24614
GO_REGULATION_OF_GROWTH_HORMONE_SECRETION	9	-0.61075	3	6	0.085073	0.246173
GO_CILIUM_MOVEMENT	31	0.41617	21	10	0.085504	0.246937
GO_POSITIVE_REGULATION_OF_HEART_CONTRACTION	33	-0.40878	14	19	0.085434	0.246937
GO_SPLICEOSOMAL_SNRNP_ASSEMBLY	37	0.39754	21	16	0.085475	0.246937
GO_LEUKOCYTE_PROLIFERATION	74	0.33132	35	39	0.085647	0.247189
GO_POSITIVE_REGULATION_OF_MUSCLE_HYPERTROPHY	21	0.47158	12	9	0.085983	0.247501
GO_GTP_METABOLIC_PROCESS	21	0.47144	13	8	0.085983	0.247501
GO_POSITIVE_REGULATION_OF_CYCLIN_DEPENDENT_PROTEIN_KINASE_ACTIVITY	33	-0.40851	15	18	0.086034	0.247501
GO_RESPONSE_TO_TYPE_I_INTERFERON	56	0.35494	27	29	0.085956	0.247501
GO_NEGATIVE_REGULATION_OF_CELL_CYCLE_PROCESS	199	0.26789	108	91	0.085927	0.247501
GO_REGULATION_OF_TELOMERE_CAPPING	21	0.47118	10	11	0.086183	0.247609
GO_REGULATION_OF_DNA_TEMPLATED_TRANSCRIPTION_ELONGATION	38	0.39339	23	15	0.086156	0.247609
GO_NUCLEOSIDE_BISPHOSPHATE_METABOLIC_PROCESS	37	0.39725	16	21	0.086272	0.24765
GO_ERBB2_SIGNALING_PATHWAY	38	0.39302	19	19	0.086354	0.24765
GO_PEPTIDYL_PROLINE_MODIFICATION	50	-0.36268	20	30	0.086365	0.24765
GO_ENDOCRINE_PROCESS	34	-0.40235	15	19	0.086479	0.247817
GO_TRNA_METHYLATION	21	0.47049	14	7	0.086583	0.247955
GO_POSITIVE_REGULATION_OF_INTRACELLULAR_TRANSPORT	337	0.24592	162	175	0.086705	0.248144
GO_MEMBRANE_INVAGINATION	29	0.42305	14	15	0.087242	0.249356
GO_REGULATION_OF_MUSCLE_SYSTEM_PROCESS	179	0.27345	81	98	0.087297	0.249356
GO_GAMETE_GENERATION	491	0.23277	227	262	0.08729	0.249356
GO_COENZYME_A_BIOSYNTHETIC_PROCESS	11	0.56928	6	5	0.087561	0.249949
GO_HOMOPHILIC_CELL_ADHESION_VIA_PLASMA_MEMBRANE_ADHESION_MOLECULES	142	0.28494	60	81	0.087797	0.250461
GO_REGULATION_OF_TYPE_2_IMMUNE_RESPONSE	22	0.4626	8	14	0.087923	0.25066
GO_REGULATION_OF_CHEMOKINE_SECRETION	11	-0.57353	6	5	0.087994	0.250701
GO_POSITIVE_REGULATION_OF_T_CELL_MEDIATED_CYTOTOXICITY	14	-0.53114	4	10	0.088264	0.251148
GO_ACTIN_FILAMENT_BASED_PROCESS	421	0.23764	201	220	0.088235	0.251148
GO_REGULATION_OF_INTRINSIC_APOPTOTIC_SIGNALING_PATHWAY	137	-0.28472	67	70	0.088326	0.251163
GO_NEGATIVE_REGULATION_OF_COFACTOR_METABOLIC_PROCESS	10	0.58642	5	5	0.088428	0.251292
GO_MONOCYTE_DIFFERENTIATION	15	0.51834	10	5	0.088582	0.251568
GO_NUCLEOSIDE_PHOSPHATE_BIOSYNTHETIC_PROCESS	166	0.27709	83	83	0.088889	0.252279
GO_SALIVARY_GLAND_DEVELOPMENT	32	-0.41106	13	19	0.089009	0.252381
GO_POSITIVE_REGULATION_OF_KINASE_ACTIVITY	444	0.23558	210	234	0.089039	0.252381
GO_POSITIVE_REGULATION_OF_NERVOUS_SYSTEM_DEVELOPMENT	386	-0.23515	178	207	0.089227	0.252753
GO_CELLULAR_RESPONSE_TO_PROSTAGLANDIN_STIMULUS	23	-0.45215	9	14	0.089397	0.253073
GO_PROTEIN_KINASE_C_SIGNALING	12	-0.55476	4	8	0.089538	0.253149
GO_NEGATIVE_REGULATION_OF_INTRACELLULAR_SIGNAL_TRANSDUCTION	411	0.23795	205	206	0.0895	0.253149
GO_RETROGRADE_TRANSPORT_ENDOSOME_TO_PLASMA_MEMBRANE	14	0.53027	8	6	0.089715	0.253488
GO_REGULATION_OF_RNA_POLYMERASE_II_TRANSCRIPTIONAL_PREINITIATION_COMPLEX_ASSEMBLY	13	0.54283	8	5	0.089901	0.253755
GO_POSITIVE_REGULATION_OF_PROTEIN_COMPLEX_DISASSEMBLY	24	0.45108	11	13	0.089924	0.253755
GO_REGULATION_OF_ALPHA_BETA_T_CELL_PROLIFERATION	19	-0.47952	6	13	0.09013	0.254175
GO_POTASSIUM_ION_IMPORT	26	-0.43587	6	20	0.090253	0.254319
GO_PROSTATE_GLAND_DEVELOPMENT	40	0.38631	23	17	0.090296	0.254319
GO_NEGATIVE_REGULATION_OF_SMOOTH_MUSCLE_CELL_MIGRATION	15	-0.51763	6	9	0.090354	0.254321
GO_MULTI_ORGANISM_MEMBRANE_ORGANIZATION	29	0.4211	17	12	0.090421	0.254348
GO_PROTEIN_IMPORT_INTO_NUCLEUS_TRANSLOCATION	26	-0.43575	9	17	0.090654	0.254842
GO_POSITIVE_REGULATION_OF_CARBOHYDRATE_METABOLIC_PROCESS	66	0.34062	36	30	0.090715	0.254852
GO_ODONTOGENESIS_OF_DENTIN_CONTAINING_TOOTH	72	-0.32793	29	43	0.090872	0.255128
GO_RESPONSE_TO_ALKALOID	122	-0.29093	49	72	0.090928	0.255128
GO_REGULATION_OF_PATHWAY_RESTRICTED_SMAD_PROTEIN_PHOSPHORYLATION	51	0.36324	31	20	0.091017	0.255216
GO_POSITIVE_REGULATION_OF_ASTROCYTE_DIFFERENTIATION	12	-0.5535	4	8	0.091301	0.255387
GO_MAGNESIUM_ION_TRANSPORT	13	0.54123	9	4	0.091312	0.255387
GO_NEGATIVE_REGULATION_OF_MYOTUBE_DIFFERENTIATION	17	0.49961	8	9	0.091481	0.255387
GO_POSITIVE_REGULATION_OF_ORGAN_GROWTH	35	0.40104	20	15	0.091381	0.255387
GO_TRANSCRIPTION_COUPLED_NUCLEOTIDE_EXCISION_REPAIR	72	0.33119	41	31	0.091475	0.255387
GO_REGULATION_OF_GLUCOSE_METABOLIC_PROCESS	92	0.31167	48	44	0.091437	0.255387
GO_SECOND_MESSENGER_MEDIATED_SIGNALING	141	-0.28227	58	83	0.091359	0.255387
GO_REGULATION_OF_NUCLEOCYTOPLASMIC_TRANSPORT	212	0.26445	108	104	0.091671	0.255756
GO_NEGATIVE_REGULATION_OF_TRANSCRIPTION_FACTOR_IMPORT_INTO_NUCLEUS	38	0.39013	21	17	0.091899	0.256231
GO_PROTEIN_ALKYLATION	103	0.30468	62	41	0.092167	0.256817
GO_CELL_CELL_SIGNALING_INVOLVED_IN_CARDIAC_CONDUCTION	20	-0.46975	9	11	0.092429	0.257063
GO_CELLULAR_RESPONSE_TO_AMINO_ACID_STARVATION	25	0.44184	14	11	0.092393	0.257063
GO_ANTERIOR_POSTERIOR_PATTERN_SPECIFICATION	164	0.27679	87	77	0.092387	0.257063
GO_NEGATIVE_REGULATION_OF_INTERLEUKIN_6_PRODUCTION	31	-0.41234	8	22	0.092701	0.257658
GO_LIPID_PHOSPHORYLATION	87	0.31611	47	40	0.092964	0.258227
GO_REGULATION_OF_SKELETAL_MUSCLE_CELL_DIFFERENTIATION	15	0.51584	10	5	0.093052	0.258278
GO_CELLULAR_RESPONSE_TO_OXIDATIVE_STRESS	169	0.27428	78	91	0.093099	0.258278
GO_REGULATION_OF_MORPHOGENESIS_OF_A_BRANCHING_STRUCTURE	49	-0.36166	23	26	0.093212	0.258369
GO_ADAPTIVE_IMMUNE_RESPONSE_BASED_ON_SOMATIC_RECOMBINATION_OF_IMMUNE_RECEPTORS_BUILT_FROM_IMMUNOGLOBULIN_SUPERFAMILY_DOMAINS	115	-0.29337	46	67	0.093248	0.258369
GO_MATURE_B_CELL_DIFFERENTIATION_INVOLVED_IN_IMMUNE_RESPONSE	12	-0.55143	3	9	0.093456	0.258622
GO_REGULATION_OF_POTASSIUM_ION_TRANSMEMBRANE_TRANSPORTER_ACTIVITY	39	0.38723	24	15	0.093441	0.258622
GO_REGULATION_OF_DOPAMINE_SECRETION	19	-0.47701	6	13	0.093519	0.258628
GO_SIGNAL_RELEASE	152	0.28011	63	88	0.093575	0.258628
GO_POSITIVE_REGULATION_OF_NEURON_MIGRATION	8	-0.62723	3	5	0.093983	0.259594
GO_BEHAVIORAL_RESPONSE_TO_COCAINE	12	-0.55104	3	9	0.094044	0.259601
GO_REGULATION_OF_T_CELL_RECEPTOR_SIGNALING_PATHWAY	25	0.44039	13	12	0.094385	0.260381
GO_LYSOSOME_LOCALIZATION	21	0.46453	9	12	0.094581	0.260759
GO_SPHINGOID_METABOLIC_PROCESS	13	0.5391	10	3	0.094941	0.261264
GO_INTERFERON_GAMMA_PRODUCTION	15	0.51426	9	6	0.09488	0.261264
GO_DIVALENT_INORGANIC_CATION_TRANSPORT	234	-0.25396	112	122	0.094927	0.261264
GO_NEGATIVE_REGULATION_BY_HOST_OF_VIRAL_TRANSCRIPTION	10	0.58089	7	3	0.095199	0.261812
GO_PEPTIDE_SECRETION	52	0.35958	26	25	0.095453	0.262185
GO_REGULATION_OF_OSTEOBLAST_DIFFERENTIATION	106	-0.29737	47	59	0.095403	0.262185
GO_MALE_GAMETE_GENERATION	389	0.2394	183	205	0.095688	0.262668
GO_RNA_STABILIZATION	29	0.41769	19	9	0.095787	0.262777
GO_MODULATION_BY_VIRUS_OF_HOST_MORPHOLOGY_OR_PHYSIOLOGY	37	0.39167	24	13	0.096035	0.2629
GO_PEPTIDE_TRANSPORT	65	0.33926	33	31	0.096079	0.2629
GO_CELLULAR_RESPONSE_TO_REACTIVE_OXYGEN_SPECIES	94	0.30909	49	45	0.096128	0.2629
GO_REGULATION_OF_ERK1_AND_ERK2_CASCADE	199	-0.26051	95	103	0.096118	0.2629
GO_NEGATIVE_REGULATION_OF_IMMUNE_SYSTEM_PROCESS	327	-0.24141	144	182	0.096096	0.2629
GO_NEGATIVE_REGULATION_OF_CYSTEINE_TYPE_ENDOPEPTIDASE_ACTIVITY	80	0.32036	43	37	0.096414	0.263382
GO_NEGATIVE_REGULATION_OF_ION_TRANSPORT	115	0.29442	50	64	0.096423	0.263382
GO_NEGATIVE_REGULATION_OF_SODIUM_ION_TRANSPORT	11	0.56172	6	5	0.096768	0.264162
GO_CELLULAR_RESPONSE_TO_LITHIUM_ION	17	-0.49356	7	10	0.097003	0.26464
GO_OVULATION_CYCLE	102	-0.29946	44	58	0.097119	0.264794
GO_SENSORY_PERCEPTION_OF_TEMPERATURE_STIMULUS	20	-0.46665	5	15	0.097261	0.265018
GO_CELLULAR_RESPONSE_TO_INTERLEUKIN_4	24	-0.44054	9	15	0.09741	0.265118
GO_CELLULAR_RESPONSE_TO_DRUG	61	0.34409	34	27	0.097417	0.265118
GO_METHYLATION_DEPENDENT_CHROMATIN_SILENCING	6	0.68215	4	2	0.097706	0.265416
GO_POSITIVE_REGULATION_OF_PROTEIN_KINASE_B_SIGNALING	72	-0.32587	33	39	0.097656	0.265416
GO_INNATE_IMMUNE_RESPONSE	475	0.23184	212	259	0.097628	0.265416
GO_CHLORIDE_TRANSPORT	93	-0.3058	34	59	0.097813	0.265544
GO_RNA_SPLICING	348	0.24265	183	165	0.098068	0.266073
GO_POSITIVE_REGULATION_OF_CELL_JUNCTION_ASSEMBLY	23	0.44974	16	7	0.098344	0.266659
GO_GAMMA_AMINOBUTYRIC_ACID_SIGNALING_PATHWAY	22	-0.45612	6	16	0.098423	0.26671
GO_POSITIVE_REGULATION_OF_GLUCONEOGENESIS	11	0.5604	8	3	0.098813	0.267277
GO_EMBRYONIC_VISCEROCRANIUM_MORPHOGENESIS	11	0.56024	6	5	0.098813	0.267277
GO_GLYCOSPHINGOLIPID_METABOLIC_PROCESS	63	0.34132	34	29	0.098797	0.267277
GO_REGULATION_OF_ESTABLISHMENT_OF_PROTEIN_LOCALIZATION_TO_PLASMA_MEMBRANE	44	0.37646	26	18	0.099051	0.267749
GO_REGULATION_OF_CYCLIC_NUCLEOTIDE_METABOLIC_PROCESS	129	-0.28536	48	79	0.099108	0.267749
GO_DIACYLGLYCEROL_METABOLIC_PROCESS	13	-0.53602	4	9	0.099385	0.268333
GO_REGULATION_OF_ORGAN_FORMATION	30	-0.41278	14	16	0.099719	0.269071
GO_CELLULAR_RESPONSE_TO_OXYGEN_LEVELS	136	-0.28191	70	66	0.099918	0.269445
GO_POSITIVE_REGULATION_OF_MITOTIC_SISTER_CHROMATID_SEPARATION	14	0.52084	9	5	0.10002	0.269556
GO_RESPONSE_TO_PHENYLPROPANOID	11	0.55966	4	6	0.10045	0.270386
GO_ADAPTIVE_IMMUNE_RESPONSE	213	0.26202	91	119	0.1004	0.270386
GO_ANATOMICAL_STRUCTURE_HOMEOSTASIS	258	0.25261	116	142	0.10135	0.272643
GO_NEGATIVE_REGULATION_OF_LIPID_BIOSYNTHETIC_PROCESS	39	-0.38195	19	20	0.10162	0.273204
GO_POSITIVE_REGULATION_OF_BINDING	124	0.28856	63	61	0.10174	0.273361
GO_NEGATIVE_REGULATION_OF_ENDOPLASMIC_RETICULUM_UNFOLDED_PROTEIN_RESPONSE	10	-0.57808	3	7	0.10218	0.273902
GO_NEGATIVE_REGULATION_OF_CHEMOKINE_PRODUCTION	15	0.50798	8	7	0.10219	0.273902
GO_NEGATIVE_REGULATION_OF_AUTOPHAGY	51	0.35763	29	22	0.10225	0.273902
GO_POSITIVE_REGULATION_OF_CHROMATIN_MODIFICATION	81	0.31745	40	41	0.10224	0.273902
GO_SULFUR_COMPOUND_BIOSYNTHETIC_PROCESS	191	-0.26156	90	101	0.10205	0.273902
GO_TOLL_LIKE_RECEPTOR_SIGNALING_PATHWAY	83	0.31655	45	38	0.10244	0.274245
GO_WOUND_HEALING_SPREADING_OF_EPIDERMAL_CELLS	8	-0.62007	4	4	0.10263	0.274364
GO_T_CELL_DIFFERENTIATION_INVOLVED_IN_IMMUNE_RESPONSE	26	0.42896	11	15	0.10267	0.274364
GO_REGULATION_OF_GTPASE_ACTIVITY	621	-0.21816	304	314	0.10266	0.274364
GO_PROTEIN_LOCALIZATION_TO_KINETOCHORE	10	0.57483	8	2	0.103	0.275075
GO_CELLULAR_RESPONSE_TO_ATP	12	-0.54291	4	8	0.10306	0.275075
GO_REGULATION_OF_ACTIN_FILAMENT_BASED_PROCESS	290	0.24807	143	147	0.10337	0.275736
GO_PERIPHERAL_NERVOUS_SYSTEM_AXON_ENSHEATHMENT	20	0.46692	12	8	0.10365	0.276317
GO_TRANSCRIPTION_FROM_RNA_POLYMERASE_I_PROMOTER	35	0.39515	22	13	0.10375	0.276417
GO_CARDIAC_SEPTUM_DEVELOPMENT	82	-0.31155	42	40	0.10401	0.276944
GO_RENAL_TUBULE_DEVELOPMENT	67	0.33314	31	36	0.10422	0.277336
GO_FEAR_RESPONSE	24	-0.43643	12	12	0.10438	0.277596
GO_REGULATION_OF_EXOCYTOSIS	169	0.27177	80	88	0.10457	0.277934
GO_PROTEIN_TRANSPORT_ALONG_MICROTUBULE	26	0.42767	14	12	0.10467	0.278034
GO_NEGATIVE_REGULATION_OF_DENDRITE_MORPHOGENESIS	15	0.50635	10	5	0.10484	0.278319
GO_DOPAMINE_TRANSPORT	11	-0.56106	5	6	0.10501	0.27835
GO_SARCOMERE_ORGANIZATION	24	0.4404	10	14	0.10498	0.27835
GO_EMBRYO_DEVELOPMENT_ENDING_IN_BIRTH_OR_EGG_HATCHING	501	0.22927	255	246	0.10504	0.27835
GO_REGULATION_OF_EXECUTION_PHASE_OF_APOPTOSIS	22	-0.45076	7	15	0.10561	0.279439
GO_SECONDARY_METABOLIC_PROCESS	43	-0.36898	14	29	0.10564	0.279439
GO_INORGANIC_ION_TRANSMEMBRANE_TRANSPORT	526	0.22762	231	294	0.10564	0.279439
GO_JNK_CASCADE	74	0.32359	32	42	0.10579	0.279669
GO_NEUROEPITHELIAL_CELL_DIFFERENTIATION	55	0.34869	28	27	0.10601	0.280084
GO_REGULATION_OF_INTRACELLULAR_ESTROGEN_RECEPTOR_SIGNALING_PATHWAY	25	0.43254	16	9	0.10613	0.280217
GO_REGULATION_OF_NEUROLOGICAL_SYSTEM_PROCESS	52	0.35409	20	31	0.10623	0.280217
GO_SODIUM_ION_TRANSMEMBRANE_TRANSPORT	82	-0.31116	33	49	0.10625	0.280217
GO_REGULATION_OF_NUCLEAR_TRANSCRIBED_MRNA_CATABOLIC_PROCESS_DEADENYLATION_DEPENDENT_DECAY	13	0.53133	10	3	0.10643	0.280315
GO_CGMP_METABOLIC_PROCESS	18	-0.47698	5	13	0.1065	0.280315
GO_RESPONSE_TO_ANTIBIOTIC	45	0.36973	22	23	0.10652	0.280315
GO_NEGATIVE_REGULATION_OF_CELLULAR_PROTEIN_LOCALIZATION	131	0.2838	68	63	0.10654	0.280315
GO_REGULATION_OF_BIOMINERAL_TISSUE_DEVELOPMENT	67	-0.32796	33	34	0.10661	0.280333
GO_REGULATION_OF_ORGAN_MORPHOGENESIS	229	-0.25211	120	109	0.10701	0.281218
GO_POSITIVE_REGULATION_OF_SMOOTH_MUSCLE_CELL_PROLIFERATION	54	0.34993	31	23	0.10711	0.281314
GO_REGULATION_OF_ANDROGEN_RECEPTOR_SIGNALING_PATHWAY	21	0.45649	14	7	0.10718	0.281332
GO_NEURON_PROJECTION_EXTENSION_INVOLVED_IN_NEURON_PROJECTION_GUIDANCE	10	-0.57249	4	6	0.10784	0.281399
GO_NEGATIVE_REGULATION_OF_LEUKOCYTE_CHEMOTAXIS	11	0.55577	5	6	0.10741	0.281399
GO_LINOLEIC_ACID_METABOLIC_PROCESS	14	0.51611	10	4	0.1075	0.281399
GO_HISTONE_MONOUBIQUITINATION	23	0.44257	17	6	0.10772	0.281399
GO_HEPARAN_SULFATE_PROTEOGLYCAN_BIOSYNTHETIC_PROCESS	23	-0.44185	7	16	0.10784	0.281399
GO_REGULATION_OF_ENDOPLASMIC_RETICULUM_UNFOLDED_PROTEIN_RESPONSE	27	-0.42005	11	16	0.10753	0.281399
GO_EPITHELIAL_CELL_PROLIFERATION	84	-0.309	37	47	0.10784	0.281399
GO_REGULATION_OF_MYELOID_CELL_DIFFERENTIATION	164	0.27298	83	81	0.10731	0.281399
GO_RESPONSE_TO_LIGHT_STIMULUS	257	-0.24917	128	128	0.1074	0.281399
GO_POSITIVE_REGULATION_OF_PROTEIN_SERINE_THREONINE_KINASE_ACTIVITY	266	-0.24711	119	147	0.10782	0.281399
GO_POSITIVE_REGULATION_OF_CELLULAR_RESPONSE_TO_INSULIN_STIMULUS	19	0.47259	12	7	0.10808	0.281554
GO_POSITIVE_REGULATION_OF_PROTEIN_BINDING	70	0.32745	39	31	0.10804	0.281554
GO_RIBOSOME_BIOGENESIS	299	0.24616	155	144	0.10809	0.281554
GO_REGULATION_OF_MEIOTIC_NUCLEAR_DIVISION	27	-0.41941	11	16	0.10833	0.281761
GO_NEGATIVE_REGULATION_OF_EXTRINSIC_APOPTOTIC_SIGNALING_PATHWAY_VIA_DEATH_DOMAIN_RECEPTORS	32	-0.40028	13	18	0.1083	0.281761
GO_APOPTOTIC_SIGNALING_PATHWAY	282	0.24774	144	138	0.10836	0.281761
GO_FOREBRAIN_GENERATION_OF_NEURONS	55	-0.34347	26	29	0.10857	0.282142
GO_ACTIVATION_OF_PHOSPHOLIPASE_C_ACTIVITY	25	0.43131	15	10	0.10872	0.282201
GO_REGULATION_OF_SYNAPSE_ASSEMBLY	67	0.33119	30	36	0.10869	0.282201
GO_HETEROPHILIC_CELL_CELL_ADHESION_VIA_PLASMA_MEMBRANE_CELL_ADHESION_MOLECULES	37	-0.38271	14	23	0.10897	0.28252
GO_REGULATION_OF_CELL_PROJECTION_ASSEMBLY	145	0.27762	72	72	0.10895	0.28252
GO_ANGIOGENESIS_INVOLVED_IN_WOUND_HEALING	14	-0.51673	5	9	0.10904	0.282536
GO_REGULATION_OF_CELLULAR_RESPONSE_TO_VASCULAR_ENDOTHELIAL_GROWTH_FACTOR_STIMULUS	11	-0.55803	5	6	0.1095	0.283448
GO_POSITIVE_REGULATION_OF_EMBRYONIC_DEVELOPMENT	25	0.43086	14	11	0.10952	0.283448
GO_SEGMENT_SPECIFICATION	13	-0.52812	5	8	0.1097	0.283713
GO_BONE_CELL_DEVELOPMENT	22	0.44946	16	6	0.10975	0.283713
GO_NEGATIVE_REGULATION_OF_MITOTIC_NUCLEAR_DIVISION	32	0.4003	20	12	0.10985	0.283785
GO_ANTIGEN_PROCESSING_AND_PRESENTATION_OF_PEPTIDE_OR_POLYSACCHARIDE_ANTIGEN_VIA_MHC_CLASS_II	87	0.31065	45	42	0.10992	0.283785
GO_EAR_MORPHOGENESIS	101	-0.29628	45	56	0.10997	0.283785
GO_POSITIVE_REGULATION_OF_CYTOSOLIC_CALCIUM_ION_CONCENTRATION_INVOLVED_IN_PHOSPHOLIPASE_C_ACTIVATING_G_PROTEIN_COUPLED_SIGNALING_PATHWAY	11	-0.55699	6	5	0.11009	0.28393
GO_LONG_TERM_SYNAPTIC_POTENTIATION	37	-0.38227	15	22	0.11038	0.284512
GO_RETINA_LAYER_FORMATION	18	0.47885	11	7	0.11049	0.28463
GO_NEGATIVE_REGULATION_OF_NUCLEOSIDE_METABOLIC_PROCESS	17	0.48528	8	9	0.11075	0.284995
GO_REGULATION_OF_PHOSPHOPROTEIN_PHOSPHATASE_ACTIVITY	55	0.34665	31	24	0.11076	0.284995
GO_REGULATION_OF_CYTOPLASMIC_TRANSLATION	12	0.54048	8	4	0.11147	0.28624
GO_NUCLEAR_PORE_ORGANIZATION	14	0.51334	9	5	0.11154	0.28624
GO_RUFFLE_ORGANIZATION	20	0.46172	14	6	0.1116	0.28624
GO_EPIBOLY	20	-0.45917	10	10	0.11176	0.28624
GO_POSITIVE_REGULATION_OF_PROTEIN_LOCALIZATION_TO_CELL_PERIPHERY	32	0.39972	17	15	0.11164	0.28624
GO_TISSUE_REMODELING	83	-0.30863	39	43	0.11172	0.28624
GO_COLUMNAR_CUBOIDAL_EPITHELIAL_CELL_DIFFERENTIATION	100	0.30015	54	46	0.11176	0.28624
GO_REGULATION_OF_MICROTUBULE_POLYMERIZATION_OR_DEPOLYMERIZATION	165	0.27119	90	75	0.11175	0.28624
GO_FATTY_ACID_BETA_OXIDATION_USING_ACYL_COA_DEHYDROGENASE	18	-0.47375	5	13	0.11186	0.286331
GO_REGULATION_OF_SPROUTING_ANGIOGENESIS	27	-0.41773	14	13	0.11193	0.286345
GO_REGULATION_OF_GLUCOSE_TRANSPORT	91	0.30597	50	41	0.11213	0.286691
GO_MIDGUT_DEVELOPMENT	12	-0.5366	5	7	0.11226	0.286858
GO_LIPOSACCHARIDE_METABOLIC_PROCESS	105	0.29656	56	49	0.11239	0.287025
GO_NEGATIVE_REGULATION_OF_HYDROLASE_ACTIVITY	341	-0.23622	151	188	0.11297	0.28834
GO_REGULATION_OF_SERINE_TYPE_PEPTIDASE_ACTIVITY	9	0.58388	5	4	0.11312	0.288391
GO_NEGATIVE_REGULATION_OF_NUCLEOTIDE_METABOLIC_PROCESS	56	0.34339	23	33	0.1131	0.288391
GO_CORTICAL_CYTOSKELETON_ORGANIZATION	35	0.39052	19	16	0.11333	0.28876
GO_ALCOHOL_CATABOLIC_PROCESS	54	0.34714	27	27	0.1134	0.288773
GO_NEGATIVE_REGULATION_OF_MULTICELLULAR_ORGANISM_GROWTH	11	-0.55417	4	7	0.114	0.28947
GO_POSITIVE_REGULATION_OF_SODIUM_ION_TRANSMEMBRANE_TRANSPORTER_ACTIVITY	11	0.55141	4	7	0.11395	0.28947
GO_INSULIN_LIKE_GROWTH_FACTOR_RECEPTOR_SIGNALING_PATHWAY	14	0.51176	9	5	0.11376	0.28947
GO_RENAL_SYSTEM_PROCESS_INVOLVED_IN_REGULATION_OF_SYSTEMIC_ARTERIAL_BLOOD_PRESSURE	19	-0.4654	9	10	0.11386	0.28947
GO_REGULATION_OF_HEART_GROWTH	38	0.37957	22	16	0.11388	0.28947
GO_DERMATAN_SULFATE_METABOLIC_PROCESS	13	-0.5231	4	9	0.11446	0.290472
GO_POSITIVE_REGULATION_OF_EXTRINSIC_APOPTOTIC_SIGNALING_PATHWAY	48	0.35908	23	25	0.11484	0.291103
GO_CIRCADIAN_REGULATION_OF_GENE_EXPRESSION	54	0.3467	24	30	0.11478	0.291103
GO_REPRODUCTIVE_SYSTEM_DEVELOPMENT	374	0.23751	185	189	0.11509	0.29157
GO_NEGATIVE_REGULATION_OF_HUMORAL_IMMUNE_RESPONSE	12	-0.53454	4	8	0.1152	0.291682
GO_NEGATIVE_REGULATION_OF_RESPONSE_TO_DNA_DAMAGE_STIMULUS	49	-0.35246	24	25	0.1155	0.292275
GO_PEPTIDYL_THREONINE_MODIFICATION	46	0.3641	27	19	0.11557	0.292285
GO_ESTABLISHMENT_OF_PROTEIN_LOCALIZATION_TO_ENDOPLASMIC_RETICULUM	103	-0.29182	36	67	0.11581	0.292725
GO_EPOXYGENASE_P450_PATHWAY	17	-0.47981	7	10	0.11593	0.292862
GO_MUSCLE_CELL_MIGRATION	18	0.47538	11	7	0.11612	0.293033
GO_REGULATION_OF_DNA_TEMPLATED_TRANSCRIPTION_INITIATION	31	0.40018	18	13	0.11613	0.293033
GO_PROTEIN_CARBOXYLATION	9	0.58152	7	2	0.11637	0.293305
GO_NEGATIVE_REGULATION_OF_CALCIUM_ION_DEPENDENT_EXOCYTOSIS	10	0.56523	4	6	0.11633	0.293305
GO_MONOCARBOXYLIC_ACID_METABOLIC_PROCESS	464	-0.22507	230	234	0.11647	0.293391
GO_POSITIVE_REGULATION_OF_CELL_ACTIVATION	261	-0.24659	114	146	0.11681	0.29408
GO_REGULATION_OF_CELL_CELL_ADHESION	329	-0.2373	149	178	0.11688	0.294089
GO_POSITIVE_REGULATION_OF_NEURON_PROJECTION_DEVELOPMENT	224	0.25611	112	112	0.11699	0.294199
GO_NUCLEOSIDE_TRANSPORT	16	0.48893	10	6	0.11747	0.294889
GO_PURINE_NUCLEOBASE_METABOLIC_PROCESS	20	-0.45595	7	13	0.1174	0.294889
GO_RESPONSE_TO_CORTICOSTERONE	24	-0.42995	9	15	0.11753	0.294889
GO_CELLULAR_IRON_ION_HOMEOSTASIS	41	-0.37007	20	21	0.11748	0.294889
GO_ISOTYPE_SWITCHING	15	0.49635	11	4	0.11764	0.294998
GO_PROTEIN_LOCALIZATION_TO_CYTOSKELETON	28	0.41237	19	9	0.11788	0.295366
GO_CELL_FATE_DETERMINATION	31	0.39909	14	17	0.11792	0.295366
GO_REGULATION_OF_SEQUESTERING_OF_TRIGLYCERIDE	12	0.53714	8	4	0.11801	0.295425
GO_MODULATION_OF_SYNAPTIC_TRANSMISSION	279	-0.24317	109	169	0.11818	0.295683
GO_POLYSACCHARIDE_CATABOLIC_PROCESS	23	-0.43634	11	12	0.11826	0.295717
GO_POSITIVE_REGULATION_OF_MEMBRANE_DEPOLARIZATION	10	-0.56574	4	6	0.11837	0.295742
GO_NEGATIVE_REGULATION_OF_REACTIVE_OXYGEN_SPECIES_BIOSYNTHETIC_PROCESS	16	-0.48922	7	9	0.11847	0.295742
GO_REGULATION_OF_CHROMATIN_BINDING	17	0.47952	14	3	0.11846	0.295742
GO_BODY_MORPHOGENESIS	42	-0.3653	19	22	0.11904	0.296997
GO_RESPONSE_TO_GROWTH_FACTOR	431	0.23151	211	219	0.11946	0.297878
GO_PEPTIDYL_TYROSINE_AUTOPHOSPHORYLATION	37	0.38201	16	21	0.11974	0.298266
GO_REGULATION_OF_LIPID_METABOLIC_PROCESS	260	0.24861	129	131	0.11975	0.298266
GO_GLOMERULAR_EPITHELIUM_DEVELOPMENT	17	0.4785	8	9	0.11988	0.298422
GO_ALDITOL_PHOSPHATE_METABOLIC_PROCESS	33	-0.39039	14	19	0.12005	0.29851
GO_REGULATION_OF_SYNAPTIC_TRANSMISSION_GLUTAMATERGIC	48	-0.35281	18	30	0.12001	0.29851
GO_PROTEIN_TRIMERIZATION	38	-0.3752	17	21	0.12013	0.298542
GO_MUSCLE_CELL_DIFFERENTIATION	214	0.25672	99	115	0.12029	0.298772
GO_CARDIAC_LEFT_VENTRICLE_MORPHOGENESIS	10	-0.56447	2	8	0.12051	0.299058
GO_MITOTIC_G2_DNA_DAMAGE_CHECKPOINT	13	0.52074	10	3	0.12054	0.299058
GO_POSITIVE_REGULATION_OF_INFLAMMATORY_RESPONSE	90	-0.30089	34	56	0.12068	0.299238
GO_S_ADENOSYLMETHIONINE_METABOLIC_PROCESS	18	0.47245	9	9	0.12115	0.300235
GO_EXOCYTOSIS	275	-0.24309	122	150	0.12128	0.30039
GO_IONOTROPIC_GLUTAMATE_RECEPTOR_SIGNALING_PATHWAY	23	0.43585	10	13	0.12148	0.300574
GO_CELLULAR_RESPONSE_TO_BIOTIC_STIMULUS	151	-0.27146	67	84	0.12149	0.300574
GO_CELLULAR_RESPONSE_TO_EPIDERMAL_GROWTH_FACTOR_STIMULUS	22	0.44198	14	8	0.12177	0.300764
GO_ACYLGLYCEROL_HOMEOSTASIS	26	-0.41816	9	17	0.12174	0.300764
GO_PROXIMAL_DISTAL_PATTERN_FORMATION	27	-0.41386	13	14	0.12175	0.300764
GO_ACUTE_PHASE_RESPONSE	33	0.39239	18	12	0.1219	0.300917
GO_POSITIVE_REGULATION_OF_PROTEIN_TARGETING_TO_MEMBRANE	15	0.49363	7	8	0.1221	0.301199
GO_ESTABLISHMENT_OR_MAINTENANCE_OF_CELL_POLARITY	131	-0.27793	65	66	0.12215	0.301199
GO_3_UTR_MEDIATED_MRNA_STABILIZATION	11	0.54589	8	3	0.12234	0.3015
GO_DEFENSE_RESPONSE_TO_FUNGUS	24	-0.42699	7	16	0.12251	0.301751
GO_LATERAL_VENTRICLE_DEVELOPMENT	12	-0.5286	7	5	0.12324	0.302709
GO_PROTEASOME_ASSEMBLY	14	0.50576	9	5	0.12306	0.302709
GO_REGULATION_OF_INTRINSIC_APOPTOTIC_SIGNALING_PATHWAY_IN_RESPONSE_TO_DNA_DAMAGE	32	-0.39328	15	17	0.12317	0.302709
GO_OOCYTE_DIFFERENTIATION	33	-0.38895	10	23	0.12305	0.302709
GO_REGULATION_OF_REPRODUCTIVE_PROCESS	111	-0.28678	55	55	0.12318	0.302709
GO_MULTIVESICULAR_BODY_SORTING_PATHWAY	12	0.53186	9	3	0.12372	0.302768
GO_REGULATION_OF_RENAL_SODIUM_EXCRETION	17	-0.47498	4	13	0.12342	0.302768
GO_EMBRYONIC_AXIS_SPECIFICATION	26	0.41789	16	10	0.1238	0.302768
GO_POSITIVE_REGULATION_OF_VIRAL_GENOME_REPLICATION	29	0.40433	19	10	0.12381	0.302768
GO_LONG_CHAIN_FATTY_ACID_TRANSPORT	38	-0.37378	15	23	0.12376	0.302768
GO_REGULATION_OF_FIBROBLAST_PROLIFERATION	74	-0.31521	38	36	0.12357	0.302768
GO_HINDBRAIN_DEVELOPMENT	122	-0.28179	46	76	0.12358	0.302768
GO_AMMONIUM_ION_METABOLIC_PROCESS	155	-0.26939	66	89	0.12342	0.302768
GO_REGULATION_OF_INTERFERON_GAMMA_BIOSYNTHETIC_PROCESS	14	0.50455	6	8	0.12407	0.303237
GO_NEGATIVE_REGULATION_OF_MACROPHAGE_DERIVED_FOAM_CELL_DIFFERENTIATION	12	-0.52805	7	5	0.125	0.303337
GO_REGULATION_OF_B_CELL_DIFFERENTIATION	21	-0.44436	9	12	0.12498	0.303337
GO_BLOOD_VESSEL_ENDOTHELIAL_CELL_MIGRATION	22	-0.43911	9	13	0.12438	0.303337
GO_STRAND_DISPLACEMENT	26	0.41753	17	9	0.1244	0.303337
GO_CELL_VOLUME_HOMEOSTASIS	26	-0.41625	11	15	0.12455	0.303337
GO_POSITIVE_REGULATION_OF_SMOOTH_MUSCLE_CELL_MIGRATION	28	-0.40886	13	15	0.1249	0.303337
GO_REGULATION_OF_T_CELL_APOPTOTIC_PROCESS	30	-0.40025	13	17	0.1248	0.303337
GO_REGULATION_OF_RENAL_SYSTEM_PROCESS	31	-0.39637	9	22	0.12427	0.303337
GO_REGULATION_OF_CATECHOLAMINE_SECRETION	31	-0.39611	10	21	0.12467	0.303337
GO_ORGAN_GROWTH	62	0.33232	26	36	0.12488	0.303337
GO_PHAGOCYTOSIS	152	0.27249	70	82	0.12464	0.303337
GO_REGULATION_OF_BODY_FLUID_LEVELS	446	0.22942	206	237	0.12456	0.303337
GO_IMMUNE_RESPONSE	872	0.21207	378	490	0.12435	0.303337
GO_VITAMIN_METABOLIC_PROCESS	114	-0.28415	57	57	0.12587	0.305281
GO_RESPONSE_TO_PARATHYROID_HORMONE	12	0.53031	3	9	0.12597	0.305357
GO_SMOOTH_MUSCLE_CELL_DIFFERENTIATION	30	0.40011	15	15	0.12615	0.305626
GO_SCHWANN_CELL_DEVELOPMENT	24	0.42863	14	10	0.12646	0.30621
GO_NUCLEAR_IMPORT	126	0.28132	69	57	0.12665	0.306503
GO_MRNA_TRANSCRIPTION_FROM_RNA_POLYMERASE_II_PROMOTER	13	-0.5145	5	8	0.12696	0.307085
GO_HYALURONAN_METABOLIC_PROCESS	28	-0.40815	10	18	0.12731	0.307764
GO_REGULATION_OF_NEURONAL_SYNAPTIC_PLASTICITY	44	-0.35774	18	25	0.12743	0.307886
GO_POSITIVE_REGULATION_OF_TRANSPORTER_ACTIVITY	70	0.32028	34	36	0.12751	0.307912
GO_RESPONSE_TO_HISTAMINE	10	-0.56012	3	7	0.12773	0.308132
GO_RESPONSE_TO_FOOD	16	-0.48289	4	12	0.12774	0.308132
GO_NEGATIVE_REGULATION_OF_RESPONSE_TO_BIOTIC_STIMULUS	27	-0.4113	11	15	0.12795	0.308471
GO_POSITIVE_REGULATION_OF_CELL_ADHESION_MEDIATED_BY_INTEGRIN	15	-0.49228	4	11	0.12815	0.308785
GO_GRANULOCYTE_ACTIVATION	15	0.48951	6	9	0.1284	0.30922
GO_ENDODERMAL_CELL_FATE_COMMITMENT	12	0.52824	9	3	0.12944	0.310376
GO_REGULATION_OF_PROSTAGLANDIN_SECRETION	12	0.5282	7	5	0.12944	0.310376
GO_POSITIVE_REGULATION_OF_LONG_TERM_SYNAPTIC_POTENTIATION	14	-0.50135	8	6	0.12923	0.310376
GO_REGULATION_OF_NEUROTRANSMITTER_UPTAKE	15	-0.49191	3	12	0.12933	0.310376
GO_KIDNEY_MESENCHYME_DEVELOPMENT	16	0.48162	11	5	0.12903	0.310376
GO_CELLULAR_RESPONSE_TO_ESTROGEN_STIMULUS	37	0.37676	19	18	0.12931	0.310376
GO_NEGATIVE_REGULATION_OF_G_PROTEIN_COUPLED_RECEPTOR_PROTEIN_SIGNALING_PATHWAY	39	-0.36893	9	30	0.12915	0.310376
GO_STAT_CASCADE	43	0.36475	27	16	0.12919	0.310376
GO_MITOTIC_SISTER_CHROMATID_COHESION	12	0.52762	8	4	0.12964	0.310688
GO_REGULATION_OF_INCLUSION_BODY_ASSEMBLY	16	-0.48181	6	10	0.1299	0.310975
GO_DOPAMINE_METABOLIC_PROCESS	21	-0.44107	5	16	0.12997	0.310975
GO_ENDOCYTOSIS	447	0.22848	204	243	0.12983	0.310975
GO_POSITIVE_REGULATION_OF_NEURON_DIFFERENTIATION	282	-0.24037	130	152	0.13017	0.311285
GO_POSITIVE_REGULATION_OF_GLUCOSE_TRANSPORT	36	0.38033	18	18	0.13056	0.311906
GO_REGULATION_OF_WOUND_HEALING	111	-0.28483	52	58	0.13057	0.311906
GO_ECTODERMAL_PLACODE_DEVELOPMENT	15	0.48812	8	7	0.13084	0.312382
GO_MEMBRANE_HYPERPOLARIZATION	10	0.55595	6	4	0.1311	0.312402
GO_FATTY_ACID_DERIVATIVE_TRANSPORT	19	-0.45511	7	12	0.13101	0.312402
GO_INTERACTION_WITH_SYMBIONT	46	0.35676	25	21	0.13113	0.312402
GO_RESPONSE_TO_XENOBIOTIC_STIMULUS	96	-0.29358	40	56	0.13111	0.312402
GO_RETINAL_GANGLION_CELL_AXON_GUIDANCE	15	-0.49052	6	9	0.1315	0.313115
GO_PHASIC_SMOOTH_MUSCLE_CONTRACTION	14	-0.50001	5	9	0.1318	0.313493
GO_NUCLEAR_TRANSCRIBED_MRNA_CATABOLIC_PROCESS_EXONUCLEOLYTIC	30	0.39747	19	11	0.13173	0.313493
GO_NEURON_MATURATION	27	-0.40924	10	17	0.13216	0.314181
GO_REGULATION_OF_SODIUM_ION_TRANSMEMBRANE_TRANSPORTER_ACTIVITY	36	0.37935	18	18	0.13257	0.314987
GO_RESPONSE_TO_DSRNA	56	0.3364	33	23	0.13277	0.315293
GO_NEGATIVE_REGULATION_OF_TRANSCRIPTION_ELONGATION_FROM_RNA_POLYMERASE_II_PROMOTER	8	0.59463	6	2	0.13324	0.31619
GO_REGULATION_OF_SMAD_PROTEIN_IMPORT_INTO_NUCLEUS	16	0.47887	11	5	0.13329	0.31619
GO_POSITIVE_REGULATION_OF_PROTEIN_OLIGOMERIZATION	18	0.46364	9	9	0.13343	0.316352
GO_UNSATURATED_FATTY_ACID_BIOSYNTHETIC_PROCESS	50	-0.34285	25	25	0.13392	0.317195
GO_CELLULAR_KETONE_METABOLIC_PROCESS	64	0.32641	34	30	0.134	0.317195
GO_CELLULAR_CARBOHYDRATE_METABOLIC_PROCESS	133	0.27575	77	56	0.13393	0.317195
GO_PROTEIN_REFOLDING	19	-0.45247	7	12	0.1342	0.317499
GO_REGULATION_OF_MACROPHAGE_DERIVED_FOAM_CELL_DIFFERENTIATION	26	-0.41171	13	13	0.13438	0.317756
GO_REGULATION_OF_CORTICOSTEROID_HORMONE_SECRETION	9	-0.57191	2	7	0.1345	0.317795
GO_GLAND_DEVELOPMENT	364	0.23519	173	190	0.13454	0.317795
GO_PIGMENT_BIOSYNTHETIC_PROCESS	46	0.35542	23	23	0.13487	0.318401
GO_CELL_ACTIVATION	499	0.22478	238	258	0.13494	0.318401
GO_HISTONE_METHYLATION	76	0.31148	45	31	0.13525	0.318817
GO_REGULATION_OF_CIRCADIAN_RHYTHM	89	0.30197	48	41	0.13526	0.318817
GO_LEUKOCYTE_MIGRATION_INVOLVED_IN_INFLAMMATORY_RESPONSE	10	-0.55503	4	6	0.13573	0.319651
GO_RESPONSE_TO_SALT	15	-0.48599	4	11	0.13583	0.319651
GO_REGULATION_OF_G_PROTEIN_COUPLED_RECEPTOR_PROTEIN_SIGNALING_PATHWAY	112	-0.283	47	65	0.13579	0.319651
GO_REGULATION_OF_TUMOR_NECROSIS_FACTOR_SUPERFAMILY_CYTOKINE_PRODUCTION	91	0.29936	36	54	0.13612	0.320163
GO_NEGATIVE_REGULATION_OF_SERINE_TYPE_PEPTIDASE_ACTIVITY	8	0.59263	5	3	0.13629	0.320271
GO_NEUTROPHIL_MEDIATED_IMMUNITY	17	0.47196	8	9	0.13631	0.320271
GO_VENTRICULAR_CARDIAC_MUSCLE_CELL_DEVELOPMENT	11	-0.53729	7	4	0.13649	0.320354
GO_INTRINSIC_APOPTOTIC_SIGNALING_PATHWAY_IN_RESPONSE_TO_ENDOPLASMIC_RETICULUM_STRESS	32	-0.38703	12	20	0.13643	0.320354
GO_POSITIVE_REGULATION_OF_CELL_CYCLE_G2_M_PHASE_TRANSITION	17	0.47156	8	9	0.13671	0.320701
GO_PROTEIN_NEDDYLATION	12	0.52402	7	5	0.13679	0.320719
GO_RESPONSE_TO_WATER_DEPRIVATION	10	-0.55349	4	6	0.13709	0.321054
GO_SPERMATID_NUCLEUS_DIFFERENTIATION	16	0.47732	10	6	0.13715	0.321054
GO_NEGATIVE_REGULATION_OF_CELLULAR_PROTEIN_CATABOLIC_PROCESS	59	0.32952	39	20	0.13714	0.321054
GO_POSITIVE_REGULATION_OF_TELOMERE_CAPPING	15	0.4851	7	8	0.13755	0.321821
GO_NEGATIVE_REGULATION_OF_NITRIC_OXIDE_METABOLIC_PROCESS	12	-0.51962	5	7	0.13774	0.321873
GO_REGULATION_OF_PEROXISOME_PROLIFERATOR_ACTIVATED_RECEPTOR_SIGNALING_PATHWAY	12	-0.51961	5	7	0.13774	0.321873
GO_SOMATIC_DIVERSIFICATION_OF_IMMUNOGLOBULINS	25	0.41686	17	8	0.13779	0.321873
GO_RESPONSE_TO_AMINE	42	-0.359	19	23	0.1379	0.32196
GO_CHROMOSOME_SEPARATION	18	0.46149	12	6	0.13806	0.321995
GO_CELLULAR_RESPONSE_TO_STARVATION	108	0.28638	61	47	0.13802	0.321995
GO_STRESS_ACTIVATED_PROTEIN_KINASE_SIGNALING_CASCADE	95	0.29625	45	50	0.13817	0.322082
GO_POSITIVE_REGULATION_OF_LEUKOCYTE_APOPTOTIC_PROCESS	26	0.41111	10	16	0.13836	0.322356
GO_REGULATION_OF_B_CELL_APOPTOTIC_PROCESS	17	0.46982	7	10	0.13854	0.322605
GO_RESPONSE_TO_MUSCLE_ACTIVITY	18	0.4605	8	10	0.13886	0.323012
GO_GUANOSINE_CONTAINING_COMPOUND_METABOLIC_PROCESS	44	0.35939	23	21	0.13879	0.323012
GO_REGULATION_OF_SYNAPSE_MATURATION	12	-0.51818	3	9	0.13911	0.323078
GO_REGULATION_OF_VIRAL_INDUCED_CYTOPLASMIC_PATTERN_RECOGNITION_RECEPTOR_SIGNALING_PATHWAY	13	0.50793	9	4	0.13908	0.323078
GO_POSITIVE_REGULATION_OF_SODIUM_ION_TRANSMEMBRANE_TRANSPORT	16	0.47669	6	10	0.13918	0.323078
GO_REGULATION_OF_LEUKOCYTE_CHEMOTAXIS	81	-0.3031	40	41	0.13901	0.323078
GO_RESPIRATORY_CHAIN_COMPLEX_IV_ASSEMBLY	10	0.55013	6	4	0.13952	0.32336
GO_REGULATION_OF_SUBSTRATE_ADHESION_DEPENDENT_CELL_SPREADING	38	-0.36728	17	20	0.13951	0.32336
GO_REGULATION_OF_IMMUNE_EFFECTOR_PROCESS	379	0.23359	173	203	0.13941	0.32336
GO_CATECHOLAMINE_METABOLIC_PROCESS	35	-0.37525	9	26	0.13968	0.323562
GO_METANEPHRIC_NEPHRON_DEVELOPMENT	26	0.41024	14	12	0.13995	0.323849
GO_GLIAL_CELL_DIFFERENTIATION	123	-0.27731	56	67	0.13991	0.323849
GO_ENDOCARDIUM_DEVELOPMENT	9	0.56762	6	3	0.14033	0.324559
GO_NEGATIVE_REGULATION_OF_MONOOXYGENASE_ACTIVITY	13	0.50745	8	5	0.1405	0.324614
GO_REGULATION_OF_DEVELOPMENTAL_GROWTH	269	-0.24088	121	148	0.14049	0.324614
GO_HEPATICOBILIARY_SYSTEM_DEVELOPMENT	121	0.28004	60	60	0.14075	0.325022
GO_REGULATION_OF_SKELETAL_MUSCLE_CONTRACTION	10	0.54957	5	5	0.14095	0.325314
GO_RESPONSE_TO_GONADOTROPIN	25	0.41523	11	14	0.14118	0.325645
GO_CELLULAR_RESPONSE_TO_CALCIUM_ION	45	-0.35041	21	24	0.14124	0.325645
GO_DIGESTIVE_TRACT_MORPHOGENESIS	45	-0.34997	22	23	0.14164	0.326397
GO_PYRIMIDINE_CONTAINING_COMPOUND_CATABOLIC_PROCESS	29	-0.39792	14	15	0.14185	0.326712
GO_POSITIVE_REGULATION_OF_LAMELLIPODIUM_ORGANIZATION	23	-0.42235	13	10	0.14211	0.32687
GO_POSITIVE_REGULATION_OF_NF_KAPPAB_TRANSCRIPTION_FACTOR_ACTIVITY	128	0.27598	71	57	0.14214	0.32687
GO_NEGATIVE_REGULATION_OF_PROTEOLYSIS	280	0.24202	138	140	0.14203	0.32687
GO_LEUKOCYTE_MEDIATED_CYTOTOXICITY	30	0.39231	13	16	0.14249	0.327189
GO_METENCEPHALON_DEVELOPMENT	90	-0.29608	34	56	0.1425	0.327189
GO_CELL_PROJECTION_ASSEMBLY	242	0.24805	126	116	0.14248	0.327189
GO_B_CELL_HOMEOSTASIS	21	0.43734	9	12	0.14277	0.32764
GO_SUBSTRATE_INDEPENDENT_TELENCEPHALIC_TANGENTIAL_MIGRATION	12	-0.51452	5	7	0.14322	0.328333
GO_HOMEOSTASIS_OF_NUMBER_OF_CELLS_WITHIN_A_TISSUE	27	0.40481	16	11	0.14317	0.328333
GO_ENSHEATHMENT_OF_NEURONS	84	0.30273	39	45	0.1433	0.328346
GO_REGULATION_OF_NEURON_APOPTOTIC_PROCESS	180	-0.25696	82	98	0.14349	0.328612
GO_MEIOSIS_I	79	0.30764	41	38	0.14373	0.328992
GO_RESPONSE_TO_COBALT_ION	12	0.51975	8	4	0.14394	0.329032
GO_PROTEIN_EXIT_FROM_ENDOPLASMIC_RETICULUM	19	-0.44719	11	8	0.14397	0.329032
GO_REGULATION_OF_VIRAL_GENOME_REPLICATION	70	0.31624	38	32	0.14386	0.329032
GO_RESPONSE_TO_VITAMIN_E	15	-0.4811	4	11	0.14409	0.329137
GO_NITRIC_OXIDE_MEDIATED_SIGNAL_TRANSDUCTION	16	-0.47234	4	12	0.14429	0.329385
GO_NEGATIVE_REGULATION_OF_ORGAN_GROWTH	21	0.43658	14	7	0.14457	0.329385
GO_INFLAMMATORY_RESPONSE_TO_ANTIGENIC_STIMULUS	22	-0.4278	10	12	0.14454	0.329385
GO_MODULATION_OF_EXCITATORY_POSTSYNAPTIC_POTENTIAL	28	-0.40124	10	17	0.14438	0.329385
GO_REGULATION_OF_MUSCLE_CELL_DIFFERENTIATION	136	0.27323	57	79	0.14452	0.329385
GO_HEMOSTASIS	275	0.24211	126	147	0.14478	0.329694
GO_ORGANIC_HYDROXY_COMPOUND_CATABOLIC_PROCESS	66	0.32067	33	33	0.1451	0.330129
GO_REGULATION_OF_CELL_DIVISION	243	-0.24334	112	131	0.14512	0.330129
GO_REGULATION_OF_NEUROTRANSMITTER_LEVELS	171	-0.25981	64	107	0.14526	0.330279
GO_AMYLOID_PRECURSOR_PROTEIN_METABOLIC_PROCESS	12	0.51872	7	5	0.14537	0.330304
GO_POSITIVE_REGULATION_OF_MONOOXYGENASE_ACTIVITY	24	-0.41599	9	15	0.14542	0.330304
GO_I_KAPPAB_PHOSPHORYLATION	12	0.51864	8	4	0.14557	0.330306
GO_LUNG_ALVEOLUS_DEVELOPMENT	39	-0.36315	21	18	0.14555	0.330306
GO_POSITIVE_REGULATION_OF_PEPTIDYL_SERINE_PHOSPHORYLATION	70	0.3158	36	34	0.146	0.330774
GO_ACTOMYOSIN_STRUCTURE_ORGANIZATION	72	-0.31107	34	38	0.14597	0.330774
GO_REGULATION_OF_TRANSCRIPTION_FACTOR_IMPORT_INTO_NUCLEUS	90	0.29711	41	49	0.14594	0.330774
GO_NEGATIVE_REGULATION_OF_NEURON_APOPTOTIC_PROCESS	125	-0.27566	58	67	0.1461	0.330832
GO_ACTIN_NUCLEATION	21	0.43546	12	9	0.14637	0.331274
GO_POSITIVE_REGULATION_OF_DEVELOPMENTAL_GROWTH	146	-0.26753	62	84	0.14673	0.33192
GO_PROSTATE_GLAND_GROWTH	11	0.5311	7	4	0.14689	0.332112
GO_OOCYTE_MATURATION	18	-0.45228	5	13	0.14703	0.332158
GO_REGULATION_OF_CELL_MIGRATION_INVOLVED_IN_SPROUTING_ANGIOGENESIS	19	-0.44621	9	10	0.14716	0.332158
GO_NEGATIVE_REGULATION_OF_EXOCYTOSIS	26	-0.40608	10	16	0.14721	0.332158
GO_MYOBLAST_DIFFERENTIATION	34	0.38085	14	20	0.14715	0.332158
GO_REGULATION_OF_PEPTIDASE_ACTIVITY	342	-0.23126	160	180	0.1473	0.332193
GO_NUCLEOTIDE_TRANSMEMBRANE_TRANSPORT	12	0.51734	7	5	0.14741	0.332261
GO_RESPONSE_TO_MINERALOCORTICOID	32	-0.38359	16	16	0.14748	0.332261
GO_CHAPERONE_MEDIATED_PROTEIN_COMPLEX_ASSEMBLY	11	0.53093	6	5	0.14771	0.33261
GO_BROWN_FAT_CELL_DIFFERENTIATION	28	-0.39918	10	18	0.14779	0.332621
GO_TRANSFORMING_GROWTH_FACTOR_BETA_RECEPTOR_SIGNALING_PATHWAY	89	0.29854	51	37	0.14812	0.333195
GO_NOTCH_SIGNALING_PATHWAY	101	-0.28584	48	53	0.14827	0.333363
GO_B_CELL_ACTIVATION	112	0.28257	60	52	0.14862	0.333981
GO_N_GLYCAN_PROCESSING	20	0.44231	10	10	0.14893	0.334508
GO_CELLULAR_COPPER_ION_HOMEOSTASIS	13	0.5021	5	8	0.14957	0.335776
GO_NEGATIVE_REGULATION_OF_LYMPHOCYTE_MEDIATED_IMMUNITY	29	-0.39477	13	16	0.1497	0.335897
GO_STRIATED_MUSCLE_CONTRACTION	86	-0.29638	39	47	0.14989	0.336154
GO_REGULATION_OF_PROTEIN_HOMODIMERIZATION_ACTIVITY	22	0.42766	13	9	0.15021	0.336531
GO_GLYCOSPHINGOLIPID_BIOSYNTHETIC_PROCESS	25	0.41123	11	14	0.15014	0.336531
GO_GLYCOSYLCERAMIDE_METABOLIC_PROCESS	12	0.51648	8	4	0.15067	0.337391
GO_ENTRAINMENT_OF_CIRCADIAN_CLOCK_BY_PHOTOPERIOD	18	-0.45056	7	11	0.1512	0.338133
GO_REGULATION_OF_GASTRULATION	28	0.39842	16	12	0.15114	0.338133
GO_MONOCARBOXYLIC_ACID_BIOSYNTHETIC_PROCESS	153	-0.26406	77	76	0.15123	0.338133
GO_CONVERGENT_EXTENSION	14	-0.48988	4	10	0.15159	0.338493
GO_LENS_MORPHOGENESIS_IN_CAMERA_TYPE_EYE	16	0.47141	10	6	0.15155	0.338493
GO_POSITIVE_REGULATION_OF_CYTOSKELETON_ORGANIZATION	159	0.26406	82	77	0.15162	0.338493
GO_LENS_FIBER_CELL_DIFFERENTIATION	21	0.43267	12	9	0.15197	0.339104
GO_MYOFIBRIL_ASSEMBLY	44	-0.34697	18	26	0.1521	0.339224
GO_NEGATIVE_REGULATION_OF_DNA_TEMPLATED_TRANSCRIPTION_ELONGATION	10	0.54156	7	3	0.15224	0.339365
GO_REGULATION_OF_PROTEIN_POLYUBIQUITINATION	13	0.5005	8	5	0.15239	0.339529
GO_SUBPALLIUM_DEVELOPMENT	21	-0.43103	9	12	0.15257	0.339759
GO_REGULATION_OF_B_CELL_MEDIATED_IMMUNITY	33	-0.37781	14	19	0.15286	0.340234
GO_REGULATION_OF_TOLERANCE_INDUCTION	14	0.48772	8	6	0.15336	0.340493
GO_DEOXYRIBONUCLEOSIDE_TRIPHOSPHATE_METABOLIC_PROCESS	16	0.47036	10	6	0.15318	0.340493
GO_SECRETORY_GRANULE_ORGANIZATION	25	0.40999	16	9	0.15333	0.340493
GO_ERAD_PATHWAY	73	0.31118	42	31	0.15326	0.340493
GO_PROTEIN_OLIGOMERIZATION	404	0.22923	198	206	0.15335	0.340493
GO_NEPHRIC_DUCT_MORPHOGENESIS	10	0.54129	3	7	0.15347	0.340567
[truncated: 2,437 more rows]

## Sheet: Extended Data Fig. 5b
	MS094	shLUC	shPRMT1
	1750.69	1601.32	4082.96
	1430.29	2529.97	4151.64
	1481.7	1376.9	5886.54
	1418.24	2459.48	4984.62
	1640.53	2403.7	4409.94
	1656.51	2542.62	4554.88
	1601.5	1617.75	4169.63
	1478.85	1719.77	4864.98
	1561.48	1974.69	4858.58
	1537.23	1787.24	4760.69
	1476.59	1660.69	5061.66
	1664.83	1926.36	5169.17
	1709.81	2852.56	5417.64
	2245.78	1357.4	4864.92
	1322.06	1881.3	4573.33
	1645.75	3166.79	4335.01
	1429.2	2838.27	4977.3
	1674.6	1489.8	4431.62
	1603.49	2525.62	4608.98
	1510.25	3041.23	5285.39
	1558.45	2150.1	4707.58
	1793.51	1895.47	4755.2
	1542.31	1648.03	4571.22
	1680.1	1564.39	4034.92
	1762.76	2222.44	4208.42
	1617.37	1715.44	3595.38
	1736.54	1412.56	3305.05
	1771.71	1466.92	3083.04
	1418.39	1533.9	4371.53
	1515.31	1423.13	3875.47
	1962.3	1693.86	4010.15
	1418.25	1449.2	4066.07
	1615.21	1599.86	3859.23
	1558.54	1465.97	4436.45
	1901.1	2897.1	4243.11
	1880.33	2280.04	4634.19
	2051.07	2401.39	4081.8
	1619.47	2320.24	4460.02
	1363.58	1972.28	4379.52
	1775.52	1574.53	3980.5
	1415.08	1511.12	4445.66
	1652.68	2323.16	4813.55
	1495.87	2244.59	4160.45
	1829.68	1681.91	4611.61
	1651.37	1839.81	4113.56
	1825.67	1389.48	4237.6
	1571.64	1706.36	3773.76
	1256.33	1657.26	4605.29
	1294.75	1537.96	4739.31
	1564.29	1610.37	4644.12
	2368.03	920.656	4565.39
	1688.63	1567.45	3805.87
	1818.04	1494.32	3993.65
	1793.68	1598.64	4579.61
	1558.01	1811.6	4448.87
	1546.88	2327.24	4911.79
	1640.15	1942.9	5310.39
	1684.45	2555.51	5094.09
	1556.78	3094.1	5293.03
	1516.39	2514.55	5171.9
	1495.82	2223.21	4097.35
	1325.27	1482.92	4071.46
	1306.44	1826.88	5150.45
	1663.32	2369.73	4663.94
	1495.05	2543.27	4209.66
	1795.76	2706.58	4227.26
	2058.27	2179.07	4582.58
	1312.41	1513.42	4052.18
	1527.89	1420.86	4955.93
	1450.06	1290.02	3510.31
	1439.44	1845.67	4174.49
	2806.53	1439.12	4417.15
	2051.55	1496.12	3866.61
	1551.76	1486.28	4324.17
	1787.02	1467.86	3626.09
	2022.39	1314.91	4521.51
	1436.44	2060.84	3951.77
	2424.7	1588.01	4422.9
	1926.84	1574.57	4533.95
	2844.2	1560.06	4504.29
	3578.38	2062.56	4306.38
	3905.44	2055.39	4020.23
	2199.72	1577.05	4946.29
	2144.01	1815.53	4945.22
	1639.86	1642.45	4221.31
	1746.97	1825.62	4113.22
	3237.85	2232.53	3806.75
	1693.78	1562.62	3694.94
	1689.59	1287.33	4373.59
	1954.1	1621.73	4293.14
	1900.79	2042.63
	1688.36	1755.41
	2133.52	1964.6
	4135.72	1928.1
	1580.73	2323.47
	1722.75	1742.72
	4812.21	1901.31
	3899.1	2621.42
	1633.38	1716.13
	1811.54	1738.77
	2358.83	1713.79
	2320.23	1941.93
	1523.47	1693.36
	1461.67	1710.74
	2468.02	1470.46
	1693.15	1746.32
	1558.07	1670.42
	1638.64	1802.17
	2007.07	1986.64
	1473.04	1913.92
	1463.92	2034.81
	1716.52	1893.36
	1714.51	1910.96
	1673.32	2031.97
	1662.48	1818.77
	1369.66	1815.17
	2712	1599.06
	5350.95	1893.42
	2753.29	2234.31
	2136.41	1861.22
	3055.29	1989.48
	1828.38	1754.35
	3994.36	1930.44
	1584.93	1705.43
	1606.02	1654.3
	1606.93	1524.37
	2283.36	1937.45
	2329.39	2162.26
	3256.33	1911.57
	5184.7	1633.75
	6456.26	1648.84
	2556.48	2613.3
	4002.41	1835.3
	4729.98	2075.71
	4102.88	1797.35
	7693.97	2252.29
	4406.8	1998.48
	3948.24	2116.14
	3553.41	1933.71
	4224.6	1998.53
	2628.09	2758.49
	2928.36	1800.53
	2175.01	1540.54
	3214.23	1556.99
	2136.55	1545.52
	2013.1	2352.39
	2129.15	1482.28
	2157.48	1780.9
	1919.95	1366.72
	1912.63	1894.08
	2699.11	2161.84
	1878.11	1631.5
	1996.77	1873.56
	1974.11	1540.11
	2354.1	2158.74
	2952.33	1769.08
	2098.1	2261.72
	2020.62	1759.34
	4076.97	1731.03
	3425.42	2138.3
	2329.84	2011.44
	2227.18	1946.2
	2335.09	1467.38
	2054.27	1737.81
	2266.68	1511.99
	2908.17	1802.1
	2147.52	1767.83
	1828.85	1955.2
	2554.77	1845.49
	2175.12	1728.27
	1873.24	2250.23
	1983.22	2273.73
	2481.89	1940.45
	1897.37	1835.6
	2095	1835.95
	2846.04	1654.12
	2750.12	2415.9
	2007.78	1760.18
	2224.13	1735.64
	2634.61	2216.17
	4482.48	1802.57
	3112.56	2003.42
	3660.48	1724.02
	2035.21	1796.66
	2271.35	2123.07
	2099.64	1594.67
	2735.96	1621.51
	2526.05	1742.88
	2394.67	2244.57
	2097.21	1756.98
	3071.02	1785.53
	1929.84	1665.43
	2101.65	1706.72
	3147.72	2212.75
	3332.59	1909.72
	2827	2211.73
	2477.08	2389.27
	2109.51	2541.89
	1600.79	2101.2
	2143.46	2044.02
	1765.72	1690.19
	2105.96	2831.87
	2912.08	3478.83
	4264.09	2608.7
	2093.48	2238.43
	2097.62	2728.71
	3872.68	2833.05
	4029.17	2353.8
	2494.18	1573.45
	2070.33	2025.85
	2068.42	3034.54
	2255.41	3016.72
	1916.04	2021.08
	2742.92	2690.66
	2425.93	4146.64
		2131.56
		1926.99
		3226.1
		2338.48
		1886.02
		1897.52
		1911.06
		1861.3
		3267.05
		3329.4
		2898.96
		2896.32
		3243.85
		3615.68
		2723.53
		1650.65
		1828.87
		1856.97
		1628.19
		2759.45
		2022.71
		1680.36
		2123.77
		2271.3
		3156.61
		1848.57
		2090.08
		1966.67
		2140.49
		3011.56
		2998
		1892.72
		3065.07
		2043.54
		1201.65
		1782.19
		1079.7
		3077.99
		1147.9
		3309.35
		2273.98
		1905.88
		1733.56
		1610.45
		3029.23
		2740.74
		1984.39
		4979.82
		2328.38
		1640.63
		1753.74
		1321.25
		1792.14
		1046.16
		1023.1
		1905.67
		2120.26
		1587.49
		1538.78
		1970.5
		1230.14
		2010.63

## Sheet: Extended Data Fig. 5c
DMSO	MS094	MS023
2754.19	1518.37	4988.51
3076.76	2484.02	4368.69
3234.5	3080.51	3625.4
2563.26	2062.48	2672.43
2569.76	2149.85	2630.01
2968.18	1914.06	2769.14
2277.7	1987.76	2732.91
2925.79	2476.58	5493.91
2852.7	1965.1	4316
2538.96	1658.49	2856.34
2370.22	1756.23	2901.66
2161.72	1610.92	2745.82
2517.92	2231.2	4506.48
2546.2	2577.68	3339.11
2737.98	2309.41	4447.99
2432.14	1978.39	3035.5
2834.43	2024.03	2260.34
2488.19	2566.07	2544.31
2475.62	2173.01	2650.86
2645.47	2418.66	4062.95
2867.07	1980.22	3150.27
2568.3	2147.96	4557.51
2730.71	1722.59	4268.64
2737.48	2979.26	3840.33
2322.42	3046.97	3753.17
2638.4	2613.27	2981.79
3741.15	4405	3037.17
4315.12	2330.79	2362.3
1991.55	3184.15	2012.71
2193.69	3119	2869.15
2132.31	3499.65	5283.17
2108.56	3205.57	5921.72
3188.81	2064.33	5400.47
2998.99	3098.86	5337.14
2542.08	3565.07	2755.63
1598.69	2981.26	2872.67
1738.84	3522.99	3111.05
2790.24	2910.64	4580.55
2797.19	2539.9	4578.5
3712.21	3037.62	2682.78
4543.41	3159.47	3402.54
3613.31	2932.67	3410.03
3614.37	2216.6	3522.07
2925.8	2956.68	3742.9
2908.78	2490.14	4646.2
5979.76	2926.21	4784.6
2793.72	3124.9	5001.52
3183.98	3489.18	3533.26
2722.89	4078.61	4423.4
5287.14	2372.53	4095.98
2869.47	2945.12	4794.8
2647.49	3102.88	3507.78
1212.71	3034.05	3319.21
1715.86	4652	3595.97
2690.54	4804.13	3270.14
2445.1	3432.13	3371.92
1478.84	2821.9	3121.98
3187.3	2750.59	3062.08
2670.19	3961.85	2970.07
2140.08	2963.45	3404.67
3278.28	4567.6	4543.39
2094.36	3282.95	3735.62
2482.69	3443.48	3576.81
2870.91	3499.34	4249.7
2675.83	5068	4075.3
2955.71	3889.45	2394.16
3114.77	3228.15	1964.96
2896.31	4111.68	2217.44
2874.62	3034.4	2943.65
3822.91	4121.99	3244.82
2216.16		3379.97
2066.7		2062.3
2205.15		3411
1759.36		4152.56
1865.84		3432.78
1682.61		2422.05
1826.14		3353.91
1906.53		3822.65
1716.08		3791.17
1966.71		3285.7
2549.95		4165.41
2512.7		3800.97
2388.81		3483.8
2040.51		3742.88
1713.18		3182.28
1875.45		3533.16
1964.76		2624.86
1712.03		3156.56
1830.15		3047.79
1930.74		4008.18
1853.96		3959.17
1877.35		3527.49
		3686.66
		3660.66
		4486.34
		3353.65
		4052.5
		5384.98
		6155.79
		3349.47
		2617.86

## Sheet: Extended Data Fig. 5d
	DMSO	MS094	MS023
	3886.69	2973.83	6557.64
	3834.65	4622.71	10280.1
	5920.9	4133.38	2982.21
	4536.57	4248.92	4840.85
	2214.58	2573.84	4554.18
	3151.36	3796.08	3624.96
	2016.76	5247.57	3500.95
	2390.73	6621.49	8595.25
	2856.26	3290.57	9888.84
	2963.5	5124.94	7169.23
	5324.74	5276.03	6989.03
	6551.92	4645.47	10462.9
	2674.54	2971.43	10121.9
	2741.18	4519.28	8118.32
	3009.7	3022.06	14910.9
	3704.48	5568.15	7703.83
	7257.58	3650.91	3909.67
	4740.29	5352.87	6269.38
	3512.36	5436.52	5169.73
	4923.39	6324.48	4005.51
	5925.09	4710.49	20792.8
	5820.37	6334.2	10595.8
	6186.48	3043.2	11459.9
	4036.16	3757.93	11750.7
	3274.68	2421.17	9376.04
	2539.54	3503.36	3131.63
	4810.83	2708.51	5999.47
	5048.82	2557.27	2087.72
	8330.69	2809.78	6737.06
	6549.58	3578	20397.4
	3655.25	4457.07	13769.4
	9143.48	3233.21	14383.4
	3076.43	2494.63	8634.13
	4140.27	3267.12	12037.4
	6258.01	3877.09	8503.74
	4108.72	4041.15	10502.9
	3995.11	4242.59	8960.57
	4715.96	2709	12008.1
	4441.24	4506.13	5259.69
	3421.87	4320.85	5061.2
	6171.79	3435.13	5198.15
	3852.99	3264.15	7349.77
	6968.67	3065.89	10960.3
	6845.96	4351.45	6553.43
	6800.44	4418.42	7927.52
	6666.37	3939.76	9192.35
	4250.58	5020.6	12301.8
	3985.84	5675.47	6461.36
	3172.74	7503.26	11139.1
	3054.86	3921.13	8923.64
	4219.84	3927.7	7427.22
	4522.74	3318.04	6651.94
	3463.39	3466.69	8662.46
	3604.41	7182.27	2909.73
	3215.64	5166.55	6196.18
	3370.08	4458.45	7488.56
	1678.29	7267.53	4261.83
	4633.02	4774.8	5079.03
	3383.43	5842.57	4447.8
	3703.76	5893.36	6652.36
	4347.77	4486.56	9743.43
	4778.25	4085.98	5998.7
	4669.71	3720.18	6618.5
	4429.96	4259.67	6233.01
	3496.51	2584.48	5989.4
	4201.45	3043.92	15034.7
	6099.79	4387.41	5514.45
	4093.24	9172.82	5890.2
	3690.17	7246.35	4523.95
	3415.07	2622.17	5456.12
	2522.68		11839.1
	1860.86		6948.05
	2670.57		11626.2
	1827.42		8219.28
	2361.24		5431.61
	3732.81		6147.79
	2234.89		7367.49
	3042.58		10574.7
	2597.81		7378.88
	3792.24		11312.8
	3147.04		7222.17
	3747.95		11536.3
	3373.29		5756.56
	2890.27		11143.7
	2801.67		10421.5
	2630.36		11546.1
	2197.77		6176.76
	2580.41		6224.27
	1873.11		13599.3
	4322.74		14099.8
	3465.88		12372.6
	2317.43		11304.5
			14017.6
			10775.7
			11055.7
			5721.49
			5551.33
			6422.58
			6500.3
			9878.09
			5488.2

## Sheet: Extended Data Fig. 5f
	DMSO	MS023
	18609.2	39633.2
	18965.9	32535.9
	17351.3	21423.5
	19172.3	22661.3
	17917.1	18763.5
	23518.9	23910.9
	20324.6	27860.5
	48335.8	21874.4
	21129.2	17829.1
	22753.8	20923.3
	18858.2	17059.8
	18149.7	39885.4
	18021	18554.9
	29765.1	18576.1
	29600.1	19579.5
	29080.1	17354.7
	21577.8	20789.8
	20952.6	43903.7
	20795.3	30034.6
	20409.8	19012.5
	17318.1	25028.5
	17342.4	20310.9
	17091.3	19675.7
	17437.5	16139.8
		17753
		17834.7
		16706.4
		32517.8
		23093.6
		21216.4
		19850
		16867.4
		16707.6
		17291.5
		17310.4
		16620.9
		17674.7
		16886.5
		18113.6

## Sheet: Extended Data Fig. 5g
	ms094	shLuc	shPRMT1
	5779.68	8239.33	14386.2
	5292.83	6219.26	11810
	4981.49	8015.4	7776.39
	5210.47	8045.32	8225.71
	6448.41	6069.97	6810.85
	6036.96	8030.3	8679.28
	6156.94	7391.33	10112.9
	5820.6	5929.7	7940.06
	7117.43	5338.59	6471.67
	6040.6	5849	7594.83
	7114.08	4914.58	6192.43
	6683.22	7223.73	14477.8
	5886.94	7533.57	6735.15
	7161.2	9401.74	6742.83
	7652.51	5742.82	7107.07
	6378.22	6478.49	6299.48
	7234.18	8028.7	7546.37
	7479.66	6773.65	15936.4
	6781.57	5603.74	10902.1
	5640.39	7154.54	6901.24
	8799.28	7217.19	9084.94
	4600.21	6318.45	7372.54
	8021.53	6790.49	7141.97
	7792.38	8154.65	5858.5
	13455.7	6426.91	6444.06
	12980.4	6994.75	6473.73
	12425.7	7434.68	6064.15
	10259.6	5711.69	11803.5
	11802.6	7268.68	8382.62
	12753.1	8043.88	7701.22
	11104.2	11004.3	7205.24
	10586.4	6832.96	6122.62
	12759.9	6752.74	6064.6
	13492.6	7020.66	6276.55
	11465.4	7376.61	6283.4
	12167.7	6903.44	6033.14
	10375.8	7365.96	6415.64
	10054	8179.61	6129.52
	11155.9	8308.86	6574.96
	6463.18	7718.43
	7178.41	8829.59
	7483.87	7989.9
	6883.28	8546.38
	6057.86	8428.37
	6496.9	6109.06
	5441.02	5172.02
	7125.9	6522.74
	5992.61	9483.3
	5452.27	8071.12
	5800.86	6459.6
	5807.94	7406.78
	6363.9	10331
	6745.42	8560.22
	6104.98	6412.76
		8694.42
		8060.92
		7302.62
		8604.14
		7425.83
		13508.9
		14035.7
		15619.6
		14592
		14190.6
		13792
		14485.2
		16842.2
		14352.7
		10022.7
		13168.7
		11760.9
		13615.9

## Sheet: Extended Data Fig. 5h
		dmso	ms023	ms094
		4944.13	4505.8	2896.34
		9181.87	3456.26	2962.91
		3388.31	10658.9	3892.82
		3051.59	4379.94	2730.55
		4146.09	5625.29	2994.95
		12816.6	4448.71	2167.71
		2858.07	4286.54	3596.06
		4038.38	4430.3	5642.16
		9288.32	4330.55	3014.39
		3763.51	8323.87	6152.79
		4787.52	5002.02	2631.15
		3143.54	5184.15	2883.77
		3330.66	4796.52	4699.19
		3222.55	5192.68	3466.41
		3446.99	5479.13	5078.49
		4239.15	4475.24	2886.55
		13667.5	5070.72	2592.25
		15466.9	5098.25	2242.03
		4567.81	7970.08	7848.59
		7664.98	10595.5	2591.92
		5905.25	4225.49	2663.31
		4125.25	7718.59	5675.56
		3964.58	4554.65	2991.38
		5556.83	4814.79	6607.42
		6691.49	4083.29	2253.24
		6370.95	6337.02	6570.39
		4431.2	4854.43	2647.73
		13410.5	6626.15	2537.23
		4239.33	5734.8	2375.76
		4260.69	6569.69	2233.74
		8378.05	4930.48	2292.82
		10612.7	7188.23	2520.34
		9150.12	4341.71	2659.52
		6634.91	7696.58	2958.93
		3329.46	15526.7	2099.04
		4446.02	8446.27	2072
		6493.58	8886.16	1892.25
		9470.52	3929.43	2129.27
		7966.72	3789.67	1676.26
		7783.62	4233.12	1683.71
		3835.14	9253.6	3826.53
		3639.36	4700.43	3403.65
		3389.31	4253.61	4252.81
		4468.19	4780.53	10206.6
		4116.27	7216.49	3965.14
		4565.12	4414.43	6022.74
		5039.65	4496.18	6201.53
		7600.25	6786.96	6323.66
		4876.06	5336.05	9349.59
		3110.7	11126.7	6287.8
		2460.83	5572.78	3861.54
		5046.23	12599.2	4620.06
		5848.68	7599.57	3488.48
		6977.62	5118.88	9231.49
		4651.55	14003.5	5754.15
		2962.45	3885.54	4544.82
		3843.22	2826.57	7607.94
		4113.57	3597.3	5110.67
		4827.6	3191.24	13967.2
		6511.42	9869.85	3306.24
		8773.43	3793.72	3214.3
		8024.98	4855.06	7279.38
		12585.7	5299.21	10522.7
		3027.19	4959.02	9319.06
		10840	6786.08	4513.67
		1859.34	5600.18	13642
		3157.46	15363.4	5534.98
		6918.54	6326.66	11248.9
		1869.74	3758.36	4089.89
		1559.21	4452.85	12892.1
		2113.66	4347.19	3782.72
		2388.54	4881.64	9437.48
		2514.84	3369.04	14133.4
		2248.56	15482.2	7068.02
		2627.58	7642.95	2964.31
		3991.08	5168.85	4385.2
		4807.93	3426.08	7770.39
		1702.7	4099.3	3679.21
		2908.59	4395.28	8928.95
		5080.23	4076.42	6061.15
		4934.16	3967.82	6843.89
		6381.1	3597.28	11915.4
		5235.25	3914.14	8065.73
		4599.96	3935.74	8766.71
		9344.46	3758.07	14621.5
		4451.45	4840.17	13203.3
		5568.03	10045.4	10902.6
		6376.64	12797.7	9669.03
		6309.46	3567.7	5116.68
		9822.74	12252.9	5121.59
		8148.55	7751.25	6180.93
		6004.09	17529.4	10337.9
		8390.41	4926.03	8969.84
		12042.7	8151.24	8900.19
		5717.73	6157.65	12487.3
		8618.44	4104.59	11003.7
		2962.27	14461.4	11814.7
		6608.62	10595.9	13255.7
		6042.49	13767.4	15225.9
		5595.4	3808.81	16631.5
		8331.11	3841.59	12035.6
		8166.99	19949.7	13872.4
		9862.26	13256	17379.3
		12371.7	11057.4	14488.4
		3457.51	11842.3	16463.8
		3837.02	11803.1	9262.17
		7408.81	3996.56	12529.3
		3716.68	4433.54	11808.5
		4514.92	15138.4	8339.1
		3969.02	15835.9	8164.55
		9458.44	11413.9	8699.84
		9745.82	12943.7	8637.63
		8483.84	4936.51	15123.3
		7529.97	4842.86	4228.13
		7658.02	4343.25	5916.65
		6277.62	5825.19	4771.79
		7305.36	4402.3	8389.84
		5309.6	4284.25	6303.41
		7596.34	3865.05
		13010	20193.8
		5760.93	9021.55
		11570	4518.02
			6892.41
			4340.84
			4335.89
			8818.08
			13580.5
			14556.3
			14472.2
			10145
			9484.11
			3351.28
			9483.78
			13927.3
			4183.03
			5693.87
			5062.03
			11669.1
			6512.39
			4671.6
			5775.92
			8853.65
			10096.6
			12903
			12559.4
			13483.7
			7514.47
			12844.6
			6970.7
			9836.8
			4449.52
			9751.13
			8150.32
			9621.27
			12469.3

## Sheet: Extended Data Fig. 5i
	dmso	ms094	shPRMT1
	4944.13	2896.34	5817.76
	9181.87	2962.91	3088.41
	3388.31	3892.82	5590.88
	3051.59	2730.55	8054.22
	4146.09	2994.95	9542.64
	2858.07	2167.71	10182.8
	4038.38	3596.06	6503.62
	9288.32	5642.16	9593.4
	3763.51	3014.39	5663.52
	4787.52	6152.79	17507.2
	3143.54	2631.15	4425.05
	3330.66	2883.77	9316.91
	3222.55	4699.19	8454.32
	3446.99	3466.41	6881.05
	4239.15	5078.49	6806.71
	15466.9	2886.55	10024.8
	4567.81	2592.25	8132.79
	7664.98	2242.03	7504.73
	5905.25	7848.59	8798.69
	4125.25	2591.92	6806.72
	3964.58	2663.31	2437.31
	5556.83	5675.56	3776.75
	6691.49	2991.38	8883.77
	6370.95	6607.42	6458.75
	4431.2	2253.24	7047.37
	4239.33	6570.39	5254.48
	4260.69	2647.73	7721.68
	8378.05	2537.23	7238.61
	10612.7	2375.76	6111.07
	9150.12	2233.74	6646.38
	6634.91	2292.82	5842.32
	3329.46	2520.34	6025.08
	4446.02	2659.52	4295.74
	6493.58	2958.93	6385.55
	9470.52	2099.04	5244.62
	7966.72	2072	9876.87
	7783.62	1892.25	13232.1
	3835.14	2129.27	6744.99
	3639.36	1676.26	8134.73
	3389.31	1683.71	2656.62
	4468.19	3826.53	2548.95
	4116.27	3403.65	2964.99
	4565.12	4252.81	3872.39
	5039.65	10206.6	3852.53
	7600.25	3965.14	3939.7
	4876.06	6022.74	3537.68
	3110.7	6201.53	7581.02
	2460.83	6323.66	7844.73
	5046.23	9349.59	7501.93
	5848.68	6287.8	6576.59
	6977.62	3861.54	8183.78
	4651.55	4620.06	8594.62
	2962.45	3488.48	9900.02
	3843.22	5754.15	12769.4
	4113.57	4544.82	6629.75
	4827.6	7607.94	9691.17
	6511.42	5110.67	10120.7
	8773.43	3306.24	4355.27
	8024.98	3214.3	7458.81
	3027.19	7279.38	12435.9
	1859.34	9319.06	7798.79
	3157.46	4513.67	9109.97
	6918.54	5534.98	6011.34
	1869.74	4089.89	6732.01
	1559.21	3782.72	13396.7
	2113.66	9437.48	9189.9
	2388.54	7068.02	9420.65
	2514.84	2964.31	8699.74
	2248.56	4385.2	5707.35
	2627.58	7770.39	6713.96
	3991.08	3679.21	7223.44
	4807.93	8928.95	5826.55
	1702.7	6061.15	6888.6
	2908.59	6843.89	5757.72
	5080.23	11915.4	5286.65
	4934.16	8065.73	5557.39
	6381.1	8766.71	5675.09
	5235.25	5116.68	6727.41
	4599.96	5121.59	4144.88
	9344.46	6180.93	4813.81
	4451.45	8969.84	6149.51
	5568.03	8900.19	7985.11
	6376.64	12529.3	4054.67
	6309.46	11808.5	3992.94
	9822.74	8339.1	4843.83
	8148.55	8164.55	7472.84
	6004.09	8699.84	5623.89
	8390.41	8637.63	3907.7
	12042.7	15123.3	4494.72
	5717.73	4228.13	7656.05
	8618.44	5916.65	3854.52
	2962.27	4771.79	4158.26
	6608.62	8389.84	5566.46
	6042.49	6303.41	4032.38
	5595.4		4473.16
	8331.11		4639.95
	8166.99		2945.86
	9862.26		2518.93
	12371.7		3078.34
	3457.51		3176.85
	3837.02		2874.22
	7408.81		2894.32
	3716.68		2814.36
	4514.92		2786.12
	3969.02		3368.81
	9458.44		6912.5
	9745.82		5317.1
	8483.84		9906.73
	7529.97		7151.91
	7658.02		9096.89
	6277.62		6652.73
	7305.36		8112.24
	5309.6		6401.97
	7596.34		7819.5
			7805.56
			3434.93
			5312.45
			12703
			8801.62
			8890.28
			9371.97
			13020.9
			4447.71
			3106.39
			13920.3
			4127.4
			3092.25
