# Supplementary material for: PRMT inhibition induces a viral mimicry response in triple-negative breast cancer
Source: Nat Chem Biol. 2022 May 16;18(8):821–30. doi: 10.1038/s41589-022-01024-4 (PMC9337992; doi:10.1038/s41589-022-01024-4)
Supplement: Source Data Extended Data Fig. 6 — Statistical source data. [file 41589_2022_1024_MOESM18_ESM.xlsx]

## Sheet: Extended Data Fig. 6a
Row.names	name1	name2	baseMean	log2FoldChange	lfcSE	stat	pvalue	padj	Q1._MDAMB468.DMSO.replicate_1.3	Q4._MDAMB468.DMSO.replicate_2.3	Q7._MDAMB468.DMSO.replicate_3.3	Q6.MDAMB468.1uM_MS023.5d.replicate_2.3	Q9.MDAMB468.1uM_MS023.5d.replicate_3.3
_CATTC_n	Satellite	Satellite	55.5685	-0.000766887	1.13523	-0.000675537	0.999461	0.999579	79	45	60	12	55
_GAATG_n	Satellite	Satellite	99.4917	-0.17719	0.469252	-0.3776	0.705727	0.9982	128	95	123	54	78
5S	rRNA	rRNA	144.01	0.0514322	0.218706	0.235166	0.81408	0.9982	157	192	138	187	80
7SK	RNA	RNA	14712.4	0.0926686	0.204787	0.452513	0.6509	0.9982	11479	21182	16936	17944	8914
7SLRNA	srpRNA	srpRNA	69598.9	-0.0555755	0.231283	-0.240292	0.810104	0.9982	51486	110714	83640	84195	37834
ACRO1	Satellite	acro	7.27118	-0.59974	0.879267	-0.682091	0.495182	0.9982	10	15	5	9	2
ALR_Alpha	Satellite	centr	6400.02	0.326369	0.119921	2.72153	0.006498	0.262736	6202	7796	5942	9691	3772
Alu	SINE	Alu	778.338	-0.184925	0.148208	-1.24773	0.212128	0.9982	883	1078	845	987	358
AluJb	SINE	Alu	62709.7	-0.00933437	0.13823	-0.0675276	0.946162	0.9982	66650	81498	67036	72572	36754
AluJo	SINE	Alu	33271.1	-0.038639	0.130776	-0.29546	0.767643	0.9982	35877	43792	35456	38756	18962
AluJr	SINE	Alu	44785.5	0.118223	0.171933	0.687611	0.491698	0.9982	46993	54890	46079	50652	29310
AluJr4	SINE	Alu	11204.3	0.114976	0.164343	0.699612	0.48417	0.9982	11875	13559	11576	12965	7196
AluSc	SINE	Alu	15640.1	-0.0247479	0.129712	-0.190791	0.848689	0.9982	16625	20602	16703	18378	8945
AluSc5	SINE	Alu	3340.07	-0.146484	0.127035	-1.15311	0.248867	0.9982	3548	4514	3829	3844	1766
AluSc8	SINE	Alu	15888.9	0.112113	0.20566	0.545137	0.58566	0.9982	16759	19695	16165	16492	10974
AluSg	SINE	Alu	22520.7	-0.012888	0.169253	-0.0761461	0.939303	0.9982	24600	28022	24472	24441	13843
AluSg4	SINE	Alu	4720.51	-0.0295093	0.157745	-0.18707	0.851606	0.9982	4914	6258	5129	5205	2835
AluSg7	SINE	Alu	4815.87	-0.0301616	0.130347	-0.231395	0.817008	0.9982	4980	6410	5250	5691	2731
AluSp	SINE	Alu	34900.5	-0.0271034	0.173392	-0.156313	0.875786	0.9982	38063	44187	37812	37113	21549
AluSq	SINE	Alu	14144.2	0.0867284	0.189483	0.457711	0.64716	0.9982	15136	17216	14745	15203	9389
AluSq10	SINE	Alu	1382.16	-0.120831	0.144578	-0.835748	0.403297	0.9982	1353	2000	1565	1686	706
AluSq2	SINE	Alu	29653.4	0.00306806	0.141918	0.0216185	0.982752	0.9982	31538	38205	31618	34244	17576
AluSq4	SINE	Alu	1584.21	-0.132419	0.130031	-1.01837	0.308504	0.9982	1671	2271	1704	1882	823
AluSx	SINE	Alu	54055.7	0.0141421	0.146287	0.0966734	0.922986	0.9982	57329	69446	57437	62031	32469
AluSx1	SINE	Alu	61338.3	-0.0140384	0.160035	-0.0877203	0.930099	0.9982	66589	78379	65488	67542	37260
AluSx3	SINE	Alu	21259	0.130431	0.184094	0.7085	0.478635	0.9982	21911	26215	21909	23420	14293
AluSx4	SINE	Alu	8678.91	-0.0353287	0.166368	-0.212353	0.831831	0.9982	9468	11083	9382	9364	5273
AluSz	SINE	Alu	56943.6	-0.0290972	0.164155	-0.177255	0.859308	0.9982	59127	73056	64030	61963	34518
AluSz6	SINE	Alu	25332.2	0.00740955	0.147831	0.0501217	0.960025	0.9982	27310	32638	26541	28946	15193
AluY	SINE	Alu	46647.9	0.0391886	0.162759	0.240777	0.809728	0.9982	49795	59312	48702	52107	29138
AluYa5	SINE	Alu	1232.19	-0.108587	0.156135	-0.695469	0.486761	0.9982	1327	1813	1240	1630	581
AluYa8	SINE	Alu	262.502	-0.203381	0.191965	-1.05947	0.289387	0.9982	267	391	299	331	119
AluYb8	SINE	Alu	1027.12	-0.0917673	0.146705	-0.625523	0.531628	0.9982	1035	1456	1135	1344	498
AluYb9	SINE	Alu	268.308	-0.162019	0.192475	-0.841763	0.399921	0.9982	263	400	305	338	127
AluYc	SINE	Alu	2129.63	0.0251659	0.145235	0.173277	0.862434	0.9982	2141	2891	2231	2514	1263
AluYc3	SINE	Alu	376.012	0.0266231	0.178893	0.148821	0.881695	0.9982	351	540	399	509	195
AluYd8	SINE	Alu	171.282	-0.208589	0.213989	-0.974764	0.329677	0.9982	176	265	185	206	82
AluYe5	SINE	Alu	824.433	-0.100733	0.14893	-0.676378	0.4988	0.9982	825	1165	926	1061	404
AluYe6	SINE	Alu	278.893	0.0412927	0.209942	0.196687	0.844073	0.9982	250	406	300	403	135
AluYf1	SINE	Alu	1084.18	-0.130263	0.13609	-0.957183	0.338475	0.9982	1122	1560	1182	1314	553
AluYg6	SINE	Alu	587.953	-0.126119	0.149284	-0.844825	0.398209	0.9982	658	825	606	717	299
AluYh3	SINE	Alu	1622.74	-0.258844	0.138076	-1.87464	0.0608421	0.9982	1756	2329	1871	1740	834
AluYh3a3	SINE	Alu	461.503	-0.0023791	0.158814	-0.0149805	0.988048	0.9982	453	646	491	594	247
AluYh7	SINE	Alu	140.96	-0.173503	0.249725	-0.694778	0.487194	0.9982	135	224	155	188	61
AluYh9	SINE	Alu	112.238	-0.195138	0.255394	-0.764067	0.444827	0.9982	110	171	129	146	49
AluYi6	SINE	Alu	1066.75	0.150904	0.240384	0.627763	0.530159	0.9982	1133	1237	1104	1057	779
AluYi6_4d	SINE	Alu	281.944	-0.126724	0.214762	-0.590066	0.555146	0.9982	263	436	314	382	126
AluYj4	SINE	Alu	1254.62	0.0689776	0.128451	0.536994	0.591272	0.9982	1250	1658	1316	1652	696
AluYk11	SINE	Alu	523.222	-0.0860911	0.166208	-0.517974	0.604477	0.9982	540	769	536	609	289
AluYk12	SINE	Alu	271.026	-0.038179	0.20906	-0.182622	0.855095	0.9982	260	402	288	385	124
AluYk2	SINE	Alu	515.287	-0.106208	0.176305	-0.602413	0.546899	0.9982	494	763	576	677	245
AluYk3	SINE	Alu	668.232	-0.101965	0.176483	-0.577762	0.563425	0.9982	621	991	762	872	322
AluYk4	SINE	Alu	848.073	-0.0905111	0.150586	-0.60106	0.5478	0.9982	828	1202	959	1023	450
AluYm1	SINE	Alu	2138.2	-0.0350208	0.137444	-0.254801	0.798877	0.9982	2122	2952	2343	2555	1197
AmnSINE1	SINE	5S-Deu-L2	1204.64	0.351492	0.268866	1.30731	0.191106	0.9982	1176	1365	1159	1177	997
AmnSINE2	SINE	tRNA-Deu	84.0636	0.405012	0.272091	1.48852	0.136614	0.9982	89	90	74	122	55
Arthur1	DNA	hAT-Tip100	222.12	0.0368052	0.258955	0.142129	0.886978	0.9982	247	314	201	357	91
Arthur1A	DNA	hAT-Tip100	128.656	0.142074	0.265485	0.535148	0.592548	0.9982	130	158	138	212	56
Arthur1B	DNA	hAT-Tip100	252.007	0.216437	0.189289	1.14342	0.252863	0.9982	236	299	272	333	157
Arthur1C	DNA	hAT-Tip100	95.9402	-0.726017	0.275392	-2.6363	0.00838146	0.327958	128	156	110	100	31
BC200	scRNA	scRNA	90.6379	-0.392866	0.324934	-1.20906	0.226639	0.9982	109	124	105	69	55
BLACKJACK	DNA	hAT-Blackjack	155.237	-0.0245476	0.213887	-0.114769	0.908628	0.9982	173	192	167	190	86
BSR_Beta	Satellite	Satellite	120.204	0.109147	0.256977	0.424732	0.671032	0.9982	122	156	125	190	54
CER	Satellite	Satellite	225.144	0.203875	0.221354	0.921035	0.357032	0.9982	235	297	202	361	110
Chap1_Mam	DNA	hAT-Charlie	526.312	-0.563996	0.157347	-3.58441	0.000337837	0.045533	662	744	657	539	213
Charlie1	DNA	hAT-Charlie	933.62	-0.0523205	0.142358	-0.367527	0.713226	0.9982	1044	1180	1006	1129	510
Charlie10	DNA	hAT-Charlie	718.191	-0.313244	0.235651	-1.32927	0.183758	0.9982	854	927	863	601	425
Charlie10a	DNA	hAT-Charlie	60.8745	0.12785	0.347335	0.368089	0.712807	0.9982	61	69	72	102	25
Charlie10b	DNA	hAT-Charlie	68.2134	0.0871816	0.302372	0.288326	0.773097	0.9982	71	87	72	105	31
Charlie11	DNA	hAT-Charlie	35.8804	-0.468703	0.400066	-1.17156	0.241373	0.9982	37	63	40	37	16
Charlie12	DNA	hAT-Charlie	0.56991	-2.08247	3.28174	-0.634563	0.525714	0.9982	2	0	1	0	0
Charlie13a	DNA	hAT-Charlie	1114.76	0.0403453	0.229804	0.175564	0.860636	0.9982	1181	1384	1193	1077	770
Charlie13b	DNA	hAT-Charlie	231.756	-0.156981	0.204824	-0.766421	0.443426	0.9982	220	356	260	282	115
Charlie14a	DNA	hAT-Charlie	1202.97	-0.308776	0.241181	-1.28026	0.200452	0.9982	1525	1484	1405	1002	714
Charlie15a	DNA	hAT-Charlie	1055.1	-0.0706064	0.151776	-0.465202	0.641787	0.9982	1026	1509	1167	1248	580
Charlie15b	DNA	hAT-Charlie	981.233	0.0811382	0.217867	0.372421	0.709579	0.9982	1072	1132	1051	1017	667
Charlie16a	DNA	hAT-Charlie	2507.13	0.75635	0.319568	2.36679	0.0179432	0.555892	2303	2268	2095	2435	2549
Charlie17	DNA	hAT-Charlie	201.821	0.235081	0.199704	1.17715	0.239136	0.9982	213	237	192	268	127
Charlie17a	DNA	hAT-Charlie	231.334	-0.0771194	0.243668	-0.316494	0.751627	0.9982	223	342	255	348	93
Charlie17b	DNA	hAT-Charlie	64.2544	-0.151359	0.298926	-0.506342	0.612616	0.9982	67	87	76	82	30
Charlie18a	DNA	hAT-Charlie	618.265	0.0376642	0.164504	0.228957	0.818903	0.9982	707	796	589	769	354
Charlie19a	DNA	hAT-Charlie	744.04	0.111144	0.191361	0.58081	0.561368	0.9982	791	871	788	839	488
Charlie1a	DNA	hAT-Charlie	3609.15	0.0722317	0.135829	0.531784	0.594876	0.9982	3834	4606	3663	4408	2153
Charlie1b	DNA	hAT-Charlie	2112.04	0.0909344	0.203086	0.447763	0.654324	0.9982	2365	2488	2150	2254	1415
Charlie20a	DNA	hAT-Charlie	214.467	-0.0847419	0.196868	-0.43045	0.666868	0.9982	235	306	216	281	104
Charlie21a	DNA	hAT-Charlie	659.814	0.116455	0.236486	0.492437	0.622411	0.9982	676	836	669	653	473
Charlie22a	DNA	hAT-Charlie	438.949	-0.0472743	0.172799	-0.27358	0.784408	0.9982	455	582	482	496	257
Charlie23a	DNA	hAT-Charlie	502.391	0.0138022	0.16138	0.0855258	0.931843	0.9982	532	636	539	599	294
Charlie24	DNA	hAT-Charlie	702.357	0.0541316	0.241769	0.223898	0.822836	0.9982	844	778	717	707	478
Charlie25	DNA	hAT-Charlie	187.412	-0.199113	0.247436	-0.804705	0.42099	0.9982	213	242	223	267	71
Charlie26a	DNA	hAT-Charlie	184.814	-0.102669	0.20232	-0.507459	0.611833	0.9982	195	260	200	242	88
Charlie29a	DNA	hAT-Charlie	620.794	0.236689	0.170556	1.38774	0.165215	0.9982	648	780	557	797	402
Charlie2a	DNA	hAT-Charlie	1208.24	0.433036	0.255673	1.69371	0.0903199	0.9982	1252	1206	1131	1308	992
Charlie2b	DNA	hAT-Charlie	808.828	0.134076	0.136585	0.981629	0.326283	0.9982	829	1013	825	1126	446
Charlie3	DNA	hAT-Charlie	285.16	0.167605	0.179492	0.933775	0.35042	0.9982	310	351	269	394	163
Charlie30a	DNA	hAT-Charlie	68.0466	-0.192768	0.33154	-0.581433	0.560948	0.9982	92	96	59	90	29
Charlie4	DNA	hAT-Charlie	78.8153	-1.24274	0.359289	-3.45889	0.000542415	0.065795	101	116	127	39	32
Charlie4a	DNA	hAT-Charlie	823.343	0.029357	0.161461	0.181821	0.855723	0.9982	847	1165	800	986	485
Charlie4z	DNA	hAT-Charlie	3821.54	0.141068	0.216575	0.651357	0.514816	0.9982	4219	4339	3915	4011	2673
Charlie5	DNA	hAT-Charlie	455.192	0.225351	0.187277	1.2033	0.228861	0.9982	476	591	403	712	236
Charlie6	DNA	hAT-Charlie	75.9031	-0.101588	0.378245	-0.268577	0.788255	0.9982	84	98	81	57	56
Charlie7	DNA	hAT-Charlie	612.217	-0.0803353	0.147426	-0.54492	0.585808	0.9982	653	852	647	791	304
Charlie7a	DNA	hAT-Charlie	560.33	0.288455	0.183091	1.57547	0.115147	0.9982	538	703	523	693	388
Charlie8	DNA	hAT-Charlie	608.705	-0.270265	0.151555	-1.78329	0.0745393	0.9982	728	807	693	691	293
Charlie9	DNA	hAT-Charlie	201.658	-0.168035	0.257893	-0.651567	0.514681	0.9982	226	280	222	302	73
Cheshire	DNA	hAT-Charlie	449.695	-0.149216	0.185981	-0.802315	0.422371	0.9982	485	615	509	619	192
Chompy-6_Croc	DNA	PIF-Harbinger	1.66412	-1.68157	2.01381	-0.835021	0.403706	0.9982	4	1	2	0	1
Chompy-7_Croc	DNA	PIF-Harbinger	0.151723	-0.510164	4.56209	-0.111827	0.910961	0.9982	0	1	0	0	0
CR1-11_Crp	LINE	CR1	97.4117	0.126756	0.366806	0.345566	0.729669	0.9982	112	116	89	81	78
CR1-12_AMi	LINE	CR1	16.8083	-0.434253	0.571604	-0.759709	0.447429	0.9982	22	27	15	15	9
CR1-13_AMi	LINE	CR1	8.37558	-0.610863	1.01781	-0.600174	0.54839	0.9982	17	11	6	15	0
CR1-16_AMi	LINE	CR1	46.3046	-0.0262863	0.341713	-0.0769249	0.938683	0.9982	45	61	54	60	24
CR1-3_Croc	LINE	CR1	191.552	0.0189961	0.221425	0.08579	0.931633	0.9982	223	255	178	273	92
CR1-8_Crp	LINE	CR1	1.71281	0.554131	1.58417	0.349793	0.726494	0.9982	2	2	1	3	1
CR1-L3A_Croc	LINE	CR1	57.4161	-0.273793	0.323992	-0.845062	0.398076	0.9982	70	76	66	74	23
CR1-L3B_Croc	LINE	CR1	6.22843	0.0670083	0.975146	0.0687162	0.945216	0.9982	12	4	4	7	4
CR1_Mam	LINE	CR1	571.198	-0.0772183	0.174041	-0.44368	0.657274	0.9982	612	736	640	625	335
CRP1	SINE?	tRNA	0.681045	-2.36419	3.04813	-0.77562	0.437973	0.9982	0	2	2	0	0
D20S16	Satellite	Satellite	31.2335	0.562174	0.487272	1.15372	0.248616	0.9982	29	36	27	71	11
DNA1_Mam	DNA	TcMar	20.7825	-1.48556	0.662742	-2.24154	0.0249912	0.644985	48	27	20	17	3
ERV24_Prim-int	LTR	ERV1	57.1312	-0.735585	0.365322	-2.01353	0.0440592	0.905827	75	104	59	64	16
ERV24B_Prim-int	LTR	ERV1	63.6875	0.0602919	0.302053	0.199607	0.841788	0.9982	72	83	59	80	37
ERV3-16A3_I-int	LTR	ERVL	639.114	-0.200252	0.190555	-1.05089	0.293311	0.9982	620	987	727	845	275
ERV3-16A3_LTR	LTR	ERVL	87.4193	0.0893449	0.257967	0.346342	0.729085	0.9982	88	116	89	118	48
ERVL-B4-int	LTR	ERVL	727.576	-0.215958	0.206597	-1.04531	0.295881	0.9982	821	1061	773	1025	281
ERVL-E-int	LTR	ERVL	1945.37	-0.0916617	0.14045	-0.652627	0.513997	0.9982	2209	2456	2132	2265	1065
ERVL-int	LTR	ERVL	330.413	-0.0134791	0.220193	-0.0612147	0.951188	0.9982	332	495	325	495	144
ERVL47-int	LTR	ERVL	180.987	-0.252797	0.336694	-0.750822	0.45276	0.9982	232	228	193	128	123
Eulor1	DNA	DNA	6.36308	-0.55381	0.938223	-0.590275	0.555006	0.9982	7	13	5	4	4
Eulor10	DNA?	DNA?	0.995808	-0.330533	2.35891	-0.140121	0.888564	0.9982	2	2	0	2	0
Eulor11	DNA	DNA	1.33633	-0.860463	1.95502	-0.44013	0.659843	0.9982	2	3	1	2	0
Eulor12	DNA?	DNA?	3.33458	-0.286744	1.19915	-0.239124	0.81101	0.9982	3	4	5	3	2
Eulor2A	DNA?	DNA?	0.190555	-0.510164	4.56209	-0.111827	0.910961	0.9982	1	0	0	0	0
Eulor2B	DNA?	DNA?	5.26073	-0.8716	1.12921	-0.771867	0.440193	0.9982	4	9	10	8	0
Eulor2C	DNA?	DNA?	2.73384	-2.04721	1.75642	-1.16555	0.243795	0.9982	3	1	9	2	0
Eulor3	DNA?	DNA?	0	NA	NA	NA	NA	NA	0	0	0	0	0
Eulor4	Unknown	Unknown	0.745149	3.4534	3.45824	0.998603	0.317987	0.9982	0	0	0	0	2
Eulor5A	DNA?	DNA?	17.1447	0.621171	0.600513	1.0344	0.300949	0.9982	13	21	16	40	6
Eulor5B	DNA?	DNA?	7.27908	-1.41928	0.981694	-1.44574	0.148249	0.9982	11	16	8	8	0
Eulor6A	DNA?	DNA?	0.372575	2.38157	4.49727	0.52956	0.596417	0.9982	0	0	0	0	1
Eulor6B	DNA?	DNA?	0.190555	-0.510164	4.56209	-0.111827	0.910961	0.9982	1	0	0	0	0
Eulor6C	DNA?	DNA?	0.3776	-1.49463	4.51139	-0.3313	0.740418	0.9982	0	0	2	0	0
Eulor6D	DNA?	DNA?	1.09923	-3.03559	2.36243	-1.28494	0.198813	0.9982	2	1	3	0	0
Eulor6E	DNA?	DNA?	3.31385	1.38334	1.45588	0.950174	0.342024	0.9982	2	5	0	2	5
Eulor7	DNA?	DNA?	0	NA	NA	NA	NA	NA	0	0	0	0	0
Eulor8	DNA	TcMar?	6.94388	1.41653	0.847489	1.67144	0.0946345	0.9982	6	5	3	12	7
Eulor9A	DNA	DNA	80.2993	0.0861227	0.28315	0.304159	0.761007	0.9982	87	105	75	94	51
Eulor9B	DNA	DNA	8.80089	0.169574	0.875942	0.193591	0.846496	0.9982	13	3	11	10	6
Eulor9C	DNA	DNA	5.7718	0.423067	0.903035	0.468494	0.639431	0.9982	7	5	5	8	4
FAM	SINE	Alu	2071.47	0.198936	0.176243	1.12876	0.259	0.9982	2075	2472	2129	2423	1401
FLAM_A	SINE	Alu	6517.79	0.0363636	0.189711	0.191679	0.847994	0.9982	7178	7942	6871	6906	4222
FLAM_C	SINE	Alu	9573.68	-0.0625648	0.169447	-0.369228	0.711958	0.9982	10761	12139	10328	10192	5758
FordPrefect	DNA	hAT-Tip100	152.989	0.769402	0.275159	2.7962	0.00517067	0.232297	119	174	116	199	137
FordPrefect_a	DNA	hAT-Tip100	19.6005	0.665473	0.53225	1.2503	0.21119	0.9982	16	24	16	42	9
FRAM	SINE	Alu	3008.15	0.116764	0.178432	0.654392	0.51286	0.9982	3148	3548	3214	3410	1966
GSAT	Satellite	centr	0	NA	NA	NA	NA	NA	0	0	0	0	0
GSATII	Satellite	centr	11.982	-0.284448	0.7002	-0.406238	0.684567	0.9982	8	23	15	17	4
GSATX	Satellite	centr	0.190555	-0.510164	4.56209	-0.111827	0.910961	0.9982	1	0	0	0	0
HAL1	LINE	L1	7589.31	-0.0404988	0.113403	-0.357124	0.720999	0.9982	8204	9917	8138	9477	4053
HAL1b	LINE	L1	1130.2	0.102574	0.170747	0.600736	0.548016	0.9982	1181	1398	1168	1303	724
HAL1M8	LINE	L1	533.973	-0.0401608	0.1834	-0.218979	0.826666	0.9982	552	823	497	682	279
HAL1ME	LINE	L1	2014.55	0.0221243	0.167608	0.132	0.894984	0.9982	2248	2523	2061	2266	1239
Harlequin-int	LTR	ERV1	222.062	0.172005	0.189934	0.905605	0.365145	0.9982	233	286	207	310	126
hAT-16_Crp	DNA	hAT-Charlie	3.67306	1.95925	1.20186	1.63018	0.103064	0.9982	1	2	3	12	2
hAT-N1_Mam	DNA	hAT-Tip100?	62.0852	0.346941	0.359901	0.963989	0.335052	0.9982	61	83	52	118	26
Helitron1Na_Mam	RC	Helitron	16.4142	-0.160133	0.579892	-0.276143	0.782438	0.9982	17	23	20	26	5
Helitron1Nb_Mam	RC	Helitron	19.5032	-0.147847	0.545061	-0.271249	0.7862	0.9982	20	20	29	27	8
Helitron2Na_Mam	RC?	Helitron?	488.617	-0.312166	0.257303	-1.21322	0.225045	0.9982	623	617	554	397	295
Helitron3Na_Mam	RC	Helitron	147.93	-0.276103	0.222129	-1.24298	0.213875	0.9982	153	225	171	176	67
HERV-Fc1-int	LTR	ERV1	5.24853	-0.271761	0.964408	-0.28179	0.778104	0.9982	5	10	5	7	2
HERV-Fc1_LTR1	LTR	ERV1	1.434	2.05714	2.09385	0.982465	0.325871	0.9982	0	0	2	2	2
HERV-Fc1_LTR2	LTR	ERV1	0.151723	-0.510164	4.56209	-0.111827	0.910961	0.9982	0	1	0	0	0
HERV-Fc1_LTR3	LTR	ERV1	0.151723	-0.510164	4.56209	-0.111827	0.910961	0.9982	0	1	0	0	0
HERV-Fc2-int	LTR	ERV1	0.951317	-1.2956	2.51098	-0.515975	0.605872	0.9982	0	4	1	1	0
HERV-Fc2_LTR	LTR	ERV1	0	NA	NA	NA	NA	NA	0	0	0	0	0
HERV1_I-int	LTR	ERV1	27.6212	0.145078	0.438562	0.330804	0.740793	0.9982	31	31	29	43	13
HERV1_LTRa	LTR	ERV1	6.24595	0.193082	0.89915	0.214739	0.829971	0.9982	4	9	7	6	5
HERV1_LTRb	LTR	ERV1	22.0693	-0.000263989	0.50069	-0.000527251	0.999579	0.999579	21	24	29	24	14
HERV1_LTRc	LTR	ERV1	1.38297	0.485775	2.13297	0.227746	0.819844	0.9982	3	0	1	4	0
HERV1_LTRd	LTR	ERV1	0.155626	1.74203	4.52907	0.384632	0.70051	0.9982	0	0	0	1	0
HERV1_LTRe	LTR	ERV1	0	NA	NA	NA	NA	NA	0	0	0	0	0
HERV15-int	LTR	ERV1	26.6071	0.465307	0.459016	1.01371	0.310723	0.9982	32	24	22	41	17
HERV16-int	LTR	ERVL	109.579	0.117439	0.302875	0.387748	0.698203	0.9982	91	154	124	182	46
HERV17-int	LTR	ERV1	708.311	0.0620668	0.203528	0.304954	0.760401	0.9982	747	912	731	1121	309
HERV3-int	LTR	ERV1	102.755	0.421398	0.240865	1.74952	0.0802009	0.9982	94	123	94	158	64
HERV30-int	LTR	ERV1	55.0822	0.230859	0.337662	0.6837	0.494165	0.9982	56	65	57	93	25
HERV35I-int	LTR	ERV1	75.7495	-0.233392	0.324677	-0.718843	0.472238	0.9982	91	88	91	69	46
HERV4_I-int	LTR	ERV1	428.475	0.0406475	0.221049	0.183884	0.854104	0.9982	406	579	466	444	285
HERV9-int	LTR	ERV1	333.652	0.0397049	0.206923	0.191882	0.847834	0.9982	318	470	354	503	152
HERV9N-int	LTR	ERV1	147.22	-0.114802	0.256941	-0.446803	0.655017	0.9982	165	216	146	215	59
HERV9NC-int	LTR	ERV1	334.816	0.104064	0.176882	0.588327	0.556313	0.9982	342	416	357	487	170
HERVE-int	LTR	ERV1	448.379	-0.163993	0.163554	-1.00269	0.316012	0.9982	451	654	507	528	229
HERVE_a-int	LTR	ERV1	115.314	0.0250259	0.23652	0.105809	0.915734	0.9982	126	154	114	157	59
HERVFH19-int	LTR	ERV1	18.3912	0.200932	0.531821	0.377819	0.705565	0.9982	21	21	18	31	8
HERVFH21-int	LTR	ERV1	18.0013	-0.545548	0.639736	-0.852771	0.393786	0.9982	29	14	26	23	5
HERVH-int	LTR	ERV1	869.167	-0.0306318	0.153256	-0.199873	0.84158	0.9982	894	1254	878	1166	433
HERVH48-int	LTR	ERV1	90.9123	-0.232592	0.270449	-0.860021	0.389778	0.9982	91	125	116	112	41
HERVI-int	LTR	ERV1	110.225	-0.11653	0.258528	-0.450743	0.652175	0.9982	119	151	123	156	46
HERVIP10B3-int	LTR	ERV1	614.103	-0.137931	0.210149	-0.656348	0.5116	0.9982	659	870	667	900	243
HERVIP10F-int	LTR	ERV1	302.622	1.08085	0.17441	6.19719	5.74795e-10	3.48613e-07	208	291	222	591	228
HERVIP10FH-int	LTR	ERV1	157.094	-0.108034	0.209914	-0.51466	0.606791	0.9982	172	217	165	186	84
HERVK-int	LTR	ERVK	458.76	0.203244	0.169375	1.19997	0.230152	0.9982	465	563	457	703	239
HERVK11-int	LTR	ERVK	112.756	0.773598	0.237225	3.26103	0.0011101	0.096182	89	115	98	205	75
HERVK11D-int	LTR	ERVK	13.5828	0.637722	0.605657	1.05294	0.292367	0.9982	9	18	12	25	8
HERVK13-int	LTR	ERVK	39.9284	-0.101358	0.390555	-0.259524	0.795231	0.9982	45	44	51	56	17
HERVK14-int	LTR	ERVK	88.7144	0.383036	0.308917	1.23993	0.215001	0.9982	101	105	67	155	45
HERVK14C-int	LTR	ERVK	24.2824	-0.044564	0.477901	-0.0932495	0.925705	0.9982	29	24	30	32	12
HERVK22-int	LTR	ERVK	209.857	-0.0068876	0.22894	-0.0300848	0.975999	0.9982	206	274	236	222	134
HERVK3-int	LTR	ERVK	173.55	-0.196418	0.233839	-0.839972	0.400924	0.9982	192	208	218	183	96
HERVK9-int	LTR	ERVK	737.477	-0.115017	0.140001	-0.821546	0.411335	0.9982	817	1005	784	881	387
HERVKC4-int	LTR	ERVK	99.6251	-0.356369	0.255444	-1.3951	0.162986	0.9982	126	133	113	109	46
HERVL-int	LTR	ERVL	3099.62	-0.258102	0.120801	-2.13659	0.0326317	0.780501	3371	4426	3584	3648	1453
HERVL18-int	LTR	ERVL	74.9976	-0.339956	0.341884	-0.99436	0.320047	0.9982	61	140	86	85	34
HERVL32-int	LTR	ERVL	1.98932	0.752215	1.77096	0.424751	0.671018	0.9982	1	2	2	0	3
HERVL40-int	LTR	ERVL	375.278	0.194752	0.191449	1.01725	0.309034	0.9982	333	527	370	567	198
HERVL66-int	LTR	ERVL	11.9868	-0.528428	0.692309	-0.763283	0.445295	0.9982	14	14	19	16	3
HERVL74-int	LTR	ERVL	87.8208	1.52982	0.376272	4.06572	4.78851e-05	0.0116169	41	84	48	125	104
HERVP71A-int	LTR	ERV1	117.069	-0.483192	0.253723	-1.90441	0.0568569	0.9982	123	191	144	133	45
HERVS71-int	LTR	ERV1	77.7842	-0.511314	0.277911	-1.83985	0.0657907	0.9982	90	115	98	82	32
HSAT4	Satellite	centr	39.1115	-0.36208	0.385452	-0.939364	0.347544	0.9982	47	64	37	41	19
HSAT5	Satellite	Satellite	21.6216	-0.22298	0.636622	-0.350255	0.726147	0.9982	15	39	28	39	4
HSAT6	Satellite	Satellite	0	NA	NA	NA	NA	NA	0	0	0	0	0
HSATI	Satellite	Satellite	165.489	0.391919	0.257943	1.5194	0.128661	0.9982	146	185	168	194	128
HSMAR1	DNA	TcMar-Mariner	187.356	0.0412712	0.206669	0.199697	0.841717	0.9982	173	258	207	250	100
HSMAR2	DNA	TcMar-Mariner	733.65	-0.520368	0.168727	-3.08408	0.00204186	0.138661	862	1122	887	840	271
HUERS-P1-int	LTR	ERV1	153.48	0.221097	0.222016	0.995864	0.319316	0.9982	138	184	169	203	96
HUERS-P2-int	LTR	ERV1	29.0405	0.375941	0.454281	0.82755	0.407925	0.9982	26	37	28	56	12
HUERS-P3-int	LTR	ERV1	591.053	-0.570035	0.188031	-3.03159	0.00243268	0.147249	643	1006	707	655	216
HUERS-P3b-int	LTR	ERV1	1593.84	-0.290202	0.241312	-1.2026	0.229131	0.9982	1805	2111	1939	1294	972
HY1	scRNA	scRNA	137.848	-0.0176737	0.219263	-0.080605	0.935756	0.9982	143	191	143	181	71
HY3	scRNA	scRNA	79.7334	0.0183478	0.302775	0.0605988	0.951679	0.9982	71	97	101	91	49
HY4	scRNA	scRNA	43.7152	-0.484869	0.358506	-1.35247	0.176225	0.9982	49	62	58	47	18
HY5	scRNA	scRNA	3.48182	-0.347789	1.31741	-0.263995	0.791784	0.9982	5	7	2	7	0
Kanga1	DNA	TcMar-Tc2	149.721	-0.092484	0.291002	-0.317812	0.750628	0.9982	176	155	183	146	95
Kanga11a	DNA	TcMar-Tc2	202.548	-0.173692	0.211132	-0.822668	0.410697	0.9982	203	301	230	265	90
Kanga1a	DNA	TcMar-Tc2	480.499	-0.118088	0.225081	-0.524645	0.59983	0.9982	557	616	514	456	303
Kanga1b	DNA	TcMar-Tc2	144.301	-0.119918	0.238984	-0.501782	0.615821	0.9982	143	186	182	192	66
Kanga1c	DNA	TcMar-Tc2	230.766	0.172253	0.250197	0.68847	0.491157	0.9982	253	302	196	253	162
Kanga1d	DNA	TcMar-Tc2	232.229	0.079088	0.207102	0.381879	0.702551	0.9982	251	296	227	269	147
Kanga2_a	DNA	TcMar-Tc2	573.348	0.0015923	0.146482	0.0108703	0.991327	0.999508	593	778	596	720	316
L1HS	LINE	L1	1578.56	0.120616	0.146326	0.8243	0.409769	0.9982	1605	2060	1577	2327	806
L1M	LINE	L1	99.4628	0.169508	0.281521	0.602116	0.547097	0.9982	97	132	100	165	44
L1M1	LINE	L1	2877.45	-0.00643898	0.118133	-0.0545061	0.956532	0.9982	2996	3882	3018	3729	1523
L1M2	LINE	L1	2611.31	0.0395976	0.120281	0.329209	0.741997	0.9982	2716	3458	2689	3495	1389
L1M2a	LINE	L1	182.276	0.243608	0.223336	1.09077	0.275375	0.9982	158	259	173	276	100
L1M2a1	LINE	L1	114.291	0.0287939	0.248159	0.11603	0.907629	0.9982	102	155	133	151	61
L1M2b	LINE	L1	48.8546	-0.173069	0.371004	-0.466489	0.640865	0.9982	63	65	45	47	30
L1M2c	LINE	L1	56.2068	-0.326897	0.322748	-1.01286	0.311129	0.9982	64	89	59	67	24
L1M3	LINE	L1	2125.19	0.0774054	0.135943	0.569396	0.569087	0.9982	2232	2603	2260	2646	1252
L1M3a	LINE	L1	229.961	-0.0416622	0.185738	-0.224306	0.822519	0.9982	254	292	249	295	119
L1M3b	LINE	L1	39.7852	-0.977983	0.411689	-2.37554	0.0175234	0.555892	46	81	47	37	11
L1M3c	LINE	L1	120.275	0.319928	0.291495	1.09754	0.272405	0.9982	110	137	130	220	53
L1M3d	LINE	L1	121.913	-0.0661902	0.240709	-0.27498	0.783332	0.9982	123	185	121	150	65
L1M3de	LINE	L1	50.8667	0.0796885	0.408738	0.194962	0.845422	0.9982	58	83	34	81	22
L1M3e	LINE	L1	281.422	-0.0456226	0.182823	-0.249545	0.802939	0.9982	289	383	309	383	135
L1M3f	LINE	L1	166.25	0.0219671	0.312107	0.0703833	0.943889	0.9982	174	260	144	281	61
L1M4	LINE	L1	7450.83	-0.0346242	0.142694	-0.242647	0.808279	0.9982	8214	9612	7885	8528	4325
L1M4a1	LINE	L1	927.804	-0.147609	0.137311	-1.075	0.282375	0.9982	1062	1264	980	1115	470
L1M4a2	LINE	L1	873.134	0.223955	0.233955	0.957255	0.338439	0.9982	976	981	822	932	639
L1M4b	LINE	L1	806.988	-0.107844	0.156981	-0.686986	0.492091	0.9982	870	1102	882	1090	370
L1M4c	LINE	L1	6008.69	-0.00377452	0.143689	-0.0262687	0.979043	0.9982	5900	8454	6371	8333	2958
L1M5	LINE	L1	13652.1	-0.051989	0.116047	-0.447998	0.654154	0.9982	14779	17869	14730	16583	7416
L1M6	LINE	L1	567.525	0.0813312	0.177602	0.45794	0.646996	0.9982	670	705	521	772	307
L1M6B	LINE	L1	565.096	-0.0782894	0.253716	-0.308571	0.757648	0.9982	678	681	598	509	377
L1M7	LINE	L1	777.897	0.14496	0.155573	0.93178	0.35145	0.9982	792	1010	765	1156	401
L1M8	LINE	L1	562.383	0.257707	0.160799	1.60266	0.10901	0.9982	592	673	517	758	354
L1MA1	LINE	L1	1590.6	0.181507	0.127307	1.42575	0.153942	0.9982	1559	2003	1617	2281	884
L1MA10	LINE	L1	569.733	-0.0358286	0.17493	-0.204817	0.837715	0.9982	605	769	605	814	260
L1MA2	LINE	L1	2522.8	0.105808	0.125719	0.841621	0.4	0.9982	2613	3325	2473	3480	1374
L1MA3	LINE	L1	2834.82	0.221828	0.122521	1.81054	0.0702127	0.9982	2724	3644	2771	4078	1624
L1MA4	LINE	L1	2915.93	0.068444	0.11873	0.576467	0.5643	0.9982	3087	3683	3015	3859	1608
L1MA4A	LINE	L1	3013.37	-0.160399	0.124317	-1.29024	0.196967	0.9982	3380	4102	3293	3778	1442
L1MA5	LINE	L1	1682.99	-0.0833835	0.127592	-0.653516	0.513424	0.9982	1828	2233	1829	2004	909
L1MA5A	LINE	L1	1876.9	0.66303	0.195245	3.39588	0.000684081	0.0698202	1640	1961	1600	2479	1554
L1MA6	LINE	L1	2078.93	0.0428337	0.132749	0.322668	0.746947	0.9982	2223	2723	2100	2875	1069
L1MA7	LINE	L1	2473.43	0.0826975	0.131347	0.629609	0.528951	0.9982	2651	3079	2526	3117	1447
L1MA8	LINE	L1	2587.78	0.0816209	0.134518	0.606764	0.544008	0.9982	2776	3320	2571	3651	1346
L1MA9	LINE	L1	4769.03	0.0776066	0.132061	0.587656	0.556763	0.9982	5042	6088	4842	5874	2835
L1MB1	LINE	L1	2281.14	0.228423	0.182784	1.24969	0.211413	0.9982	2206	2814	2290	2643	1584
L1MB2	LINE	L1	5533.64	-0.379674	0.123848	-3.06566	0.00217193	0.138661	6431	8178	6321	6339	2382
L1MB3	LINE	L1	6149.81	0.158535	0.112217	1.41276	0.157727	0.9982	6196	7724	6215	8385	3540
L1MB4	LINE	L1	4257.08	0.0637325	0.136897	0.46555	0.641538	0.9982	4692	5288	4300	5262	2496
L1MB5	LINE	L1	3101.96	0.106002	0.124393	0.852152	0.39413	0.9982	3038	4025	3268	4316	1674
L1MB7	LINE	L1	11126.3	-0.166347	0.115333	-1.44231	0.149215	0.9982	12434	15380	12063	13708	5402
L1MB8	LINE	L1	6136.59	-0.0550971	0.122155	-0.451042	0.651959	0.9982	6616	8212	6526	8101	3052
L1MC	LINE	L1	2088.73	0.261182	0.162802	1.60429	0.10865	0.9982	2080	2501	2035	2580	1415
L1MC1	LINE	L1	4718.92	0.0667813	0.115222	0.579587	0.562193	0.9982	4820	6112	4943	6365	2548
L1MC2	LINE	L1	2675.71	0.260496	0.144786	1.79917	0.0719915	0.9982	2690	3137	2639	3462	1745
L1MC3	LINE	L1	10207.4	0.176077	0.200626	0.877636	0.380141	0.9982	10709	12113	10289	11068	7150
L1MC4	LINE	L1	10592.7	-0.00517659	0.131812	-0.0392727	0.968673	0.9982	11381	13474	11392	12584	6094
L1MC4a	LINE	L1	4515.82	0.127407	0.152922	0.833149	0.404761	0.9982	4723	5553	4605	5394	2857
L1MC5	LINE	L1	4956.16	0.0188822	0.123589	0.152782	0.87857	0.9982	5428	6267	5151	6210	2770
L1MC5a	LINE	L1	5822.02	0.0124941	0.118038	0.105848	0.915703	0.9982	6352	7484	6012	7437	3177
L1MCa	LINE	L1	1536.53	0.082547	0.142912	0.577608	0.563529	0.9982	1580	2068	1518	2192	789
L1MCb	LINE	L1	155.135	0.524692	0.211758	2.4778	0.0132196	0.461351	137	181	137	259	95
L1MCc	LINE	L1	681.631	-0.0623659	0.151385	-0.411969	0.680362	0.9982	681	965	738	817	373
L1MD	LINE	L1	2361.97	0.00483885	0.124644	0.0388213	0.969033	0.9982	2484	3118	2480	2908	1328
L1MD1	LINE	L1	1908.8	0.0662688	0.146787	0.451461	0.651657	0.9982	1929	2382	2098	2740	959
L1MD2	LINE	L1	4357.35	0.0743208	0.149991	0.495503	0.620245	0.9982	4691	5274	4583	5190	2658
L1MD3	LINE	L1	1626.39	0.106686	0.127959	0.833747	0.404423	0.9982	1632	2106	1672	2094	951
L1MDa	LINE	L1	2286.72	0.00253535	0.122595	0.0206807	0.9835	0.9982	2349	3010	2470	2858	1265
L1MDb	LINE	L1	60.8684	-0.0533875	0.361116	-0.14784	0.882469	0.9982	80	85	49	91	25
L1ME1	LINE	L1	11959.6	0.0482162	0.111381	0.432892	0.665093	0.9982	12433	15631	12389	15917	6449
L1ME2	LINE	L1	4021.67	-0.119324	0.122198	-0.976483	0.328825	0.9982	4530	5481	4221	4789	2106
L1ME2z	LINE	L1	1821.85	-0.042867	0.131366	-0.326318	0.744184	0.9982	2005	2386	1921	2414	911
L1ME3	LINE	L1	2918.55	-0.0306395	0.124274	-0.246548	0.805258	0.9982	3184	3705	3161	3604	1589
L1ME3A	LINE	L1	4825.18	-0.0296147	0.113186	-0.261646	0.793595	0.9982	5108	6429	5138	6128	2557
L1ME3B	LINE	L1	2645.16	0.0777475	0.118286	0.657284	0.510998	0.9982	2725	3437	2713	3566	1442
L1ME3C	LINE	L1	636.525	0.0397228	0.151126	0.262845	0.79267	0.9982	665	801	689	881	325
L1ME3Cz	LINE	L1	2983.81	0.0408776	0.124347	0.328739	0.742353	0.9982	3262	3807	3022	3839	1655
L1ME3D	LINE	L1	1488.01	0.139967	0.142524	0.982061	0.32607	0.9982	1635	1793	1451	1954	876
L1ME3E	LINE	L1	1294.37	0.0714186	0.136124	0.524657	0.599822	0.9982	1339	1702	1316	1813	672
L1ME3F	LINE	L1	2745.12	0.0482854	0.151589	0.318528	0.750084	0.9982	2927	3468	2860	3197	1674
L1ME3G	LINE	L1	5033.41	-0.142643	0.113427	-1.25757	0.208546	0.9982	5534	6815	5560	6092	2542
L1ME4a	LINE	L1	11582.8	-0.0857644	0.125108	-0.685521	0.493015	0.9982	12785	15284	12489	13507	6355
L1ME4b	LINE	L1	7979.24	-0.123427	0.128302	-0.962003	0.336048	0.9982	8673	10873	8721	9046	4355
L1ME4c	LINE	L1	3058.87	-0.0411632	0.133527	-0.308277	0.757871	0.9982	3419	3977	3181	3634	1712
L1ME5	LINE	L1	377.599	-0.258686	0.21779	-1.18778	0.234921	0.9982	380	578	441	513	146
L1MEa	LINE	L1	42.9503	0.570391	0.367335	1.55278	0.120475	0.9982	39	55	30	64	31
L1MEb	LINE	L1	412.171	0.0385155	0.166546	0.231261	0.817112	0.9982	439	552	412	575	208
L1MEc	LINE	L1	6747.69	0.00920397	0.113548	0.0810582	0.935396	0.9982	7221	8832	7003	8653	3658
L1MEd	LINE	L1	6515.08	-0.0754495	0.117631	-0.64141	0.521256	0.9982	7194	8526	7021	7906	3475
L1MEf	LINE	L1	4562.34	0.191316	0.122487	1.56193	0.118304	0.9982	4698	5496	4560	6109	2742
L1MEg	LINE	L1	3479.86	-0.0220264	0.120299	-0.183097	0.854722	0.9982	3733	4527	3718	4281	1915
L1MEg1	LINE	L1	232.911	0.293971	0.183092	1.60559	0.108364	0.9982	232	276	222	327	145
L1MEg2	LINE	L1	214.763	0.0806633	0.199595	0.404135	0.686113	0.9982	230	262	222	260	131
L1MEh	LINE	L1	1434.75	0.235973	0.228689	1.03185	0.302141	0.9982	1563	1617	1375	1528	1058
L1MEi	LINE	L1	751.703	-0.0110329	0.168764	-0.0653745	0.947876	0.9982	764	1039	795	1077	351
L1MEj	LINE	L1	350.124	-0.246571	0.168044	-1.4673	0.142293	0.9982	405	496	378	388	177
L1P	LINE	L1	100.346	0.213946	0.243604	0.878253	0.379806	0.9982	102	122	99	142	58
L1P1	LINE	L1	2101.68	0.0205742	0.120153	0.171232	0.864041	0.9982	2221	2762	2179	2703	1147
L1P2	LINE	L1	1632.93	0.0847653	0.139118	0.609304	0.542323	0.9982	1707	2172	1602	2309	849
L1P3	LINE	L1	1523.83	0.124481	0.1298	0.959021	0.337548	0.9982	1562	1881	1589	2140	826
L1P3b	LINE	L1	148.931	0.0981877	0.213059	0.460849	0.644907	0.9982	156	195	147	206	80
L1P4	LINE	L1	1200.33	0.0731349	0.134546	0.543568	0.586739	0.9982	1221	1564	1251	1672	628
L1P4a	LINE	L1	185.759	-0.13786	0.239325	-0.576035	0.564591	0.9982	201	244	218	268	74
L1P4b	LINE	L1	11.9368	0.0782029	0.632569	0.123627	0.90161	0.9982	13	14	13	17	6
L1P4c	LINE	L1	0	NA	NA	NA	NA	NA	0	0	0	0	0
L1P4d	LINE	L1	61.571	0.079013	0.299125	0.264147	0.791666	0.9982	64	79	64	86	32
L1P4e	LINE	L1	21.796	0.0764718	0.481032	0.158974	0.873689	0.9982	22	29	23	33	10
L1P5	LINE	L1	86.1233	-0.0171863	0.272423	-0.0630868	0.949697	0.9982	88	123	89	122	40
L1PA10	LINE	L1	3093.82	0.0390269	0.116526	0.334919	0.737686	0.9982	3232	4072	3191	4045	1686
L1PA11	LINE	L1	3153.98	0.0927895	0.133066	0.697321	0.485602	0.9982	3302	3847	3336	3956	1867
L1PA12	LINE	L1	1364.41	0.136103	0.134922	1.00875	0.313094	0.9982	1353	1757	1397	1960	728
L1PA13	LINE	L1	3408.17	0.150907	0.11939	1.26399	0.206234	0.9982	3526	4282	3372	4560	1987
L1PA14	LINE	L1	2117.77	0.11727	0.127549	0.919407	0.357883	0.9982	2157	2692	2173	3001	1130
L1PA15	LINE	L1	3291.29	-0.0959222	0.120382	-0.796812	0.42556	0.9982	3613	4414	3545	4197	1639
L1PA15-16	LINE	L1	269.822	0.00310394	0.185421	0.0167399	0.986644	0.9982	268	368	293	373	133
L1PA16	LINE	L1	4441.9	0.086267	0.126417	0.6824	0.494986	0.9982	4526	5703	4630	6274	2318
L1PA17	LINE	L1	1729.67	0.0672125	0.141315	0.475621	0.634344	0.9982	1822	2252	1750	2470	875
L1PA2	LINE	L1	2091.15	0.0978536	0.130036	0.752512	0.451743	0.9982	2209	2652	2107	2938	1108
L1PA3	LINE	L1	6118.23	0.217133	0.148138	1.46575	0.142717	0.9982	6394	7158	6047	7740	3939
L1PA4	LINE	L1	5851.6	0.0919803	0.120954	0.760457	0.446982	0.9982	6130	7436	5953	7469	3406
L1PA5	LINE	L1	7073.18	0.0803207	0.133652	0.60097	0.54786	0.9982	7266	9295	7177	10149	3607
L1PA6	LINE	L1	12333.3	0.0649846	0.129051	0.503559	0.614572	0.9982	12736	15739	12978	15090	7300
L1PA7	LINE	L1	7255.63	0.059553	0.116884	0.509506	0.610397	0.9982	7686	9257	7477	9276	4110
L1PA8	LINE	L1	2999.56	0.103524	0.128889	0.803201	0.421858	0.9982	3137	3877	2979	4240	1587
L1PA8A	LINE	L1	1902.21	0.0950358	0.131077	0.725037	0.468429	0.9982	1956	2511	1896	2669	1007
L1PB	LINE	L1	663.046	0.0539709	0.158734	0.340008	0.73385	0.9982	684	890	674	950	329
L1PB1	LINE	L1	4700.99	0.0182293	0.122297	0.149057	0.881508	0.9982	5155	6002	4836	5933	2608
L1PB2	LINE	L1	1300.31	0.15137	0.142618	1.06136	0.288524	0.9982	1368	1585	1307	1900	689
L1PB3	LINE	L1	2149.27	-0.325555	0.14162	-2.29879	0.0215167	0.593176	2638	3056	2316	2529	945
L1PB4	LINE	L1	4150.47	0.184856	0.222582	0.830507	0.406252	0.9982	4525	4875	4016	4322	3000
L1PBa	LINE	L1	1092.12	0.00389817	0.135222	0.0288278	0.977002	0.9982	1158	1450	1136	1472	558
L1PBa1	LINE	L1	628.742	0.302808	0.265805	1.13921	0.254615	0.9982	650	689	613	627	502
L1PBb	LINE	L1	141.46	0.0813142	0.232156	0.350258	0.726145	0.9982	131	193	154	206	70
L1PREC2	LINE	L1	3735.68	-0.0226938	0.118774	-0.191068	0.848472	0.9982	3905	5059	3937	4621	2044
L2	LINE	L2	23568.9	-0.0135663	0.153689	-0.0882713	0.929661	0.9982	25477	30076	25293	26371	14149
L2-1_AMi	LINE	L2	321.62	-0.151544	0.182925	-0.828445	0.407419	0.9982	356	442	354	428	143
L2-1_Crp	LINE	L2	2.40156	0.478892	1.64121	0.291793	0.770445	0.9982	0	7	1	5	1
L2-3_AMi	LINE	L2	0	NA	NA	NA	NA	NA	0	0	0	0	0
L2-3_Crp	LINE	L2	483.333	-0.336448	0.181201	-1.85677	0.0633441	0.9982	529	705	580	605	193
L2a	LINE	L2	49557.7	-0.0774407	0.112436	-0.688754	0.490978	0.9982	53900	65948	53455	59985	26447
L2b	LINE	L2	25312.1	-0.0645675	0.110247	-0.585663	0.558102	0.9982	26767	34091	27461	31220	13409
L2c	LINE	L2	47684.2	0.00559835	0.125971	0.0444417	0.964552	0.9982	50456	62214	50377	57201	27423
L3	LINE	CR1	17482.5	-0.00785703	0.149282	-0.0526323	0.958025	0.9982	18723	22372	18798	19799	10441
L3b	LINE	CR1	3480.62	0.0743888	0.16718	0.444962	0.656347	0.9982	3778	4214	3627	3976	2195
L4_A_Mam	LINE	RTE-X	1286	0.0221459	0.137155	0.161466	0.871726	0.9982	1400	1563	1393	1662	699
L4_B_Mam	LINE	RTE-X	740.142	0.0630384	0.164826	0.382455	0.702124	0.9982	744	963	791	1087	359
L4_C_Mam	LINE	RTE-X	1126.33	-0.00396558	0.137532	-0.0288338	0.976997	0.9982	1214	1411	1222	1387	629
L5	LINE	RTE-X	169.752	0.166873	0.215474	0.774446	0.438667	0.9982	172	203	175	209	109
LFSINE_Vert	SINE	tRNA	2085.88	-0.123641	0.225166	-0.549108	0.582931	0.9982	2087	2880	2427	1902	1334
Looper	DNA	PiggyBac	348.422	0.27173	0.177171	1.53371	0.1251	0.9982	332	459	316	470	222
LOR1-int	LTR	ERV1	256.005	0.116935	0.260458	0.448959	0.653461	0.9982	279	295	264	255	184
LOR1a	LTR	ERV1	100.518	0.288474	0.271218	1.06363	0.287498	0.9982	86	119	113	163	52
LOR1b	LTR	ERV1	181.912	-0.537891	0.22803	-2.35886	0.0183312	0.555892	183	303	233	192	73
LSAU	Satellite	Satellite	0.524298	1.32087	3.41837	0.386404	0.699198	0.9982	0	1	0	0	1
LSU-rRNA_Hsa	rRNA	rRNA	367163	-0.490588	0.55039	-0.891347	0.372743	0.9982	242980	587092	601873	254512	210815
LTR06	LTR	ERV1	1.74208	-0.764599	1.67801	-0.455659	0.648635	0.9982	2	3	2	1	1
LTR1	LTR	ERV1	50.3523	-0.0903098	0.387531	-0.233039	0.815731	0.9982	53	87	42	75	20
LTR101_Mam	LTR	ERVL	173.461	-0.47573	0.288746	-1.64757	0.0994407	0.9982	237	200	225	220	57
LTR102_Mam	LTR	ERVL	22.9357	0.684796	0.546202	1.25374	0.209937	0.9982	17	21	26	53	9
LTR103_Mam	LTR	ERV1?	47.4377	0.150725	0.404723	0.372416	0.709583	0.9982	46	54	57	86	17
LTR103b_Mam	LTR	ERV1?	69.8231	0.817689	0.330337	2.47532	0.0133118	0.461351	65	80	41	136	44
LTR104_Mam	LTR	Gypsy	280.149	1.08334	0.252446	4.29139	1.77557e-05	0.0053844	196	282	187	400	275
LTR105_Mam	LTR	ERVL	49.6481	-1.28678	0.405683	-3.17188	0.00151456	0.122478	48	88	87	33	15
LTR106_Mam	LTR	LTR	61.1464	-0.278387	0.329285	-0.845429	0.397872	0.9982	57	86	81	62	33
LTR107_Mam	LTR	LTR	42.2919	0.102316	0.367026	0.278769	0.780422	0.9982	37	52	52	60	22
LTR108a_Mam	LTR	ERVL	44.4461	0.962604	0.373563	2.57682	0.00997136	0.377977	41	33	34	71	38
LTR108b_Mam	LTR	ERVL	0.1888	-0.510164	4.56209	-0.111827	0.910961	0.9982	0	0	1	0	0
LTR108c_Mam	LTR	ERVL	0.690606	0.540474	2.69648	0.200437	0.841139	0.9982	1	0	1	2	0
LTR108d_Mam	LTR	ERVL	1.79335	-1.35352	1.87333	-0.722518	0.469976	0.9982	5	1	2	2	0
LTR108e_Mam	LTR	ERVL	2.3618	-1.14943	1.54577	-0.743593	0.457123	0.9982	2	5	4	3	0
LTR109A2	LTR	ERV1	0	NA	NA	NA	NA	NA	0	0	0	0	0
LTR10A	LTR	ERV1	88.9986	0.0406634	0.2877	0.14134	0.887602	0.9982	106	122	76	128	43
LTR10B	LTR	ERV1	8.84636	-0.225572	0.817503	-0.275929	0.782603	0.9982	4	16	13	11	4
LTR10B1	LTR	ERV1	30.1206	-0.103257	0.429493	-0.240415	0.810008	0.9982	34	34	36	32	18
LTR10B2	LTR	ERV1	37.622	-0.422001	0.475975	-0.886603	0.375293	0.9982	51	55	40	58	8
LTR10C	LTR	ERV1	242.795	0.264208	0.183295	1.44144	0.14946	0.9982	239	311	223	349	144
LTR10D	LTR	ERV1	42.6338	0.171736	0.440521	0.389849	0.696648	0.9982	28	72	44	73	18
LTR10E	LTR	ERV1	70.1679	-0.283006	0.343914	-0.822896	0.410567	0.9982	91	101	70	101	23
LTR10F	LTR	ERV1	80.2444	-0.073028	0.291339	-0.250663	0.802074	0.9982	74	124	87	110	37
LTR10G	LTR	ERV1	18.0809	0.801632	0.533444	1.50275	0.132904	0.9982	13	18	16	25	16
LTR12	LTR	ERV1	360.265	0.0204493	0.16721	0.122297	0.902664	0.9982	384	467	373	439	208
LTR12_	LTR	ERV1	293.513	0.261776	0.175915	1.48808	0.136729	0.9982	282	369	285	445	163
LTR12B	LTR	ERV1	67.2392	0.174002	0.320811	0.542382	0.587555	0.9982	61	104	59	103	34
LTR12C	LTR	ERV1	1023.32	0.295656	0.137387	2.15198	0.0313986	0.777275	957	1282	987	1544	590
LTR12D	LTR	ERV1	174.596	0.260055	0.202659	1.28322	0.199416	0.9982	161	225	170	243	107
LTR12E	LTR	ERV1	206.139	0.0349577	0.194353	0.179867	0.857257	0.9982	207	287	210	278	108
LTR12F	LTR	ERV1	110.923	0.0889927	0.243928	0.364832	0.715237	0.9982	109	134	125	139	66
LTR13	LTR	ERVK	283.398	-0.0479738	0.178455	-0.268828	0.788062	0.9982	296	405	289	366	145
LTR13_	LTR	ERVK	98	-0.302422	0.272615	-1.10934	0.267285	0.9982	99	152	117	125	39
LTR13A	LTR	ERVK	224.636	0.146071	0.20558	0.710532	0.477374	0.9982	193	301	247	298	132
LTR14	LTR	ERVK	44.7941	-0.334662	0.443767	-0.754139	0.450766	0.9982	43	69	59	70	11
LTR14A	LTR	ERVK	12.7025	0.0845637	0.665333	0.1271	0.898861	0.9982	8	15	19	15	8
LTR14B	LTR	ERVK	103.993	0.200927	0.240279	0.836224	0.403029	0.9982	101	130	105	142	62
LTR14C	LTR	ERVK	8.65454	1.11752	0.78738	1.4193	0.155813	0.9982	9	8	3	14	8
LTR15	LTR	ERV1	55.6658	-0.422046	0.380285	-1.10982	0.267078	0.9982	71	80	58	41	34
LTR16	LTR	ERVL	213.354	-0.00662346	0.237017	-0.0279451	0.977706	0.9982	193	350	203	279	112
LTR16A	LTR	ERVL	288.982	0.102786	0.174509	0.588998	0.555863	0.9982	282	378	305	402	155
LTR16A1	LTR	ERVL	229.358	0.0725947	0.204554	0.354893	0.72267	0.9982	208	300	261	282	137
LTR16A2	LTR	ERVL	126.421	0.11255	0.240097	0.468771	0.639234	0.9982	141	139	136	174	69
LTR16B	LTR	ERVL	116.919	0.143197	0.309016	0.463397	0.64308	0.9982	131	111	133	125	82
LTR16B1	LTR	ERVL	166.365	0.915949	0.228012	4.0171	5.89183e-05	0.0119113	122	187	115	277	134
LTR16B2	LTR	ERVL	128.464	0.155946	0.240678	0.647942	0.517022	0.9982	129	178	119	194	65
LTR16C	LTR	ERVL	683.397	0.5734	0.168983	3.39324	0.000690719	0.0698202	576	767	615	964	513
LTR16D	LTR	ERVL	77.3252	-0.260769	0.295032	-0.883869	0.376767	0.9982	91	114	82	103	30
LTR16D1	LTR	ERVL	35.1836	-0.0891577	0.393604	-0.226516	0.8208	0.9982	32	53	40	46	17
LTR16D2	LTR	ERVL	99.5076	-0.267772	0.249882	-1.07159	0.283902	0.9982	110	135	120	115	47
LTR16E1	LTR	ERVL	246.917	-0.349894	0.185155	-1.88973	0.0587936	0.9982	279	341	304	278	111
LTR16E2	LTR	ERVL	84.8195	-0.0229303	0.295223	-0.077671	0.93809	0.9982	79	130	89	125	37
LTR17	LTR	ERV1	161.95	-0.057487	0.221573	-0.259449	0.795289	0.9982	190	194	177	215	79
LTR18A	LTR	ERVL	18.4298	-0.131001	0.586521	-0.223353	0.823261	0.9982	28	17	18	17	12
LTR18B	LTR	ERVL	95.7892	0.587617	0.302997	1.93935	0.0524593	0.9982	103	87	78	128	76
LTR18C	LTR	ERVL	5.57159	-0.757326	1.06588	-0.710518	0.477383	0.9982	6	10	8	9	0
LTR19-int	LTR	ERV1	22.1557	0.122412	0.472657	0.258987	0.795646	0.9982	22	31	21	31	12
LTR19A	LTR	ERV1	157.135	0.581189	0.272305	2.13433	0.0328158	0.780501	155	177	115	199	129
LTR19B	LTR	ERV1	62.7381	-0.276615	0.31577	-0.876	0.38103	0.9982	72	77	81	77	27
LTR19C	LTR	ERV1	7.49203	-0.375626	0.841245	-0.446512	0.655227	0.9982	10	14	5	9	3
LTR1A1	LTR	ERV1	17.4775	0.155107	0.583865	0.265656	0.790504	0.9982	10	24	24	26	9
LTR1A2	LTR	ERV1	202.643	0.239724	0.199767	1.20002	0.230132	0.9982	207	262	180	278	124
LTR1B	LTR	ERV1	68.9376	-0.382254	0.39897	-0.958102	0.338011	0.9982	77	83	94	46	45
LTR1B0	LTR	ERV1	7.42183	0.578701	0.818501	0.707025	0.479551	0.9982	4	11	7	14	4
LTR1B1	LTR	ERV1	18.3201	-1.12288	0.678593	-1.65472	0.0979814	0.9982	12	39	32	19	3
LTR1C	LTR	ERV1	131.627	-0.771046	0.428757	-1.79833	0.0721252	0.9982	82	222	238	87	64
LTR1C1	LTR	ERV1	1.93693	0.245352	1.59001	0.154309	0.877366	0.9982	1	1	4	3	1
LTR1C3	LTR	ERV1	0.381111	-1.50623	4.49731	-0.334917	0.737688	0.9982	2	0	0	0	0
LTR1D	LTR	ERV1	94.718	0.159164	0.265192	0.600183	0.548384	0.9982	95	133	86	141	49
LTR1D1	LTR	ERV1	67.6396	-0.226309	0.315598	-0.717079	0.473326	0.9982	78	109	63	87	29
LTR1E	LTR	ERV1	55.1507	0.158095	0.391099	0.404232	0.686042	0.9982	39	77	68	94	23
LTR1F	LTR	ERV1	9.89466	0.594642	0.740539	0.802985	0.421983	0.9982	9	6	12	13	8
LTR1F1	LTR	ERV1	30.185	-0.174213	0.452599	-0.384918	0.700298	0.9982	30	41	39	46	10
LTR1F2	LTR	ERV1	3.00147	0.324763	1.26998	0.255722	0.798166	0.9982	5	2	2	4	2
LTR2	LTR	ERV1	142.889	-0.0777518	0.226551	-0.343198	0.731449	0.9982	144	203	153	162	82
LTR21A	LTR	ERV1	31.3315	-0.504452	0.412674	-1.2224	0.221557	0.9982	35	47	40	33	13
LTR21B	LTR	ERV1	5.33888	0.287379	1.04574	0.274808	0.783464	0.9982	3	3	10	6	4
LTR21C	LTR	ERVL	1.78633	-1.36393	1.94682	-0.700596	0.483555	0.9982	1	1	6	2	0
LTR22	LTR	ERVK	25.2293	-0.671614	0.577142	-1.16369	0.24455	0.9982	21	60	26	32	6
LTR22A	LTR	ERVK	15.2741	0.25645	0.560754	0.45733	0.647434	0.9982	14	21	14	22	9
LTR22B	LTR	ERVK	57.5716	-0.0234973	0.356384	-0.0659325	0.947432	0.9982	72	74	50	58	38
LTR22B1	LTR	ERVK	45.8013	0.218338	0.406846	0.53666	0.591502	0.9982	44	75	33	77	21
LTR22B2	LTR	ERVK	11.9836	0.0535993	0.639632	0.0837972	0.933218	0.9982	12	16	12	13	8
LTR22C	LTR	ERVK	0.346181	0.785254	3.85955	0.203457	0.838778	0.9982	1	0	0	1	0
LTR22C0	LTR	ERVK	32.7683	0.267976	0.395305	0.677896	0.497838	0.9982	31	38	35	50	18
LTR22C2	LTR	ERVK	18.8551	-0.0746943	0.515107	-0.145007	0.884705	0.9982	23	24	19	25	9
LTR22E	LTR	ERVK	92.8191	0.408527	0.377028	1.08354	0.278567	0.9982	104	91	80	87	82
LTR23	LTR	ERV1	130.259	-0.154119	0.239262	-0.644145	0.519481	0.9982	150	195	123	156	66
LTR23-int	LTR	ERV1	40.4814	-0.537733	0.435336	-1.23521	0.216751	0.9982	54	67	41	55	10
LTR24	LTR	ERV1	26.3451	0.303795	0.442013	0.687298	0.491895	0.9982	29	27	26	40	15
LTR24B	LTR	ERV1	85.4427	-0.0818501	0.34596	-0.236588	0.812976	0.9982	67	112	122	126	35
LTR24C	LTR	ERV1	56.7563	0.228531	0.376747	0.60659	0.544123	0.9982	67	77	41	98	25
LTR25	LTR	ERV1	107.74	0.474939	0.283962	1.67255	0.0944166	0.9982	89	148	85	142	81
LTR25-int	LTR	ERV1	1633.76	-0.1999	0.223531	-0.894284	0.37117	0.9982	1475	2349	2094	1556	963
LTR26	LTR	ERV1	33.5366	-0.105157	0.441932	-0.237948	0.811921	0.9982	31	62	29	46	15
LTR26B	LTR	ERV1	22.7062	-0.436514	0.518111	-0.84251	0.399502	0.9982	20	38	31	30	7
LTR26C	LTR	ERV1	33.1021	-0.31765	0.406127	-0.782146	0.434129	0.9982	36	54	35	40	14
LTR26D	LTR	ERV1	41.125	-0.404719	0.368162	-1.0993	0.271639	0.9982	46	64	48	49	16
LTR26E	LTR	ERV1	15.0205	-0.381345	0.610407	-0.624739	0.532142	0.9982	19	15	21	14	8
LTR27	LTR	ERV1	12.8389	0.66585	0.617482	1.07833	0.280886	0.9982	8	16	12	21	9
LTR2752	LTR	ERV1	83.7061	0.209156	0.313547	0.667063	0.504732	0.9982	92	122	59	115	50
LTR27B	LTR	ERV1	25.6308	0.329679	0.451093	0.730845	0.464874	0.9982	25	35	20	35	17
LTR27C	LTR	ERV1	23.3187	-0.223779	0.530577	-0.421766	0.673196	0.9982	31	37	19	36	7
LTR27D	LTR	ERV1	3.87771	-1.22453	1.20914	-1.01273	0.311191	0.9982	8	5	4	3	1
LTR27E	LTR	ERV1	32.382	0.309431	0.430748	0.718357	0.472537	0.9982	40	30	29	42	22
LTR28	LTR	ERV1	7.01827	-1.18142	1.02168	-1.15635	0.247539	0.9982	10	17	6	9	0
LTR28B	LTR	ERV1	61.6314	0.0733197	0.306998	0.238828	0.811239	0.9982	55	87	66	80	35
LTR28C	LTR	ERV1	56.706	-0.12533	0.325677	-0.384829	0.700364	0.9982	54	88	62	75	26
LTR29	LTR	ERV1	161.94	0.173082	0.279703	0.618807	0.536044	0.9982	175	198	150	164	120
LTR2B	LTR	ERV1	117.794	0.30253	0.255291	1.18504	0.236001	0.9982	99	131	137	167	73
LTR2C	LTR	ERV1	184.155	-0.249618	0.235945	-1.05795	0.290079	0.9982	208	245	214	174	107
LTR3	LTR	ERVK	54.6519	0.273438	0.350516	0.780101	0.435332	0.9982	49	62	59	61	41
LTR30	LTR	ERV1	15.4113	0.853612	0.575361	1.48361	0.137912	0.9982	10	20	11	30	10
LTR31	LTR	ERV1	41.9399	0.72863	0.417435	1.74549	0.080899	0.9982	30	44	38	48	40
LTR32	LTR	ERVL	172.26	0.113695	0.213998	0.53129	0.595218	0.9982	173	223	179	257	85
LTR33	LTR	ERVL	1028.33	0.0791593	0.141068	0.561143	0.5747	0.9982	1136	1258	1039	1370	568
LTR33A	LTR	ERVL	193.135	-0.221151	0.266918	-0.828536	0.407367	0.9982	194	268	244	281	69
LTR33A_	LTR	ERVL	182.137	-0.0474654	0.201445	-0.235624	0.813724	0.9982	185	237	209	227	97
LTR33B	LTR	ERVL	134.388	-0.0299339	0.232225	-0.128901	0.897436	0.9982	125	187	153	163	75
LTR33C	LTR	ERVL	107.653	0.461739	0.289326	1.59591	0.110508	0.9982	75	118	127	168	68
LTR34	LTR	ERV1	76.5859	-0.188851	0.294355	-0.641578	0.521147	0.9982	77	126	77	93	37
LTR35	LTR	ERV1	2.93059	-0.301258	1.25796	-0.239481	0.810733	0.9982	4	4	3	4	1
LTR35A	LTR	ERV1	17.5141	0.555387	0.527913	1.05204	0.29278	0.9982	18	17	15	27	12
LTR35B	LTR	ERV1	49.9987	-0.104678	0.360922	-0.29003	0.771793	0.9982	41	77	59	55	29
LTR36	LTR	ERV1	171.244	0.0091376	0.208349	0.0438572	0.965018	0.9982	179	222	186	238	84
LTR37-int	LTR	ERV1	707.21	0.12024	0.237602	0.506056	0.612817	0.9982	804	853	670	716	501
LTR37A	LTR	ERV1	251.516	0.106869	0.183052	0.583819	0.559342	0.9982	258	319	261	359	131
LTR37B	LTR	ERV1	183.948	-0.0425346	0.229234	-0.185551	0.852797	0.9982	168	258	217	258	85
LTR38	LTR	ERV1	16.8172	-0.561632	0.600919	-0.934622	0.349983	0.9982	13	35	20	17	7
LTR38-int	LTR	ERV1	7.9593	0.0291459	0.788195	0.036978	0.970503	0.9982	8	13	7	13	3
LTR38A1	LTR	ERV1	19.3635	0.386654	0.511716	0.755603	0.449887	0.9982	20	18	20	27	13
LTR38B	LTR	ERV1	22.0095	-0.0204489	0.581713	-0.0351529	0.971958	0.9982	19	31	28	42	5
LTR38C	LTR	ERV1	15.3015	1.04824	0.571294	1.83485	0.066528	0.9982	13	11	12	26	13
LTR39	LTR	ERV1	189.702	0.242371	0.20141	1.20337	0.228831	0.9982	182	251	175	259	117
LTR39-int	LTR	ERV1	101.96	-0.637898	0.255729	-2.49443	0.012616	0.461351	136	149	122	102	39
LTR3A	LTR	ERVK	358.352	0.237088	0.337687	0.702094	0.482621	0.9982	383	391	358	288	305
LTR3B	LTR	ERVK	15.137	-0.47292	0.60746	-0.778522	0.436262	0.9982	13	21	24	15	7
LTR3B_	LTR	ERVK	28.5211	-0.270997	0.464392	-0.583551	0.559522	0.9982	22	50	35	34	13
LTR4	LTR	ERV1	26.6105	-0.853458	0.531725	-1.60507	0.108478	0.9982	29	44	36	13	15
LTR40a	LTR	ERVL	181.877	0.101724	0.218155	0.466292	0.641006	0.9982	167	254	191	267	91
LTR40A1	LTR	ERVL	94.6827	-0.0150697	0.300731	-0.0501103	0.960034	0.9982	126	102	92	109	56
LTR40b	LTR	ERVL	191.066	0.0333071	0.204812	0.162623	0.870815	0.9982	186	267	201	266	96
LTR40c	LTR	ERVL	81.5927	-0.109894	0.295029	-0.372486	0.709531	0.9982	85	107	98	118	33
LTR41	LTR	ERVL	203.367	0.00598709	0.237956	0.0251604	0.979927	0.9982	204	262	233	313	86
LTR41B	LTR	ERVL	241.443	-0.310466	0.201895	-1.53776	0.124108	0.9982	238	378	287	268	115
LTR41C	LTR	ERVL	141.784	-0.307006	0.273067	-1.12429	0.260891	0.9982	123	250	162	155	69
LTR42	LTR	ERVL	64.0811	-0.587256	0.35455	-1.65634	0.0976528	0.9982	75	104	79	82	17
LTR43	LTR	ERV1	101.411	1.12178	0.292573	3.83421	0.00012597	0.0191002	72	85	76	149	100
LTR43-int	LTR	ERV1	5.50934	-0.573567	0.942245	-0.608724	0.542707	0.9982	6	9	7	6	2
LTR43B	LTR	ERV1	15.6026	0.255767	0.60501	0.422749	0.672478	0.9982	16	20	15	31	5
LTR44	LTR	ERV1	26.3456	-1.70544	0.513318	-3.32238	0.000892526	0.0832796	31	55	41	16	5
LTR45	LTR	ERV1	26.9863	-0.454371	0.459192	-0.989502	0.322418	0.9982	27	48	31	32	10
LTR45B	LTR	ERV1	81.9637	0.218834	0.286249	0.764487	0.444577	0.9982	77	117	74	128	42
LTR45C	LTR	ERV1	89.0094	0.0351593	0.293776	0.119681	0.904736	0.9982	79	124	103	136	39
LTR46	LTR	ERV1	46.465	-0.310602	0.384482	-0.807846	0.419179	0.9982	37	79	59	52	22
LTR46-int	LTR	ERV1	5.86396	0.373888	0.907767	0.411877	0.68043	0.9982	8	6	4	10	3
LTR47A	LTR	ERVL	130.235	0.0321167	0.233876	0.137324	0.890775	0.9982	134	177	135	188	62
LTR47A2	LTR	ERVL	33.4667	0.0868225	0.463794	0.1872	0.851503	0.9982	49	39	24	52	15
LTR47B	LTR	ERVL	0.653529	0.640406	2.72501	0.235011	0.814201	0.9982	1	1	0	2	0
LTR47B2	LTR	ERVL	59.6277	-0.112559	0.328703	-0.342434	0.732025	0.9982	63	73	75	84	25
LTR47B3	LTR	ERVL	7.2241	0.118269	0.899488	0.131485	0.895392	0.9982	7	10	8	16	1
LTR47B4	LTR	ERVL	164.634	-0.250482	0.259324	-0.965903	0.334093	0.9982	181	231	186	146	100
LTR48	LTR	ERV1	135.777	0.0727739	0.218302	0.333363	0.73886	0.9982	138	179	139	176	77
LTR48B	LTR	ERV1	162.721	0.0325568	0.267031	0.121921	0.902961	0.9982	190	200	164	261	66
LTR49	LTR	ERV1	238.137	-0.175868	0.203066	-0.866067	0.386453	0.9982	241	352	270	313	105
LTR49-int	LTR	ERV1	516.784	0.22908	0.172069	1.33132	0.183083	0.9982	502	662	502	810	268
LTR5	LTR	ERVK	276.99	-0.0360277	0.1782	-0.202176	0.839779	0.9982	288	385	287	335	154
LTR5_Hs	LTR	ERVK	1013.32	0.024596	0.191526	0.128421	0.897815	0.9982	1076	1286	1073	1075	653
LTR50	LTR	ERVL	406.415	-0.108545	0.162711	-0.667105	0.504705	0.9982	433	585	424	513	202
LTR51	LTR	ERV1	121.777	0.0354499	0.246985	0.14353	0.885871	0.9982	124	138	147	155	68
LTR52	LTR	ERVL	86.5419	0.124911	0.275795	0.452915	0.65061	0.9982	73	121	94	115	50
LTR52-int	LTR	ERVL	15.685	-1.77385	0.746228	-2.37708	0.0174501	0.555892	25	29	23	14	0
LTR53	LTR	ERVL	253.479	0.175118	0.25209	0.694664	0.487266	0.9982	264	300	254	262	185
LTR53-int	LTR	ERVL	96.7766	-0.404042	0.411131	-0.982756	0.325728	0.9982	139	122	99	57	65
LTR53B	LTR	ERVL	8.68893	-0.188272	0.745701	-0.252477	0.800673	0.9982	10	12	9	9	5
LTR54	LTR	ERV1	175.721	0.281211	0.273764	1.0272	0.304325	0.9982	158	257	151	308	81
LTR54B	LTR	ERV1	129.936	-0.13543	0.319145	-0.424353	0.671309	0.9982	168	145	146	203	45
LTR55	LTR	ERVL?	32.2117	-0.629586	0.410894	-1.53223	0.125465	0.9982	38	49	42	33	12
LTR56	LTR	ERV1	179.38	-0.162363	0.211242	-0.76861	0.442125	0.9982	208	226	206	229	83
LTR57	LTR	ERVL	58.0214	0.819439	0.352878	2.32216	0.0202245	0.584103	57	49	43	81	51
LTR57-int	LTR	ERVL	29.6984	-0.0704856	0.433481	-0.162604	0.870831	0.9982	25	40	39	38	15
LTR58	LTR	ERV1	1.81667	1.8267	2.24331	0.814289	0.415479	0.9982	3	0	0	8	0
LTR59	LTR	ERV1	9.09926	-0.915127	0.951737	-0.961534	0.336284	0.9982	12	26	3	10	2
LTR5A	LTR	ERVK	404.292	-0.108379	0.163874	-0.661355	0.508385	0.9982	452	564	412	480	215
LTR5B	LTR	ERVK	653.397	-0.0645773	0.159646	-0.404502	0.685844	0.9982	674	936	677	756	369
LTR60	LTR	ERV1	6.11306	-2.03212	1.06878	-1.90134	0.0572569	0.9982	8	16	7	3	1
LTR60B	LTR	ERV1	35.3148	-0.438525	0.452827	-0.968417	0.332836	0.9982	29	71	38	33	18
LTR61	LTR	ERV1	33.0114	0.0330928	0.408925	0.0809263	0.935501	0.9982	38	43	30	37	21
LTR62	LTR	ERVL	58.7972	-0.364577	0.329228	-1.10737	0.268135	0.9982	76	85	62	74	22
LTR64	LTR	ERV1	47.029	-0.3455	0.436945	-0.790717	0.429109	0.9982	47	63	68	72	12
LTR65	LTR	ERV1	354.703	0.0965437	0.248331	0.388771	0.697446	0.9982	383	392	391	360	248
LTR66	LTR	ERVL	35.204	-0.0463593	0.453144	-0.102306	0.918514	0.9982	39	58	29	58	12
LTR67B	LTR	ERVL	2040.95	0.297179	0.274202	1.0838	0.278454	0.9982	2131	2237	1989	1930	1663
LTR68	LTR	ERV1	49.293	0.125276	0.355328	0.352565	0.724415	0.9982	57	48	55	64	29
LTR69	LTR	ERVL	6.12443	0.908863	0.956231	0.950464	0.341876	0.9982	5	2	8	12	4
LTR6A	LTR	ERV1	411.872	-0.144094	0.239033	-0.60282	0.546628	0.9982	464	519	470	375	262
LTR6B	LTR	ERV1	62.3955	-0.432462	0.32057	-1.34904	0.177323	0.9982	64	92	81	58	32
LTR7	LTR	ERV1	261.544	0.0736479	0.191766	0.384051	0.700941	0.9982	244	376	266	355	141
LTR70	LTR	ERV1	104.168	-0.301369	0.282968	-1.06503	0.286864	0.9982	138	122	119	103	56
LTR71A	LTR	ERV1	27.683	-0.560609	0.531042	-1.05568	0.291115	0.9982	25	64	25	33	9
LTR71B	LTR	ERV1	144.111	-0.645897	0.299856	-2.15402	0.0312382	0.777275	165	222	195	180	38
LTR72	LTR	ERV1	68.2326	-0.0260069	0.348202	-0.074689	0.940462	0.9982	93	64	74	91	34
LTR72B	LTR	ERV1	26.8573	-0.207824	0.465286	-0.446659	0.655121	0.9982	36	31	28	26	16
LTR73	LTR	ERV1	46.6435	-0.194438	0.362989	-0.535659	0.592194	0.9982	58	59	52	65	18
LTR75	LTR	ERVL	116.547	-0.871811	0.283146	-3.07902	0.00207684	0.138661	144	166	177	117	33
LTR75_1	LTR	ERV1	36.7221	0.175507	0.378976	0.463109	0.643286	0.9982	41	46	33	53	20
LTR75B	LTR	ERVL	29.9187	-0.0228449	0.413074	-0.0553046	0.955896	0.9982	32	41	30	36	17
LTR76	LTR	ERV1	37.272	-0.0518368	0.396329	-0.130792	0.89594	0.9982	40	44	43	38	24
LTR77	LTR	ERV1	77.279	0.348343	0.451103	0.772203	0.439994	0.9982	90	59	81	63	70
LTR78	LTR	ERV1	606.106	0.436925	0.148353	2.94518	0.00322769	0.163133	558	705	555	874	408
LTR78B	LTR	ERV1	235.603	0.0946168	0.212034	0.446234	0.655428	0.9982	215	321	257	353	114
LTR79	LTR	ERVL	631.663	0.0586132	0.143679	0.407945	0.683314	0.9982	655	799	670	808	358
LTR7A	LTR	ERV1	25.2067	-0.356755	0.456873	-0.780861	0.434884	0.9982	25	39	31	27	12
LTR7B	LTR	ERV1	201.039	0.0690039	0.21387	0.322644	0.746965	0.9982	184	299	201	275	107
LTR7C	LTR	ERV1	61.3308	0.381549	0.32681	1.16749	0.243011	0.9982	52	87	50	82	43
LTR7Y	LTR	ERV1	115.107	0.042652	0.248163	0.171871	0.863539	0.9982	113	154	126	169	54
LTR8	LTR	ERV1	1617.33	-0.484797	0.171895	-2.82031	0.00479767	0.232297	1999	2195	2015	1457	795
LTR80A	LTR	ERVL	24.6123	-0.228453	0.573963	-0.398028	0.69061	0.9982	36	32	23	43	5
LTR80B	LTR	ERVL	57.1837	0.574066	0.340258	1.68715	0.0915751	0.9982	42	60	60	77	45
LTR81	LTR	Gypsy	8.01559	-0.353465	0.857079	-0.412407	0.680041	0.9982	11	11	9	14	1
LTR81A	LTR	Gypsy	148.835	0.401605	0.216273	1.85694	0.0633197	0.9982	138	165	146	210	100
LTR81AB	LTR	Gypsy	5.65882	-0.413325	1.0866	-0.380384	0.70366	0.9982	9	6	7	11	0
LTR81B	LTR	Gypsy	46.9854	-0.188047	0.37877	-0.496469	0.619564	0.9982	66	49	51	54	24
LTR81C	LTR	Gypsy	25.9394	-0.639771	0.504888	-1.26715	0.2051	0.9982	24	56	27	26	10
LTR82A	LTR	ERVL	61.3868	0.248602	0.300119	0.828346	0.407475	0.9982	59	73	64	92	34
LTR82B	LTR	ERVL	141.653	-0.370224	0.303904	-1.21822	0.223139	0.9982	215	144	163	158	63
LTR83	LTR	ERVL	154.193	-0.25775	0.234501	-1.09914	0.271707	0.9982	170	204	192	200	63
LTR84a	LTR	ERVL	90.4981	0.0720809	0.255048	0.282618	0.77747	0.9982	90	121	94	122	49
LTR84b	LTR	ERVL	66.5043	0.337952	0.339634	0.995046	0.319714	0.9982	72	80	52	76	51
LTR85a	LTR	Gypsy?	226.651	0.0183274	0.207308	0.0884067	0.929553	0.9982	269	294	208	284	127
LTR85b	LTR	Gypsy?	145.517	-0.455689	0.224681	-2.02816	0.042544	0.905827	169	225	165	141	70
LTR85c	LTR	Gypsy?	49.1866	0.306518	0.381156	0.804179	0.421293	0.9982	38	60	58	88	22
LTR86A1	LTR	ERVL	165.954	0.0680962	0.261818	0.26009	0.794795	0.9982	199	179	170	181	109
LTR86A2	LTR	ERVL	30.4882	0.297771	0.426115	0.698803	0.484675	0.9982	35	33	28	51	15
LTR86B1	LTR	ERVL	39.0613	-0.372326	0.418809	-0.889012	0.373997	0.9982	44	46	57	52	13
LTR86B2	LTR	ERVL	11.5622	-1.1467	0.794922	-1.44253	0.149153	0.9982	21	9	18	6	5
LTR86C	LTR	ERVL	22.0426	0.0830309	0.627831	0.13225	0.894786	0.9982	20	36	21	47	4
LTR87	LTR	ERVL?	231.362	-0.216715	0.191922	-1.12918	0.258822	0.9982	244	350	252	280	109
LTR88a	LTR	Gypsy?	179.477	0.592777	0.346423	1.71113	0.0870564	0.9982	182	167	153	175	170
LTR88b	LTR	Gypsy?	86.9248	0.435647	0.279034	1.56127	0.118461	0.9982	86	94	82	152	46
LTR88c	LTR	Gypsy?	31.7378	0.382654	0.396875	0.964167	0.334962	0.9982	31	36	30	49	19
LTR89	LTR	ERVL?	139.656	0.146947	0.245897	0.597596	0.55011	0.9982	127	204	131	171	89
LTR8A	LTR	ERV1	366.569	-0.0805548	0.166051	-0.485122	0.62759	0.9982	415	490	377	443	196
LTR8B	LTR	ERV1	239.51	0.131242	0.191956	0.683711	0.494158	0.9982	233	318	245	352	123
LTR9	LTR	ERV1	68.3653	-0.0333808	0.352129	-0.0947973	0.924476	0.9982	87	80	70	110	25
LTR90A	LTR	LTR	72.3037	-0.414503	0.336421	-1.2321	0.217913	0.9982	104	84	85	90	26
LTR90B	LTR	LTR	33.0462	0.508636	0.439882	1.1563	0.247558	0.9982	30	28	36	40	27
LTR91	LTR	ERVL	13.8631	-0.728616	0.681982	-1.06838	0.28535	0.9982	15	22	21	19	2
LTR9A1	LTR	ERV1	131.758	-0.717222	0.260919	-2.74883	0.00598086	0.259099	194	177	157	112	56
LTR9B	LTR	ERV1	2020.69	-0.538725	0.261641	-2.05902	0.0394919	0.894242	2161	3062	2688	1394	1127
LTR9C	LTR	ERV1	29.0271	0.230381	0.508598	0.452972	0.650569	0.9982	18	44	34	54	11
LTR9D	LTR	ERV1	262.338	-0.404756	0.178701	-2.26499	0.0235132	0.620033	299	378	318	278	120
MADE1	DNA	TcMar-Mariner	1064.26	0.0566748	0.219712	0.25795	0.796446	0.9982	1213	1313	1044	1083	720
MADE2	DNA	TcMar-Mariner	459.834	-0.0974681	0.168105	-0.579806	0.562045	0.9982	528	627	461	532	253
Mam_R4	LINE	Dong-R4	181.118	-0.0259406	0.209636	-0.123741	0.90152	0.9982	185	253	187	210	106
MamGyp-int	LTR	Gypsy	333.261	-0.083905	0.310613	-0.270127	0.787062	0.9982	344	409	403	258	240
MamGypLTR1a	LTR	Gypsy	71.6993	0.0682601	0.281373	0.242596	0.808318	0.9982	70	95	77	98	38
MamGypLTR1b	LTR	Gypsy	62.3278	0.0915252	0.330291	0.277104	0.7817	0.9982	62	73	74	99	27
MamGypLTR1c	LTR	Gypsy	52.3482	-0.0630244	0.38477	-0.163798	0.86989	0.9982	60	69	56	87	17
MamGypLTR1d	LTR	Gypsy	41.101	0.104319	0.403284	0.258674	0.795887	0.9982	51	55	30	47	27
MamGypLTR2b	LTR	Gypsy	22.5999	-0.197517	0.51265	-0.385287	0.700025	0.9982	19	38	27	33	8
MamGypLTR2c	LTR	Gypsy	44.5425	-0.304041	0.363256	-0.83699	0.402598	0.9982	59	54	50	48	22
MamGypLTR3	LTR	Gypsy	58.6964	-0.0923426	0.310989	-0.296933	0.766518	0.9982	66	77	64	79	27
MamGypLTR3a	LTR	Gypsy	95.5861	-0.0408172	0.260654	-0.156596	0.875564	0.9982	98	142	95	128	47
MamGypsy2-I	LTR	Gypsy	255.454	0.0536518	0.237802	0.225615	0.821501	0.9982	292	329	245	405	109
MamGypsy2-LTR	LTR	Gypsy	1079.15	-0.219784	0.288511	-0.761789	0.446186	0.9982	1209	1584	1136	791	727
MamRep1151	LTR?	LTR?	181.992	-0.135222	0.240015	-0.56339	0.573169	0.9982	185	284	188	256	76
MamRep1161	DNA	TcMar-Tigger	0	NA	NA	NA	NA	NA	0	0	0	0	0
MamRep137	DNA	TcMar-Tigger	629.002	0.0378321	0.144248	0.26227	0.793113	0.9982	670	834	632	830	339
MamRep1527	LTR	LTR	150.816	-0.417613	0.230714	-1.81009	0.0702817	0.9982	165	208	201	172	62
MamRep1879	DNA	hAT-Tip100?	155.052	0.35696	0.244252	1.46144	0.143895	0.9982	136	222	128	245	89
MamRep1894	DNA	hAT	477.845	0.223258	0.353423	0.631701	0.527583	0.9982	565	430	504	388	401
MamRep38	DNA	hAT	377.05	-0.00643054	0.17419	-0.0369167	0.970551	0.9982	358	499	438	483	202
MamRep4096	DNA	hAT-Tip100	523.509	-0.904822	0.171535	-5.27486	1.32856e-07	5.37179e-05	659	866	689	489	162
MamRep434	DNA	TcMar-Tigger	1731.25	0.342008	0.222052	1.54021	0.123508	0.9982	1591	2033	1725	1908	1334
MamRep488	DNA	hAT-Tip100	100.013	-0.296574	0.286621	-1.03473	0.300796	0.9982	100	146	128	134	37
MamRep564	Unknown	Unknown	157.857	0.172782	0.207899	0.831086	0.405925	0.9982	157	194	162	209	95
MamRep605	LTR?	LTR?	986.623	-0.00265066	0.152404	-0.0173924	0.986124	0.9982	1063	1288	1025	1148	581
MamRTE1	LINE	RTE-BovB	3522.98	-0.0538987	0.190993	-0.282202	0.777789	0.9982	3969	4215	3964	3650	2176
MamSINE1	SINE	tRNA-RTE	2557.47	0.0552615	0.175043	0.315702	0.752228	0.9982	2758	3089	2731	2851	1621
MamTip1	DNA	hAT-Tip100	157.615	0.11904	0.237374	0.501486	0.616029	0.9982	135	233	159	200	95
MamTip2	DNA	hAT-Tip100	998.278	0.34694	0.171524	2.02269	0.0431049	0.905827	983	1144	945	1271	701
MamTip3	DNA	hAT-Tip100	98.0819	-0.0571173	0.259923	-0.219747	0.826068	0.9982	100	129	114	136	45
MARNA	DNA	TcMar-Mariner	1638.1	-0.00031758	0.199095	-0.00159512	0.998727	0.999579	1801	2023	1757	1684	1058
MER101	LTR	ERV1	78.2636	-0.134244	0.320895	-0.418343	0.675697	0.9982	98	97	84	117	29
MER101-int	LTR	ERV1	1412.23	0.224362	0.207578	1.08086	0.279762	0.9982	1417	1669	1428	1550	1015
MER101B	LTR	ERV1	21.0402	-0.0872553	0.500769	-0.174243	0.861675	0.9982	19	35	21	26	11
MER102a	DNA	hAT-Charlie	627.248	0.0165946	0.171531	0.0967438	0.92293	0.9982	675	854	612	724	378
MER102b	DNA	hAT-Charlie	1014.07	0.0681681	0.140206	0.486201	0.626825	0.9982	991	1348	1075	1279	587
MER102c	DNA	hAT-Charlie	556.365	-0.0137369	0.160457	-0.0856109	0.931776	0.9982	563	788	570	667	317
MER103C	DNA	hAT-Charlie	2270.78	0.0718938	0.152642	0.470996	0.637644	0.9982	2250	2998	2386	2672	1398
MER104	DNA	TcMar-Tc2	649.723	0.0456569	0.147319	0.309919	0.756623	0.9982	668	844	683	803	377
MER105	DNA	hAT-Charlie	540.802	-0.220813	0.293551	-0.752212	0.451924	0.9982	658	615	659	418	356
MER106A	DNA	hAT-Charlie	112.869	0.0335052	0.235361	0.142356	0.886798	0.9982	118	146	120	154	58
MER106B	DNA	hAT-Charlie	233.885	0.150737	0.186053	0.810184	0.417835	0.9982	235	278	251	314	136
MER107	DNA	hAT-Charlie	68.423	0.149614	0.322621	0.463746	0.64283	0.9982	61	110	58	94	39
MER110	LTR	ERV1	35.7073	0.139431	0.44668	0.312151	0.754926	0.9982	45	28	42	53	18
MER110-int	LTR	ERV1	38.9307	0.10177	0.390886	0.260357	0.794588	0.9982	31	58	43	58	19
MER110A	LTR	ERV1	122.109	0.0062587	0.253307	0.024708	0.980288	0.9982	124	173	126	182	54
MER112	DNA	hAT-Charlie	1646.02	0.202788	0.141128	1.43691	0.150744	0.9982	1686	1946	1664	2133	1029
MER113	DNA	hAT-Charlie	637.632	-0.113683	0.144046	-0.789216	0.429986	0.9982	689	868	699	810	313
MER113A	DNA	hAT-Charlie	399.451	-0.0323675	0.187141	-0.172958	0.862684	0.9982	417	529	430	437	243
MER113B	DNA	hAT-Charlie	109.861	-0.25891	0.301439	-0.858914	0.390388	0.9982	108	127	164	136	48
MER115	DNA	hAT-Tip100	263.635	-0.0294262	0.204421	-0.143949	0.885541	0.9982	270	366	282	382	118
MER117	DNA	hAT-Charlie	817.456	-0.165604	0.139533	-1.18684	0.23529	0.9982	857	1172	909	986	406
MER119	DNA	hAT-Charlie	277.379	0.184884	0.198498	0.931414	0.35164	0.9982	245	352	308	416	146
MER11A	LTR	ERVK	661.676	0.0746152	0.14468	0.515728	0.606045	0.9982	694	859	666	842	382
MER11B	LTR	ERVK	52292.7	-0.0396387	0.258333	-0.153441	0.878051	0.9982	35427	85782	63313	65526	27849
MER11C	LTR	ERVK	606.69	-0.0865549	0.17651	-0.490367	0.623874	0.9982	616	883	647	840	275
MER11D	LTR	ERVK	101.76	-0.420333	0.287235	-1.46338	0.143364	0.9982	96	177	122	120	40
MER121	DNA	hAT?	50.9297	-0.167336	0.37914	-0.441357	0.658955	0.9982	68	78	38	62	25
MER121B	DNA	hAT?	3.31805	0.324465	1.25552	0.258432	0.796074	0.9982	1	6	4	7	1
MER123	DNA?	DNA?	1.42971	0.512724	2.16456	0.236872	0.812756	0.9982	2	2	0	0	2
MER124	DNA?	DNA?	64.6686	-0.190481	0.390427	-0.487878	0.625636	0.9982	42	101	93	81	30
MER125	DNA	DNA	17.0204	-0.214173	0.669677	-0.319816	0.749108	0.9982	17	33	15	31	3
MER126	DNA	DNA	151.916	-0.112322	0.309243	-0.363216	0.716443	0.9982	160	210	163	124	106
MER127	DNA	TcMar-Tigger	20.2992	-0.00211642	0.541857	-0.00390586	0.996884	0.999579	17	33	22	34	7
MER129	LTR?	LTR?	13.7344	0.0505025	0.596749	0.0846295	0.932556	0.9982	14	18	15	21	6
MER130	DNA	DNA	6.29508	-0.152305	0.878982	-0.173274	0.862436	0.9982	8	8	6	6	4
MER131	DNA?	DNA?	1486.79	0.160102	0.285613	0.560554	0.575101	0.9982	1734	1457	1588	1383	1128
MER132	DNA	TcMar-Pogo	0.311251	2.39443	4.49676	0.532479	0.594395	0.9982	0	0	0	2	0
MER133A	DNA?	DNA?	0.155626	1.74203	4.52907	0.384632	0.70051	0.9982	0	0	0	1	0
MER133B	DNA?	DNA?	1.2834	0.0131341	2.33384	0.00562769	0.99551	0.999579	0	0	4	1	1
MER134	DNA?	DNA?	14.7144	-0.936056	0.647863	-1.44484	0.148504	0.9982	14	27	23	16	3
MER135	DNA	DNA	276.077	0.266285	0.299018	0.890532	0.373181	0.9982	291	280	289	265	221
MER136	DNA	DNA	0	NA	NA	NA	NA	NA	0	0	0	0	0
MER1A	DNA	hAT-Charlie	1352.8	-0.164986	0.128	-1.28895	0.197414	0.9982	1501	1804	1528	1600	686
MER1B	DNA	hAT-Charlie	2417.99	-0.0464672	0.15491	-0.299963	0.764205	0.9982	2634	3149	2588	2686	1427
MER2	DNA	TcMar-Tigger	3272.56	0.0356691	0.120485	0.296046	0.767195	0.9982	3394	4218	3479	4118	1847
MER20	DNA	hAT-Charlie	5336.33	0.00792491	0.173313	0.0457259	0.963529	0.9982	5902	6719	5559	5801	3328
MER20B	DNA	hAT-Charlie	880.115	-0.0632808	0.135898	-0.46565	0.641466	0.9982	943	1213	918	1084	468
MER21-int	LTR	ERVL	229.843	0.161357	0.22446	0.718869	0.472221	0.9982	213	337	214	355	114
MER21A	LTR	ERVL	2492.86	0.173575	0.245465	0.707125	0.479489	0.9982	2628	2908	2542	2419	1864
MER21B	LTR	ERVL	1416.72	-0.048926	0.126259	-0.387505	0.698382	0.9982	1551	1871	1494	1777	748
MER21C	LTR	ERVL	2239.85	-0.000560061	0.130826	-0.00428094	0.996584	0.999579	2315	3021	2359	3048	1129
MER2B	DNA	TcMar-Tigger	496.809	0.046972	0.178081	0.263768	0.791959	0.9982	504	594	569	590	299
MER3	DNA	hAT-Charlie	3014.46	-0.0734799	0.129603	-0.566963	0.570739	0.9982	3313	3898	3294	3550	1657
MER30	DNA	hAT-Charlie	2007.51	-0.0504042	0.161882	-0.311364	0.755524	0.9982	2298	2566	2082	2231	1181
MER30B	DNA	hAT-Charlie	49.5169	0.138968	0.351388	0.395483	0.692486	0.9982	50	69	47	80	22
MER31-int	LTR	ERV1	394.192	-0.109512	0.200657	-0.545767	0.585226	0.9982	378	523	485	426	228
MER31A	LTR	ERV1	198.379	-0.151669	0.210103	-0.72188	0.470368	0.9982	202	294	219	262	89
MER31B	LTR	ERV1	309.186	-0.0217344	0.171785	-0.126521	0.899319	0.9982	316	400	349	401	161
MER33	DNA	hAT-Charlie	3623.04	0.147853	0.183493	0.80577	0.420375	0.9982	3829	4302	3710	4082	2429
MER34	LTR	ERV1	441.417	-0.230735	0.195436	-1.18061	0.237756	0.9982	466	565	563	455	241
MER34-int	LTR	ERV1	48.0951	-0.440755	0.377317	-1.16813	0.242755	0.9982	60	56	67	59	17
MER34A	LTR	ERV1	226.602	0.261287	0.187893	1.39062	0.164342	0.9982	206	285	229	313	140
MER34A1	LTR	ERV1	60.3765	0.414897	0.36754	1.12885	0.258962	0.9982	60	79	43	68	49
MER34B	LTR	ERV1	116.108	0.00705379	0.274778	0.0256709	0.97952	0.9982	150	149	98	157	59
MER34B-int	LTR	ERV1	662.506	0.299588	0.270105	1.10915	0.267364	0.9982	686	673	690	667	525
MER34C	LTR	ERV1	46.526	-0.0629833	0.375114	-0.167905	0.866658	0.9982	53	60	51	73	17
MER34C_	LTR	ERV1	126.582	0.304508	0.317197	0.959999	0.337056	0.9982	111	147	134	125	103
MER34C2	LTR	ERV1	117.721	0.343851	0.264459	1.3002	0.193532	0.9982	122	119	117	148	84
MER34D	LTR	ERV1	69.6926	0.268302	0.299279	0.896495	0.369989	0.9982	80	77	63	105	39
MER39	LTR	ERV1	389.294	0.0971453	0.218498	0.444605	0.656605	0.9982	409	521	377	626	171
MER39B	LTR	ERV1	162.023	0.0459758	0.271676	0.16923	0.865615	0.9982	186	211	155	264	65
MER4-int	LTR	ERV1	828.351	0.25179	0.136316	1.8471	0.0647327	0.9982	834	984	814	1184	489
MER41-int	LTR	ERV1	585.269	-0.0903572	0.147971	-0.610643	0.541436	0.9982	652	783	621	749	291
MER41A	LTR	ERV1	643.213	0.00872209	0.179008	0.0487246	0.961139	0.9982	686	926	606	913	310
MER41B	LTR	ERV1	583.988	0.103123	0.158851	0.649178	0.516223	0.9982	562	772	618	839	302
MER41C	LTR	ERV1	305.8	0.0698966	0.249187	0.280499	0.779095	0.9982	363	385	273	316	208
MER41D	LTR	ERV1	90.7165	-0.251996	0.280809	-0.897395	0.369508	0.9982	109	123	102	122	35
MER41E	LTR	ERV1	144.678	-0.781954	0.265474	-2.9455	0.00322435	0.163133	184	187	214	114	62
MER41G	LTR	ERV1	3.4221	0.554551	1.14956	0.482404	0.629519	0.9982	2	4	4	6	2
MER44A	DNA	TcMar-Tigger	714.108	-0.0588205	0.154727	-0.380157	0.703829	0.9982	712	1037	756	934	357
MER44B	DNA	TcMar-Tigger	811.264	0.348408	0.17126	2.03438	0.0419136	0.905827	804	977	723	1051	563
MER44C	DNA	TcMar-Tigger	556.578	0.0675037	0.149007	0.453024	0.650532	0.9982	603	695	569	740	305
MER44D	DNA	TcMar-Tigger	169.625	-0.253524	0.21714	-1.16756	0.242983	0.9982	168	248	208	201	79
MER45A	DNA	hAT-Tip100	559.578	0.0258319	0.161632	0.159819	0.873024	0.9982	547	765	595	673	328
MER45B	DNA	hAT-Tip100	117.624	0.362366	0.265226	1.36625	0.17186	0.9982	89	166	111	166	77
MER45C	DNA	hAT-Tip100	118.968	-0.150701	0.245289	-0.614381	0.538964	0.9982	136	163	123	127	68
MER45R	DNA	hAT-Tip100	67.0789	0.167285	0.305971	0.546734	0.584561	0.9982	72	83	62	79	45
MER46C	DNA	TcMar-Tigger	974.409	0.0075592	0.170799	0.0442579	0.964699	0.9982	1011	1309	1012	1083	600
MER47A	DNA	TcMar-Tigger	1001.96	0.00225497	0.144017	0.0156576	0.987508	0.9982	1086	1292	1044	1201	577
MER47B	DNA	TcMar-Tigger	310.151	0.30425	0.208615	1.45843	0.144723	0.9982	320	325	314	391	214
MER47C	DNA	TcMar-Tigger	101.775	-0.053282	0.271377	-0.19634	0.844344	0.9982	116	114	118	114	60
MER48	LTR	ERV1	30.513	-0.282322	0.490885	-0.575128	0.565205	0.9982	25	64	27	32	16
MER49	LTR	ERV1	277.41	0.0711762	0.212636	0.334732	0.737827	0.9982	231	406	304	364	155
MER4A	LTR	ERV1	141.763	-0.479044	0.247991	-1.9317	0.0533968	0.9982	177	187	176	126	72
MER4A1	LTR	ERV1	311.228	0.349444	0.188637	1.85247	0.0639586	0.9982	297	388	283	510	169
MER4A1_	LTR	ERV1	103.62	-0.211181	0.265583	-0.795159	0.426521	0.9982	136	128	108	119	52
MER4B	LTR	ERV1	329.856	-0.421544	0.200598	-2.10144	0.0356028	0.830503	368	528	375	400	125
MER4B-int	LTR	ERV1	280.44	0.229262	0.172135	1.33187	0.182902	0.9982	280	346	274	404	161
MER4C	LTR	ERV1	95.2133	0.46645	0.275779	1.69139	0.0907625	0.9982	87	111	88	173	49
MER4CL34	LTR	ERV1	87.3012	-0.128759	0.262796	-0.489958	0.624164	0.9982	101	120	89	107	44
MER4D	LTR	ERV1	132.996	-0.100132	0.236827	-0.422805	0.672437	0.9982	159	173	137	179	61
MER4D0	LTR	ERV1	44.9273	-0.370664	0.379874	-0.975753	0.329187	0.9982	47	74	52	60	15
MER4D1	LTR	ERV1	1338.74	-0.898942	0.133837	-6.7167	1.85885e-11	2.25478e-08	1661	2262	1731	1162	460
MER4E	LTR	ERV1	645.061	0.223123	0.221918	1.00543	0.314692	0.9982	681	694	672	718	460
MER4E1	LTR	ERV1	216.876	0.0564192	0.209303	0.269557	0.787501	0.9982	228	265	232	249	136
MER50	LTR	ERV1	366.433	0.191197	0.19864	0.96253	0.335783	0.9982	309	522	372	542	198
MER50-int	LTR	ERV1	125.467	-0.277717	0.366188	-0.758398	0.448213	0.9982	94	221	159	187	40
MER50B	LTR	ERV1	52.7762	-0.0471496	0.376958	-0.125079	0.900461	0.9982	66	80	38	60	31
MER50C	LTR	ERV1	2.45293	0.0558695	1.77548	0.0314673	0.974897	0.9982	5	0	3	6	0
MER51-int	LTR	ERV1	88.0301	0.394928	0.264712	1.49192	0.135721	0.9982	86	109	75	141	51
MER51A	LTR	ERV1	317.47	0.111559	0.16965	0.657582	0.510807	0.9982	327	385	339	434	175
MER51B	LTR	ERV1	84.1724	-0.0664078	0.263144	-0.252363	0.800761	0.9982	92	109	92	105	44
MER51C	LTR	ERV1	35.5764	-0.109734	0.391372	-0.280384	0.779183	0.9982	40	41	43	42	19
MER51D	LTR	ERV1	85.0753	0.0524205	0.35379	0.148168	0.88221	0.9982	87	106	90	72	65
MER51E	LTR	ERV1	6.89006	-0.493441	0.894198	-0.551826	0.581068	0.9982	8	15	5	9	2
MER52-int	LTR	ERV1	166.341	-0.222136	0.21044	-1.05558	0.291162	0.9982	187	241	180	207	75
MER52A	LTR	ERV1	448.23	0.0376849	0.170362	0.221204	0.824933	0.9982	414	605	506	595	240
MER52C	LTR	ERV1	94.38	0.131821	0.325082	0.405503	0.685108	0.9982	98	120	97	168	35
MER52D	LTR	ERV1	147.558	0.275009	0.304206	0.904021	0.365984	0.9982	120	217	140	269	63
MER53	DNA	hAT	481.108	-0.206174	0.175895	-1.17214	0.241141	0.9982	471	677	597	587	227
MER54A	LTR	ERVL	88.3229	0.182232	0.326213	0.558628	0.576415	0.9982	93	108	89	159	34
MER54B	LTR	ERVL	34.1976	-0.0976284	0.54071	-0.180556	0.856716	0.9982	35	59	31	65	7
MER57-int	LTR	ERV1	486.023	0.226189	0.157059	1.44015	0.149825	0.9982	500	595	466	719	270
MER57A-int	LTR	ERV1	296.326	-0.211043	0.24973	-0.845085	0.398063	0.9982	347	402	328	438	105
MER57A1	LTR	ERV1	211.358	0.230528	0.210257	1.09641	0.272899	0.9982	215	268	199	336	107
MER57B1	LTR	ERV1	257.198	0.288883	0.243944	1.18422	0.236327	0.9982	238	299	266	285	193
MER57B2	LTR	ERV1	114.823	-0.105716	0.264351	-0.399905	0.689226	0.9982	111	182	119	158	51
MER57C1	LTR	ERV1	65.3567	0.3185	0.351467	0.906202	0.364829	0.9982	63	87	58	123	27
MER57C2	LTR	ERV1	51.2009	-0.470511	0.352311	-1.3355	0.181713	0.9982	64	61	69	50	24
MER57D	LTR	ERV1	18.9785	-0.0379284	0.550402	-0.0689104	0.945061	0.9982	23	25	19	32	6
MER57E1	LTR	ERV1	143.873	0.0387283	0.280793	0.137925	0.8903	0.9982	184	150	144	158	92
MER57E2	LTR	ERV1	14.8734	-0.802038	0.625104	-1.28305	0.199475	0.9982	21	28	14	16	4
MER57E3	LTR	ERV1	107.832	-0.402303	0.265296	-1.51643	0.12941	0.9982	122	138	144	105	54
MER57F	LTR	ERV1	61.7959	-0.268664	0.314932	-0.853087	0.393611	0.9982	65	84	76	62	34
MER58A	DNA	hAT-Charlie	4319.17	0.0740988	0.172709	0.429039	0.667895	0.9982	4559	5319	4561	4821	2770
MER58B	DNA	hAT-Charlie	2099.82	0.0422122	0.188821	0.223557	0.823102	0.9982	2388	2693	2015	2286	1342
MER58C	DNA	hAT-Charlie	1075.98	-0.00433074	0.202684	-0.021367	0.982953	0.9982	1183	1356	1134	1099	697
MER58D	DNA	hAT-Charlie	177.735	-0.0828674	0.201752	-0.410739	0.681264	0.9982	199	242	183	225	90
MER5A	DNA	hAT-Charlie	11593	0.213036	0.206875	1.02978	0.303114	0.9982	11811	13606	11777	12527	8334
MER5A1	DNA	hAT-Charlie	3189.31	-0.0797541	0.150242	-0.530838	0.595531	0.9982	3493	4113	3522	3536	1837
MER5B	DNA	hAT-Charlie	6596.69	0.0597015	0.201435	0.296381	0.766939	0.9982	6978	7970	7162	6837	4406
MER5C	DNA	hAT-Charlie	374.453	-0.319635	0.17579	-1.81827	0.0690223	0.9982	461	484	440	429	170
MER5C1	DNA	hAT-Charlie	72.3299	-0.0387441	0.285831	-0.135549	0.892178	0.9982	73	104	76	98	35
MER6	DNA	TcMar-Tigger	347.203	0.0915215	0.179025	0.511222	0.609195	0.9982	361	480	327	491	181
MER61-int	LTR	ERV1	355.245	-0.00316884	0.16885	-0.0187672	0.985027	0.9982	368	450	399	476	181
MER61A	LTR	ERV1	53.7501	0.231751	0.328977	0.70446	0.481146	0.9982	61	57	53	79	30
MER61B	LTR	ERV1	43.8425	-0.19735	0.389253	-0.506996	0.612158	0.9982	46	58	56	65	15
MER61C	LTR	ERV1	19.1444	0.544061	0.547901	0.992991	0.320714	0.9982	19	18	19	40	8
MER61D	LTR	ERV1	74.7066	0.157828	0.293511	0.537724	0.590768	0.9982	65	91	89	108	40
MER61E	LTR	ERV1	12.1865	-0.0741197	0.644973	-0.114919	0.908509	0.9982	13	20	10	14	7
MER61F	LTR	ERV1	12.378	-0.526895	0.651828	-0.808333	0.418899	0.9982	13	16	19	13	5
MER63A	DNA	hAT-Blackjack	415.357	-0.0259526	0.156202	-0.166148	0.86804	0.9982	427	566	443	523	223
MER63B	DNA	hAT-Blackjack	350.595	0.110161	0.16313	0.675297	0.499487	0.9982	357	442	363	456	204
MER63C	DNA	hAT-Blackjack	178.169	0.0774049	0.200898	0.385295	0.700019	0.9982	186	239	174	236	99
MER63D	DNA	hAT-Blackjack	817.32	0.0924766	0.264427	0.349724	0.726545	0.9982	908	958	839	747	602
MER65-int	LTR	ERV1	164.088	0.38874	0.202717	1.91765	0.0551559	0.9982	150	196	155	245	103
MER65A	LTR	ERV1	194.677	0.11714	0.236856	0.494561	0.62091	0.9982	177	255	211	216	131
MER65B	LTR	ERV1	286.187	-0.302987	0.299785	-1.01068	0.312169	0.9982	200	507	375	336	129
MER65C	LTR	ERV1	179.771	-0.131754	0.2146	-0.61395	0.539248	0.9982	181	269	195	236	83
MER65D	LTR	ERV1	89.3039	-0.144706	0.302363	-0.478582	0.632236	0.9982	74	123	121	104	47
MER66-int	LTR	ERV1	256.308	-0.00745867	0.196816	-0.0378967	0.96977	0.9982	293	351	240	346	129
MER66A	LTR	ERV1	38.3148	-0.0332546	0.37629	-0.088375	0.929579	0.9982	38	49	46	53	18
MER66B	LTR	ERV1	188.847	-0.283219	0.217109	-1.3045	0.192063	0.9982	189	294	221	231	82
MER66C	LTR	ERV1	41.385	0.14521	0.403263	0.360087	0.718782	0.9982	45	65	29	62	21
MER66D	LTR	ERV1	20.5473	0.859667	0.504736	1.7032	0.0885301	0.9982	19	15	18	34	16
MER67A	LTR	ERV1	170.525	-0.299958	0.283203	-1.05916	0.289526	0.9982	133	286	222	198	78
MER67B	LTR	ERV1	288.331	0.13613	0.26284	0.517919	0.604515	0.9982	323	336	281	286	210
MER67C	LTR	ERV1	84.3125	0.0993937	0.264176	0.376241	0.706738	0.9982	90	101	89	115	46
MER67D	LTR	ERV1	30.0567	0.885348	0.430676	2.05572	0.0398096	0.894242	23	37	18	52	23
MER68	LTR	ERVL	582.791	-0.220057	0.192741	-1.14172	0.253569	0.9982	609	781	726	780	241
MER68-int	LTR	ERVL	115.015	-0.318411	0.296759	-1.07296	0.28329	0.9982	127	169	137	164	37
MER68B	LTR	ERVL	89.6311	0.358986	0.278763	1.28778	0.197821	0.9982	74	100	102	142	51
MER68C	LTR	ERVL	12.0321	-0.647832	0.714636	-0.90652	0.364661	0.9982	17	24	9	15	3
MER6A	DNA	TcMar-Tigger	299.393	-0.00449239	0.212469	-0.0211438	0.983131	0.9982	353	385	291	440	135
MER6B	DNA	TcMar-Tigger	256.152	0.022598	0.207217	0.109055	0.913159	0.9982	223	359	296	343	134
MER6C	DNA	TcMar-Tigger	52.1485	-0.402916	0.376041	-1.07147	0.283958	0.9982	60	77	64	73	15
MER70-int	LTR	ERVL	12.5911	-0.571335	0.683476	-0.835926	0.403197	0.9982	15	12	21	11	6
MER70A	LTR	ERVL	66.1672	0.893965	0.296267	3.01744	0.00254924	0.147249	52	60	55	107	54
MER70B	LTR	ERVL	8.88246	-1.67877	0.831122	-2.01988	0.0433954	0.905827	13	16	13	5	2
MER70C	LTR	ERVL	44.9182	-0.689487	0.383375	-1.79846	0.0721034	0.9982	58	78	49	51	13
MER72	LTR	ERV1	231.99	0.344974	0.231477	1.49032	0.13614	0.9982	223	294	200	279	171
MER72B	LTR	ERV1	9.92301	-0.471192	0.805664	-0.584849	0.558649	0.9982	5	21	14	13	3
MER73	LTR	ERVL	6.973	-0.221063	0.888132	-0.248908	0.803432	0.9982	4	9	12	7	4
MER74A	LTR	ERVL	183.987	0.0370438	0.202983	0.182497	0.855192	0.9982	188	241	193	222	109
MER74B	LTR	ERVL	230.032	0.124192	0.208821	0.59473	0.552024	0.9982	230	265	258	278	145
MER74C	LTR	ERVL	4.14549	0.0628069	1.04809	0.0599253	0.952215	0.9982	5	5	4	6	2
MER75	DNA	PiggyBac	60.3457	-0.442216	0.33029	-1.33887	0.180612	0.9982	73	100	62	73	22
MER75A	DNA	PiggyBac	5.81435	-0.310801	1.0779	-0.288339	0.773087	0.9982	7	11	5	12	0
MER75B	DNA	PiggyBac	51.0597	0.0214484	0.376774	0.0569266	0.954604	0.9982	70	51	49	59	31
MER76	LTR	ERVL	68.8619	-0.202011	0.286679	-0.704658	0.481023	0.9982	78	96	75	81	34
MER76-int	LTR	ERVL	59.5235	-0.547004	0.396709	-1.37886	0.167939	0.9982	44	103	88	52	29
MER77	LTR	ERVL	260.572	0.0336811	0.211001	0.159625	0.873176	0.9982	243	383	270	379	124
MER77B	LTR	ERVL	301.488	0.100844	0.194092	0.519566	0.603366	0.9982	332	349	319	442	151
MER8	DNA	TcMar-Tigger	669.186	0.0994982	0.175034	0.56845	0.56973	0.9982	637	820	762	805	414
MER81	DNA	hAT-Blackjack	266.842	-0.22886	0.218871	-1.04564	0.295729	0.9982	302	388	289	367	104
MER83	LTR	ERV1	67.4483	0.421675	0.294554	1.43157	0.152267	0.9982	56	81	68	110	39
MER83A-int	LTR	ERV1	14.3582	0.985996	0.6111	1.61348	0.106641	0.9982	15	13	7	24	12
MER83B	LTR	ERV1	78.0281	0.187744	0.323742	0.579919	0.561969	0.9982	68	125	67	124	38
MER83B-int	LTR	ERV1	7.37344	-0.659523	1.09206	-0.603928	0.545892	0.9982	1	22	9	9	2
MER83C	LTR	ERV1	19.5372	-0.0779966	0.606409	-0.128621	0.897658	0.9982	19	31	21	37	4
MER84	LTR	ERV1	39.8521	0.433992	0.399944	1.08513	0.277863	0.9982	29	61	33	66	23
MER84-int	LTR	ERV1	24.4638	0.166529	0.489371	0.340292	0.733637	0.9982	24	34	24	44	9
MER85	DNA	PiggyBac	816.426	0.293978	0.23421	1.25519	0.209409	0.9982	853	903	788	881	620
MER87	LTR	ERV1	28.7616	0.850283	0.488336	1.74118	0.0816516	0.9982	17	21	35	46	23
MER87B	LTR	ERV1	102.709	-0.719689	0.263368	-2.73264	0.00628288	0.262736	138	162	116	87	44
MER88	LTR	ERVL	11.36	-0.436901	0.713334	-0.612478	0.540221	0.9982	8	17	19	14	4
MER89	LTR	ERV1	141.882	0.346583	0.263963	1.313	0.189183	0.9982	101	199	145	217	84
MER89-int	LTR	ERV1	44.5328	0.25589	0.370765	0.690167	0.490089	0.9982	44	42	53	60	28
MER90	LTR	ERV1	146.834	-0.0733225	0.21451	-0.341814	0.732491	0.9982	151	207	157	182	77
MER90a	LTR	ERV1	185.428	-0.29235	0.229235	-1.27533	0.202194	0.9982	216	283	194	241	73
MER91A	DNA	hAT-Tip100	491.883	-0.259332	0.182305	-1.42252	0.154876	0.9982	471	717	621	557	240
MER91B	DNA	hAT-Tip100	447.806	-0.0865181	0.1901	-0.455119	0.649023	0.9982	512	529	512	496	258
MER91C	DNA	hAT-Tip100	201.431	0.0611802	0.197405	0.309922	0.75662	0.9982	223	241	211	267	110
MER92-int	LTR	ERV1	319.815	0.32703	0.244967	1.335	0.181878	0.9982	308	338	336	359	243
MER92A	LTR	ERV1	7.86177	0.297416	0.867904	0.342683	0.731837	0.9982	6	7	12	17	2
MER92B	LTR	ERV1	195.83	0.270495	0.229655	1.17783	0.238863	0.9982	183	270	170	244	134
MER92C	LTR	ERV1	1.15358	1.0036	2.01441	0.49821	0.618336	0.9982	1	1	1	4	0
MER92D	LTR	ERV1	16.4106	-0.448668	0.603067	-0.743976	0.456891	0.9982	24	20	17	12	10
MER94	DNA	hAT-Blackjack	770.501	-0.19306	0.150639	-1.28161	0.19998	0.9982	847	1102	833	845	411
MER94B	DNA	hAT-Blackjack	73.9655	-0.573021	0.341549	-1.67771	0.0934033	0.9982	85	111	99	95	20
MER95	LTR	ERV1	26.4564	0.916148	0.48024	1.90769	0.0564312	0.9982	19	19	27	38	24
MER96	DNA	hAT-Tip100	155.75	-0.185657	0.253748	-0.731657	0.464378	0.9982	143	227	196	211	65
MER96B	DNA	hAT-Tip100	254.431	0.029859	0.19559	0.152661	0.878666	0.9982	266	327	267	293	156
MER97a	DNA	hAT-Tip100	23.5196	0.470535	0.492104	0.95617	0.338986	0.9982	22	26	23	47	10
MER97b	DNA	hAT-Tip100	8.65815	-0.565338	0.828724	-0.682179	0.495126	0.9982	11	19	5	8	4
MER97c	DNA	hAT-Tip100	18.6449	0.221407	0.831664	0.266222	0.790068	0.9982	5	33	25	44	3
MER97d	DNA	hAT-Tip100	25.9826	0.476382	0.515441	0.924222	0.355371	0.9982	28	32	16	27	23
MER99	DNA	hAT?	46.0191	-0.014886	0.372564	-0.0399557	0.968128	0.9982	57	61	42	70	19
MER9a1	LTR	ERVK	34.4381	0.0577847	0.406112	0.142288	0.886853	0.9982	44	37	34	47	18
MER9a2	LTR	ERVK	79.5199	-0.271841	0.312936	-0.868678	0.385023	0.9982	107	108	79	107	30
MER9a3	LTR	ERVK	177.13	-0.444809	0.249692	-1.78143	0.0748423	0.9982	186	260	237	221	62
MER9B	LTR	ERVK	5.05368	-0.6374	1.04496	-0.609975	0.541878	0.9982	6	12	3	5	2
Merlin1_HS	DNA	Merlin	29.1337	-0.238608	0.490437	-0.48652	0.626598	0.9982	45	38	24	42	10
MERX	DNA	TcMar-Tigger	71.2044	-0.476703	0.301971	-1.57864	0.114419	0.9982	76	121	82	80	28
MIR	SINE	MIR	45988.6	-0.0441355	0.124563	-0.354322	0.723097	0.9982	49561	60028	49667	54361	25766
MIR1_Amn	SINE	MIR	3460.9	-0.0746723	0.15522	-0.481073	0.630465	0.9982	3621	4679	3804	3778	2026
MIR3	SINE	MIR	25614.1	-0.0129991	0.152314	-0.0853446	0.931987	0.9982	27174	33415	27408	28643	15390
MIRb	SINE	MIR	64821	0.0314915	0.134164	0.234724	0.814423	0.9982	67411	84595	68171	76949	38367
MIRc	SINE	MIR	34175.8	-0.00450092	0.160731	-0.0280028	0.97766	0.9982	36839	43409	36673	37742	20861
MLT-int	LTR	ERVL-MaLR	9.49043	0.39512	0.78055	0.506207	0.612711	0.9982	7	6	15	14	6
MLT1-int	LTR	ERVL-MaLR	55.1245	-0.394375	0.388143	-1.01606	0.309602	0.9982	83	58	62	49	30
MLT1A	LTR	ERVL-MaLR	1238.45	-0.0611867	0.13048	-0.468938	0.639114	0.9982	1268	1694	1360	1531	657
MLT1A-int	LTR	ERVL-MaLR	51.6772	-0.408036	0.441106	-0.925029	0.354951	0.9982	58	83	60	81	11
MLT1A0	LTR	ERVL-MaLR	3655.52	0.0970278	0.124374	0.780131	0.435314	0.9982	3665	4748	3784	4642	2147
MLT1A0-int	LTR	ERVL-MaLR	146.154	-0.132169	0.254893	-0.518528	0.60409	0.9982	149	223	155	210	59
MLT1A1	LTR	ERVL-MaLR	1097.34	0.151968	0.138279	1.09899	0.271771	0.9982	1117	1342	1130	1417	663
MLT1A1-int	LTR	ERVL-MaLR	44.5468	0.211578	0.471529	0.448705	0.653644	0.9982	42	60	45	93	12
MLT1B	LTR	ERVL-MaLR	2858.84	0.0506686	0.117741	0.430339	0.666949	0.9982	2940	3774	2958	3801	1546
MLT1B-int	LTR	ERVL-MaLR	124.352	0.187707	0.26847	0.699172	0.484445	0.9982	97	174	138	190	64
MLT1C	LTR	ERVL-MaLR	3739.04	0.0293187	0.13001	0.225511	0.821582	0.9982	3913	4713	4045	4571	2156
MLT1C-int	LTR	ERVL-MaLR	185.203	-0.146151	0.232742	-0.627954	0.530034	0.9982	194	263	209	263	75
MLT1D	LTR	ERVL-MaLR	3739.61	-0.0157101	0.116949	-0.134333	0.893139	0.9982	3834	5048	4010	4799	1984
MLT1D-int	LTR	ERVL-MaLR	139.308	-0.388368	0.260615	-1.4902	0.136172	0.9982	163	187	178	180	49
MLT1E	LTR	ERVL-MaLR	385.471	0.0316471	0.279826	0.113096	0.909955	0.9982	462	419	407	353	274
MLT1E-int	LTR	ERVL-MaLR	0	NA	NA	NA	NA	NA	0	0	0	0	0
MLT1E1	LTR	ERVL-MaLR	79.2412	-0.0316419	0.302848	-0.104481	0.916788	0.9982	81	110	81	80	52
MLT1E1-int	LTR	ERVL-MaLR	0	NA	NA	NA	NA	NA	0	0	0	0	0
MLT1E1A	LTR	ERVL-MaLR	536.655	-0.133211	0.155988	-0.853984	0.393114	0.9982	583	777	553	631	282
MLT1E1A-int	LTR	ERVL-MaLR	3.7494	0.0179894	1.22936	0.0146332	0.988325	0.9982	4	8	1	3	3
MLT1E2	LTR	ERVL-MaLR	706.237	-0.00315454	0.149115	-0.021155	0.983122	0.9982	686	945	794	899	382
MLT1E2-int	LTR	ERVL-MaLR	49.8273	0.0664031	0.336011	0.197622	0.843341	0.9982	45	73	51	65	28
MLT1E3	LTR	ERVL-MaLR	243.464	0.186909	0.186769	1.00075	0.316947	0.9982	232	316	247	359	131
MLT1E3-int	LTR	ERVL-MaLR	48.4075	-0.0926159	0.341342	-0.271329	0.786138	0.9982	45	72	54	58	26
MLT1F	LTR	ERVL-MaLR	788.718	-0.134077	0.169321	-0.791853	0.428447	0.9982	824	1175	827	1058	356
MLT1F-int	LTR	ERVL-MaLR	144.169	-0.154416	0.234789	-0.657681	0.510743	0.9982	135	219	166	181	69
MLT1F1	LTR	ERVL-MaLR	1046.31	-0.00569293	0.161656	-0.0352163	0.971907	0.9982	1113	1319	1142	1188	627
MLT1F1-int	LTR	ERVL-MaLR	47.5697	-0.00154396	0.411044	-0.00375619	0.997003	0.999579	43	60	62	81	16
MLT1F2	LTR	ERVL-MaLR	1258.87	0.058835	0.145633	0.403994	0.686217	0.9982	1258	1707	1289	1530	748
MLT1F2-int	LTR	ERVL-MaLR	54.0407	0.361351	0.367295	0.983816	0.325206	0.9982	37	83	49	73	37
MLT1G	LTR	ERVL-MaLR	410.778	0.262755	0.198883	1.32115	0.18645	0.9982	362	582	378	646	219
MLT1G-int	LTR	ERVL-MaLR	56.2288	0.367212	0.316362	1.16073	0.245751	0.9982	58	62	51	77	38
MLT1G1	LTR	ERVL-MaLR	337.011	0.0235412	0.168685	0.139557	0.88901	0.9982	339	463	348	422	190
MLT1G1-int	LTR	ERVL-MaLR	38.7411	0.300928	0.375476	0.801458	0.422867	0.9982	37	50	34	49	27
MLT1G3	LTR	ERVL-MaLR	607.809	0.00893672	0.17457	0.0511928	0.959172	0.9982	567	863	664	851	298
MLT1G3-int	LTR	ERVL-MaLR	26.5353	0.532958	0.442657	1.204	0.228591	0.9982	25	34	19	43	17
MLT1H	LTR	ERVL-MaLR	1326.57	0.0368671	0.126792	0.290768	0.771229	0.9982	1347	1735	1418	1713	731
MLT1H-int	LTR	ERVL-MaLR	172.397	0.169324	0.264275	0.640713	0.521709	0.9982	163	217	187	295	73
MLT1H1	LTR	ERVL-MaLR	559.547	0.0935796	0.170106	0.550126	0.582233	0.9982	633	671	557	801	288
MLT1H1-int	LTR	ERVL-MaLR	89.4765	-0.511617	0.277268	-1.84521	0.0650072	0.9982	94	145	113	100	34
MLT1H2	LTR	ERVL-MaLR	504.992	0.124838	0.166951	0.747751	0.45461	0.9982	474	701	509	722	268
MLT1H2-int	LTR	ERVL-MaLR	9.48306	1.23237	0.71663	1.71967	0.0854929	0.9982	5	9	7	16	9
MLT1I	LTR	ERVL-MaLR	1059.92	-0.0897802	0.142662	-0.629321	0.529139	0.9982	1047	1491	1197	1323	543
MLT1I-int	LTR	ERVL-MaLR	75.6015	-0.126596	0.279686	-0.452637	0.65081	0.9982	83	107	80	99	35
MLT1J	LTR	ERVL-MaLR	2791.72	-0.00221344	0.119434	-0.0185327	0.985214	0.9982	2856	3746	2983	3527	1522
MLT1J-int	LTR	ERVL-MaLR	244.032	0.104779	0.192156	0.545282	0.585559	0.9982	274	304	231	316	142
MLT1J1	LTR	ERVL-MaLR	1529.36	-0.026333	0.227158	-0.115923	0.907713	0.9982	1777	1840	1618	1467	1014
MLT1J1-int	LTR	ERVL-MaLR	96.4833	0.320127	0.256099	1.25001	0.211294	0.9982	98	102	98	138	60
MLT1J2	LTR	ERVL-MaLR	742.244	0.15521	0.161579	0.960581	0.336763	0.9982	744	974	718	915	469
MLT1J2-int	LTR	ERVL-MaLR	40.6144	-0.216886	0.448528	-0.48355	0.628705	0.9982	39	68	45	66	11
MLT1K	LTR	ERVL-MaLR	3121.09	0.101905	0.125488	0.812073	0.41675	0.9982	3071	4156	3194	4023	1815
MLT1K-int	LTR	ERVL-MaLR	26.4109	1.09012	0.469093	2.3239	0.0201311	0.584103	13	24	25	45	23
MLT1L	LTR	ERVL-MaLR	3295.97	0.168255	0.167954	1.00179	0.316445	0.9982	3276	3964	3483	3880	2171
MLT1L-int	LTR	ERVL-MaLR	7.97973	-0.101513	0.771998	-0.131494	0.895384	0.9982	10	10	8	10	4
MLT1M	LTR	ERVL-MaLR	592.29	0.618076	0.251461	2.45794	0.0139737	0.470837	528	636	502	683	521
MLT1M-int	LTR	ERVL-MaLR	0	NA	NA	NA	NA	NA	0	0	0	0	0
MLT1N2	LTR	ERVL-MaLR	763.548	0.037576	0.149366	0.25157	0.801374	0.9982	799	973	809	923	449
MLT1N2-int	LTR	ERVL-MaLR	9.33968	-1.1708	0.897042	-1.30517	0.191834	0.9982	14	13	15	12	0
MLT1O	LTR	ERVL-MaLR	596.783	0.0785874	0.183623	0.427982	0.668664	0.9982	603	808	602	908	280
MLT1O-int	LTR	ERVL-MaLR	0.303446	-1.22153	4.54009	-0.269053	0.787889	0.9982	0	2	0	0	0
MLT2A1	LTR	ERVL	658.318	-0.218507	0.152923	-1.42887	0.153041	0.9982	710	960	732	821	299
MLT2A2	LTR	ERVL	419.396	0.0210109	0.163501	0.128506	0.897748	0.9982	420	589	426	527	235
MLT2B1	LTR	ERVL	526.298	0.487457	0.157259	3.09971	0.0019371	0.138661	466	587	496	761	366
MLT2B2	LTR	ERVL	242.842	0.258429	0.19682	1.31302	0.189177	0.9982	259	273	233	321	156
MLT2B3	LTR	ERVL	1444.55	0.501885	0.259912	1.93098	0.0534858	0.9982	1454	1514	1247	1554	1236
MLT2B4	LTR	ERVL	810.109	0.0262485	0.145181	0.180799	0.856526	0.9982	782	1099	882	1034	448
MLT2B5	LTR	ERVL	12.0235	-0.213849	0.642123	-0.333034	0.739108	0.9982	13	16	14	12	7
MLT2C1	LTR	ERVL	254.438	-0.0234069	0.24132	-0.0969953	0.92273	0.9982	286	380	223	378	111
MLT2C2	LTR	ERVL	191.349	-0.0114199	0.210376	-0.0542835	0.956709	0.9982	219	236	202	266	92
MLT2D	LTR	ERVL	615.863	0.246751	0.151319	1.63066	0.102961	0.9982	599	734	624	820	389
MLT2E	LTR	ERVL	14.2148	-0.875813	0.63632	-1.37637	0.168707	0.9982	21	17	21	14	4
MLT2F	LTR	ERVL	186.812	-0.224671	0.261888	-0.85789	0.390953	0.9982	220	236	214	166	115
MSR1	Satellite	Satellite	23.2396	0.0799247	0.70551	0.113286	0.909803	0.9982	5	45	31	33	12
MST-int	LTR	ERVL-MaLR	31.3825	-0.0319404	0.424403	-0.0752596	0.940008	0.9982	29	43	38	47	13
MSTA	LTR	ERVL-MaLR	3217.07	-0.134384	0.117298	-1.14566	0.251935	0.9982	3423	4434	3582	3874	1645
MSTA-int	LTR	ERVL-MaLR	790.496	-0.0344423	0.154367	-0.223119	0.823443	0.9982	764	1074	904	1045	399
MSTA1	LTR	ERVL-MaLR	223.635	0.107742	0.202155	0.532967	0.594056	0.9982	229	268	240	269	140
MSTA1-int	LTR	ERVL-MaLR	0	NA	NA	NA	NA	NA	0	0	0	0	0
MSTB	LTR	ERVL-MaLR	1525.63	0.136512	0.126077	1.08276	0.278913	0.9982	1549	1961	1522	2020	889
MSTB-int	LTR	ERVL-MaLR	285.746	-0.382843	0.218639	-1.75103	0.0799412	0.9982	358	418	309	364	105
MSTB1	LTR	ERVL-MaLR	787.981	0.0703885	0.144415	0.487404	0.625972	0.9982	828	1044	783	1093	413
MSTB1-int	LTR	ERVL-MaLR	256.132	-0.0591386	0.270676	-0.218485	0.827051	0.9982	320	249	302	269	157
MSTB2	LTR	ERVL-MaLR	318.472	-0.0989291	0.176409	-0.560794	0.574938	0.9982	362	428	333	418	152
MSTB2-int	LTR	ERVL-MaLR	12.9558	-0.198028	0.687671	-0.287969	0.77337	0.9982	11	18	19	22	3
MSTC	LTR	ERVL-MaLR	704.306	0.159368	0.146528	1.08763	0.276758	0.9982	744	839	712	937	416
MSTC-int	LTR	ERVL-MaLR	34.829	0.363864	0.432593	0.841123	0.400279	0.9982	41	46	21	53	21
MSTD	LTR	ERVL-MaLR	1653.34	0.0725994	0.146052	0.497079	0.619133	0.9982	1768	2094	1676	1995	998
MSTD-int	LTR	ERVL-MaLR	302.433	0.230365	0.174733	1.31839	0.187375	0.9982	303	393	277	427	178
OldhAT1	DNA	hAT-Ac	2415.16	0.161027	0.239358	0.672748	0.501108	0.9982	2583	2694	2552	2406	1766
ORSL	DNA	hAT-Tip100	159.208	0.0699444	0.241048	0.290168	0.771688	0.9982	165	193	171	174	105
ORSL-2a	DNA	hAT-Tip100	28.9662	-0.0821238	0.432728	-0.189782	0.84948	0.9982	26	43	34	40	13
ORSL-2b	DNA	hAT-Tip100	53.2235	0.35075	0.345768	1.01441	0.310388	0.9982	44	77	47	89	28
PABL_A	LTR	ERV1	130.226	-0.202764	0.236769	-0.856379	0.391788	0.9982	127	197	151	160	61
PABL_A-int	LTR	ERV1	123.908	0.0310452	0.256118	0.121215	0.903521	0.9982	120	173	127	135	80
PABL_B	LTR	ERV1	118.893	-0.0605162	0.258453	-0.234148	0.81487	0.9982	129	176	110	131	71
PABL_B-int	LTR	ERV1	62.8972	-0.109402	0.320145	-0.341727	0.732556	0.9982	62	103	61	82	30
Penelope1_Vert	LINE	Penelope	622.389	-0.0892602	0.233883	-0.381645	0.702725	0.9982	662	827	688	571	408
Plat_L3	LINE	CR1	782.425	-0.0956225	0.147072	-0.650176	0.515579	0.9982	867	1011	868	1020	379
PRIMA4-int	LTR	ERV1	238.598	-0.286678	0.196036	-1.46237	0.143639	0.9982	246	352	288	288	105
PRIMA4_LTR	LTR	ERV1	18.6588	0.0278553	0.618231	0.0450564	0.964062	0.9982	13	39	15	31	7
PRIMA41-int	LTR	ERV1	39.7794	0.0826726	0.385447	0.214485	0.830169	0.9982	51	47	35	57	20
PRIMAX-int	LTR	ERV1	2.92215	-3.03542	1.70195	-1.78349	0.0745067	0.9982	3	7	6	1	0
PrimLTR79	LTR	ERV1	6.48886	-0.396754	1.16945	-0.339265	0.73441	0.9982	3	7	15	13	0
REP522	Satellite	telo	4.39889	-0.58252	1.08258	-0.538086	0.590517	0.9982	4	5	8	4	2
Ricksha	DNA	MULE-MuDR	288.783	-0.188337	0.363989	-0.517425	0.60486	0.9982	377	281	355	201	204
Ricksha_0	DNA	MULE-MuDR	47.3418	-0.0966988	0.350495	-0.275893	0.782631	0.9982	60	55	50	59	24
Ricksha_a	DNA	MULE-MuDR	14.8069	1.10472	0.640577	1.72457	0.0846045	0.9982	5	19	12	32	10
Ricksha_b	DNA	MULE-MuDR	57.1353	0.0991705	0.344013	0.288276	0.773136	0.9982	59	78	52	60	40
Ricksha_c	DNA	MULE-MuDR	209.229	-0.145453	0.209548	-0.694126	0.487603	0.9982	220	259	260	239	112
SAR	Satellite	Satellite	30929.7	0.519154	0.269329	1.92759	0.0539066	0.9982	26898	32490	30517	31733	27309
SATR1	Satellite	Satellite	286.77	-0.15084	0.192792	-0.782394	0.433983	0.9982	315	439	278	347	144
SATR2	Satellite	Satellite	321.664	0.21542	0.172176	1.25116	0.210876	0.9982	297	420	324	465	182
SST1	Satellite	centr	621.906	1.24777	0.31711	3.9348	8.32662e-05	0.0144288	297	697	417	1602	353
SSU-rRNA_Hsa	rRNA	rRNA	64432.7	-0.771042	0.76411	-1.00907	0.31294	0.9982	31490	91339	140220	44182	30127
SVA_A	Retroposon	SVA	1409.86	-0.0596928	0.218746	-0.272887	0.78494	0.9982	1601	1795	1490	1346	917
SVA_B	Retroposon	SVA	583.545	-0.212876	0.159422	-1.3353	0.181779	0.9982	669	854	603	720	270
SVA_C	Retroposon	SVA	468.402	-0.00323535	0.163958	-0.0197328	0.984257	0.9982	485	668	465	626	240
SVA_D	Retroposon	SVA	1354	0.00545972	0.133886	0.040779	0.967472	0.9982	1363	1840	1439	1670	761
SVA_E	Retroposon	SVA	388.027	-0.133489	0.192802	-0.69236	0.488711	0.9982	371	610	415	498	185
SVA_F	Retroposon	SVA	711.844	0.0452619	0.146227	0.309532	0.756917	0.9982	711	925	770	886	410
TAR1	Satellite	telo	6.08291	-0.935928	1.00034	-0.935614	0.349472	0.9982	5	8	13	7	1
THE1-int	LTR	ERVL-MaLR	273.211	0.0474866	0.201878	0.235224	0.814035	0.9982	261	384	288	401	130
THE1A	LTR	ERVL-MaLR	1062.11	-0.124144	0.160984	-0.771162	0.440611	0.9982	1299	1331	1108	1235	567
THE1A-int	LTR	ERVL-MaLR	1150.39	-0.113239	0.13782	-0.821645	0.411279	0.9982	1320	1479	1248	1381	601
THE1B	LTR	ERVL-MaLR	3757.74	0.10693	0.119812	0.892476	0.372138	0.9982	3840	4913	3759	4899	2170
THE1B-int	LTR	ERVL-MaLR	1511	0.0666564	0.137791	0.48375	0.628563	0.9982	1518	2019	1562	2127	777
THE1C	LTR	ERVL-MaLR	1389.87	-0.0555208	0.143855	-0.38595	0.699533	0.9982	1458	1905	1487	1890	666
THE1C-int	LTR	ERVL-MaLR	515.206	0.0840168	0.171001	0.491323	0.623198	0.9982	519	669	542	762	252
THE1D	LTR	ERVL-MaLR	2292.4	0.210855	0.151988	1.38731	0.165346	0.9982	2269	2742	2355	2857	1489
THE1D-int	LTR	ERVL-MaLR	818.895	0.107488	0.141448	0.759914	0.447306	0.9982	847	1070	812	1148	438
Tigger1	DNA	TcMar-Tigger	8555.48	-0.039071	0.119545	-0.326831	0.743796	0.9982	8895	11332	9395	10369	4707
Tigger10	DNA	TcMar-Tigger	1719.41	0.458325	0.302276	1.51625	0.129457	0.9982	1789	1616	1645	1643	1522
Tigger11a	DNA	TcMar-Tigger	76.1418	0.146021	0.300461	0.485988	0.626975	0.9982	69	96	83	86	52
Tigger12	DNA	TcMar-Tigger	255.138	-0.0517262	0.198409	-0.260705	0.79432	0.9982	293	342	255	353	119
Tigger12A	DNA	TcMar-Tigger	219.836	0.0361672	0.217999	0.165906	0.868231	0.9982	220	288	234	241	141
Tigger12c	DNA	TcMar-Tigger	242.327	-0.277336	0.201694	-1.37503	0.169122	0.9982	303	325	264	300	104
Tigger13a	DNA	TcMar-Tigger	2403.78	-0.00273854	0.159582	-0.0171607	0.986308	0.9982	2262	3436	2596	2811	1406
Tigger14a	DNA	TcMar-Tigger	394.825	0.0333254	0.20196	0.16501	0.868936	0.9982	458	509	368	447	245
Tigger15a	DNA	TcMar-Tigger	2093.98	0.0308534	0.137986	0.223598	0.82307	0.9982	2241	2779	2098	2536	1220
Tigger16a	DNA	TcMar-Tigger	430.994	0.0282196	0.164569	0.171476	0.86385	0.9982	447	569	447	517	254
Tigger16b	DNA	TcMar-Tigger	738.457	0.0550305	0.226931	0.242499	0.808394	0.9982	907	817	735	790	483
Tigger17	DNA	TcMar-Tigger	14.6199	0.0319265	0.582972	0.0547651	0.956326	0.9982	12	21	17	19	8
Tigger17a	DNA	TcMar-Tigger	944.969	0.0658073	0.13816	0.476313	0.633851	0.9982	987	1213	974	1185	549
Tigger17b	DNA	TcMar-Tigger	22.3073	-0.0723333	0.50924	-0.142042	0.887047	0.9982	30	31	18	33	9
Tigger17c	DNA	TcMar-Tigger	156.545	0.0828765	0.209703	0.395209	0.692688	0.9982	168	203	153	206	88
Tigger18a	DNA	TcMar-Tigger	273.903	-0.247853	0.235286	-1.05341	0.292152	0.9982	287	395	327	385	101
Tigger19a	DNA	TcMar-Tigger	2448.66	0.580562	0.251825	2.30542	0.0211432	0.593176	2328	2390	2220	2754	2133
Tigger19b	DNA	TcMar-Tigger	3135.26	-0.0735201	0.238729	-0.307964	0.75811	0.9982	3750	3612	3473	2888	2060
Tigger1a_Art	DNA	TcMar-Tigger	66.5701	-0.397138	0.339361	-1.17025	0.241899	0.9982	57	101	96	76	28
Tigger1a_Mars	DNA	TcMar-Tigger	1.52093	-3.50246	2.516	-1.39207	0.1639	0.9982	6	0	2	0	0
Tigger2	DNA	TcMar-Tigger	1885.47	-0.236	0.128588	-1.83532	0.0664589	0.9982	2161	2545	2148	2108	950
Tigger20a	DNA	TcMar-Tigger	368.287	0.00878314	0.179615	0.0488999	0.960999	0.9982	401	513	353	509	183
Tigger2a	DNA	TcMar-Tigger	766.381	-0.0129882	0.16696	-0.0777924	0.937993	0.9982	852	1012	776	1089	361
Tigger2b_Pri	DNA	TcMar-Tigger	729.525	-0.136553	0.150423	-0.907793	0.363988	0.9982	764	1012	817	824	397
Tigger3	DNA	TcMar-Tigger	251.443	-0.13494	0.215245	-0.626914	0.530716	0.9982	295	367	239	341	111
Tigger3a	DNA	TcMar-Tigger	2185.74	0.0498605	0.172919	0.288346	0.773082	0.9982	2395	2652	2296	2452	1374
Tigger3b	DNA	TcMar-Tigger	2702.09	0.0796861	0.121651	0.655036	0.512444	0.9982	2712	3563	2798	3693	1454
Tigger3c	DNA	TcMar-Tigger	1094.13	-0.0902867	0.1734	-0.520684	0.602587	0.9982	1207	1352	1254	1181	640
Tigger3d	DNA	TcMar-Tigger	198.169	-0.0453283	0.202787	-0.223527	0.823125	0.9982	189	273	228	255	102
Tigger4	DNA	TcMar-Tigger	684.058	-0.155102	0.162159	-0.956481	0.338829	0.9982	785	928	733	903	308
Tigger4a	DNA	TcMar-Tigger	2032.46	-0.0852984	0.174087	-0.489977	0.62415	0.9982	2391	2475	2204	2199	1189
Tigger4b	DNA	TcMar-Tigger	1395.56	-0.0373453	0.155974	-0.239433	0.81077	0.9982	1500	1883	1448	1568	823
Tigger5	DNA	TcMar-Tigger	147.749	0.200225	0.252985	0.791451	0.428681	0.9982	144	163	164	171	102
Tigger5b	DNA	TcMar-Tigger	305.04	0.0268649	0.182275	0.147387	0.882827	0.9982	344	374	317	421	154
Tigger6a	DNA	TcMar-Tigger	386.086	0.401316	0.23114	1.73625	0.0825201	0.9982	401	435	329	458	296
Tigger6b	DNA	TcMar-Tigger	43.3327	-0.10021	0.374927	-0.267279	0.789254	0.9982	42	62	51	64	17
Tigger7	DNA	TcMar-Tigger	1464.48	0.0726937	0.174762	0.415958	0.677441	0.9982	1588	1736	1557	1670	925
Tigger8	DNA	TcMar-Tigger	213.359	0.0863239	0.205569	0.419926	0.674539	0.9982	231	256	226	313	105
Tigger9a	DNA	TcMar-Tigger	188.42	0.210317	0.194047	1.08385	0.278432	0.9982	184	233	191	268	108
Tigger9b	DNA	TcMar-Tigger	231.147	0.181169	0.213009	0.850522	0.395035	0.9982	234	266	251	362	114
tRNA-Ala-GCA	tRNA	tRNA	0.933949	2.44734	2.82368	0.86672	0.386096	0.9982	0	0	1	0	2
tRNA-Ala-GCG	tRNA	tRNA	0	NA	NA	NA	NA	NA	0	0	0	0	0
tRNA-Ala-GCY	tRNA	tRNA	1.41048	-0.934186	1.95081	-0.47887	0.632031	0.9982	2	1	3	2	0
tRNA-Ala-GCY_	tRNA	tRNA	4.25902	0.675933	1.09967	0.614669	0.538773	0.9982	5	6	1	7	3
tRNA-Arg-AGA	tRNA	tRNA	5.66926	-0.0541939	0.946571	-0.0572528	0.954344	0.9982	4	7	9	9	2
tRNA-Arg-AGG	tRNA	tRNA	0	NA	NA	NA	NA	NA	0	0	0	0	0
tRNA-Arg-CGA	tRNA	tRNA	0	NA	NA	NA	NA	NA	0	0	0	0	0
tRNA-Arg-CGA_	tRNA	tRNA	0	NA	NA	NA	NA	NA	0	0	0	0	0
tRNA-Arg-CGG	tRNA	tRNA	0	NA	NA	NA	NA	NA	0	0	0	0	0
tRNA-Arg-CGY_	tRNA	tRNA	1.96581	-2.04151	1.85507	-1.1005	0.271113	0.9982	3	3	3	0	1
tRNA-Asn-AAC	tRNA	tRNA	3.92103	1.45226	1.08564	1.3377	0.180993	0.9982	2	3	3	9	3
tRNA-Asn-AAT	tRNA	tRNA	0.372575	2.38157	4.49727	0.52956	0.596417	0.9982	0	0	0	0	1
tRNA-Asp-GAY	tRNA	tRNA	1.25374	0.872912	1.98809	0.439071	0.66061	0.9982	2	0	1	2	1
tRNA-Cys-TGY	tRNA	tRNA	25.5716	0.501367	0.449081	1.11643	0.264238	0.9982	22	26	26	35	19
tRNA-Gln-CAA	tRNA	tRNA	2.03362	2.04063	1.87588	1.08783	0.276671	0.9982	3	0	0	7	1
tRNA-Gln-CAA_	tRNA	tRNA	2.55475	-0.0152173	1.53536	-0.00991121	0.992092	0.999508	5	4	0	4	1
tRNA-Gln-CAG	tRNA	tRNA	3.6734	0.585137	1.21989	0.479663	0.631467	0.9982	5	5	1	9	1
tRNA-Glu-GAA	tRNA	tRNA	3.49675	-1.36949	1.51934	-0.901374	0.36739	0.9982	1	4	11	4	0
tRNA-Glu-GAG	tRNA	tRNA	1.7351	1.42424	1.95064	0.730137	0.465307	0.9982	1	3	0	7	0
tRNA-Glu-GAG_	tRNA	tRNA	1.67724	-0.579634	1.97819	-0.293012	0.769513	0.9982	0	3	4	3	0
tRNA-Gly-GGA	tRNA	tRNA	9.68167	-0.411424	0.796667	-0.516432	0.605553	0.9982	10	21	8	15	2
tRNA-Gly-GGG	tRNA	tRNA	22.003	-0.462715	0.517926	-0.8934	0.371643	0.9982	25	25	34	26	8
tRNA-Gly-GGY	tRNA	tRNA	25.5989	0.413173	0.476356	0.867363	0.385743	0.9982	17	37	24	33	19
tRNA-His-CAY	tRNA	tRNA	0	NA	NA	NA	NA	NA	0	0	0	0	0
tRNA-His-CAY_	tRNA	tRNA	1.11475	1.04664	2.22911	0.469533	0.638689	0.9982	0	2	1	4	0
tRNA-Ile-ATA	tRNA	tRNA	2.7956	0.100273	1.70743	0.0587277	0.953169	0.9982	4	0	5	7	0
tRNA-Ile-ATC	tRNA	tRNA	0.340523	-1.36485	3.87916	-0.351841	0.724957	0.9982	0	1	1	0	0
tRNA-Ile-ATT	tRNA	tRNA	38.1641	0.173126	0.476849	0.363063	0.716557	0.9982	39	42	40	29	33
tRNA-Leu-CTA	tRNA	tRNA	0	NA	NA	NA	NA	NA	0	0	0	0	0
tRNA-Leu-CTA_	tRNA	tRNA	0	NA	NA	NA	NA	NA	0	0	0	0	0
tRNA-Leu-CTG	tRNA	tRNA	0.346181	0.785254	3.85955	0.203457	0.838778	0.9982	1	0	0	1	0
tRNA-Leu-CTY	tRNA	tRNA	0.155626	1.74203	4.52907	0.384632	0.70051	0.9982	0	0	0	1	0
tRNA-Leu-TTA	tRNA	tRNA	1.68856	0.564582	1.73352	0.325686	0.744662	0.9982	2	1	2	5	0
tRNA-Leu-TTA_m_	tRNA	tRNA	7.78416	0.743937	0.923253	0.805778	0.420371	0.9982	7	9	6	23	1
tRNA-Leu-TTG	tRNA	tRNA	0.494001	-1.90917	3.40458	-0.560766	0.574957	0.9982	1	2	0	0	0
tRNA-Lys-AAA	tRNA	tRNA	0.307348	0.783798	4.02195	0.19488	0.845487	0.9982	0	1	0	1	0
tRNA-Lys-AAG	tRNA	tRNA	0.991174	2.75003	2.3302	1.18017	0.237932	0.9982	0	1	0	3	1
tRNA-Met	tRNA	tRNA	5.39679	-1.81282	1.10765	-1.63664	0.101705	0.9982	11	10	5	3	1
tRNA-Met-i	tRNA	tRNA	0	NA	NA	NA	NA	NA	0	0	0	0	0
tRNA-Met_	tRNA	tRNA	0	NA	NA	NA	NA	NA	0	0	0	0	0
tRNA-Phe-TTY	tRNA	tRNA	1.67007	0.00123012	1.66973	0.000736722	0.999412	0.999579	1	4	1	2	1
tRNA-Pro-CCA	tRNA	tRNA	0	NA	NA	NA	NA	NA	0	0	0	0	0
tRNA-Pro-CCG	tRNA	tRNA	0	NA	NA	NA	NA	NA	0	0	0	0	0
tRNA-Pro-CCY	tRNA	tRNA	4.56944	0.587424	1.21026	0.485371	0.627413	0.9982	4	7	3	14	0
tRNA-SeC_e_-TGA	tRNA	tRNA	0	NA	NA	NA	NA	NA	0	0	0	0	0
tRNA-Ser-AGY	tRNA	tRNA	0	NA	NA	NA	NA	NA	0	0	0	0	0
tRNA-Ser-TCA	tRNA	tRNA	0	NA	NA	NA	NA	NA	0	0	0	0	0
tRNA-Ser-TCA_	tRNA	tRNA	0	NA	NA	NA	NA	NA	0	0	0	0	0
tRNA-Ser-TCA_m_	tRNA	tRNA	18.9286	0.0900971	0.763755	0.117966	0.906095	0.9982	23	8	28	11	17
tRNA-Ser-TCG	tRNA	tRNA	0	NA	NA	NA	NA	NA	0	0	0	0	0
tRNA-Ser-TCY	tRNA	tRNA	7.17107	0.25959	0.916023	0.283388	0.776879	0.9982	3	12	9	15	2
tRNA-Thr-ACA	tRNA	tRNA	0.340523	-1.36485	3.87916	-0.351841	0.724957	0.9982	0	1	1	0	0
tRNA-Thr-ACG	tRNA	tRNA	0	NA	NA	NA	NA	NA	0	0	0	0	0
tRNA-Thr-ACG_	tRNA	tRNA	0.925948	1.66416	2.71046	0.613979	0.539229	0.9982	0	2	0	4	0
tRNA-Thr-ACY	tRNA	tRNA	1.80228	1.14026	2.02448	0.563237	0.573273	0.9982	2	2	0	0	3
tRNA-Thr-ACY_	tRNA	tRNA	0	NA	NA	NA	NA	NA	0	0	0	0	0
tRNA-Trp-TGG	tRNA	tRNA	1.15924	1.75817	2.54796	0.690031	0.490174	0.9982	2	0	0	5	0
tRNA-Tyr-TAC	tRNA	tRNA	5.81932	0.769136	0.992679	0.774808	0.438453	0.9982	2	5	8	6	6
tRNA-Tyr-TAT	tRNA	tRNA	0	NA	NA	NA	NA	NA	0	0	0	0	0
tRNA-Val-GTA	tRNA	tRNA	2.23925	1.21259	1.41151	0.859075	0.390299	0.9982	1	2	2	4	2
tRNA-Val-GTG	tRNA	tRNA	9.43017	0.756239	0.7829	0.965946	0.334071	0.9982	11	5	8	11	9
tRNA-Val-GTY	tRNA	tRNA	0.984491	-2.90338	2.73674	-1.06089	0.28874	0.9982	0	4	2	0	0
U1	snRNA	snRNA	3729.05	0.896077	0.556431	1.6104	0.107311	0.9982	3229	3246	2946	3279	4173
U13	snRNA	snRNA	36.8402	-0.388048	0.431665	-0.898955	0.368677	0.9982	54	43	42	49	12
U13_	snRNA	snRNA	112.377	-0.790291	0.268055	-2.94824	0.00319587	0.163133	145	169	144	83	51
U14	snRNA	snRNA	3301.74	-0.280559	0.274531	-1.02196	0.3068	0.9982	3741	4567	3839	2407	2138
U17	snRNA	snRNA	549.659	0.300638	0.249538	1.20478	0.228289	0.9982	468	762	509	593	420
U2	snRNA	snRNA	1840.12	0.38788	0.338853	1.14468	0.25234	0.9982	1919	1963	1687	1468	1690
U3	snRNA	snRNA	19523.6	-0.22983	0.194588	-1.18111	0.237558	0.9982	22190	21476	26274	22123	9752
U4	snRNA	snRNA	96.52	0.0181773	0.385634	0.047136	0.962405	0.9982	100	124	101	70	77
U5	snRNA	snRNA	58.7405	-0.699452	0.391481	-1.78668	0.0739891	0.9982	68	89	77	35	33
U6	snRNA	snRNA	727.95	0.223715	0.2547	0.878347	0.379755	0.9982	760	799	754	727	554
U7	snRNA	snRNA	65.6114	-0.557412	0.322192	-1.73006	0.0836189	0.9982	89	99	68	57	32
U8	snRNA	snRNA	4.16984	-2.39703	1.35248	-1.77232	0.0763407	0.9982	6	9	6	1	1
UCON1	Unknown	Unknown	3.99797	0.599892	1.14377	0.524485	0.599941	0.9982	1	7	4	8	2
UCON100	DNA?	DNA?	0	NA	NA	NA	NA	NA	0	0	0	0	0
UCON101	Unknown	Unknown	0	NA	NA	NA	NA	NA	0	0	0	0	0
UCON103	Unknown	Unknown	0.311251	2.39443	4.49676	0.532479	0.594395	0.9982	0	0	0	2	0
UCON105	Unknown	Unknown	38.6369	-0.239489	0.468946	-0.510697	0.609563	0.9982	36	68	42	63	10
UCON107	DNA	hAT-Tag1	67.3173	-0.0900199	0.347387	-0.259134	0.795532	0.9982	89	74	68	66	43
UCON11	DNA	TcMar-Tigger	0.151723	-0.510164	4.56209	-0.111827	0.910961	0.9982	0	1	0	0	0
UCON12	Unknown	Unknown	5.87928	-0.303436	0.998905	-0.303768	0.761304	0.9982	11	6	5	10	1
UCON12A	Unknown	Unknown	0	NA	NA	NA	NA	NA	0	0	0	0	0
UCON132b	DNA	hAT-Tip100	176.539	0.0870852	0.267926	0.325035	0.745155	0.9982	186	174	218	202	113
UCON14	DNA?	DNA?	101.373	-0.179794	0.301396	-0.596538	0.550816	0.9982	124	124	110	92	64
UCON15	Unknown	Unknown	0	NA	NA	NA	NA	NA	0	0	0	0	0
UCON16	Unknown	Unknown	0.492246	-1.90508	3.40784	-0.55903	0.576141	0.9982	0	2	1	0	0
UCON17	Unknown	Unknown	5.9528	-0.881007	1.09723	-0.802937	0.422011	0.9982	10	5	10	9	0
UCON18	Unknown	Unknown	0	NA	NA	NA	NA	NA	0	0	0	0	0
UCON19	Unknown	Unknown	1.06143	1.46849	2.32349	0.632018	0.527375	0.9982	0	0	2	2	1
UCON2	DNA?	DNA?	30.6188	0.129373	0.419516	0.308387	0.757788	0.9982	36	34	31	46	15
UCON20	Unknown	Unknown	0.3776	-1.49463	4.51139	-0.3313	0.740418	0.9982	0	0	2	0	0
UCON21	DNA?	DNA?	0.935705	2.44718	2.82212	0.867144	0.385863	0.9982	1	0	0	0	2
UCON22	Unknown	Unknown	1.29574	-0.852442	2.20128	-0.387248	0.698573	0.9982	0	4	2	2	0
UCON23	DNA	hAT-Tip100?	7.72068	0.10163	0.801664	0.126774	0.899119	0.9982	10	11	5	11	4
UCON24	Unknown	Unknown	0.799594	-0.991395	2.60981	-0.379873	0.70404	0.9982	0	3	1	1	0
UCON25	Unknown	Unknown	0	NA	NA	NA	NA	NA	0	0	0	0	0
UCON26	Unknown	Unknown	9.69059	0.915033	0.797717	1.14706	0.251355	0.9982	12	4	8	22	5
UCON27	Unknown	Unknown	11.4131	0.377899	0.72466	0.521485	0.602029	0.9982	8	14	12	9	11
UCON28a	Unknown	Unknown	8.70888	-1.0871	0.806174	-1.34847	0.177508	0.9982	15	13	10	8	2
UCON28b	Unknown	Unknown	7.1337	0.844778	0.847284	0.997042	0.318744	0.9982	4	11	4	11	6
UCON28c	Unknown	Unknown	1.05752	0.487587	2.15524	0.226233	0.82102	0.9982	0	1	2	1	1
UCON29	DNA	PiggyBac?	28.9874	0.159955	0.421877	0.37915	0.704576	0.9982	28	36	30	35	19
UCON31	Unknown	Unknown	7.40704	-0.496176	0.813335	-0.610052	0.541827	0.9982	8	12	9	8	3
UCON33	DNA	TcMar-Tigger	68.3685	0.00222598	0.321642	0.00692068	0.994478	0.999579	74	91	72	108	27
UCON34	Unknown	Unknown	172.659	-1.03691	0.369924	-2.80303	0.00506254	0.232297	275	212	238	81	82
UCON35	Unknown	Unknown	19.0051	0.162175	0.522554	0.31035	0.756295	0.9982	19	27	16	22	13
UCON37	Unknown	Unknown	18.1039	-0.388096	0.576332	-0.673389	0.5007	0.9982	15	35	21	24	6
UCON38	Unknown	Unknown	13.2909	-0.413787	0.666375	-0.620951	0.534632	0.9982	19	11	19	14	6
UCON39	DNA	TcMar-Tigger	22.6067	-0.0280122	0.559747	-0.0500444	0.960087	0.9982	14	34	32	37	8
UCON4	Unknown	Unknown	22.4956	0.649807	0.511621	1.27009	0.204051	0.9982	20	32	12	36	16
UCON40	Unknown	Unknown	216.9	0.433587	0.381138	1.13761	0.255282	0.9982	272	176	186	199	194
UCON41	Unknown	Unknown	0	NA	NA	NA	NA	NA	0	0	0	0	0
UCON43	Unknown	Unknown	3.38278	-3.25542	1.96486	-1.65682	0.0975557	0.9982	10	0	7	1	0
UCON44	Unknown	Unknown	10.1591	0.115886	0.740108	0.156579	0.875576	0.9982	16	8	9	15	5
UCON46	Unknown	Unknown	0.372575	2.38157	4.49727	0.52956	0.596417	0.9982	0	0	0	0	1
UCON47	Unknown	Unknown	3.58134	-1.36134	1.28825	-1.05674	0.290632	0.9982	5	7	5	4	0
UCON48	Unknown	Unknown	18.1394	0.231728	0.572892	0.404488	0.685854	0.9982	22	16	20	33	7
UCON49	LINE	L2	165.969	0.695982	0.347079	2.00526	0.0449357	0.908451	155	163	132	165	164
UCON5	Unknown	Unknown	9.74245	0.516893	0.704451	0.733753	0.463099	0.9982	9	11	8	12	8
UCON50	Unknown	Unknown	0	NA	NA	NA	NA	NA	0	0	0	0	0
UCON51	LTR?	LTR?	19.8656	-0.801306	0.565844	-1.41612	0.156739	0.9982	33	31	19	22	5
UCON53	Unknown	Unknown	3.14817	0.843935	1.3872	0.608375	0.542939	0.9982	5	3	0	4	3
UCON54	Unknown	Unknown	6.41802	-0.875273	0.900985	-0.971462	0.331318	0.9982	7	10	10	6	2
UCON55	DNA	TcMar-Tigger	146.047	-0.172041	0.245154	-0.701767	0.482825	0.9982	167	171	178	155	82
UCON56	Unknown	Unknown	0	NA	NA	NA	NA	NA	0	0	0	0	0
UCON57	Unknown	Unknown	0	NA	NA	NA	NA	NA	0	0	0	0	0
UCON58	Unknown	Unknown	0.151723	-0.510164	4.56209	-0.111827	0.910961	0.9982	0	1	0	0	0
UCON59	Unknown	Unknown	0	NA	NA	NA	NA	NA	0	0	0	0	0
UCON6	Unknown	Unknown	203.892	0.0482713	0.281707	0.171353	0.863946	0.9982	215	245	221	188	147
UCON60	Unknown	Unknown	2.91991	0.0145402	1.26362	0.0115068	0.990819	0.999508	3	5	2	3	2
UCON61	Unknown	Unknown	0.462974	1.46342	3.45431	0.42365	0.671821	0.9982	0	1	0	2	0
UCON62	DNA?	DNA?	0.684556	-2.37019	3.04449	-0.778518	0.436264	0.9982	2	2	0	0	0
UCON63	Unknown	Unknown	0	NA	NA	NA	NA	NA	0	0	0	0	0
UCON64	Unknown	Unknown	41.2398	-0.408833	0.366162	-1.11654	0.264192	0.9982	48	61	49	49	16
UCON65	Unknown	Unknown	14.6581	0.350455	0.708764	0.49446	0.620982	0.9982	8	12	25	28	6
UCON66	Unknown	Unknown	7.5049	-0.225468	1.04624	-0.215502	0.829376	0.9982	19	3	4	10	3
UCON67	Unknown	Unknown	0	NA	NA	NA	NA	NA	0	0	0	0	0
UCON68	Unknown	Unknown	0	NA	NA	NA	NA	NA	0	0	0	0	0
UCON69	DNA	hAT?	0	NA	NA	NA	NA	NA	0	0	0	0	0
UCON7	DNA?	DNA?	1.12431	2.98319	2.5533	1.16837	0.242658	0.9982	1	0	0	6	0
UCON70	Unknown	Unknown	12.1588	0.354779	0.651349	0.544683	0.585972	0.9982	10	16	11	13	10
UCON71	Unknown	Unknown	2.02406	1.05474	1.4809	0.712231	0.476322	0.9982	2	2	1	5	1
UCON71_Crp	Unknown	Unknown	20.7979	0.0924744	0.513196	0.180193	0.857001	0.9982	26	29	15	29	11
UCON72	Unknown	Unknown	0.723389	-2.43761	3.056	-0.797648	0.425075	0.9982	3	1	0	0	0
UCON73	Unknown	Unknown	7.01594	1.05986	1.05312	1.00641	0.314221	0.9982	0	8	9	12	6
UCON74	DNA?	DNA?	35.6921	0.0965645	0.490632	0.196817	0.843971	0.9982	31	62	31	67	11
UCON75	Unknown	Unknown	0	NA	NA	NA	NA	NA	0	0	0	0	0
UCON76	Unknown	Unknown	1.03328	0.466313	2.68882	0.173426	0.862316	0.9982	0	0	3	3	0
UCON77	Unknown	Unknown	1.26823	0.658046	2.14727	0.306457	0.759257	0.9982	1	3	0	4	0
UCON78	DNA	DNA	46.8075	-0.0176716	0.381364	-0.0463379	0.963041	0.9982	53	65	46	76	17
UCON79	DNA?	DNA?	0.190555	-0.510164	4.56209	-0.111827	0.910961	0.9982	1	0	0	0	0
UCON8	DNA	DNA	17.6602	-0.339909	0.542265	-0.626832	0.530769	0.9982	17	30	20	20	8
UCON80	DNA	hAT?	0.311251	2.39443	4.49676	0.532479	0.594395	0.9982	0	0	0	2	0
UCON80_AMi	Unknown	Unknown	26.4464	0.899318	0.453698	1.98219	0.0474575	0.943703	22	24	22	57	15
UCON81	DNA	hAT-Charlie	8.23191	-0.0687614	0.775249	-0.0886959	0.929324	0.9982	7	14	8	9	5
UCON82	Unknown	Unknown	7.00251	-0.987688	0.917473	-1.07653	0.28169	0.9982	10	8	12	8	1
UCON83	SINE?	SINE?	0	NA	NA	NA	NA	NA	0	0	0	0	0
UCON84	Unknown	Unknown	4.01699	-1.04977	1.16957	-0.897564	0.369418	0.9982	6	7	4	2	2
UCON85	Unknown	Unknown	2.77735	-2.98303	1.99288	-1.49684	0.134434	0.9982	5	11	0	1	0
UCON86	LINE	L2	4.4987	0.582311	1.29692	0.448994	0.653436	0.9982	1	1	10	5	4
UCON87	Unknown	Unknown	0	NA	NA	NA	NA	NA	0	0	0	0	0
UCON88	Unknown	Unknown	8.11574	-2.32128	1.01651	-2.28358	0.0223962	0.603703	17	9	13	2	2
UCON89	DNA	hAT?	0.307348	0.783798	4.02195	0.19488	0.845487	0.9982	0	1	0	1	0
UCON9	Unknown	Unknown	0.533225	-0.184825	3.38851	-0.0545446	0.956501	0.9982	0	0	2	1	0
UCON92	Unknown	Unknown	0	NA	NA	NA	NA	NA	0	0	0	0	0
UCON93	Unknown	Unknown	11.5316	0.801418	0.733806	1.09214	0.274772	0.9982	4	19	9	23	7
UCON94	Unknown	Unknown	0.155626	1.74203	4.52907	0.384632	0.70051	0.9982	0	0	0	1	0
UCON96	Unknown	Unknown	15.5472	-0.319574	0.620989	-0.514621	0.606818	0.9982	21	28	10	18	7
UCON97	DNA	DNA	1.22383	0.0979855	2.23188	0.0439027	0.964982	0.9982	1	0	3	3	0
UCON99	DNA	DNA	3.4744	-0.633167	1.29802	-0.487793	0.625696	0.9982	3	8	4	6	0
X1_LINE	LINE	CR1	0.303446	-1.22153	4.54009	-0.269053	0.787889	0.9982	0	2	0	0	0
X2_LINE	LINE	CR1	44.2412	0.221715	0.395583	0.560476	0.575155	0.9982	35	66	45	77	19
X5B_LINE	LINE	CR1	81.8288	0.368319	0.341742	1.07777	0.281137	0.9982	69	95	84	84	68
X6A_LINE	LINE	CR1	298.613	0.226267	0.247822	0.913021	0.361231	0.9982	273	375	307	315	222
X6B_LINE	LINE	CR1	215.968	-0.00628524	0.261007	-0.0240807	0.980788	0.9982	241	260	231	207	147
X7A_LINE	LINE	CR1	331.09	0.0713195	0.220431	0.323546	0.746282	0.9982	353	389	358	355	220
X7B_LINE	LINE	CR1	305.015	-0.121406	0.264068	-0.459752	0.645694	0.9982	370	352	341	276	198
X7C_LINE	LINE	CR1	144.738	-0.190082	0.262637	-0.723743	0.469224	0.9982	152	212	164	209	54
X7D_LINE	LINE	CR1	7.84763	0.317063	0.77989	0.406549	0.684339	0.9982	8	9	7	9	6
X8_LINE	LINE	CR1	9.87764	0.65975	0.701883	0.939971	0.347232	0.9982	7	14	7	16	7
X9_LINE	LINE	L1	323.906	0.199919	0.296903	0.673348	0.500726	0.9982	358	367	311	295	256
Zaphod	DNA	hAT-Tip100	377.132	0.0123403	0.187131	0.0659446	0.947422	0.9982	387	546	368	535	182
Zaphod2	DNA	hAT-Tip100	73.2037	0.539476	0.310987	1.73472	0.08279	0.9982	73	80	57	95	58
Zaphod3	DNA	hAT-Tip100	219.031	-0.0549345	0.194059	-0.283082	0.777114	0.9982	221	283	257	281	112

## Sheet: Extended Data Fig. 6b
	Q1._MDAMB468.DMSO.replicate_1.3	Q2.MDAMB468.1uM_MS023.2d.replicate_1.3	Q3.MDAMB468.1uM_MS023.5d.replicate_1.3	Q4._MDAMB468.DMSO.replicate_2.3	Q5.MDAMB468.1uM_MS023.2d.replicate_2.3	Q6.MDAMB468.1uM_MS023.5d.replicate_2.3	Q7._MDAMB468.DMSO.replicate_3.3	Q8.MDAMB468.1uM_MS023.2d.replicate_3.3	Q9.MDAMB468.1uM_MS023.5d.replicate_3.3
MER11B	35427	101585	0	85782	174481	65526	63313	44083	27849
MER44B	804	520	0	977	596	1051	723	657	563
UCON80_AMi	22	15	0	24	26	57	22	24	15
MSTA1	229	176	0	268	205	269	240	198	140
MLT1E1-int	0	0	0	0	0	0	0	0	0
UCON27	8	5	0	14	12	9	12	8	11
MER96B	266	203	0	327	253	293	267	193	156
MLT1E2-int	45	29	0	73	35	65	51	28	28
UCON29	28	14	0	36	19	35	30	15	19
Zaphod2	73	57	0	80	64	95	57	50	58
MER41E	184	161	0	187	332	114	214	242	62
MER41D	109	69	0	123	72	122	102	59	35
MER41G	2	0	0	4	2	6	4	2	2
MLT2B3	1454	1289	0	1514	1562	1554	1247	1526	1236
LTR82B	215	86	0	144	143	158	163	164	63
UCON26	12	2	0	4	4	22	8	6	5
MER41C	363	342	0	385	343	316	273	418	208
CR1-L3A_Croc	70	37	0	76	26	74	66	23	23
L1M4a2	976	666	0	981	723	932	822	702	639
L1M4a1	1062	500	0	1264	497	1115	980	691	470
UCON19	0	0	0	0	0	2	2	0	1
MER96	143	58	0	227	111	211	196	81	65
MER20B	943	444	0	1213	612	1084	918	583	468
LTR82A	59	17	0	73	18	92	64	9	34
MLT1E3	232	102	0	316	136	359	247	106	131
LTR35A	18	8	0	17	17	27	15	10	12
LTR35B	41	12	0	77	23	55	59	25	29
MER95	19	11	0	19	6	38	27	10	24
MER44A	712	434	0	1037	539	934	756	467	357
MSTB2	362	102	0	428	172	418	333	150	152
CER	235	73	0	297	130	361	202	152	110
AluYh7	135	93	0	224	145	188	155	70	61
Charlie15b	1072	645	0	1132	795	1017	1051	826	667
LTR52-int	25	9	0	29	4	14	23	6	0
Charlie15a	1026	856	0	1509	1054	1248	1167	761	580
LTR85c	38	16	0	60	25	88	58	28	22
LTR85b	169	105	0	225	82	141	165	79	70
LTR85a	269	134	0	294	147	284	208	134	127
MER97b	11	2	0	19	2	8	5	4	4
Tigger12c	303	92	0	325	139	300	264	139	104
AluYh9	110	69	0	171	112	146	129	59	49
LTR66	39	7	0	58	11	58	29	15	12
LTR103_Mam	46	7	0	54	16	86	57	16	17
LTR61	38	6	0	43	18	37	30	13	21
tRNA-Leu-TTA_m_	7	3	0	9	0	23	6	2	1
FordPrefect_a	16	5	0	24	4	42	16	11	9
UCON67	0	0	0	0	1	0	0	0	0
LTR60	8	3	0	16	3	3	7	5	1
tRNA-Leu-CTY	0	0	0	0	0	1	0	0	0
LTR60B	29	34	0	71	42	33	38	20	18
UCON58	0	0	0	1	0	0	0	0	0
UCON59	0	0	0	0	0	0	0	0	0
UCON24	0	0	0	3	0	1	1	0	0
UCON57	0	0	0	0	0	0	0	0	0
UCON54	7	0	0	10	2	6	10	2	2
UCON55	167	50	0	171	75	155	178	63	82
UCON53	5	1	0	3	1	4	0	0	3
HERVKC4-int	126	46	0	133	60	109	113	63	46
LSAU	0	1	0	1	0	0	0	2	1
Chap1_Mam	662	264	0	744	298	539	657	277	213
LTR3	49	55	0	62	49	61	59	38	41
X5B_LINE	69	74	0	95	89	84	84	89	68
AluSg7	4980	3633	0	6410	4527	5691	5250	3553	2731
AluYi6_4d	263	209	0	436	308	382	314	151	126
LTR4	29	18	0	44	42	13	36	44	15
LTR5	288	180	0	385	241	335	287	178	154
LTR8	1999	1729	0	2195	2142	1457	2015	1982	795
LTR9	87	24	0	80	44	110	70	26	25
UCON66	19	0	0	3	0	10	4	1	3
ORSL	165	59	0	193	81	174	171	95	105
X9_LINE	358	374	0	367	443	295	311	316	256
MER57C2	64	26	0	61	25	50	69	25	24
HERVH48-int	91	15	0	125	46	112	116	35	41
MER57C1	63	10	0	87	11	123	58	4	27
LTR13A	193	145	0	301	225	298	247	118	132
hAT-16_Crp	1	0	0	2	0	12	3	0	2
MSTB1-int	320	232	0	249	230	269	302	254	157
tRNA-Asn-AAT	0	0	0	0	0	0	0	2	1
L1PB3	2638	843	0	3056	942	2529	2316	913	945
MER115	270	77	0	366	110	382	282	114	118
Tigger13a	2262	2834	0	3436	3633	2811	2596	1783	1406
MER117	857	476	0	1172	722	986	909	491	406
MER110	45	6	0	28	7	53	42	16	18
MER112	1686	1133	0	1946	1359	2133	1664	1305	1029
L1PB1	5155	2161	0	6002	2599	5933	4836	2675	2608
MER74A	188	85	0	241	102	222	193	84	109
HERVK11D-int	9	5	0	18	11	25	12	13	8
LTR13_	99	84	0	152	92	125	117	68	39
MER119	245	99	0	352	123	416	308	99	146
MER5C1	73	17	0	104	41	98	76	39	35
PABL_A	127	47	0	197	84	160	151	76	61
LTR38	13	2	0	35	11	17	20	1	7
ALR_Alpha	6202	1493	0	7796	1711	9691	5942	1846	3772
MamGypLTR3	66	12	0	77	19	79	64	15	27
MER65-int	150	59	0	196	62	245	155	88	103
MLT1K	3071	2536	0	4156	3368	4023	3194	2175	1815
LTR32	173	83	0	223	91	257	179	68	85
LTR33	1136	498	0	1258	741	1370	1039	613	568
L1MA10	605	232	0	769	277	814	605	289	260
LTR31	30	12	0	44	26	48	38	23	40
AluYg6	658	368	0	825	524	717	606	373	299
LTR34	77	28	0	126	36	93	77	42	37
LTR35	4	2	0	4	3	4	3	1	1
MLT2B2	259	135	0	273	152	321	233	153	156
HERVK13-int	45	18	0	44	26	56	51	28	17
UCON25	0	0	0	0	0	0	0	0	0
Tigger17a	987	441	0	1213	613	1185	974	580	549
L1P1	2221	807	0	2762	1115	2703	2179	988	1147
L1P3	1562	447	0	1881	631	2140	1589	620	826
L1P2	1707	478	0	2172	591	2309	1602	573	849
L1P5	88	56	0	123	70	122	89	43	40
L1P4	1221	376	0	1564	508	1672	1251	550	628
LTR108b_Mam	0	0	0	0	3	0	1	1	0
LTR21A	35	29	0	47	27	33	40	28	13
tRNA-Arg-AGA	4	0	0	7	1	9	9	3	2
LTR21C	1	0	0	1	2	2	6	0	0
LTR21B	3	5	0	3	15	6	10	2	4
LTR86B1	44	4	0	46	5	52	57	15	13
LTR86B2	21	6	0	9	3	6	18	3	5
UCON103	0	0	0	0	0	2	0	0	0
UCON101	0	0	0	0	0	0	0	0	0
L1PB	684	227	0	890	278	950	674	267	329
UCON107	89	50	0	74	67	66	68	68	43
ERV3-16A3_LTR	88	26	0	116	50	118	89	22	48
tRNA-Glu-GAA	1	2	0	4	3	4	11	1	0
LTR18A	28	1	0	17	23	17	18	7	12
LTR18C	6	2	0	10	2	9	8	2	0
LTR18B	103	41	0	87	67	128	78	60	76
ERV24_Prim-int	75	14	0	104	19	64	59	19	16
MER70C	58	8	0	78	6	51	49	13	13
LTR3B	13	19	0	21	16	15	24	9	7
LTR3A	383	402	0	391	388	288	358	465	305
MSTA	3423	1822	0	4434	2358	3874	3582	2043	1645
MSTB	1549	749	0	1961	1004	2020	1522	850	889
LTR59	12	1	0	26	0	10	3	4	2
MER11D	96	41	0	177	80	120	122	51	40
LTR108a_Mam	41	56	0	33	42	71	34	44	38
GSATII	8	7	0	23	15	17	15	3	4
ERVL47-int	232	278	0	228	333	128	193	280	123
MER11C	616	230	0	883	318	840	647	276	275
MER83B	68	25	0	125	27	124	67	18	38
LTR24C	67	12	0	77	25	98	41	21	25
LTR54	158	39	0	257	88	308	151	72	81
tRNA-Pro-CCY	4	5	0	7	2	14	3	2	0
MER129	14	3	0	18	8	21	15	6	6
MER6C	60	19	0	77	45	73	64	20	15
LTR16B	131	116	0	111	93	125	133	122	82
MER6A	353	126	0	385	166	440	291	142	135
MER130	8	0	0	8	0	6	6	2	4
Tigger15a	2241	1119	0	2779	1303	2536	2098	1359	1220
Tigger2b_Pri	764	296	0	1012	383	824	817	401	397
Kanga11a	203	107	0	301	197	265	230	83	90
MER131	1734	1771	0	1457	1965	1383	1588	1990	1128
THE1D	2269	1157	0	2742	1463	2857	2355	1440	1489
Ricksha_c	220	171	0	259	193	239	260	171	112
FordPrefect	119	135	0	174	144	199	116	141	137
Charlie10a	61	22	0	69	24	102	72	29	25
L1M3c	110	18	0	137	46	220	130	49	53
Charlie10b	71	18	0	87	29	105	72	23	31
L1M3f	174	47	0	260	56	281	144	83	61
L1M3d	123	36	0	185	46	150	121	51	65
L1M3e	289	111	2	383	137	383	309	123	135
LTR47B4	181	229	0	231	245	146	186	199	100
MLT2C2	219	69	0	236	128	266	202	80	92
MER92C	1	0	0	1	1	4	1	1	0
MER92B	183	115	0	270	172	244	170	166	134
CR1-13_AMi	17	3	0	11	4	15	6	0	0
MER134	14	2	0	27	5	16	23	6	3
LTR47B2	63	55	0	73	49	84	75	47	25
LTR47B3	7	1	0	10	2	16	8	2	1
LTR1A2	207	85	0	262	114	278	180	105	124
MER51A	327	212	0	385	207	434	339	189	175
MER51B	92	25	0	109	43	105	92	28	44
LTR1A1	10	4	0	24	12	26	24	3	9
MER51D	87	88	0	106	85	72	90	60	65
MER51E	8	5	0	15	3	9	5	20	2
Tigger5	144	113	0	163	142	171	164	146	102
HERV4_I-int	406	634	0	579	750	444	466	404	285
LTR86C	20	8	0	36	14	47	21	4	4
MER45C	136	46	0	163	79	127	123	51	68
MER45B	89	40	0	166	70	166	111	71	77
L3b	3778	2618	0	4214	3202	3976	3627	2904	2195
LTR108e_Mam	2	0	0	5	0	3	4	0	0
MER75A	7	4	0	11	7	12	5	4	0
MER83B-int	1	3	0	22	2	9	9	3	2
Tigger11a	69	36	0	96	48	86	83	22	52
Ricksha	377	438	0	281	404	201	355	532	204
MER57A-int	347	84	0	402	109	438	328	131	105
HERVL66-int	14	8	0	14	11	16	19	13	3
L1MA1	1559	548	0	2003	695	2281	1617	662	884
L1MA2	2613	783	0	3325	1079	3480	2473	1085	1374
L1MA3	2724	916	0	3644	1283	4078	2771	1228	1624
L1MA4	3087	1235	0	3683	1458	3859	3015	1398	1608
AluYc	2141	1820	0	2891	2254	2514	2231	1644	1263
L1MA6	2223	686	0	2723	904	2875	2100	978	1069
L1MA7	2651	965	0	3079	1232	3117	2526	1360	1447
Charlie29a	648	390	0	780	416	797	557	350	402
L1MA9	5042	2483	0	6088	2901	5874	4842	3194	2835
MER4D1	1661	1059	0	2262	1982	1162	1731	1364	460
THE1C-int	519	199	0	669	264	762	542	220	252
UCON16	0	0	0	2	0	0	1	1	0
tRNA-Leu-TTG	1	0	0	2	1	0	0	0	0
tRNA-Gln-CAA	3	0	0	0	0	7	0	0	1
ERVL-int	332	55	0	495	102	495	325	77	144
tRNA-Leu-TTA	2	1	0	1	3	5	2	0	0
tRNA-Gln-CAG	5	1	0	5	2	9	1	1	1
_GAATG_n	128	17	0	95	27	54	123	41	78
MLT1G-int	58	16	0	62	37	77	51	24	38
MER2B	504	224	0	594	290	590	569	256	299
UCON12	11	1	0	6	6	10	5	1	1
MER30	2298	1681	0	2566	1893	2231	2082	1803	1181
SSU-rRNA_Hsa	31490	100894	0	91339	63925	44182	140220	58047	30127
Charlie19a	791	463	0	871	622	839	788	615	488
MLT1-int	83	71	0	58	52	49	62	57	30
UCON17	10	1	0	5	1	9	10	1	0
UCON14	124	78	0	124	98	92	110	69	64
MLT1E2	686	337	0	945	497	899	794	395	382
MER21-int	213	56	0	337	91	355	214	82	114
UCON18	0	0	0	0	0	0	0	0	0
MIR	49561	29661	0	60028	37880	54361	49667	32813	25766
_CATTC_n	79	10	0	45	16	12	60	30	55
MLT1E1	81	42	0	110	60	80	81	35	52
MER92-int	308	271	0	338	298	359	336	363	243
tRNA-Asn-AAC	2	6	0	3	2	9	3	5	3
THE1A-int	1320	659	0	1479	798	1381	1248	766	601
tRNA-Val-GTA	1	0	0	2	2	4	2	4	2
LTR72B	36	12	0	31	11	26	28	11	16
Charlie4z	4219	3855	0	4339	4264	4011	3915	3746	2673
Tigger1a_Mars	6	0	0	0	0	0	2	0	0
MLT1F2	1258	652	0	1707	816	1530	1289	672	748
Charlie4a	847	455	0	1165	554	986	800	456	485
MLT1F1	1113	769	0	1319	909	1188	1142	638	627
tRNA-Cys-TGY	22	3	0	26	9	35	26	5	19
tRNA-Gln-CAA_	5	3	0	4	2	4	0	1	1
ERVL-E-int	2209	1259	0	2456	1532	2265	2132	1503	1065
X2_LINE	35	17	0	66	5	77	45	11	19
X7A_LINE	353	275	0	389	309	355	358	292	220
UCON8	17	3	0	30	8	20	20	2	8
MER50-int	94	24	0	221	61	187	159	41	40
LTR54B	168	51	0	145	84	203	146	66	45
MamRep488	100	83	0	146	71	134	128	47	37
MER84-int	24	2	0	34	14	44	24	16	9
LTR102_Mam	17	5	0	21	9	53	26	7	9
PABL_B-int	62	20	0	103	28	82	61	28	30
MER41-int	652	144	0	783	233	749	621	265	291
Eulor6C	0	0	0	0	0	0	2	0	0
L1MA4A	3380	1015	0	4102	1310	3778	3293	1222	1442
HERVIP10FH-int	172	66	0	217	119	186	165	99	84
tRNA-Met_	0	0	0	0	0	0	0	0	0
MER67D	23	17	0	37	24	52	18	31	23
MLT1H1	633	183	0	671	260	801	557	260	288
AluYh3	1756	1208	0	2329	1526	1740	1871	1268	834
AluYk4	828	615	0	1202	891	1023	959	507	450
AluYk2	494	396	0	763	540	677	576	313	245
AluYk3	621	526	0	991	713	872	762	428	322
LTR27B	25	19	0	35	16	35	20	19	17
MER8	637	453	0	820	556	805	762	498	414
tRNA-Leu-CTA	0	0	0	0	0	0	0	0	0
MSTC	744	605	0	839	619	937	712	591	416
LTR2752	92	13	0	122	9	115	59	13	50
UCON39	14	12	0	34	14	37	32	23	8
LTR39-int	136	118	0	149	147	102	122	138	39
HSAT5	15	8	0	39	9	39	28	4	4
HSAT4	47	10	0	64	26	41	37	16	19
LTR22B1	44	7	0	75	34	77	33	22	21
L1ME3E	1339	580	0	1702	659	1813	1316	711	672
UCON89	0	0	0	1	0	1	0	0	0
LTR46-int	8	4	0	6	4	10	4	5	3
tRNA-Thr-ACG	0	0	0	0	0	0	0	0	0
L1P4b	13	2	0	14	8	17	13	4	6
Zaphod3	221	140	0	283	208	281	257	145	112
L1PBa	1158	412	0	1450	564	1472	1136	492	558
MamRTE1	3969	3648	0	4215	3919	3650	3964	3688	2176
UCON80	0	0	0	0	0	2	0	1	0
UCON83	0	0	0	0	0	0	0	0	0
LTR16D	91	23	0	114	35	103	82	26	30
LTR16C	576	373	0	767	509	964	615	417	513
L1PBb	131	30	0	193	55	206	154	46	70
LTR16A	282	133	0	378	216	402	305	191	155
UCON86	1	1	0	1	0	5	10	0	4
LTR16B2	129	36	0	178	63	194	119	52	65
SAR	26898	762	0	32490	1019	31733	30517	3963	27309
MARNA	1801	1387	0	2023	1702	1684	1757	1374	1058
LTR16B1	122	97	0	187	81	277	115	108	134
LTR9A1	194	67	0	177	75	112	157	78	56
MER58D	199	54	0	242	121	225	183	95	90
MER58C	1183	854	0	1356	962	1099	1134	920	697
MER58B	2388	1188	0	2693	1324	2286	2015	1481	1342
MER58A	4559	3089	0	5319	3540	4821	4561	3335	2770
MamGypLTR2c	59	8	0	54	19	48	50	13	22
HSATI	146	21	0	185	27	194	168	28	128
Charlie3	310	116	0	351	174	394	269	155	163
Charlie1	1044	436	0	1180	477	1129	1006	594	510
Charlie6	84	77	0	98	84	57	81	78	56
Charlie7	653	167	0	852	248	791	647	224	304
Charlie4	101	62	0	116	78	39	127	86	32
Charlie5	476	157	0	591	241	712	403	205	236
MER39B	186	60	0	211	73	264	155	64	65
Charlie8	728	329	0	807	388	691	693	392	293
L1MC5	5428	2561	0	6267	3107	6210	5151	3007	2770
MER101-int	1417	1624	0	1669	1677	1550	1428	1295	1015
HSMAR1	173	111	0	258	115	250	207	145	100
LTR42	75	51	0	104	62	82	79	52	17
LTR41	204	66	0	262	99	313	233	72	86
HSMAR2	862	269	0	1122	352	840	887	359	271
LTR46	37	12	0	79	29	52	59	14	22
LTR45	27	8	0	48	9	32	31	10	10
LTR44	31	18	0	55	18	16	41	14	5
Tigger19a	2328	1986	0	2390	2170	2754	2220	2158	2133
LTR49	241	149	0	352	254	313	270	124	105
LTR48	138	50	0	179	64	176	139	64	77
AluYb9	263	217	0	400	294	338	305	170	127
AluYb8	1035	631	0	1456	861	1344	1135	603	498
LTR38C	13	7	0	11	9	26	12	3	13
LTR38B	19	2	0	31	16	42	28	5	5
tRNA-Leu-CTG	1	0	0	0	0	1	0	0	0
Tigger4a	2391	1498	0	2475	1895	2199	2204	1732	1189
LTR26B	20	2	0	38	9	30	31	5	7
Alu	883	490	0	1078	656	987	845	565	358
LTR26D	46	9	0	64	27	49	48	16	16
LTR26E	19	9	0	15	8	14	21	11	8
MER9a2	107	42	0	108	59	107	79	66	30
HERV15-int	32	11	0	24	21	41	22	17	17
L1MB8	6616	2107	0	8212	2768	8101	6526	2745	3052
UCON69	0	0	0	0	0	0	0	0	0
Charlie14a	1525	1249	0	1484	1348	1002	1405	1439	714
HERV-Fc2-int	0	0	0	4	1	1	1	1	0
L1MB1	2206	1086	0	2814	1214	2643	2290	1172	1584
L1MB3	6196	2646	0	7724	3470	8385	6215	3198	3540
L1MB2	6431	2535	0	8178	3313	6339	6321	3028	2382
L1MB5	3038	1519	0	4025	1860	4316	3268	1584	1674
L1MB4	4692	2485	0	5288	2827	5262	4300	2725	2496
AluJr4	11875	7892	0	13559	9342	12965	11576	9167	7196
L1P4a	201	44	0	244	45	268	218	57	74
UCON4	20	4	0	32	6	36	12	15	16
UCON71_Crp	26	18	0	29	24	29	15	14	11
MamRep4096	659	102	0	866	245	489	689	171	162
MER135	291	251	0	280	248	265	289	321	221
THE1-int	261	66	0	384	105	401	288	100	130
HERVS71-int	90	60	0	115	58	82	98	41	32
HSAT6	0	0	0	0	0	0	0	0	0
HERVK11-int	89	25	0	115	29	205	98	30	75
ACRO1	10	1	0	15	4	9	5	3	2
LTR90A	104	27	0	84	24	90	85	21	26
UCON35	19	7	0	27	7	22	16	11	13
LTR90B	30	6	0	28	17	40	36	22	27
LTR27E	40	11	0	30	15	42	29	26	22
MER65B	200	428	0	507	809	336	375	199	129
MER65A	177	119	0	255	194	216	211	119	131
UCON88	17	13	0	9	20	2	13	34	2
HERVK3-int	192	142	0	208	169	183	218	135	96
L1ME2z	2005	792	0	2386	1021	2414	1921	944	911
L1PA11	3302	1634	0	3847	1963	3956	3336	1908	1867
OldhAT1	2583	2410	0	2694	2684	2406	2552	2481	1766
LTR91	15	0	0	22	6	19	21	3	2
Charlie1a	3834	2076	0	4606	2473	4408	3663	2474	2153
Charlie1b	2365	2235	0	2488	2645	2254	2150	2408	1415
PRIMA41-int	51	30	0	47	43	57	35	29	20
LTR26C	36	13	0	54	13	40	35	21	14
LTR27D	8	2	0	5	5	3	4	2	1
SST1	297	71	0	697	144	1602	417	54	353
MER54A	93	39	0	108	42	159	89	30	34
MER103C	2250	1359	0	2998	1598	2672	2386	1464	1398
MER51-int	86	32	0	109	47	141	75	49	51
MER67C	90	35	0	101	30	115	89	35	46
L1PA15	3613	1336	0	4414	1673	4197	3545	1674	1639
SVA_C	485	238	0	668	336	626	465	271	240
AluYm1	2122	1487	0	2952	2047	2555	2343	1510	1197
UCON81	7	3	0	14	8	9	8	5	5
LTR1D1	78	25	0	109	37	87	63	23	29
L1PA17	1822	523	0	2252	779	2470	1750	686	875
ERV3-16A3_I-int	620	173	0	987	289	845	727	262	275
MER34A1	60	9	0	79	30	68	43	23	49
Tigger16a	447	204	0	569	261	517	447	268	254
THE1B-int	1518	652	0	2019	823	2127	1562	699	777
Tigger9a	184	65	0	233	72	268	191	64	108
Tigger9b	234	34	0	266	74	362	251	86	114
LTR27C	31	3	0	37	11	36	19	5	7
Charlie18a	707	414	0	796	494	769	589	393	354
MLT2F	220	61	0	236	103	166	214	87	115
AluSq10	1353	1041	0	2000	1432	1686	1565	874	706
AluJr	46993	35669	0	54890	43338	50652	46079	37381	29310
Charlie10	854	576	0	927	605	601	863	535	425
Charlie11	37	4	0	63	19	37	40	10	16
Charlie12	2	1	0	0	1	0	1	1	0
UCON21	1	0	0	0	1	0	0	0	2
L1MEg1	232	128	0	276	194	327	222	200	145
L1MEg2	230	94	0	262	141	260	222	167	131
Charlie17	213	73	0	237	105	268	192	80	127
MER110A	124	79	0	173	89	182	126	45	54
UCON56	0	0	0	0	0	0	0	0	0
UCON82	10	1	0	8	2	8	12	5	1
HERVE-int	451	226	0	654	333	528	507	285	229
MLT1L	3276	2317	0	3964	2871	3880	3483	2332	2171
UCON87	0	0	0	0	0	0	0	0	0
MLT1H1-int	94	30	0	145	26	100	113	31	34
tRNA-Ala-GCA	0	1	0	0	6	0	1	0	2
HUERS-P2-int	26	7	0	37	10	56	28	5	12
UCON62	2	0	0	2	0	0	0	0	0
MLT1E3-int	45	28	0	72	41	58	54	39	26
L2a	53900	29077	0	65948	37120	59985	53455	32613	26447
Kanga1	176	90	0	155	97	146	183	150	95
MamGyp-int	344	387	0	409	481	258	403	401	240
CR1-3_Croc	223	58	0	255	93	273	178	88	92
LTR22E	104	124	0	91	128	87	80	108	82
MER76-int	44	2	0	103	13	52	88	10	29
UCON60	3	0	0	5	2	3	2	1	2
ERVL-B4-int	821	204	0	1061	278	1025	773	264	281
LTR22B	72	43	0	74	54	58	50	46	38
LTR22C	1	0	0	0	0	1	0	0	0
MER81	302	87	0	388	152	367	289	121	104
MLT1H2	474	240	0	701	345	722	509	289	268
UCON23	10	6	0	11	11	11	5	5	4
MST-int	29	12	0	43	29	47	38	21	13
UCON12A	0	0	0	0	0	0	0	0	0
UCON31	8	5	0	12	6	8	9	4	3
UCON51	33	3	0	31	6	22	19	3	5
CR1-16_AMi	45	45	0	61	26	60	54	31	24
L4_A_Mam	1400	601	0	1563	793	1662	1393	755	699
HERVH-int	894	288	0	1254	367	1166	878	337	433
AluSg4	4914	4152	0	6258	5189	5205	5129	4190	2835
LTR23-int	54	16	0	67	54	55	41	43	10
LTR88c	31	3	0	36	7	49	30	17	19
MamTip1	135	83	0	233	89	200	159	85	95
UCON48	22	1	0	16	5	33	20	8	7
MamTip3	100	31	0	129	67	136	114	47	45
MamTip2	983	666	0	1144	812	1271	945	695	701
THE1C	1458	481	0	1905	690	1890	1487	686	666
THE1B	3840	2057	0	4913	2552	4899	3759	2240	2170
THE1A	1299	457	0	1331	604	1235	1108	772	567
UCON46	0	1	0	0	0	0	0	0	1
UCON41	0	0	0	0	0	0	0	0	0
UCON40	272	274	0	176	328	199	186	352	194
UCON43	10	9	0	0	3	1	7	4	0
MER84	29	16	0	61	26	66	33	23	23
MER4CL34	101	21	0	120	55	107	89	41	44
LTR1	53	23	0	87	20	75	42	10	20
MamRep1161	0	0	0	0	1	0	0	0	0
HERV1_I-int	31	8	0	31	17	43	29	13	13
LTR53B	10	3	0	12	2	9	9	3	5
UCON68	0	0	0	0	0	0	0	0	0
Eulor2A	1	0	0	0	1	0	0	0	0
Eulor2B	4	7	0	9	4	8	10	3	0
Eulor2C	3	0	0	1	1	2	9	0	0
L1M4c	5900	3485	0	8454	5882	8333	6371	4115	2958
L1M4b	870	263	0	1102	385	1090	882	349	370
LTR109A2	0	0	0	0	0	0	0	0	0
Plat_L3	867	357	0	1011	537	1020	868	520	379
tRNA-Pro-CCA	0	0	0	0	0	0	0	0	0
tRNA-Pro-CCG	0	0	0	0	0	0	0	0	0
X6A_LINE	273	267	0	375	283	315	307	252	222
LTR06	2	1	0	3	1	1	2	1	1
MER101	98	39	0	97	44	117	84	41	29
HERVL32-int	1	0	0	2	0	0	2	0	3
L1PREC2	3905	2664	0	5059	3271	4621	3937	2606	2044
MamGypLTR2b	19	1	0	38	16	33	27	5	8
MER105	658	630	0	615	653	418	659	613	356
MER104	668	404	0	844	528	803	683	448	377
MamGypLTR3a	98	25	0	142	25	128	95	25	47
MER67B	323	275	0	336	318	286	281	241	210
U13_	145	75	0	169	117	83	144	122	51
tRNA-His-CAY_	0	1	0	2	0	4	1	0	0
HERVK-int	465	201	0	563	305	703	457	322	239
AluYf1	1122	813	0	1560	1143	1314	1182	771	553
AluSx4	9468	7107	0	11083	8443	9364	9382	7281	5273
LTR38A1	20	2	0	18	13	27	20	16	13
AluSx1	66589	54039	0	78379	65684	67542	65488	53251	37260
AluSx3	21911	18015	0	26215	21907	23420	21909	17634	14293
L1HS	1605	435	0	2060	605	2327	1577	576	806
L5	172	111	0	203	158	209	175	121	109
MER21C	2315	1074	0	3021	1561	3048	2359	1315	1129
MER21B	1551	794	0	1871	1026	1777	1494	906	748
MER21A	2628	2141	0	2908	2290	2419	2542	1912	1864
tRNA-Ser-TCG	0	0	0	0	0	0	0	2	0
L2	25477	19316	0	30076	23412	26371	25293	19168	14149
MIR3	27174	18116	0	33415	23339	28643	27408	19166	15390
L3	18723	13102	0	22372	16073	19799	18798	13517	10441
Charlie21a	676	580	0	836	721	653	669	576	473
ERV24B_Prim-int	72	5	0	83	25	80	59	18	37
Chompy-6_Croc	4	0	0	1	0	0	2	0	1
MER68-int	127	32	0	169	48	164	137	46	37
L1M2a1	102	17	0	155	34	151	133	31	61
MER88	8	2	0	17	4	14	19	8	4
LTR75_1	41	13	0	46	27	53	33	23	20
MER57E1	184	140	0	150	126	158	144	131	92
MER4A1_	136	36	0	128	63	119	108	55	52
MER57E3	122	42	0	138	59	105	144	70	54
HERVK14-int	101	37	0	105	48	155	67	36	45
GSATX	1	0	0	0	0	0	0	0	0
tRNA-Ser-TCA	0	0	0	0	0	0	0	0	0
MER85	853	720	0	903	757	881	788	856	620
LTR16A2	141	101	0	139	140	174	136	97	69
LTR16A1	208	144	0	300	190	282	261	129	137
LTR19-int	22	4	0	31	9	31	21	12	12
LTR71A	25	4	0	64	15	33	25	2	9
LTR71B	165	52	0	222	126	180	195	112	38
Charlie9	226	80	0	280	103	302	222	94	73
MLT1J-int	274	87	0	304	121	316	231	108	142
MER61C	19	3	0	18	6	40	19	5	8
MER61B	46	8	0	58	11	65	56	8	15
MER61A	61	19	0	57	25	79	53	28	30
Tigger5b	344	128	0	374	211	421	317	185	154
MER61F	13	6	0	16	20	13	19	7	5
MER61E	13	9	0	20	5	14	10	0	7
MER61D	65	30	0	91	27	108	89	26	40
MER136	0	0	0	0	0	0	0	0	0
MER75	73	20	0	100	42	73	62	37	22
MER76	78	19	0	96	32	81	75	34	34
MER77	243	107	0	383	133	379	270	106	124
MER72	223	109	0	294	167	279	200	167	171
MER73	4	2	0	9	3	7	12	1	4
L1MC5a	6352	3493	0	7484	4032	7437	6012	3839	3177
UCON33	74	50	0	91	31	108	72	66	27
Helitron1Na_Mam	17	2	0	23	10	26	20	4	5
LTR12C	957	589	0	1282	787	1544	987	665	590
LTR12B	61	35	0	104	52	103	59	30	34
MER61-int	368	198	0	450	232	476	399	223	181
tRNA-Ile-ATA	4	0	0	0	2	7	5	5	0
LTR12F	109	40	0	134	50	139	125	34	66
LTR12E	207	108	0	287	174	278	210	134	108
LTR12D	161	120	0	225	144	243	170	120	107
tRNA-Met	11	1	0	10	4	3	5	3	1
HERV30-int	56	12	0	65	22	93	57	14	25
tRNA-Ser-TCY	3	4	0	12	3	15	9	2	2
U13	54	34	0	43	32	49	42	26	12
LTR47A2	49	13	0	39	9	52	24	7	15
LTR40a	167	70	0	254	101	267	191	111	91
LTR40b	186	51	0	267	80	266	201	66	96
LTR33A_	185	59	0	237	83	227	209	70	97
LTR12_	282	224	0	369	280	445	285	197	163
UCON96	21	6	0	28	2	18	10	5	7
MLT1M-int	0	0	0	0	0	0	0	0	0
Eulor9A	87	51	0	105	95	94	75	72	51
MamGypsy2-LTR	1209	1705	0	1584	1778	791	1136	1131	727
Eulor9C	7	2	0	5	2	8	5	6	4
Eulor9B	13	5	0	3	12	10	11	3	6
tRNA-Met-i	0	0	0	0	0	0	0	0	0
MER123	2	0	0	2	0	0	0	0	2
BSR_Beta	122	73	0	156	93	190	125	61	54
LTR2	144	59	0	203	108	162	153	86	82
MER2	3394	1763	0	4218	2271	4118	3479	2155	1847
MER3	3313	1904	0	3898	2599	3550	3294	2121	1657
Arthur1C	128	43	0	156	58	100	110	57	31
HERVL74-int	41	132	0	84	149	125	48	98	104
Arthur1A	130	82	0	158	93	212	138	78	56
HERV1_LTRa	4	3	0	9	5	6	7	1	5
HERV1_LTRc	3	3	0	0	1	4	1	1	0
HERV1_LTRb	21	19	0	24	16	24	29	30	14
HERV1_LTRe	0	0	0	0	2	0	0	0	0
HERV1_LTRd	0	1	0	0	0	1	0	0	0
MER4-int	834	405	0	984	487	1184	814	564	489
Tigger4b	1500	726	0	1883	908	1568	1448	878	823
MER106B	235	139	0	278	169	314	251	170	136
MER106A	118	50	0	146	57	154	120	41	58
MamGypLTR1a	70	24	0	95	16	98	77	25	38
L1M3de	58	17	0	83	23	81	34	23	22
MamGypLTR1b	62	39	0	73	44	99	74	39	27
MamGypLTR1d	51	19	0	55	17	47	30	18	27
L1PA15-16	268	73	0	368	100	373	293	124	133
MER44D	168	63	0	248	101	201	208	113	79
MER113	689	372	0	868	427	810	699	340	313
tRNA-Val-GTY	0	0	0	4	1	0	2	1	0
LTR3B_	22	19	0	50	26	34	35	16	13
MER65C	181	72	0	269	81	236	195	71	83
HERV-Fc2_LTR	0	0	0	0	0	0	0	0	0
MER41A	686	235	0	926	379	913	606	288	310
MER66-int	293	152	0	351	164	346	240	180	129
TAR1	5	3	0	8	8	7	13	2	1
Tigger16b	907	569	0	817	626	790	735	621	483
MER74C	5	0	0	5	1	6	4	0	2
UCON84	6	0	0	7	5	2	4	0	2
MLT2A1	710	250	0	960	334	821	732	359	299
U4	100	131	0	124	143	70	101	92	77
MLT1E-int	0	0	0	0	0	0	0	0	0
MER74B	230	91	0	265	123	278	258	131	145
L2-1_Crp	0	1	0	7	0	5	1	2	1
MLT2A2	420	137	0	589	189	527	426	188	235
Arthur1B	236	114	0	299	109	333	272	120	157
PRIMA4-int	246	94	0	352	123	288	288	101	105
THE1D-int	847	277	0	1070	430	1148	812	411	438
Mam_R4	185	111	0	253	122	210	187	123	106
MLT1G1	339	119	0	463	136	422	348	161	190
MLT1G3	567	258	0	863	352	851	664	288	298
Charlie25	213	46	0	242	67	267	223	67	71
Charlie24	844	710	0	778	783	707	717	743	478
LTR6B	64	36	0	92	53	58	81	39	32
UCON72	3	0	0	1	0	0	0	0	0
tRNA-SeC_e_-TGA	0	0	0	0	1	0	0	0	0
MLT1H-int	163	45	0	217	51	295	187	59	73
LOR1a	86	49	0	119	56	163	113	51	52
Arthur1	247	25	0	314	54	357	201	49	91
MLT1J1-int	98	85	0	102	92	138	98	90	60
LOR1b	183	75	0	303	145	192	233	113	73
LTR10B1	34	21	0	34	24	32	36	15	18
LTR10B2	51	7	0	55	14	58	40	9	8
LTR108c_Mam	1	0	0	0	0	2	1	0	0
MLT1K-int	13	5	0	24	10	45	25	7	23
MIRb	67411	42644	0	84595	55205	76949	68171	44595	38367
Charlie13a	1181	1302	0	1384	1583	1077	1193	1234	770
Charlie13b	220	208	0	356	301	282	260	187	115
UCON132b	186	149	0	174	172	202	218	174	113
MER63B	357	189	0	442	210	456	363	171	204
LTR39	182	85	0	251	109	259	175	100	117
UCON78	53	19	0	65	25	76	46	17	17
AluYj4	1250	779	0	1658	1155	1652	1316	753	696
MER66D	19	5	0	15	13	34	18	8	16
LTR107_Mam	37	18	0	52	20	60	52	19	22
MER66C	45	28	0	65	39	62	29	39	21
MER91B	512	494	0	529	494	496	512	468	258
MER66A	38	6	0	49	10	53	46	8	18
Charlie2a	1252	1129	0	1206	1212	1308	1131	1219	992
Charlie2b	829	440	0	1013	546	1126	825	530	446
L1MA8	2776	887	0	3320	1360	3651	2571	1151	1346
MER50B	66	14	0	80	17	60	38	13	31
MIRc	36839	28115	0	43409	34020	37742	36673	29195	20861
tRNA-Lys-AAA	0	0	0	1	0	1	0	1	0
LTR22C0	31	8	0	38	14	50	35	11	18
X1_LINE	0	0	0	2	0	0	0	0	0
LTR22C2	23	4	0	24	4	25	19	2	9
MER46C	1011	677	0	1309	778	1083	1012	875	600
MER31B	316	157	0	400	209	401	349	186	161
MamRep38	358	268	0	499	406	483	438	246	202
MER31A	202	87	0	294	98	262	219	105	89
MER107	61	42	0	110	58	94	58	39	39
L4_B_Mam	744	275	0	963	376	1087	791	364	359
MER34D	80	44	0	77	58	105	63	40	39
LTR88b	86	27	0	94	38	152	82	22	46
MamRep1151	185	59	0	284	122	256	188	85	76
MER20	5902	4212	0	6719	4982	5801	5559	4464	3328
LTR30	10	1	0	20	7	30	11	6	10
LTR7	244	110	0	376	166	355	266	110	141
LTR16E2	79	41	0	130	51	125	89	31	37
LTR16E1	279	176	0	341	202	278	304	195	111
LTR43B	16	2	0	20	8	31	15	12	5
MER49	231	233	0	406	321	364	304	174	155
MER48	25	22	0	64	9	32	27	5	16
PRIMAX-int	3	2	0	7	0	1	6	2	0
LTR36	179	87	0	222	119	238	186	87	84
LTR40c	85	18	0	107	18	118	98	21	33
UCON49	155	258	0	163	302	165	132	230	164
UCON105	36	20	0	68	22	63	42	12	10
PRIMA4_LTR	13	7	0	39	9	31	15	9	7
HERVK22-int	206	126	0	274	161	222	236	156	134
tRNA-Arg-CGG	0	0	0	0	0	0	0	0	0
Tigger6a	401	406	0	435	451	458	329	423	296
Tigger6b	42	6	0	62	10	64	51	6	17
SVA_F	711	449	0	925	553	886	770	544	410
tRNA-Arg-CGA	0	0	0	0	0	0	0	0	0
MER52D	120	42	0	217	70	269	140	18	63
L1MCb	137	54	0	181	65	259	137	80	95
L1MCc	681	290	0	965	369	817	738	408	373
L1PB2	1368	390	0	1585	503	1900	1307	522	689
L1MCa	1580	463	0	2068	636	2192	1518	614	789
L1PB4	4525	4033	0	4875	4098	4322	4016	3983	3000
MER72B	5	4	0	21	1	13	14	5	3
MER102b	991	640	0	1348	873	1279	1075	590	587
MER102c	563	235	0	788	322	667	570	368	317
MER102a	675	451	0	854	528	724	612	429	378
LTR58	3	2	0	0	0	8	0	2	0
AluYa5	1327	652	0	1813	965	1630	1240	688	581
tRNA-Arg-AGG	0	0	0	0	0	0	0	1	0
LTR53-int	139	84	0	122	133	57	99	81	65
AluYa8	267	172	0	391	273	331	299	161	119
LTR55	38	7	0	49	14	33	42	13	12
LTR56	208	155	0	226	203	229	206	144	83
LTR57	57	24	0	49	35	81	43	31	51
LTR45C	79	40	0	124	47	136	103	45	39
LTR45B	77	31	0	117	26	128	74	33	42
LTR52	73	51	0	121	69	115	94	66	50
LTR53	264	287	0	300	349	262	254	285	185
MER39	409	136	0	521	207	626	377	157	171
MER34B-int	686	691	0	673	664	667	690	784	525
LTR75B	32	16	0	41	17	36	30	17	17
CR1-12_AMi	22	2	0	27	10	15	15	8	9
CR1_Mam	612	394	0	736	456	625	640	422	335
MER33	3829	2421	0	4302	2811	4082	3710	2732	2429
MER34	466	320	0	565	383	455	563	236	241
L1P4d	64	26	0	79	27	86	64	30	32
MLT1G3-int	25	3	0	34	4	43	19	7	17
HERVI-int	119	16	0	151	26	156	123	22	46
Eulor6A	0	0	0	0	0	0	0	0	1
Eulor6B	1	0	0	0	0	0	0	0	0
L1P4e	22	7	0	29	9	33	23	11	10
Eulor6D	2	1	0	1	1	0	3	2	0
Eulor6E	2	0	0	5	1	2	0	0	5
MER83A-int	15	3	0	13	8	24	7	9	12
MER44C	603	196	0	695	283	740	569	296	305
L1MC2	2690	1716	0	3137	1878	3462	2639	1964	1745
L1MC3	10709	9989	0	12113	11632	11068	10289	9276	7150
FRAM	3148	2274	0	3548	2575	3410	3214	2574	1966
L1MC1	4820	2204	0	6112	2481	6365	4943	2482	2548
MLT1M	528	460	0	636	427	683	502	421	521
L1MC4	11381	5662	0	13474	7145	12584	11392	6902	6094
HERV9-int	318	128	0	470	170	503	354	124	152
X8_LINE	7	4	0	14	11	16	7	7	7
L2b	26767	15777	0	34091	20484	31220	27461	16652	13409
L1MB7	12434	4988	0	15380	6278	13708	12063	6388	5402
LTR81C	24	12	0	56	21	26	27	21	10
LTR38-int	8	0	0	13	3	13	7	5	3
Helitron1Nb_Mam	20	0	0	20	0	27	29	3	8
LTR5A	452	213	0	564	316	480	412	292	215
LTR5B	674	427	0	936	587	756	677	478	369
LTR81B	66	26	0	49	20	54	51	11	24
BC200	109	100	0	124	98	69	105	88	55
L4_C_Mam	1214	463	0	1411	652	1387	1222	655	629
LTR81A	138	75	0	165	84	210	146	59	100
LTR28B	55	8	0	87	22	80	66	11	35
LTR28C	54	12	0	88	17	75	62	13	26
LTR104_Mam	196	347	0	282	378	400	187	285	275
Tigger17	12	2	0	21	6	19	17	5	8
Tigger10	1789	1804	0	1616	2028	1643	1645	2227	1522
MLT1F2-int	37	29	0	83	58	73	49	43	37
Tigger12	293	91	0	342	107	353	255	134	119
MER4E	681	781	0	694	822	718	672	732	460
MER4D	159	69	0	173	59	179	137	45	61
tRNA-Ser-TCA_	0	0	0	0	0	0	0	0	0
MER4A	177	68	0	187	74	126	176	78	72
MLT1E	462	401	0	419	449	353	407	433	274
MER4C	87	25	0	111	27	173	88	26	49
MER4B	368	101	0	528	170	400	375	152	125
MSTA-int	764	377	0	1074	495	1045	904	325	399
MLT1J2-int	39	2	0	68	9	66	45	9	11
MLT1D-int	163	45	0	187	66	180	178	34	49
HERV-Fc1_LTR1	0	0	0	0	0	2	2	2	2
HERV-Fc1_LTR2	0	0	0	1	0	0	0	0	0
HERV-Fc1_LTR3	0	0	0	1	0	0	0	0	0
LTR50	433	153	0	585	218	513	424	154	202
MER6	361	126	0	480	177	491	327	162	181
LTR80A	36	12	0	32	12	43	23	17	5
LTR80B	42	23	0	60	27	77	60	27	45
HAL1	8204	3980	0	9917	5063	9477	8138	5007	4053
Chompy-7_Croc	0	0	0	1	1	0	0	0	0
HERV9NC-int	342	95	0	416	187	487	357	121	170
MLT2D	599	443	0	734	528	820	624	529	389
MLT2E	21	9	0	17	4	14	21	3	4
GSAT	0	0	0	0	0	0	0	0	0
MER34A	206	85	0	285	160	313	229	124	140
HUERS-P1-int	138	83	0	184	97	203	169	101	96
MER34C	53	7	0	60	23	73	51	24	17
MER34B	150	48	0	149	44	157	98	56	59
Ricksha_0	60	9	0	55	14	59	50	16	24
ORSL-2b	44	12	0	77	32	89	47	33	28
DNA1_Mam	48	3	0	27	2	17	20	6	3
PrimLTR79	3	0	0	7	7	13	15	9	0
LTR57-int	25	6	0	40	12	38	39	11	15
LTR8B	233	65	0	318	104	352	245	71	123
LTR8A	415	179	0	490	228	443	377	203	196
Tigger12A	220	89	0	288	119	241	234	102	141
L1ME4a	12785	7295	0	15284	8636	13507	12489	7914	6355
UCON9	0	0	0	0	0	1	2	0	0
L1ME4c	3419	1714	0	3977	2136	3634	3181	2016	1712
L1ME4b	8673	4683	0	10873	5702	9046	8721	5114	4355
LTR89	127	68	0	204	72	171	131	67	89
LTR14A	8	7	0	15	8	15	19	4	8
LTR87	244	163	0	350	184	280	252	172	109
UCON1	1	2	0	7	2	8	4	6	2
UCON2	36	8	0	34	14	46	31	26	15
ORSL-2a	26	25	0	43	31	40	34	14	13
LTR83	170	66	0	204	75	200	192	96	63
UCON5	9	7	0	11	7	12	8	0	8
LTR81	11	1	0	11	1	14	9	3	1
UCON7	1	0	0	0	4	6	0	0	0
MER121B	1	2	0	6	7	7	4	4	1
MER65D	74	32	0	123	34	104	121	37	47
MER124	42	27	0	101	34	81	93	34	30
MER57-int	500	117	0	595	203	719	466	145	270
UCON93	4	17	0	19	24	23	9	11	7
Charlie17a	223	71	0	342	112	348	255	102	93
Charlie17b	67	37	0	87	32	82	76	23	30
HUERS-P3-int	643	207	0	1006	229	655	707	207	216
MER34-int	60	9	0	56	17	59	67	21	17
UCON79	1	0	0	0	0	0	0	0	0
UCON61	0	1	0	1	0	2	0	0	0
Eulor8	6	1	0	5	0	12	3	1	7
UCON70	10	3	0	16	11	13	11	4	10
Eulor4	0	0	0	0	0	0	0	5	2
7SK	11479	14542	0	21182	29507	17944	16936	10498	8914
UCON73	0	3	0	8	5	12	9	7	6
L1P	102	30	0	122	39	142	99	43	58
UCON75	0	0	0	0	0	0	0	0	0
Eulor3	0	0	0	0	0	0	0	0	0
UCON77	1	0	0	3	0	4	0	2	0
LTR25-int	1475	2559	0	2349	3582	1556	2094	1627	963
L1M	97	22	0	132	60	165	100	25	44
Zaphod	387	166	0	546	198	535	368	228	182
Tigger18a	287	72	0	395	109	385	327	158	101
tRNA-Arg-CGY_	3	0	0	3	4	0	3	6	1
Tigger3	295	57	0	367	115	341	239	120	111
MLT1I-int	83	18	0	107	24	99	80	27	35
MER4B-int	280	100	0	346	107	404	274	139	161
LTR106_Mam	57	21	0	86	69	62	81	34	33
X6B_LINE	241	188	0	260	207	207	231	189	147
MLT1A-int	58	30	0	83	35	81	60	35	11
tRNA-Ile-ATC	0	0	0	1	0	0	1	0	0
Eulor11	2	0	0	3	0	2	1	2	0
Eulor10	2	1	0	2	4	2	0	2	0
Eulor12	3	1	0	4	0	3	5	0	2
MamGypLTR1c	60	25	0	69	23	87	56	25	17
LTR48B	190	55	0	200	70	261	164	81	66
Tigger4	785	291	0	928	319	903	733	365	308
tRNA-Ile-ATT	39	37	0	42	71	29	40	48	33
AluYe5	825	594	0	1165	881	1061	926	497	404
AluYe6	250	180	0	406	272	403	300	152	135
LTR13	296	238	0	405	291	366	289	193	145
LTR14	43	17	0	69	32	70	59	18	11
LTR15	71	50	0	80	56	41	58	50	34
LTR16	193	81	0	350	95	279	203	107	112
LTR17	190	52	0	194	65	215	177	70	79
tRNA-Leu-CTA_	0	0	0	0	0	0	0	0	0
MER5A1	3493	2039	0	4113	2530	3536	3522	2313	1837
LTR78B	215	66	0	321	108	353	257	100	114
MER97d	28	4	0	32	7	27	16	0	23
MLT1I	1047	446	0	1491	598	1323	1197	521	543
MER9B	6	2	0	12	3	5	3	6	2
LTR51	124	60	0	138	92	155	147	77	68
X7C_LINE	152	85	0	212	110	209	164	87	54
Merlin1_HS	45	1	0	38	5	42	24	5	10
LTR40A1	126	70	0	102	67	109	92	76	56
LTR41C	123	49	0	250	66	155	162	68	69
LTR41B	238	236	0	378	417	268	287	190	115
Kanga2_a	593	328	0	778	433	720	596	395	316
LTR29	175	167	0	198	169	164	150	142	120
LTR14C	9	5	0	8	6	14	3	5	8
LTR14B	101	54	0	130	76	142	105	54	62
LTR22B2	12	2	0	16	6	13	12	7	8
MER101B	19	18	0	35	10	26	21	19	11
MSTB1	828	322	0	1044	405	1093	783	403	413
LTR103b_Mam	65	24	0	80	45	136	41	34	44
AluYk11	540	288	0	769	374	609	536	260	289
AluYk12	260	191	0	402	268	385	288	145	124
LTR33B	125	91	0	187	110	163	153	74	75
HERVE_a-int	126	39	0	154	51	157	114	44	59
LTR33A	194	76	0	268	99	281	244	73	69
U14	3741	5980	0	4567	6625	2407	3839	4526	2138
LTR105_Mam	48	7	0	88	29	33	87	16	15
Tigger19b	3750	3594	0	3612	3767	2888	3473	3600	2060
Helitron3Na_Mam	153	50	0	225	92	176	171	76	67
L1PA2	2209	596	0	2652	802	2938	2107	786	1108
L1PA5	7266	2385	0	9295	3123	10149	7177	3162	3607
L1PA4	6130	2707	0	7436	3352	7469	5953	3158	3406
L1PA7	7686	3079	0	9257	3771	9276	7477	3759	4110
L1PA6	12736	8141	0	15739	9317	15090	12978	6485	7300
L1PA8	3137	1127	0	3877	1448	4240	2979	1444	1587
MER90	151	93	0	207	131	182	157	76	77
L1P4c	0	0	0	0	0	0	0	0	0
MER94	847	484	0	1102	744	845	833	474	411
MER11A	694	388	0	859	437	842	666	450	382
LTR65	383	518	0	392	496	360	391	545	248
LTR64	47	19	0	63	22	72	68	21	12
LTR1B	77	88	0	83	84	46	94	49	45
LTR1C	82	373	0	222	173	87	238	98	64
LTR1D	95	26	0	133	41	141	86	39	49
LTR1E	39	5	0	77	7	94	68	13	23
LTR1F	9	3	0	6	7	13	12	7	8
LTR62	76	23	0	85	17	74	62	26	22
MER41B	562	249	0	772	318	839	618	319	302
MER5B	6978	6055	0	7970	7254	6837	7162	5982	4406
MER67A	133	309	0	286	415	198	222	205	78
hAT-N1_Mam	61	17	0	83	27	118	52	23	26
LTR69	5	5	0	2	0	12	8	2	4
LTR68	57	17	0	48	31	64	55	37	29
MER5C	461	199	0	484	282	429	440	274	170
tRNA-His-CAY	0	0	0	0	0	0	0	0	0
AluSg	24600	19353	0	28022	23500	24441	24472	20098	13843
MER54B	35	9	0	59	8	65	31	10	7
MER70A	52	78	0	60	77	107	55	63	54
Tigger17c	168	44	0	203	51	206	153	80	88
LTR10F	74	45	0	124	60	110	87	25	37
LTR24B	67	48	0	112	73	126	122	60	35
Eulor7	0	0	0	0	0	0	0	0	0
MER97c	5	2	0	33	1	44	25	6	3
L1MD3	1632	1095	0	2106	1562	2094	1672	1074	951
L1MD2	4691	3299	0	5274	3600	5190	4583	3642	2658
L1MD1	1929	611	0	2382	811	2740	2098	826	959
HERV17-int	747	227	0	912	326	1121	731	293	309
LTR1C1	1	0	0	1	2	3	4	0	1
LTR1C3	2	0	0	0	0	0	0	0	0
Eulor1	7	4	0	13	0	4	5	5	4
MER70B	13	1	0	16	1	5	13	7	2
tRNA-Gly-GGY	17	24	0	37	33	33	24	14	19
LTR84a	90	36	0	121	55	122	94	32	49
LTR84b	72	48	0	80	50	76	52	54	51
UCON6	215	280	0	245	324	188	221	322	147
tRNA-Gly-GGG	25	13	0	25	32	26	34	17	8
MLT1G1-int	37	12	0	50	23	49	34	13	27
MER77B	332	153	0	349	179	442	319	182	151
MER132	0	0	0	0	0	2	0	0	0
Tigger17b	30	4	0	31	6	33	18	4	9
L1ME3A	5108	2007	0	6429	2548	6128	5138	2533	2557
L1ME3B	2725	906	0	3437	1215	3566	2713	1204	1442
L1ME3C	665	257	0	801	409	881	689	367	325
L1ME3D	1635	749	0	1793	1017	1954	1451	908	876
L1MEf	4698	2193	0	5496	2536	6109	4560	2622	2742
L1ME3F	2927	1454	0	3468	1863	3197	2860	1618	1674
L1ME3G	5534	2494	0	6815	3583	6092	5560	2985	2542
Tigger1a_Art	57	66	0	101	140	76	96	49	28
MER57F	65	31	0	84	25	62	76	25	34
MER57D	23	6	0	25	10	32	19	14	6
MER47C	116	53	0	114	86	114	118	64	60
MER47B	320	147	0	325	156	391	314	168	214
MER47A	1086	708	0	1292	864	1201	1044	783	577
SVA_D	1363	898	0	1840	1146	1670	1439	894	761
SVA_E	371	209	0	610	280	498	415	202	185
D20S16	29	9	0	36	21	71	27	13	11
MER30B	50	17	0	69	32	80	47	28	22
SVA_A	1601	1790	0	1795	1817	1346	1490	1558	917
SVA_B	669	307	0	854	461	720	603	370	270
FAM	2075	1554	0	2472	1861	2423	2129	1630	1401
MER89-int	44	18	0	42	16	60	53	13	28
MER90a	216	83	0	283	124	241	194	107	73
MER97a	22	5	0	26	6	47	23	8	10
tRNA-Thr-ACY_	0	0	0	0	0	0	0	0	0
MLT1F-int	135	43	0	219	84	181	166	75	69
MER34C_	111	68	0	147	56	125	134	52	103
Tigger14a	458	275	0	509	341	447	368	321	245
MSTD-int	303	131	0	393	125	427	277	114	178
Charlie22a	455	343	0	582	415	496	482	287	257
L1MC4a	4723	3329	0	5553	3645	5394	4605	3411	2857
Helitron2Na_Mam	623	663	0	617	719	397	554	733	295
Ricksha_a	5	5	0	19	0	32	12	7	10
LFSINE_Vert	2087	2763	0	2880	3360	1902	2427	2092	1334
L1MDb	80	22	0	85	29	91	49	35	25
L1MDa	2349	978	0	3010	1203	2858	2470	1340	1265
UCON38	19	4	0	11	2	14	19	1	6
7SLRNA	51486	140263	0	110714	226476	84195	83640	61981	37834
MER6B	223	182	0	359	188	343	296	136	134
LOR1-int	279	234	0	295	236	255	264	223	184
LTR72	93	41	0	64	38	91	74	40	34
UCON37	15	8	0	35	2	24	21	2	6
HERVP71A-int	123	37	0	191	31	133	144	52	45
L1P3b	156	36	0	195	50	206	147	51	80
LTR73	58	24	0	59	43	65	52	35	18
HERV35I-int	91	88	0	88	87	69	91	79	46
MER68	609	249	0	781	341	780	726	333	241
LTR108d_Mam	5	0	0	1	0	2	2	0	0
MamGypsy2-I	292	66	0	329	109	405	245	106	109
tRNA-Tyr-TAT	0	0	0	0	0	0	0	0	0
MER110-int	31	12	0	58	13	58	43	19	19
Tigger2a	852	332	0	1012	353	1089	776	428	361
MLT1C-int	194	47	0	263	63	263	209	80	75
HY1	143	57	0	191	91	181	143	96	71
HY3	71	53	0	97	37	91	101	70	49
HY4	49	14	0	62	33	47	58	37	18
HY5	5	3	0	7	0	7	2	1	0
MamRep605	1063	685	0	1288	713	1148	1025	725	581
tRNA-Thr-ACY	2	0	0	2	1	0	0	2	3
MER87	17	5	0	21	4	46	35	4	23
MER89	101	66	0	199	84	217	145	68	84
HUERS-P3b-int	1805	2176	0	2111	2659	1294	1939	1847	972
MER133B	0	0	0	0	0	1	4	0	1
HERV9N-int	165	40	0	216	63	215	146	58	59
MER133A	0	0	0	0	0	1	0	0	0
Eulor5A	13	5	0	21	9	40	16	5	6
5S	157	78	0	192	115	187	138	89	80
Eulor5B	11	2	0	16	2	8	8	1	0
LTR19B	72	21	0	77	26	77	81	29	27
LTR19C	10	7	0	14	4	9	5	2	3
LTR19A	155	117	0	177	151	199	115	117	129
MLT1J2	744	340	0	974	454	915	718	470	469
MamRep564	157	150	0	194	168	209	162	104	95
UCON28c	0	0	0	1	2	1	2	2	1
MLT1J1	1777	1605	0	1840	1912	1467	1618	1566	1014
UCON34	275	117	0	212	139	81	238	124	82
LTR2C	208	135	0	245	195	174	214	139	107
LTR2B	99	75	0	131	88	167	137	91	73
HAL1M8	552	286	0	823	296	682	497	320	279
AluYi6	1133	1136	0	1237	1291	1057	1104	1183	779
MSR1	5	26	0	45	49	33	31	22	12
Tigger8	231	106	0	256	96	313	226	141	105
LTR49-int	502	173	0	662	203	810	502	201	268
MER31-int	378	437	0	523	530	426	485	348	228
Tigger1	8895	5552	0	11332	7497	10369	9395	5606	4707
tRNA-Ala-GCY_	5	9	0	6	5	7	1	2	3
Kanga1d	251	175	0	296	187	269	227	218	147
Tigger2	2161	992	0	2545	1235	2108	2148	1170	950
Kanga1b	143	64	0	186	83	192	182	76	66
Kanga1c	253	151	0	302	221	253	196	239	162
Tigger7	1588	955	0	1736	1085	1670	1557	1279	925
Kanga1a	557	440	0	616	379	456	514	458	303
L1M3b	46	22	0	81	18	37	47	19	11
UCON71	2	0	0	2	0	5	1	0	1
LTR10A	106	40	0	122	47	128	76	67	43
tRNA-Asp-GAY	2	1	0	0	0	2	1	0	1
LTR10C	239	93	0	311	112	349	223	126	144
LTR10B	4	2	0	16	4	11	13	8	4
LTR10E	91	29	0	101	55	101	70	22	23
LTR10D	28	15	0	72	24	73	44	20	18
LTR10G	13	2	0	18	4	25	16	4	16
AluY	49795	39838	0	59312	46417	52107	48702	37342	29138
SATR2	297	57	0	420	112	465	324	106	182
LTR16D1	32	20	0	53	18	46	40	23	17
LTR16D2	110	24	0	135	30	115	120	21	47
L1M3a	254	95	0	292	137	295	249	149	119
MER57B1	238	266	0	299	285	285	266	223	193
UCON85	5	0	0	11	0	1	0	0	0
L2-1_AMi	356	159	0	442	198	428	354	175	143
MER57B2	111	54	0	182	78	158	119	63	51
MamSINE1	2758	2171	0	3089	2465	2851	2731	2060	1621
UCON11	0	1	0	1	0	0	0	0	0
Tigger3a	2395	984	0	2652	1113	2452	2296	1283	1374
HERVL40-int	333	92	0	527	156	567	370	155	198
MER53	471	206	0	677	321	587	597	268	227
MER50	309	128	0	522	200	542	372	152	198
MER52-int	187	23	0	241	47	207	180	42	75
UCON76	0	2	0	0	1	3	3	2	0
Penelope1_Vert	662	1001	0	827	1120	571	688	706	408
MER87B	138	60	0	162	76	87	116	135	44
MamRep434	1591	1307	0	2033	1508	1908	1725	1321	1334
HERVFH19-int	21	2	0	21	4	31	18	4	8
L2-3_Crp	529	214	0	705	278	605	580	248	193
HERVK14C-int	29	15	0	24	16	32	30	16	12
HAL1ME	2248	1507	0	2523	1564	2266	2061	1640	1239
LTR28	10	1	0	17	0	9	6	1	0
MLT1A1-int	42	14	0	60	13	93	45	14	12
FLAM_C	10761	8466	0	12139	10036	10192	10328	8309	5758
LTR81AB	9	2	0	6	4	11	7	0	0
FLAM_A	7178	5977	0	7942	6538	6906	6871	5954	4222
L1M6B	678	603	0	681	613	509	598	639	377
MER121	68	12	0	78	14	62	38	19	25
LTR37B	168	58	0	258	83	258	217	75	85
LTR23	150	50	0	195	95	156	123	90	66
LTR22	21	8	0	60	4	32	26	4	6
LTR25	89	35	0	148	94	142	85	64	81
LTR12	384	175	0	467	256	439	373	197	208
LTR27	8	0	0	16	1	21	12	0	9
LTR26	31	5	0	62	20	46	29	15	15
LTR7A	25	13	0	39	15	27	31	6	12
tRNA-Thr-ACG_	0	0	0	2	0	4	0	1	0
LTR6A	464	641	0	519	663	375	470	592	262
LTR37A	258	131	0	319	159	359	261	114	131
L1ME3Cz	3262	1426	0	3807	1839	3839	3022	1780	1655
MER92D	24	1	0	20	5	12	17	3	10
MER4E1	228	114	0	265	186	249	232	122	136
MLT1O	603	202	0	808	323	908	602	280	280
U8	6	2	0	9	12	1	6	10	1
U5	68	62	0	89	81	35	77	69	33
MER125	17	3	0	33	6	31	15	1	3
U7	89	22	0	99	35	57	68	56	32
HAL1b	1181	861	0	1398	964	1303	1168	836	724
U1	3229	7770	0	3246	5978	3279	2946	3611	4173
U3	22190	41381	0	21476	51336	22123	26274	25229	9752
LTR24	29	7	0	27	8	40	26	4	15
MLT2B1	466	242	0	587	321	761	496	299	366
MER1A	1501	593	0	1804	752	1600	1528	763	686
MER57A1	215	66	0	268	114	336	199	90	107
MER127	17	0	0	33	9	34	22	11	7
MLT1A0-int	149	40	0	223	51	210	155	48	59
LTR86A1	199	148	0	179	135	181	170	146	109
LTR86A2	35	4	0	33	8	51	28	10	15
MER126	160	51	0	210	92	124	163	109	106
tRNA-Arg-CGA_	0	0	0	0	0	0	0	0	0
MER9a1	44	14	0	37	24	47	34	20	18
Charlie16a	2303	2580	0	2268	2529	2435	2095	2567	2549
MER9a3	186	60	0	260	70	221	237	73	62
MER63A	427	252	0	566	310	523	443	321	223
MER63C	186	76	0	239	125	236	174	83	99
MER51C	40	21	0	41	17	42	43	9	19
MER63D	908	638	0	958	805	747	839	706	602
MLT2C1	286	63	0	380	143	378	223	103	111
UCON97	1	0	0	0	0	3	3	0	0
MLT2B5	13	0	0	16	7	12	14	6	7
MLT-int	7	8	0	6	6	14	15	11	6
MLT2B4	782	678	0	1099	780	1034	882	607	448
AluSq4	1671	1113	0	2271	1486	1882	1704	1066	823
AluSq2	31538	22479	0	38205	28286	34244	31618	23920	17576
MLT1F1-int	43	6	0	60	18	81	62	7	16
MER94B	85	22	0	111	40	95	99	49	20
Tigger20a	401	228	0	513	258	509	353	192	183
U2	1919	4524	0	1963	3669	1468	1687	2142	1690
Charlie7a	538	374	0	703	554	693	523	519	388
MER45A	547	270	0	765	414	673	595	310	328
UCON15	0	0	0	0	0	0	0	0	0
MLT1E1A-int	4	2	0	8	0	3	1	0	3
MERX	76	35	0	121	36	80	82	24	28
HERVIP10B3-int	659	119	0	870	172	900	667	157	243
MER34C2	122	87	0	119	109	148	117	99	84
Charlie26a	195	113	0	260	111	242	200	120	88
Cheshire	485	159	0	615	187	619	509	201	192
L1ME2	4530	1997	0	5481	2530	4789	4221	2483	2106
MER75B	70	17	0	51	33	59	49	50	31
Charlie30a	92	23	0	96	36	90	59	38	29
LTR7Y	113	44	0	154	67	169	126	50	54
MSTD	1768	1089	0	2094	1219	1995	1676	1136	998
LTR1F2	5	0	0	2	0	4	2	0	2
LTR1F1	30	6	0	41	7	46	39	8	10
tRNA-Val-GTG	11	1	0	5	8	11	8	8	9
HERVK9-int	817	340	0	1005	414	881	784	435	387
tRNA-Ser-AGY	0	0	0	0	0	0	0	0	0
HERVIP10F-int	208	192	0	291	208	591	222	238	228
HERV3-int	94	50	0	123	57	158	94	56	64
U17	468	582	0	762	800	593	509	438	420
MER92A	6	5	0	7	6	17	12	8	2
UCON100	0	0	0	0	0	0	0	0	0
MER70-int	15	2	0	12	10	11	21	3	6
CR1-11_Crp	112	67	0	116	82	81	89	70	78
UCON74	31	18	0	62	4	67	31	5	11
AluJb	66650	46206	0	81498	57689	72572	67036	48266	36754
AluSc5	3548	2487	0	4514	3243	3844	3829	2345	1766
SATR1	315	222	0	439	206	347	278	233	144
AluSc8	16759	19182	0	19695	19925	16492	16165	14763	10974
L1PA10	3232	1469	0	4072	1886	4045	3191	1623	1686
L1PA13	3526	1205	0	4282	1399	4560	3372	1463	1987
L1PA12	1353	429	0	1757	584	1960	1397	517	728
AluJo	35877	23210	0	43792	29125	38756	35456	24818	18962
L1PA14	2157	892	0	2692	982	3001	2173	1108	1130
AluYh3a3	453	366	0	646	464	594	491	297	247
L1PA16	4526	1401	0	5703	1889	6274	4630	1902	2318
HERVFH21-int	29	4	0	14	8	23	26	3	5
L1MC	2080	1213	0	2501	1497	2580	2035	1454	1415
UCON65	8	6	0	12	3	28	25	7	6
UCON64	48	5	0	61	6	49	49	5	16
UCON63	0	0	0	0	0	0	0	0	0
LTR43	72	40	0	85	36	149	76	37	100
L1MD	2484	1119	0	3118	1281	2908	2480	1360	1328
MLT1J	2856	1365	0	3746	1862	3527	2983	1700	1522
MLT1N2	799	564	0	973	598	923	809	514	449
UCON28a	15	4	0	13	3	8	10	1	2
UCON28b	4	0	0	11	10	11	4	1	6
LSU-rRNA_Hsa	242980	810003	0	587092	412387	254512	601873	271077	210815
MLT1H2-int	5	6	0	9	2	16	7	4	9
HERVL18-int	61	11	0	140	23	85	86	25	34
tRNA-Phe-TTY	1	1	0	4	4	2	1	1	1
tRNA-Thr-ACA	0	1	0	1	0	0	1	0	0
MSTB2-int	11	0	0	18	2	22	19	4	3
MamRep137	670	263	0	834	288	830	632	344	339
MER66B	189	65	0	294	85	231	221	51	82
MER83	56	23	0	81	26	110	68	22	39
MER91A	471	290	0	717	398	557	621	234	240
MIR1_Amn	3621	2479	0	4679	3332	3778	3804	2657	2026
MER45R	72	25	0	83	16	79	62	34	45
MER4D0	47	22	0	74	31	60	52	22	15
BLACKJACK	173	52	0	192	78	190	167	91	86
MLT1A1	1117	684	0	1342	816	1417	1130	704	663
MLT1A0	3665	2258	0	4748	2933	4642	3784	2350	2147
L2-3_AMi	0	0	0	0	0	0	0	0	0
HERVL-int	3371	1377	0	4426	1914	3648	3584	1613	1453
MER91C	223	122	0	241	160	267	211	129	110
L1MA5	1828	941	0	2233	980	2004	1829	996	909
MLT1N2-int	14	0	0	13	4	12	15	7	0
U6	760	1018	0	799	1082	727	754	949	554
X7B_LINE	370	266	0	352	301	276	341	306	198
L1M2a	158	37	0	259	85	276	173	82	100
MamRep1879	136	63	0	222	97	245	128	90	89
L1M2c	64	20	0	89	24	67	59	17	24
L1M2b	63	29	0	65	28	47	45	36	30
CR1-8_Crp	2	8	0	2	3	3	1	0	1
LTR22A	14	11	0	21	12	22	14	13	9
HERV-Fc1-int	5	0	0	10	2	7	5	6	2
AluSz6	27310	19569	0	32638	24176	28946	26541	20316	15193
L1PA8A	1956	584	0	2511	735	2669	1896	812	1007
MER68B	74	44	0	100	80	142	102	55	51
MER68C	17	0	0	24	2	15	9	8	3
MER83C	19	8	0	31	6	37	21	6	4
MER50C	5	4	0	0	2	6	3	0	0
AluYd8	176	121	0	265	179	206	185	121	82
MER52A	414	328	0	605	358	595	506	217	240
tRNA-Trp-TGG	2	0	0	0	0	5	0	0	0
MER52C	98	20	0	120	45	168	97	44	35
L1M2	2716	1328	0	3458	1491	3495	2689	1484	1389
L1M3	2232	1217	0	2603	1399	2646	2260	1344	1252
L2c	50456	30711	0	62214	38905	57201	50377	33003	27423
L1M1	2996	1159	0	3882	1416	3729	3018	1495	1523
L1M6	670	177	0	705	196	772	521	224	307
L1M7	792	204	0	1010	279	1156	765	312	401
L1M4	8214	4299	0	9612	5026	8528	7885	4991	4325
L1M5	14779	7205	0	17869	8680	16583	14730	8827	7416
MLT1G	362	120	0	582	184	646	378	193	219
MLT1F	824	347	8	1175	466	1058	827	434	356
L1M8	592	278	0	673	325	758	517	325	354
MLT1D	3834	2315	0	5048	2776	4799	4010	2345	1984
MLT1C	3913	2344	0	4713	2802	4571	4045	2607	2156
MLT1B	2940	1320	0	3774	1707	3801	2958	1326	1546
MLT1A	1268	614	0	1694	672	1531	1360	644	657
tRNA-Ser-TCA_m_	23	8	0	8	6	11	28	5	17
MER4A1	297	147	0	388	172	510	283	191	169
UCON99	3	0	0	8	0	6	4	2	0
Looper	332	70	0	459	173	470	316	181	222
UCON92	0	0	0	0	0	0	0	0	0
MLT1B-int	97	56	0	174	88	190	138	68	64
LTR9B	2161	3110	0	3062	4141	1394	2688	2204	1127
LTR9C	18	8	0	44	11	54	34	13	11
LTR9D	299	119	0	378	116	278	318	91	120
UCON22	0	0	0	4	0	2	2	4	0
UCON94	0	0	0	0	0	1	0	0	0
MADE1	1213	997	0	1313	1138	1083	1044	1159	720
MADE2	528	318	0	627	367	532	461	306	253
AluSp	38063	32502	0	44187	40008	37113	37812	30759	21549
AluSq	15136	12527	0	17216	14302	15203	14745	12301	9389
PABL_A-int	120	65	0	173	131	135	127	103	80
LTR33C	75	44	0	118	37	168	127	57	68
tRNA-Lys-AAG	0	0	0	1	4	3	0	0	1
AluSx	57329	40488	0	69446	50847	62031	57437	42373	32469
AluSz	59127	48844	0	73056	55991	61963	64030	47688	34518
Ricksha_b	59	28	0	78	21	60	52	46	40
PABL_B	129	54	0	176	71	131	110	78	71
Charlie20a	235	76	0	306	84	281	216	96	104
L1MEh	1563	917	0	1617	1004	1528	1375	1174	1058
L1MEi	764	176	0	1039	251	1077	795	228	351
L1MEj	405	114	0	496	108	388	378	158	177
AluSc	16625	11653	0	20602	14754	18378	16703	11923	8945
L1MEd	7194	3555	0	8526	4288	7906	7021	4321	3475
tRNA-Gly-GGA	10	0	0	21	4	15	8	6	2
Charlie23a	532	357	0	636	436	599	539	476	294
L1MEg	3733	1712	0	4527	2311	4281	3718	2117	1915
LTR7B	184	120	0	299	196	275	201	136	107
L1MEa	39	17	0	55	25	64	30	25	31
L1MEb	439	113	0	552	160	575	412	157	208
L1MEc	7221	2937	0	8832	3695	8653	7003	3938	3658
LTR76	40	21	0	44	29	38	43	26	24
LTR77	90	67	0	59	113	63	81	74	70
LTR101_Mam	237	45	0	200	69	220	225	74	57
LTR75	144	58	0	166	96	117	177	81	33
LTR47A	134	42	0	177	115	188	135	59	62
AluYc3	351	240	0	540	343	509	399	210	195
LTR70	138	76	0	122	86	103	119	68	56
LTR47B	1	0	0	1	0	2	0	0	0
tRNA-Glu-GAG	1	0	0	3	0	7	0	1	0
Tigger3d	189	209	0	273	234	255	228	157	102
Tigger3c	1207	1063	0	1352	1128	1181	1254	1146	640
MLT1E1A	583	229	0	777	331	631	553	241	282
LTR78	558	273	0	705	341	874	555	316	408
LTR79	655	260	0	799	316	808	670	334	358
tRNA-Tyr-TAC	2	0	0	5	5	6	8	2	6
LTR67B	2131	2142	0	2237	2238	1930	1989	2130	1663
MSTA1-int	0	0	0	0	0	0	0	0	0
MER113A	417	310	0	529	377	437	430	363	243
MER113B	108	42	0	127	65	136	164	83	48
tRNA-Glu-GAG_	0	1	0	3	4	3	4	2	0
MamRep1527	165	88	0	208	128	172	201	83	62
MER1B	2634	1607	0	3149	2149	2686	2588	1927	1427
LTR1B1	12	1	0	39	3	19	32	2	3
LTR1B0	4	4	0	11	3	14	7	4	4
LTR37-int	804	658	0	853	596	716	670	704	501
Harlequin-int	233	77	0	286	90	310	207	89	126
LTR88a	182	162	0	167	178	175	153	133	170
tRNA-Ala-GCG	0	0	0	0	0	0	0	0	0
L1ME5	380	84	0	578	183	513	441	182	146
HERV16-int	91	44	0	154	58	182	124	61	46
L1ME1	12433	4684	0	15631	6300	15917	12389	5983	6449
CR1-L3B_Croc	12	4	0	4	0	7	4	1	4
L1ME3	3184	1674	0	3705	2073	3604	3161	2040	1589
MSTC-int	41	5	0	46	14	53	21	13	21
L1PBa1	650	691	0	689	698	627	613	669	502
LTR43-int	6	1	0	9	3	6	7	3	2
LTR7C	52	46	0	87	53	82	50	30	43
tRNA-Ala-GCY	2	0	0	1	1	2	3	2	0
L1MA5A	1640	2063	0	1961	2203	2479	1600	2158	1554
LTR5_Hs	1076	810	0	1286	974	1075	1073	811	653
MER5A	11811	9243	0	13606	11017	12527	11777	10211	8334
REP522	4	0	0	5	2	4	8	0	2
AmnSINE1	1176	1336	0	1365	1535	1177	1159	1216	997
X7D_LINE	8	0	0	9	2	9	7	4	6
AmnSINE2	89	50	0	90	51	122	74	54	55
Tigger3b	2712	1336	0	3563	1904	3693	2798	1673	1454
MSTB-int	358	87	0	418	146	364	309	150	105
MLT1L-int	10	4	0	10	1	10	8	1	4
L1PA3	6394	3362	0	7158	3981	7740	6047	4006	3939
MamRep1894	565	538	0	430	543	388	504	701	401
UCON20	0	0	0	0	0	0	2	0	0
MER57E2	21	4	0	28	2	16	14	0	4
MER99	57	6	0	61	21	70	42	28	19
UCON50	0	0	0	0	0	0	0	0	0
CRP1	0	2	0	2	0	0	2	0	0
UCON44	16	1	0	8	10	15	9	4	5
MLT1O-int	0	0	0	2	0	0	0	0	0
MLT1H	1347	692	0	1735	942	1713	1418	857	731
UCON47	5	0	0	7	2	4	5	0	0

## Sheet: Extended Data Fig. 6d
	DMSO			MS023
ALKBH3	0.821	0.721	0.733	0.427	0.446	0.356
DUSP1	0.62	0.57	0.49	0.7	0.79	0.93
RRAGB	0.1	0.073	0.081	0.236	0.233	0.319
SIK1	0.619	0.769	0.5	0.182	0.24	0.2
