# Supplementary material for: PRMT inhibition induces a viral mimicry response in triple-negative breast cancer
Source: Nat Chem Biol. 2022 May 16;18(8):821–30. doi: 10.1038/s41589-022-01024-4 (PMC9337992; doi:10.1038/s41589-022-01024-4)
Supplement: Source Data Extended Data Fig. 7 — Statistical source data. [file 41589_2022_1024_MOESM19_ESM.xlsx]

## Sheet: Extended Data Fig.7a
	HCC1143	Hs578-T	HCC1806	MDAMB468
	2754.19	1779.68	2713.93	4185.92
	3076.76	2292.83	3518.78	3415.76
	3234.5	4981.49	1432.76	1247.88
	2563.26	1210.47	3504.43	2696.8
	2569.76	1448.41	3327.04	4207.32
	2968.18	3036.96	3612.68	2568.08
	2277.7	2156.94	5274.02	8545.95
	2925.79	2820.6	3941.3	4669.11
	2852.7	2117.43	4058.71	1284.54
	2538.96	6040.6	3465.55	1550.73
	2370.22	7114.08	1668.27	7599.32
	2161.72	6683.22	4030.66	1352.89
	2517.92	5886.94	3692.26	2782.66
	2546.2	7161.2	4325.39	4522.61
	2737.98	1652.51	3675.62	3232.22
	2432.14	6378.22	3100.41	429.896
	2834.43	4234.18	3317.89	5864.88
	2488.19	2479.66	4024.92	243.577
	2475.62	6781.57	3830.64	3811.8
	2645.47	5640.39	3922.73	6260.23
	2867.07	1799.28	3870.85	5526.47
	2568.3	4600.21	3769.27	2927.47
	2730.71	3871.69	3967.39	1448.14
	2737.48	8021.53	3912.57	2318.62
	2322.42	7792.38	4119.97	4648.35
	2638.4	3455.74	4208.1	3951.82
	3741.15	2980.35	3590.91	2259.04
	4315.12	2425.74	3641.01	801.952
	1991.55	1259.59	3739.72	404.253
	2193.69	3802.63	3400.32	2540.33
	2132.31	2753.14	2988.54	1910.13
	2108.56	1104.15	2018.56	738.682
	3188.81	5586.37	3076.96	2059.89
	2998.99	2759.92	3440.74	3473.97
	2542.08	3492.64	3795.99	679.021
	1598.69	5465.4	3840.84	6379.05
	1738.84	2167.68	3288.46	2101.01
	2790.24	3375.82	2695.53	1325.81
	2797.19	4054.03	2903.66	2968.99
	3712.21	1155.88	3006.55	3404.55
	4543.41	2679.5	3843.69	8747.09
	3613.31	2463.18	3495.94	515.209
	3614.37	2178.41	3985.66	3857.75
	2925.8	2483.87	3437.12	1186.01
	2908.78	3883.28	2906.94	2655.45
	5979.76	6057.86	4681.57	2708.29
	2793.72	6496.9	3116.91	2768.7
	3183.98	3441.03	3476.53	548.914
	2722.89	1125.9	4378.95	580.604
	5287.14	1992.61	2794.94	5338.14
	2869.47	5452.27	4822.31	8671.57
	2647.49	1800.86	3126.69	3009.03
	1212.71	5807.94	3817.76	1942.29
	1715.86	6363.9	4509.47	105.207
	2690.54	2745.42	3560.26	1863.45
	2445.1	1104.98	4532.55	2088.29
	1478.84	1633.17	3074.19	3837.12
	3187.3	475.899	3393.23	2328.61
	2670.19	559.969	4737.92	6906.83
	2140.08	42.4967	3557.16	1227.66
	3278.28	890.412	4149.02	3316.68
	2094.36	1574.58	5051.65	5147.17
	2482.69	1594.91	4803.82	6501.6
	2870.91	3431.98	5500.05	9153.86
	2675.83	3716.49	5980.08	1094.71
	2955.71	3859.82	5669.44	5749.98
	3114.77	1687.47	4397.35	6547.8
	2896.31	1544	4403.08	1530.91
	2874.62	299.87	3734.21	1258.67
	3822.91	114.313	4717.89	5852.39
	2216.16	6300.34	1673.03	1783.33
	2066.7	302.611	4496.52	2284.91
	2205.15	492.304	3991.95	4876.1
	1759.36	108.702	5291	3462.79
	1865.84	2651.83	4625.04	3984.5
	1682.61	315.165	4418.15	1077.69
	1826.14	2266.65	3749.99	2439.75
	1906.53	3673.87	6736.34	1318.58
	1716.08	965.019	3419.72	683.91
	1966.71	220.708	3559.38	1043.88
	2549.95	1603.81	4463.55	5332.2
	2512.7	2760.74	4130.72	1128.44
	2388.81	3883.3	3657.51	6654.35
	2040.51	738.019	4332.35	768.267
	1713.18	553.19	3253.44	7973.75
	1875.45		5260.1	1520.68
	1964.76		4876.48	5680.79
	1712.03		7626.51	1285.15
	1830.15		3379.67	5451.8
	1930.74		4767.2	1783.08
	1853.96		4027.58	1099.84
	1877.35		3755.24	890.409
			3277.21	2988.74
			3452.2	3110.67
			4411.36	1552.14
			1350.02	2692.78
			487.549	1105.64
			1651.02	2082.65
			1292.44	6274.85
			2473.38	1439.79
			271.649	1515.3
			1279.3	1930.99
			1842.38	5367.71
			83.1359	1029.61
			86.1247	2034.39
				1259.12
				2877.24
				1329.53
				1854.64
				395.756
				269.777
				332.16
				607.841
				1152.57
				2907.78
				402.79
				563.967

## Sheet: Extended Data Fig.7b
	HCC1143	SUM159PT	MDA-MB-436	MDA-MB-468	HCC38	HCC1395	HCC1806	Hs-578-T	MDA-MB-157	BT-20	MDA-MB-231	CAL-120	dPSI	Type	mi_score	GENE
NOD1:HsaEX0043255	0.685333	0.737	0.192	1	0.448333	0.541	0.357	0.093	0.152	0.1335	1	0.263	0.395	CE	0.0891895	NOD1
SLC3A2:HsaEX0059657	0.483667	0.446	0.641	0.769	0.217333	0.497	0.008	0	0.008	0.0215	0.299	0.98	0.31	CE	0.334858	SLC3A2
ZNF519:HsaEX0073850	0.851333	0.801	1	0.437	0.558667	0.447	0.619	0.679	0.274	0.5465	0.629	0.572	0.308	CE	0.153872	ZNF519
MACF1:HsaEX0037169	0.491333	0.636333	0.529	0.258	0.334667	0.4445	0.705	0.837	0.155	0.608	0.103	0.466	0.294	CE	0	MACF1
RNFT1:HsaEX0054157	0.532	0.537333	0.439	1	0.283667	0.0575	0.042	0	0.281	0.0575	0.281	0.135	0.287	CE	0.452781	RNFT1
IKBKG:A5SS:153789902	0.456667	0.438667	1	0.36	0.246	0.595	0.413	0	1	0.13	0.388	0.091	0.275	A5SS	0	IKBKG
CTD-2017D11.1:CE:24231738	0.381667	0.146667	0.227	0.525	0.365667	0.3705	0.293	0.399	0	0.2415	0.085	0	0.267	CE	0	CTD-2017D11.1
MANBA:HsaEX0037432	0.485	0.700333	0.552	0.209	0.173667	0.041	0.038	0.006	0.101	0.0055	0.082	0.593	0.266	CE	0.401061	MANBA
TMEM161B-AS1:HsaEX0017696	0.861667	0.705333	1	1	0.734667	0.5995	0.517	1	0.723	0.7425	1	0.155	0.256	CE	0.00221861	TMEM161B-AS1
UBAC2-AS1:A5SS:99852619	0.541333	1	1	1	0.414667	0.3125	0.437	1	0.437	0.728	0.554	0.725	0.251	A5SS	0.0433892	UBAC2-AS1
PISD:HsaEX0047729	1	0.842667	1	1	1	1	1	1	0.358	0.539	1	0.246	0.25	CE	0.105492	PISD
DAG1:HsaEX0018455	0.587	0.682	0.515	0.493	0.409667	0.3305	0.111	0.2	0.212	0.187	0.173	0.321	0.221	CE	0.493885	DAG1
KLHL23:MXE:170554402|KLHL23:HsaEX0034814	0.0813333	0.257667	0.008	0.143	0.139333	0.321	0.575	0.622	0	0.1715	0.021	0.02	0.216	MXE	0	KLHL23
ASAH1:HsaEX0006140	1	1	1	1	0.691667	0.921	1	0.962	0.111	1	1	1	0.21	CE	0	ASAH1
PCBP1-AS1:CE:70312947	0.731	0.698333	1	0	0.817667	0.5895	1	0.685	1	0.3615	0.491	0.225	0.208	CE	0	PCBP1-AS1
WDPCP:HsaEX0010811	0.896667	0.940333	1	1	0.601	0.545	0.855	0.45	1	0.5915	1	0.395	0.2	CE	0.235155	WDPCP
PPAPDC1B:A5SS:38126340	0.817	0.771333	0.865	1	0.862333	0.5	0	0	1	0.443	0.88	1	-0.2	A5SS	0.0202742	PPAPDC1B
CCNT2:A5SS:135703670	0.397333	0.268667	0.311	0.176	0.445	0.2005	0.033	0.003	0.448	0.251	0.52	0.581	-0.2	A5SS	0.0697781	CCNT2
SLC25A45:HsaINT0151896	0.344	0.448667	1	1	0.786667	0.5	0.017	1	0.123	1	0.388	1	-0.201	RI	0	SLC25A45
NAP1L4:A3SS:3010358	0.587	0.754	0.054	1	0.926	0.6675	0.11	0.547	0.585	0.482	1	1	-0.202	A3SS	0	NAP1L4
AC084018.1:HsaEX0001338	0.852333	0.907	1	1	0.813333	0.6165	0.469	0.327	1	0.834	1	1	-0.204	CE	0.0478205	AC084018.1
AD000671.6:CE:36235526	0.673	0.719667	0.635	0.533	0.654	0.557	0.315	0.723	0.786	0.9205	0.615	0.796	-0.205	CE	0	AD000671.6
PARP6:HsaEX0045621	0.687333	0.690333	0.72	0.73	0.748	0.613	0.326	0.816	0.856	0.8355	0.931	0.754	-0.206	CE	0.306515	PARP6
SNHG8:A5SS:119199863	0.56	0.703333	0.849	0.761	0.779667	0.6975	0.472	0.651	0.817	0.699	0.888	0.84	-0.208	A5SS	0	SNHG8
ACAA1:A5SS:38167652	0.759333	0.805667	0.841	0.838	0.776333	0.6425	0.479	0.425	0.864	0.795	0.829	0.956	-0.208	A5SS	0	ACAA1
SNHG8:CE:119200261	0.379333	0.543333	0.718	0.588	0.662667	0.712	0.581	0.767	0.638	0.689	0.787	0.663	-0.208	CE	0.0380652	SNHG8
CBWD6:CE:69234829	0.749	0.956333	1	0.536	0.852333	0.683	0.092	0.06	0.591	1	0.698	1	-0.209	CE	0	CBWD6
BRAT1:RI:2579419	0.363333	0.265667	0.348	0.178	0.795	0.4285	0	0	0.407	0.2055	0.268	0.618	-0.209	RI	0	BRAT1
TTC31:A3SS:74717151	0.764	0.956667	1	0.672	0.843333	0.679	0.058	0.271	1	0.918	1	1	-0.211	A3SS	0	TTC31
FAM219B:HsaEX0009537	0.106667	0.170333	0.039	0.122	0.282	0.2495	0.043	0.084	0.281	0.3005	0.227	0.267	-0.211	CE	0.189719	FAM219B
KDM6A:HsaEX0033366	0.866333	0.619667	1	1	0.784333	0.5855	0.576	0.744	1	0.952	0.914	0.686	-0.212	CE	0	KDM6A
COA1:HsaEX0011452|COA1:HsaEX0011445	0.0986667	0.153	0	0.021	0.322667	0.306	0.007	0	0.437	0.263	0	0	-0.213	MXE	0.0756313	COA1
TBC1D31:HsaEX0071321	0.678667	0.600667	0.906	0.912	0.894	0.8845	0.161	0.912	0.876	0.8345	0.948	0.927	-0.213	CE	0.00853175	TBC1D31
SLC25A19:HsaEX0059020	0.581667	0.705	0.528	0.547	0.693667	0.6075	0.4	0.446	0.885	0.6645	1	0.931	-0.214	CE	0	SLC25A19
BRPF3:HsaEX0008503	0.655667	0.861667	1	0.703	1	0.814	0.575	0.253	1	0.9325	1	0.67	-0.216	CE	0	BRPF3
FBXO38:HsaEX0025310	0.621333	0.564667	0.888	0.701	0.581667	0.4815	0.209	0.084	0.618	0.5995	0.899	1	-0.216	CE	0	FBXO38
DNAJC5:HsaEX0020353	0.335	0.279667	0.306	0.177	0.424	0.372	0.223	0.234	0.677	0.3595	0.425	0.547	-0.216	CE	0.0816829	DNAJC5
DHDDS:A5SS:26758861	0.794667	0.95	0.673	0.712	0.934667	0.4525	0	0	1	0.512	1	1	-0.217	A5SS	0.101425	DHDDS
SDF2:A3SS:26978503	0.679333	0.563333	1	0.227	0.749667	0.7705	1	0.48	1	0.809	1	1	-0.218	A3SS	0	SDF2
TSPAN17:A5SS:176079743	0.856667	0.637333	0.271	0.822	0.900667	0.7605	0.364	1	1	0.789	0.842	1	-0.218	A5SS	0	TSPAN17
A1BG-AS1:CE:58864744	0.8	0.597667	0.847	0.447	0.802333	0.9475	0.853	1	1	1	1	1	-0.219	CE	0.262073	A1BG-AS1
PDLIM2:CE:22446810	0.690667	0.600667	0.542	0.932	0.887667	1	0.371	1	0.812	0.7895	1	1	-0.225	CE	0.00235089	PDLIM2
RELL2:A5SS:141016516	0.806667	0.645	0.719	0.494	0.823	0.6725	0.629	0.553	1	0.9335	1	0.833	-0.225	A5SS	0.00823713	RELL2
UBE2Q2:HsaEX0068790	0.926333	0.969333	0.909	1	1	0.525	0.245	0.404	1	1	1	1	-0.225	CE	0	UBE2Q2
CCDC28B:HsaEX0013191	0.804667	0.956667	0.931	0.931	0.925667	0.601	0.337	0.47	1	1	0.765	1	-0.226	CE	0.0619078	CCDC28B
OGT:HsaINT0118116	0.538	0.398	0.354	0.38	0.744667	0.459	0.01	0.007	0.604	0.43	0.372	0.594	-0.226	RI	0	OGT
PSMG3-AS1:HsaEX0001435	0.716	0.832667	1	0.342	0.809	0.6345	0.24	0.332	1	1	1	1	-0.227	CE	0	PSMG3-AS1
POMT2:HsaEX0049166	0.128	0.133	0.2	0.125	0.352333	0.2425	0.043	0.083	0.385	0.2855	0.385	0.5	-0.229	CE	0.28456	POMT2
MAMDC4:HsaINT0098629	0.764667	0.787333	1	0.221	1	0.5	0	0	1	0.364	1	0.701	-0.231	RI	0	MAMDC4
S100A13:HsaEX0056082	0.407667	0.254333	0	0.056	0.317333	0.398	0.345	0.315	0.642	0.469	0.512	0.642	-0.235	CE	0.185717	S100A13
FAM193B:HsaEX0024335	0.493333	0.254667	0.589	0.433	0.407	0.3355	0.101	0.13	0.505	0.5	0.544	0.794	-0.237	CE	0	FAM193B
WHSC1:HsaEX0071490	0.769	0.585667	0.609	0.182	0.5	0.7855	0.667	0.7	1	0.943	1	1	-0.238	CE	0.00631914	WHSC1
OAT:CE:126102914	0.693333	0.869333	0.373	0.561	0.747	0.598	0.422	0.327	1	0.4385	1	1	-0.239	CE	0	OAT
CARD8:HsaEX0012444	0.696667	0.494667	0.745	0.634	0.755333	0.6735	0.671	0.376	0.906	0.811	1	0.959	-0.239	CE	0.0746392	CARD8
ZSCAN31:HsaEX0073417	0.835333	0.855	1	1	1	0.6715	0.329	0.35	1	1	1	0.981	-0.24	CE	0	ZSCAN31
POMZP3:HsaEX0049174	0.207667	0.068	0.228	0.035	0.242667	0.4695	0.05	0.445	0.165	0.435	0.149	1	-0.241	CE	0.164223	POMZP3
TTC38:HsaEX0067947	0.262	0.143	0.028	0.077	0.503667	0.421	0.149	0.052	0.399	0.223	0.587	0.336	-0.242	CE	0.196961	TTC38
HMGN1:A3SS:40717755	0.814	0.67	0.858	0.747	0.930667	0.5865	0.053	0.098	0.76	0.9765	0.82	0.507	-0.248	A3SS	0.0411075	HMGN1
EP400:HsaEX0022600	0.737	0.934667	0.889	0.544	0.615	0.6105	0.577	0.689	1	1	1	1	-0.249	CE	0.0164713	EP400
C2CD5:HsaEX0033679	0.727667	0.773333	0.938	0.86	0.717333	0.5225	0.589	0.489	0.831	1	0.925	1	-0.249	CE	0.101028	C2CD5
ISOC2:HsaEX0032264	0.621333	0.511	0.427	0.858	0.519	0.75	0.812	1	1	1	0.662	1	-0.25	CE	0.196233	ISOC2
ENOSF1:HsaINT0056311	0.821	0.968667	1	1	0.951333	0.5095	0.22	0.325	1	1	1	0.862	-0.25	RI	0	ENOSF1
WDR73:HsaEX0071353	0.223667	0.366333	0.415	0.303	0.352667	0.2745	0.087	0.063	0.283	0.405	0.775	0.8	-0.25	CE	0	WDR73
GTF2I:CE:74158477	0.212667	0.266333	0.382	0.198	0.386333	0.3185	0.183	0.301	0.84	0.482	0.329	0.467	-0.252	CE	0.0473876	GTF2I
NDUFS8:CE:67799618	0.728333	0.881333	0.686	0.862	0.892	0.594	0.316	0.104	1	1	0.698	1	-0.256	CE	0.039884	NDUFS8
DPH7:HsaEX0071400	0.245667	0.144333	0.588	0.529	0.455	0.385	0.027	0.11	0.278	0.431	0.485	0.456	-0.258	CE	0	DPH7
PEA15:HsaEX0046532	0.792333	0.556	1	0.389	0.733	0.7845	0.166	0.122	0.799	0.7575	1	0.563	-0.26	CE	0	PEA15
PLD3:HsaEX0048185	0.423	0.622	0.849	0.383	0.664667	0.38	0.163	0.435	0.869	0.6645	0.647	0.727	-0.26	CE	0	PLD3
AHSA2:HsaINT0005969	0.297	0.325	0.723	0.659	0.484	0.3835	0.001	0	0.429	0.333	0.746	0.355	-0.261	RI	0	AHSA2
EIF4E:HsaEX0022020	0.707	0.39	0.719	0.546	0.714333	0.5385	0.293	0.231	1	0.535	1	0.741	-0.261	CE	0	EIF4E
CUX1:A3SS:101839913	0.787	0.662	0.826	0.803	0.706	0.5415	0.2	0.045	0.592	0.9285	0.897	0.936	-0.262	A3SS	0.0197781	CUX1
LRRC37A3:CE:62890766	0.695667	0.776333	0.061	1	0.804333	0.281	0.004	0.037	1	0.7625	1	1	-0.263	CE	0	LRRC37A3
RP9P:HsaEX0055397	0.743	0.756	0.53	0.501	0.712333	0.6985	0	0.693	1	0.906	0.883	0.781	-0.264	CE	0.0260251	RP9P
MFSD8:HsaEX0039048	1	0.924333	0.625	1	1	0.612	0.049	0.161	1	1	1	1	-0.264	CE	0	MFSD8
RNF115:HsaEX0053852	0.646333	0.52	1	1	0.636667	0.658	0.151	0.047	1	0.415	0.917	1	-0.265	CE	0	RNF115
A1BG-AS1:CE:58864686	0.734667	0.545667	0.8	0.339	0.752667	0.93	0.797	1	1	1	1	1	-0.265	CE	0.231518	A1BG-AS1
RP11-452F19.3:A3SS:223010264	0.879667	1	1	1	0.937	0.4835	0	0.188	1	1	1	1	-0.266	A3SS	0	RP11-452F19.3
ANKMY1:HsaEX0004245	0.707333	0.426333	1	1	0.826	0.6145	0.32	0.658	1	0.5005	1	1	-0.267	CE	0	ANKMY1
GALT:HsaEX0026982	0.796333	0.640333	1	1	0.883	0.5	0.076	0.111	1	0.8375	0.814	0.845	-0.269	CE	0	GALT
NGLY1:A5SS:25777799	0.699333	0.761333	1	1	0.947	0.5325	0.075	1	1	1	1	1	-0.27	A5SS	0	NGLY1
MOK:HsaEX0052000	0.530333	0.732667	0.532	0.907	0.807667	1	0.128	0.212	1	0.501	1	1	-0.271	CE	0.051425	MOK
ACAA1:RI:38167316	0.599333	0.667667	0.71	0.689	0.692667	0.4295	0.017	0.036	0.702	0.4825	0.701	0.902	-0.275	RI	0.0321789	ACAA1
CRELD1:HsaEX0017215	0.738333	0.894	0.779	0.725	0.753333	0.542	0.15	0.831	0.795	0.869	1	0.857	-0.28	CE	0.0307209	CRELD1
FAXDC2:HsaALTD0001029-1/2	0.043	0.455667	0.066	0.437	0.532	0.5	1	0	0.142	0.5	0.538	0.437	-0.281	A5SS	0	FAXDC2
ZNF559:CE:9449169	0.948	0.791667	0.73	0.742	0.500333	0.5	0	0.265	1	0.7595	1	1	-0.281	CE	0.156484	ZNF559
NDUFS8:CE:67799752	0.594333	0.773	0.41	0.666	0.821667	0.671	0.473	0.323	1	1	0.666	1	-0.282	CE	0.0453734	NDUFS8
DRAM2:CE:111682209	0.751667	0.745667	0.847	0.295	1	1	0.17	0.801	1	1	1	1	-0.283	CE	0.0455387	DRAM2
PSMD11:RI:30806268	0.651667	0.718333	0.528	1	0.462667	0.566	0.169	0.176	1	0.762	1	1	-0.285	RI	0	PSMD11
MAN2C1:HsaINT0098806	0.0453333	0.187333	0.015	0.019	0.344	0.316	0.011	0.063	0.649	0.1955	0.04	0.337	-0.287	RI	0.107179	MAN2C1
PPM1M:HsaEX0049508	0.674667	0.854333	0.711	0.593	0.887667	0.674	0.396	1	1	0.9275	1	1	-0.29	CE	0.225367	PPM1M
C21orf59:HsaINT0023129	0.568667	0.527	0.627	0.389	0.776	0.5	0	0	0.662	0.5	0.543	0.694	-0.292	RI	0	C21orf59
ZNF438:HsaEX0073690	0.0536667	0.106	0.038	0	0.143333	0.0595	0.123	0.065	1	0.5595	0.18	0.101	-0.292	CE	0.0885251	ZNF438
COA1:HsaEX0011445	0.0353333	0.157667	0	0.013	0.403	0.3605	0	0.007	0.461	0.3265	0	0	-0.293	CE	0.123052	COA1
PGAP3:A5SS:37829766	0.625667	0.746667	0.381	1	0.836667	0.543	0.221	0.057	1	0.5985	1	0.398	-0.293	A5SS	0	PGAP3
EXOC7:RI:74083734	0.533	0.845667	0.437	0.437	0.676333	0.637	0	0.021	1	0.564	1	0.46	-0.294	RI	0	EXOC7
LTBP4:HsaEX0036955	0.294	0.315333	0.394	0.283	0.497333	0.5965	0.787	0.842	0.787	0.864	0.339	0.711	-0.295	CE	0.491108	LTBP4
NGLY1:RI:25777799	0.447333	0.284333	0.104	1	0.591667	0.4375	0	0	1	0.5	0.464	0.516	-0.3	RI	0	NGLY1
RP11-1407O15.2:RI:36361696	0.79	0.964	1	0.688	0.970333	0.494	0.039	0.135	1	0.9405	1	1	-0.302	RI	0	RP11-1407O15.2
LUC7L3:HsaEX0037004	0.706667	0.550333	0.847	1	0.905667	0.4555	0.143	0.04	1	0.564	1	1	-0.32	CE	0	LUC7L3
DPH7:HsaEX0071398	0.342	0.224667	0.635	0.275	0.591	0.575	0.586	0.652	0.51	0.813	0.632	0.691	-0.325	CE	0.107443	DPH7
DMKN:HsaEX0019979	0.0386667	0.033	0.271	0.153	0.284	0.2905	0.043	0.088	0.319	0.404	0.408	0.474	-0.327	CE	0.0939514	DMKN
SERF2:HsaALTA0007638-2/2	0.745333	0.515	0.286	1	0.861	0.5	0	0	1	0.3685	0.643	1	-0.327	A3SS	0	SERF2
FER1L4:HsaEX0025544	1	0.599667	1	0.545	0.896667	1	0	0	1	1	1	1	-0.33	CE	0.060089	FER1L4
ZNF79:HsaEX0074375	0.266	0.683667	0.44	0.485	0.616667	0.2225	0.146	0.282	1	0.578	0.485	1	-0.33	CE	0	ZNF79
PCGF3:HsaEX0045876	0.180333	0.215333	0.263	0.2	0.436	0.2325	0.171	0.041	0.704	0.1985	0.695	0.893	-0.338	CE	0.0688853	PCGF3
DPP7:HsaINT0051824	0.3	0.55	0.484	0.455	0.818333	0.5	0	0	1	0.342	1	0.625	-0.346	RI	0.0830718	DPP7
RNF115:HsaEX0053852|RNF115:HsaEX0053853	0.559333	0.432	0.772	0.297	0.613	0.598	0.17	0.052	1	0.3975	0.963	0.924	-0.347	MXE	0	RNF115
TOR1AIP1:HsaALTA0008890-2/2	0	0.185667	0	0.458	0.479667	0.328	0.374	0	0.93	0.202	0.485	0.335	-0.349	A3SS	0.0338985	TOR1AIP1
RAD52:HsaEX0051927	0.194333	0.0476667	0.272	0.285	0.421667	0.588	0.037	0.034	0.047	0.529	0.08	0.764	-0.354	CE	0.345175	RAD52
RAD52:A5SS:1035961	0.129	0.0423333	0.22	0.299	0.408667	0.509	0.01	0.018	0.048	0.494	0.07	0.667	-0.364	A5SS	0.261742	RAD52
ANKMY1:HsaEX0004246	0.415667	0.175	0.24	0.24	0.667	0.9195	0.24	1	1	0.937	1	0.266	-0.37	CE	0.343885	ANKMY1
DNAJB6:CE:157202488	0.739	0.515	0.498	0.226	0.891667	0.6175	0.121	1	1	1	0.302	1	-0.37	CE	0.185221	DNAJB6
PQBP1:HsaALTD0005021-2/2	0.131	0.083	0.077	0.128	0.405	0.527	0.108	0.979	0.112	0.9835	0.082	0.228	-0.371	A5SS	0.00618687	PQBP1
USP3-AS1:CE:63885947	0.526	0.836333	1	0.456	0.59	0.5	0.085	0.016	1	0.5085	1	1	-0.378	CE	0	USP3-AS1
TSC22D2:HsaEX0067521	0.489	0.816667	0.522	0.742	0.823	0.7445	0.093	0.53	1	0.909	1	1	-0.414	CE	0.0704064	TSC22D2
PLCD4:HsaEX0048097	0.185	0.506	0.507	0.186	0.848333	0.573	0.114	0.102	1	0.5185	0.804	0.381	-0.472	CE	0.0565837	PLCD4
